# Supplementary material for: Insights into plastocyanin–cytochrome b6f complex formation: The role of plastocyanin phosphorylation
Source: Plant Physiol. 2025 Jun 24;198(4):kiaf269. doi: 10.1093/plphys/kiaf269 (PMC12341890; doi:10.1093/plphys/kiaf269)
Supplement: kiaf269_Supplementary_Data [file kiaf269_supplementary_data.zip]

Archive with 10 entries (10 files):
- Supplementary data.pdf
- Supplementary File S1- Sequence allighnment.xlsx
- Supplementary File S2- Crosslink mass-spectrometer.xlsx
- Supplementary File S3- Cluspro modeling data.xlsx
- Supplementary File S4- Cluspro models structures.pse
- Supplementary File S4a- exportPDB_superposedPC_00.pdb
- Supplementary File S4b- exportPDB_nms_01.pdb
- Supplementary File S4c- exportPDB_nms_02.pdb
- Supplementary File S4d- exportPDB_nmh_07.pdb
- Supplementary File S5- Kinetic data and analysis.xlsx
