# Supplementary material for: Insights into plastocyanin–cytochrome b6f complex formation: The role of plastocyanin phosphorylation
Source: Plant Physiol. 2025 Jun 24;198(4):kiaf269. doi: 10.1093/plphys/kiaf269 (PMC12341890; doi:10.1093/plphys/kiaf269)
Supplement: kiaf269_Supplementary_Data [file kiaf269_supplementary_data.zip › Supplementary File S1- Sequence allighnment.xlsx]

## Sheet: Library
														15
	Codons		1	2	3	4	5	6			Seqs	Pept	Loop	Res	opt1	opt2	opt3	opt4	opt5	opt6	opt7	opt8	opt9	opt10	opt11				Domain	Super kingdom	Clade	Phylum	Class	Order	Family
	FYW	1	10	70	50	100	30	100			51	petE	1	37	PHN	GHD	GHN												1. Eukaryota	1. Diaphoretickes	1. Haptista	1. Haptophyta
	CHM	2	70	10	50	100	30	100				petE	2	5	KLG	LLG	LMG	KMG	KMI										1. Eukaryota	1. Diaphoretickes	2. CAM	1. Cryptista	1. Cryptophyceae								Domain		If(D2="Eukaryota","1. Eukaryota",If(D2="Bacteria","2. Bacteria",D2))			Order
	GALIVP	3	50	50	10	50	30	40				petE	3	56	ISM	ISR	ISA	ISH	ISQ	LSH	ASM	PGS							1. Eukaryota	1. Diaphoretickes	2. CAM	2. Rhodophyta	1. Rhodellophyceae								D2		If(D2="Eukaryota","1. Eukaryota",If(D2="Bacteria","2. Bacteria",D2))			H2	if(P2="6. Streptophyta",If(H2="Amborellale","01. Amborellale",If(H2="Nymphaeales","02. Nymphaeales",If(H2="Austrobaileyales","03. Austrobaileyales",If(H2="Chloranthales","04. Chloranthales",If(H2="Magnoliales","05. Magnoliales",If(H2="Laurales","06. Laurales",If(H2="Canellales","07. Canellales",If(H2="Piperales","08. Piperales",If(H2="Acorales","09. Acorales",If(H2="Alismatales","10. Alismatales"…	If(H2="Amborellale","01. Amborellale",If(H2="Nymphaeales","02. Nymphaeales",If(H2="Austrobaileyales","03. Austrobaileyales",If(H2="Chloranthales","04. Chloranthales",If(H2="Magnoliales","05. Magnoliales",If(H2="Laurales","06. Laurales",If(H2="Canellales","07. Canellales",If(H2="Piperales","08. Piperales",If(H2="Acorales","09. Acorales",If(H2="Alismatales","10. Alismatales",If(H2="Petrosaviales","…
	RK	4	100	100	50	10	30	100				petE	4	85	PHQ	PHR	PHK	PHA	PHS										1. Eukaryota	1. Diaphoretickes	2. CAM	2. Rhodophyta	2. Compsopogonophyceae										If(D2="Eukaryota","1. Eukaryota",If(D2="Bacteria","2. Bacteria",	))		P2	if(P2="6. Streptophyta",If(H2="Amborellale","01. Amborellale",If(H2="Nymphaeales","02. Nymphaeales",If(H2="Austrobaileyales","03. Austrobaileyales",If(H2="Chloranthales","04. Chloranthales",If(H2="Magnoliales","05. Magnoliales",If(H2="Laurales","06. Laurales",If(H2="Canellales","07. Canellales",If(H2="Piperales","08. Piperales",If(H2="Acorales","09. Acorales",If(H2="Alismatales","10. Alismatales"…	If(H2="Amborellale","01. Amborellale",If(H2="Nymphaeales","02. Nymphaeales",If(H2="Austrobaileyales","03. Austrobaileyales",If(H2="Chloranthales","04. Chloranthales",If(H2="Magnoliales","05. Magnoliales",If(H2="Laurales","06. Laurales",If(H2="Canellales","07. Canellales",If(H2="Piperales","08. Piperales",If(H2="Acorales","09. Acorales",If(H2="Alismatales","10. Alismatales",If(H2="Petrosaviales","…	))))))))))))))))))))))))))))))))))))))))))))))))))))))))))))))))
	STQN	5	30	30	30	30	10	30				petE	5																1. Eukaryota	1. Diaphoretickes	2. CAM	2. Rhodophyta	3. Stylonematophyceae
	ED	6	100	100	40	100	30	10				petE	6																1. Eukaryota	1. Diaphoretickes	2. CAM	2. Rhodophyta	4. Bangiophyceae								Eukaryota	1. Eukaryota	If(D2="Eukaryota","1. Eukaryota",	)			6. Streptophyta
												petE	7																1. Eukaryota	1. Diaphoretickes	2. CAM	2. Rhodophyta	5. Florideophyceae								Bacteria	2. Bacteria	If(D2="Bacteria","2. Bacteria",	)
											1677	petA	1	24	CHL	CHL													1. Eukaryota	1. Diaphoretickes	2. CAM	3. Glaucophyta	1. Glaucocystophyceae													Amborellale	01. Amborellale	If(H2="Amborellale","01. Amborellale",	)
												petA	2	51	IPY	VPY	IPH	IPF	LPY	IPC									1. Eukaryota	1. Diaphoretickes	2. CAM	4. Chlorophyta	01. Palmophyllophyceae													Nymphaeales	02. Nymphaeales	If(H2="Nymphaeales","02. Nymphaeales",	)
												petA	3	111	NIL	NIV	NVV	NII	NVI										1. Eukaryota	1. Diaphoretickes	2. CAM	4. Chlorophyta	02. Nephroselmidophyceae													Austrobaileyales	03. Austrobaileyales	If(H2="Austrobaileyales","03. Austrobaileyales",	)
												petA	4	154	RGR														1. Eukaryota	1. Diaphoretickes	2. CAM	4. Chlorophyta	03. Pyramimonadophyceae								Clade		If(E2="Haptista","1. Haptista",If(E2="CAM","2. CAM",If(E2="TSAR","3. TSAR",If(E2="Euglenozoa","4. Euglenozoa",If(E2="Cyanobacteriota","1. Cyanobacteriota",If(E2="Pseudomonadota","2. Pseudomonadota",E2))))))			Chloranthales	04. Chloranthales	If(H2="Chloranthales","04. Chloranthales",	)
												petA	5	155	RGR														1. Eukaryota	1. Diaphoretickes	2. CAM	4. Chlorophyta	04. Mamiellophyceae								E2		If(E2="Haptista","1. Haptista",If(E2="CAM","2. CAM",If(E2="TSAR","3. TSAR",If(E2="Euglenozoa","4. Euglenozoa",If(E2="Cyanobacteriota","1. Cyanobacteriota",If(E2="Pseudomonadota","2. Pseudomonadota",E2))))))			Magnoliales	05. Magnoliales	If(H2="Magnoliales","05. Magnoliales",	)
												petA	6		PYD	PID	DYD	PCD	PYE	PHD	PFD	PYH	SYD	PYN					1. Eukaryota	1. Diaphoretickes	2. CAM	4. Chlorophyta	05. Picocystophyceae										If(E2="Haptista","1. Haptista",If(E2="CAM","2. CAM",If(E2="TSAR","3. TSAR",If(E2="Euglenozoa","4. Euglenozoa",If(E2="Cyanobacteriota","1. Cyanobacteriota",If(E2="Pseudomonadota","2. Pseudomonadota",	))))))		Laurales	06. Laurales	If(H2="Laurales","06. Laurales",	)
												petA	7																1. Eukaryota	1. Diaphoretickes	2. CAM	4. Chlorophyta	06. Pyramimonadophyceae													Canellales	07. Canellales	If(H2="Canellales","07. Canellales",	)
											344	psaF	1	68	PHL	PHL													1. Eukaryota	1. Diaphoretickes	2. CAM	4. Chlorophyta	07. Pedinophyceae								Haptista	1. Haptista	If(E2="Haptista","1. Haptista",	)		Piperales	08. Piperales	If(H2="Piperales","08. Piperales",	)
												psaF	2	7	PCK	PCS	PCQ	PCA	PCR	KCS	PCN								1. Eukaryota	1. Diaphoretickes	2. CAM	4. Chlorophyta	08. Chlorodendrophyceae								CAM	2. CAM	If(E2="CAM","2. CAM",	)		Acorales	09. Acorales	If(H2="Acorales","09. Acorales",	)
												psaF	3	52	RFE	RFD	RFA												1. Eukaryota	1. Diaphoretickes	2. CAM	4. Chlorophyta	09. Trebouxiophyceae								TSAR	3. TSAR	If(E2="TSAR","3. TSAR",	)		Alismatales	10. Alismatales	If(H2="Alismatales","10. Alismatales",	)
												psaF	4	6	TPC	IPC	VPC	TKC	TLC	TTC	KPC	EPC							1. Eukaryota	1. Diaphoretickes	2. CAM	4. Chlorophyta	10. Ulvophyceae								Euglenozoa	4. Euglenozoa	If(E2="Euglenozoa","4. Euglenozoa",	)		Petrosaviales	11. Petrosaviales	If(H2="Petrosaviales","11. Petrosaviales",	)
												psaF	5																1. Eukaryota	1. Diaphoretickes	2. CAM	4. Chlorophyta	11. Chlorophyceae								Cyanobacteriota	1. Cyanobacteriota	If(E2="Cyanobacteriota","1. Cyanobacteriota",	)		Pandanales	12. Pandanales	If(H2="Pandanales","12. Pandanales",	)
												psaF	6																1. Eukaryota	1. Diaphoretickes	2. CAM	4. Chlorophyta	12. Chloropicophyceae								Pseudomonadota	2. Pseudomonadota	If(E2="Pseudomonadota","2. Pseudomonadota",	)		Dioscoreales	13. Dioscoreales	If(H2="Dioscoreales","13. Dioscoreales",	)
												psaF	7																1. Eukaryota	1. Diaphoretickes	2. CAM	5. Prasinodermophyta	1. Prasinodermophyceae													Liliales	14. Liliales	If(H2="Liliales","14. Liliales",	)
											1	psaB	1	595	WHW	YFHW													1. Eukaryota	1. Diaphoretickes	2. CAM	6. Streptophyta	01. Mesostigmatophyceae													Asparagales	15. Asparagales	If(H2="Asparagales","15. Asparagales",	)
												psaB	2																1. Eukaryota	1. Diaphoretickes	2. CAM	6. Streptophyta	02. Chlorokybophyceae													Arecales	16. Arecales	If(H2="Arecales","16. Arecales",	)
												psaB	3																1. Eukaryota	1. Diaphoretickes	2. CAM	6. Streptophyta	03. Klebsormidiophyceae								Phylum		If(F2="Haptophyta","1. Haptophyta",If(F2="Cryptista","1. Cryptista",If(F2="Rhodophyta","2. Rhodophyta",If(F2="Glaucophyta","3. Glaucophyta",If(F2="Chlorophyta","4. Chlorophyta",If(F2="Prasinodermophyta","5. Prasinodermophyta",If(F2="Streptophyta","6. Streptophyta",If(F2="Cercozoa","1. Cercozoa",If(F2="Bacillariophyta","2. Bacillariophyta",If(F2="Gyrista","3. Gyrista",If(F2="Alveolata","4. Alveola…			Poales	17. Poales	If(H2="Poales","17. Poales",	)
												psaB	4																1. Eukaryota	1. Diaphoretickes	2. CAM	6. Streptophyta	04. Charophyceae								F2		If(F2="Haptophyta","1. Haptophyta",If(F2="Cryptista","1. Cryptista",If(F2="Rhodophyta","2. Rhodophyta",If(F2="Glaucophyta","3. Glaucophyta",If(F2="Chlorophyta","4. Chlorophyta",If(F2="Prasinodermophyta","5. Prasinodermophyta",If(F2="Streptophyta","6. Streptophyta",If(F2="Cercozoa","1. Cercozoa",If(F2="Bacillariophyta","2. Bacillariophyta",If(F2="Gyrista","3. Gyrista",If(F2="Alveolata","4. Alveola…			Zingiberales	18. Zingiberales	If(H2="Zingiberales","18. Zingiberales",	)
												psaB	5																1. Eukaryota	1. Diaphoretickes	2. CAM	6. Streptophyta	05. Coleochaetophyceae										If(F2="Haptophyta","1. Haptophyta",If(F2="Cryptista","1. Cryptista",If(F2="Rhodophyta","2. Rhodophyta",If(F2="Glaucophyta","3. Glaucophyta",If(F2="Chlorophyta","4. Chlorophyta",If(F2="Prasinodermophyta","5. Prasinodermophyta",If(F2="Streptophyta","6. Streptophyta",If(F2="Cercozoa","1. Cercozoa",If(F2="Bacillariophyta","2. Bacillariophyta",If(F2="Gyrista","3. Gyrista",If(F2="Alveolata","4. Alveola…	))))))))))))))		Commelinales	19. Commelinales	If(H2="Commelinales","19. Commelinales",	)
												psaB	6																1. Eukaryota	1. Diaphoretickes	2. CAM	6. Streptophyta	06. Zygnemophyceae													Ceratophyllales	20. Ceratophyllales	If(H2="Ceratophyllales","20. Ceratophyllales",	)
												psaB	7																1. Eukaryota	1. Diaphoretickes	2. CAM	6. Streptophyta	07. Haplomitriopsida								Haptophyta	1. Haptophyta	If(F2="Haptophyta","1. Haptophyta",	)		Ranunculales	21. Ranunculales	If(H2="Ranunculales","21. Ranunculales",	)
											1	psaA	1	608	FHFS	FHFS													1. Eukaryota	1. Diaphoretickes	2. CAM	6. Streptophyta	08. Marchantiopsida								Cryptista	1. Cryptista	If(F2="Cryptista","1. Cryptista",	)		Proteales	22. Proteales	If(H2="Proteales","22. Proteales",	)
												psaA	2																1. Eukaryota	1. Diaphoretickes	2. CAM	6. Streptophyta	09. Jungermanniopsida								Rhodophyta	2. Rhodophyta	If(F2="Rhodophyta","2. Rhodophyta",	)		Trochodendrales	23. Trochodendrales	If(H2="Trochodendrales","23. Trochodendrales",	)
												psaA	3																1. Eukaryota	1. Diaphoretickes	2. CAM	6. Streptophyta	10. Takakiopsida								Glaucophyta	3. Glaucophyta	If(F2="Glaucophyta","3. Glaucophyta",	)		Buxales	24. Buxales	If(H2="Buxales","24. Buxales",	)
												psaA	4																1. Eukaryota	1. Diaphoretickes	2. CAM	6. Streptophyta	11. Andreaeopsida								Chlorophyta	4. Chlorophyta	If(F2="Chlorophyta","4. Chlorophyta",	)		Gunnerales	25. Gunnerales	If(H2="Gunnerales","25. Gunnerales",	)
												psaA	5																1. Eukaryota	1. Diaphoretickes	2. CAM	6. Streptophyta	12. Sphagnopsida								Prasinodermophyta	5. Prasinodermophyta	If(F2="Prasinodermophyta","5. Prasinodermophyta",	)		Dilleniale	26. Dilleniale	If(H2="Dilleniale","26. Dilleniale",	)
												psaA	6																1. Eukaryota	1. Diaphoretickes	2. CAM	6. Streptophyta	13. Polytrichopsida								Streptophyta	6. Streptophyta	If(F2="Streptophyta","6. Streptophyta",	)		Caryophyllale	27. Caryophyllale	If(H2="Caryophyllale","27. Caryophyllale",	)
												psaA	7																1. Eukaryota	1. Diaphoretickes	2. CAM	6. Streptophyta	14. Bryopsida								Cercozoa	1. Cercozoa	If(F2="Cercozoa","1. Cercozoa",	)		Saxifragales	28. Saxifragales	If(H2="Saxifragales","28. Saxifragales",	)
											1	petH	1	106	SLCV	TLCV	-	-	-	-	-	-	-	-	-				1. Eukaryota	1. Diaphoretickes	2. CAM	6. Streptophyta	15. Leiosporocerotopsida								Bacillariophyta	2. Bacillariophyta	If(F2="Bacillariophyta","2. Bacillariophyta",	)		Vitales	29. Vitales	If(H2="Vitales","29. Vitales",	)
												petH	2	108	CVR	CVK	-	-	-	-	-	-	-	-	-				1. Eukaryota	1. Diaphoretickes	2. CAM	6. Streptophyta	16. Anthocerotopsida								Gyrista	3. Gyrista	If(F2="Gyrista","3. Gyrista",	)		Zygophyllales	30. Zygophyllales	If(H2="Zygophyllales","30. Zygophyllales",	)
												petH	3	245	MYI	MYL	-	-	-	-	-	-	-	-	-				1. Eukaryota	1. Diaphoretickes	2. CAM	6. Streptophyta	17. Lycopodiopsida								Alveolata	4. Alveolata	If(F2="Alveolata","4. Alveolata",	)		Celastrales	31. Celastrales	If(H2="Celastrales","31. Celastrales",	)
												petH	4		-	-	-	-	-	-	-	-	-	-	-				1. Eukaryota	1. Diaphoretickes	2. CAM	6. Streptophyta	18. Polypodiopsida								Stramenopiles	5. Stramenopiles	If(F2="Stramenopiles","5. Stramenopiles",	)		Malpighiales	32. Malpighiales	If(H2="Malpighiales","32. Malpighiales",	)
												petH	5		-	-	-	-	-	-	-	-	-	-	-				1. Eukaryota	1. Diaphoretickes	2. CAM	6. Streptophyta	19. Cycadopsida								Euglenales	1. Euglenales	If(F2="Euglenales ","1. Euglenales ",	)		Oxalidales	33. Oxalidales	If(H2="Oxalidales","33. Oxalidales",	)
												petH	6		-	-	-	-	-	-	-	-	-	-	-				1. Eukaryota	1. Diaphoretickes	2. CAM	6. Streptophyta	20. Ginkgoopsida								Cyanobacteriota	1. Cyanobacteriota	If(F2="Cyanobacteriota","1. Cyanobacteriota",	)		Fabales	34. Fabales	If(H2="Fabales","34. Fabales",	)
												petH	7		-	-	-	-	-	-	-	-	-	-	-				1. Eukaryota	1. Diaphoretickes	2. CAM	6. Streptophyta	21. Pinopsida													Rosales	35. Rosales	If(H2="Rosales","35. Rosales",	)
											1	petJ	1	14	CAAC	CVSC	CIGC	CSAC	CTAC	CMGC	CAVC	CSTC	CSSC	-	-				1. Eukaryota	1. Diaphoretickes	2. CAM	6. Streptophyta	22. Gnetopsida													Fagales	36. Fagales	If(H2="Fagales","36. Fagales",	)
												petJ	2	15	AACH	VACH	TACH	SACH	ACHN	IGCH	AGCH	VGCH	ASCH	AQCH	NACH				1. Eukaryota	1. Diaphoretickes	2. CAM	6. Streptophyta	23. Magnoliopsida	01. Amborellale												Cucurbitales	36. Cucurbitales	If(H2="Cucurbitales","36. Cucurbitales",	)
												petJ	3	59	AMPA	GMPA	GMPV	AMPS	GMPR	-	-	-	-	-	-				1. Eukaryota	1. Diaphoretickes	2. CAM	6. Streptophyta	23. Magnoliopsida	02. Nymphaeales							Class		If(G2="Cryptophyceae","1. Cryptophyceae",If(G2="Rhodellophyceae","1. Rhodellophyceae",If(G2="Compsopogonophyceae","2. Compsopogonophyceae",If(G2="Stylonematophyceae","3. Stylonematophyceae",If(G2="Bangiophyceae","4. Bangiophyceae",If(G2="Florideophyceae","5. Florideophyceae",If(G2="Glaucocystophyceae","1. Glaucocystophyceae",If(G2="Palmophyllophyceae","01. Palmophyllophyceae",If(G2="Nephroselmido…			Geraniales	37. Geraniales	If(H2="Geraniales","37. Geraniales",	)
												petJ	4	60	MPAW	MPAF	MPAY	MPSF	MPPF	MPVF	-	MPGY	MPIY	MSAY	-				1. Eukaryota	1. Diaphoretickes	2. CAM	6. Streptophyta	23. Magnoliopsida	03. Austrobaileyales							G2		If(G2="Cryptophyceae","1. Cryptophyceae",If(G2="Rhodellophyceae","1. Rhodellophyceae",If(G2="Compsopogonophyceae","2. Compsopogonophyceae",If(G2="Stylonematophyceae","3. Stylonematophyceae",If(G2="Bangiophyceae","4. Bangiophyceae",If(G2="Florideophyceae","5. Florideophyceae",If(G2="Glaucocystophyceae","1. Glaucocystophyceae",If(G2="Palmophyllophyceae","01. Palmophyllophyceae",If(G2="Nephroselmido…			Myrtales	38. Myrtales	If(H2="Myrtales","38. Myrtales",	)
												petJ	5	60	CAPK	CTPK													1. Eukaryota	1. Diaphoretickes	2. CAM	6. Streptophyta	23. Magnoliopsida	04. Chloranthales									If(G2="Cryptophyceae","1. Cryptophyceae",If(G2="Rhodellophyceae","1. Rhodellophyceae",If(G2="Compsopogonophyceae","2. Compsopogonophyceae",If(G2="Stylonematophyceae","3. Stylonematophyceae",If(G2="Bangiophyceae","4. Bangiophyceae",If(G2="Florideophyceae","5. Florideophyceae",If(G2="Glaucocystophyceae","1. Glaucocystophyceae",If(G2="Palmophyllophyceae","01. Palmophyllophyceae",If(G2="Nephroselmido…	))))))))))))))))))))))))))))))))))))))))))))))))))))		Crossosomatales	39. Crossosomatales	If(H2="Crossosomatales","39. Crossosomatales",	)
												petJ	6																1. Eukaryota	1. Diaphoretickes	2. CAM	6. Streptophyta	23. Magnoliopsida	05. Magnoliales												Sapindales	40. Sapindales	If(H2="Sapindales","40. Sapindales",	)
												petJ	7																1. Eukaryota	1. Diaphoretickes	2. CAM	6. Streptophyta	23. Magnoliopsida	06. Laurales							Cryptophyceae	1. Cryptophyceae	If(G2="Cryptophyceae","1. Cryptophyceae",	)		Huerteales	41. Huerteales	If(H2="Huerteales","41. Huerteales",	)
																													1. Eukaryota	1. Diaphoretickes	2. CAM	6. Streptophyta	23. Magnoliopsida	07. Canellales							Rhodellophyceae	1. Rhodellophyceae	If(G2="Rhodellophyceae","1. Rhodellophyceae",	)		Malvales	41. Malvales	If(H2="Malvales","41. Malvales",	)
																													1. Eukaryota	1. Diaphoretickes	2. CAM	6. Streptophyta	23. Magnoliopsida	08. Piperales							Compsopogonophyceae	2. Compsopogonophyceae	If(G2="Compsopogonophyceae","2. Compsopogonophyceae",	)		Brassicales	43. Brassicales	If(H2="Brassicales","43. Brassicales",	)
																													1. Eukaryota	1. Diaphoretickes	2. CAM	6. Streptophyta	23. Magnoliopsida	09. Acorales							Stylonematophyceae	3. Stylonematophyceae	If(G2="Stylonematophyceae","3. Stylonematophyceae",	)		Santatales	44. Santatales	If(H2="Santatales","44. Santatales",	)
													14																1. Eukaryota	1. Diaphoretickes	2. CAM	6. Streptophyta	23. Magnoliopsida	10. Alismatales							Bangiophyceae	4. Bangiophyceae	If(G2="Bangiophyceae","4. Bangiophyceae",	)		Berberidopsidales	45. Berberidopsidales	If(H2="Berberidopsidales","45. Berberidopsidales",	)
																													1. Eukaryota	1. Diaphoretickes	2. CAM	6. Streptophyta	23. Magnoliopsida	11. Petrosaviales							Florideophyceae	5. Florideophyceae	If(G2="Florideophyceae","5. Florideophyceae",	)		Caryophyllales	46. Caryophyllales	If(H2="Caryophyllales","46. Caryophyllales",	)
																													1. Eukaryota	1. Diaphoretickes	2. CAM	6. Streptophyta	23. Magnoliopsida	12. Pandanales							Glaucocystophyceae	1. Glaucocystophyceae	If(G2="Glaucocystophyceae","1. Glaucocystophyceae",	)		Cornales	47. Cornales	If(H2="Cornales","47. Cornales",	)
																													1. Eukaryota	1. Diaphoretickes	2. CAM	6. Streptophyta	23. Magnoliopsida	13. Dioscoreales							Palmophyllophyceae	01. Palmophyllophyceae	If(G2="Palmophyllophyceae","01. Palmophyllophyceae",	)		Ericales	48. Ericales	If(H2="Ericales","48. Ericales",	)
																													1. Eukaryota	1. Diaphoretickes	2. CAM	6. Streptophyta	23. Magnoliopsida	14. Liliales							Nephroselmidophyceae	02. Nephroselmidophyceae	If(G2="Nephroselmidophyceae","02. Nephroselmidophyceae",	)		Aquifoliales	49. Aquifoliales	If(H2="Aquifoliales","49. Aquifoliales",	)
																													1. Eukaryota	1. Diaphoretickes	2. CAM	6. Streptophyta	23. Magnoliopsida	15. Asparagales							Pyramimonadophyceae	03. Pyramimonadophyceae	If(G2="Pyramimonadophyceae","03. Pyramimonadophyceae",	)		Asterales	50. Asterales	If(H2="Asterales","50. Asterales",	)
																													1. Eukaryota	1. Diaphoretickes	2. CAM	6. Streptophyta	23. Magnoliopsida	16. Arecales							Mamiellophyceae	04. Mamiellophyceae	If(G2="Mamiellophyceae","04. Mamiellophyceae",	)		Apiales	51. Apiales	If(H2="Apiales","51. Apiales",	)
																													1. Eukaryota	1. Diaphoretickes	2. CAM	6. Streptophyta	23. Magnoliopsida	17. Poales							Picocystophyceae	05. Picocystophyceae	If(G2="Picocystophyceae","05. Picocystophyceae",	)		Dipsacales	52. Dipsacales	If(H2="Dipsacales","52. Dipsacales",	)
																													1. Eukaryota	1. Diaphoretickes	2. CAM	6. Streptophyta	23. Magnoliopsida	18. Zingiberales							Pyramimonadophyceae	06. Pyramimonadophyceae	If(G2="Pyramimonadophyceae","06. Pyramimonadophyceae",	)		Paracryphiales	53. Paracryphiales	If(H2="Paracryphiales","53. Paracryphiales",	)
																													1. Eukaryota	1. Diaphoretickes	2. CAM	6. Streptophyta	23. Magnoliopsida	19. Commelinales							Pedinophyceae	07. Pedinophyceae	If(G2="Pedinophyceae","07. Pedinophyceae",	)		Cardiopteridales	54. Cardiopteridales	If(H2="Cardiopteridales","54. Cardiopteridales",	)
																													1. Eukaryota	1. Diaphoretickes	2. CAM	6. Streptophyta	23. Magnoliopsida	20. Ceratophyllales							Chlorodendrophyceae	08. Chlorodendrophyceae	If(G2="Chlorodendrophyceae","08. Chlorodendrophyceae",	)		Icacinales	55. Icacinales	If(H2="Icacinales","55. Icacinales",	)
																													1. Eukaryota	1. Diaphoretickes	2. CAM	6. Streptophyta	23. Magnoliopsida	21. Ranunculales							Trebouxiophyceae	09. Trebouxiophyceae	If(G2="Trebouxiophyceae","09. Trebouxiophyceae",	)		Metteniusales	56. Metteniusales	If(H2="Metteniusales","56. Metteniusales",	)
																													1. Eukaryota	1. Diaphoretickes	2. CAM	6. Streptophyta	23. Magnoliopsida	22. Proteales							Ulvophyceae	10. Ulvophyceae	If(G2="Ulvophyceae","10. Ulvophyceae",	)		Garryales	57. Garryales	If(H2="Garryales","57. Garryales",	)
																													1. Eukaryota	1. Diaphoretickes	2. CAM	6. Streptophyta	23. Magnoliopsida	23. Trochodendrales							Chlorophyceae	11. Chlorophyceae	If(G2="Chlorophyceae","11. Chlorophyceae",	)		Boraginales	58. Boraginales	If(H2="Boraginales","58. Boraginales",	)
																													1. Eukaryota	1. Diaphoretickes	2. CAM	6. Streptophyta	23. Magnoliopsida	24. Buxales							Chloropicophyceae	12. Chloropicophyceae	If(G2="Chloropicophyceae","12. Chloropicophyceae",	)		Gentianales	59. Gentianales	If(H2="Gentianales","59. Gentianales",	)
																													1. Eukaryota	1. Diaphoretickes	2. CAM	6. Streptophyta	23. Magnoliopsida	25. Gunnerales							Prasinodermophyceae	1. Prasinodermophyceae	If(G2="Prasinodermophyceae","1. Prasinodermophyceae",	)		Vahliales	60. Vahliales	If(H2="Vahliales","60. Vahliales",	)
																													1. Eukaryota	1. Diaphoretickes	2. CAM	6. Streptophyta	23. Magnoliopsida	26. Dilleniale							Mesostigmatophyceae	01. Mesostigmatophyceae	If(G2="Mesostigmatophyceae","01. Mesostigmatophyceae",	)		Lamiales	61. Lamiales	If(H2="Lamiales","61. Lamiales",	)
																													1. Eukaryota	1. Diaphoretickes	2. CAM	6. Streptophyta	23. Magnoliopsida	27. Caryophyllale							Chlorokybophyceae	02. Chlorokybophyceae	If(G2="Chlorokybophyceae","02. Chlorokybophyceae",	)		Solanales	62. Solanales	If(H2="Solanales","62. Solanales",	)
																													1. Eukaryota	1. Diaphoretickes	2. CAM	6. Streptophyta	23. Magnoliopsida	28. Saxifragales							Klebsormidiophyceae	03. Klebsormidiophyceae	If(G2="Klebsormidiophyceae","03. Klebsormidiophyceae",	)		Oncothecales	63. Oncothecales	If(H2="Oncothecales","63. Oncothecales",	)
																													1. Eukaryota	1. Diaphoretickes	2. CAM	6. Streptophyta	23. Magnoliopsida	29. Vitales							Charophyceae	04. Charophyceae	If(G2="Charophyceae","04. Charophyceae",	)
																													1. Eukaryota	1. Diaphoretickes	2. CAM	6. Streptophyta	23. Magnoliopsida	30. Zygophyllales							Coleochaetophyceae	05. Coleochaetophyceae	If(G2="Coleochaetophyceae","05. Coleochaetophyceae",	)
																													1. Eukaryota	1. Diaphoretickes	2. CAM	6. Streptophyta	23. Magnoliopsida	31. Celastrales							Zygnemophyceae	06. Zygnemophyceae	If(G2="Zygnemophyceae","06. Zygnemophyceae",	)
																													1. Eukaryota	1. Diaphoretickes	2. CAM	6. Streptophyta	23. Magnoliopsida	32. Malpighiales							Haplomitriopsida	07. Haplomitriopsida	If(G2="Haplomitriopsida","07. Haplomitriopsida",	)
																													1. Eukaryota	1. Diaphoretickes	2. CAM	6. Streptophyta	23. Magnoliopsida	33. Oxalidales							Marchantiopsida	08. Marchantiopsida	If(G2="Marchantiopsida","08. Marchantiopsida",	)
																													1. Eukaryota	1. Diaphoretickes	2. CAM	6. Streptophyta	23. Magnoliopsida	34. Fabales							Jungermanniopsida	09. Jungermanniopsida	If(G2="Jungermanniopsida","09. Jungermanniopsida",	)
																													1. Eukaryota	1. Diaphoretickes	2. CAM	6. Streptophyta	23. Magnoliopsida	35. Rosales							Takakiopsida	10. Takakiopsida	If(G2="Takakiopsida","10. Takakiopsida",	)
																													1. Eukaryota	1. Diaphoretickes	2. CAM	6. Streptophyta	23. Magnoliopsida	36. Fagales							Andreaeopsida	11. Andreaeopsida	If(G2="Andreaeopsida","11. Andreaeopsida",	)
																													1. Eukaryota	1. Diaphoretickes	2. CAM	6. Streptophyta	23. Magnoliopsida	36. Cucurbitales							Sphagnopsida	12. Sphagnopsida	If(G2="Sphagnopsida","12. Sphagnopsida",	)
																													1. Eukaryota	1. Diaphoretickes	2. CAM	6. Streptophyta	23. Magnoliopsida	37. Geraniales							Polytrichopsida	13. Polytrichopsida	If(G2="Polytrichopsida","13. Polytrichopsida",	)
																													1. Eukaryota	1. Diaphoretickes	2. CAM	6. Streptophyta	23. Magnoliopsida	38. Myrtales							Bryopsida	14. Bryopsida	If(G2="Bryopsida","14. Bryopsida",	)
																													1. Eukaryota	1. Diaphoretickes	2. CAM	6. Streptophyta	23. Magnoliopsida	39. Crossosomatales							Leiosporocerotopsida	15. Leiosporocerotopsida	If(G2="Leiosporocerotopsida","15. Leiosporocerotopsida",	)
																													1. Eukaryota	1. Diaphoretickes	2. CAM	6. Streptophyta	23. Magnoliopsida	40. Sapindales							Anthocerotopsida	16. Anthocerotopsida	If(G2="Anthocerotopsida","16. Anthocerotopsida",	)
																													1. Eukaryota	1. Diaphoretickes	2. CAM	6. Streptophyta	23. Magnoliopsida	41. Huerteales							Lycopodiopsida	17. Lycopodiopsida	If(G2="Lycopodiopsida","17. Lycopodiopsida",	)
																													1. Eukaryota	1. Diaphoretickes	2. CAM	6. Streptophyta	23. Magnoliopsida	41. Malvales							Polypodiopsida	18. Polypodiopsida	If(G2="Polypodiopsida","18. Polypodiopsida",	)
																													1. Eukaryota	1. Diaphoretickes	2. CAM	6. Streptophyta	23. Magnoliopsida	43. Brassicales							Cycadopsida	19. Cycadopsida	If(G2="Cycadopsida","19. Cycadopsida",	)
																													1. Eukaryota	1. Diaphoretickes	2. CAM	6. Streptophyta	23. Magnoliopsida	44. Santatales							Ginkgoopsida	20. Ginkgoopsida	If(G2="Ginkgoopsida","20. Ginkgoopsida",	)
																													1. Eukaryota	1. Diaphoretickes	2. CAM	6. Streptophyta	23. Magnoliopsida	45. Berberidopsidales							Pinopsida	21. Pinopsida	If(G2="Pinopsida","21. Pinopsida",	)
																													1. Eukaryota	1. Diaphoretickes	2. CAM	6. Streptophyta	23. Magnoliopsida	46. Caryophyllales							Gnetopsida	22. Gnetopsida	If(G2="Gnetopsida","22. Gnetopsida",	)
																													1. Eukaryota	1. Diaphoretickes	2. CAM	6. Streptophyta	23. Magnoliopsida	47. Cornales							Magnoliopsida	23. Magnoliopsida	If(G2="Magnoliopsida","23. Magnoliopsida",	)
																													1. Eukaryota	1. Diaphoretickes	2. CAM	6. Streptophyta	23. Magnoliopsida	48. Ericales							Coscinodiscophyceae	2. Coscinodiscophyceae	If(G2="Coscinodiscophyceae","2. Coscinodiscophyceae",	)
																													1. Eukaryota	1. Diaphoretickes	2. CAM	6. Streptophyta	23. Magnoliopsida	49. Aquifoliales							Fragilariophyceae	3. Fragilariophyceae	If(G2="Fragilariophyceae","3. Fragilariophyceae",	)
																													1. Eukaryota	1. Diaphoretickes	2. CAM	6. Streptophyta	23. Magnoliopsida	50. Asterales							Mediophyceae	4. Mediophyceae	If(G2="Mediophyceae","4. Mediophyceae",	)
																													1. Eukaryota	1. Diaphoretickes	2. CAM	6. Streptophyta	23. Magnoliopsida	51. Apiales							Dictyochophyceae	1. Dictyochophyceae	If(G2="Dictyochophyceae","1. Dictyochophyceae",	)
																													1. Eukaryota	1. Diaphoretickes	2. CAM	6. Streptophyta	23. Magnoliopsida	52. Dipsacales							Eustigmatophyceae	2. Eustigmatophyceae	If(G2="Eustigmatophyceae","2. Eustigmatophyceae",	)
																													1. Eukaryota	1. Diaphoretickes	2. CAM	6. Streptophyta	23. Magnoliopsida	53. Paracryphiales							Pelagophyceae	3. Pelagophyceae	If(G2="Pelagophyceae","3. Pelagophyceae",	)
																													1. Eukaryota	1. Diaphoretickes	2. CAM	6. Streptophyta	23. Magnoliopsida	54. Cardiopteridales							Raphidophyceae	4. Raphidophyceae	If(G2="Raphidophyceae","4. Raphidophyceae",	)
																													1. Eukaryota	1. Diaphoretickes	2. CAM	6. Streptophyta	23. Magnoliopsida	55. Icacinales							Xanthophyceae	5. Xanthophyceae	If(G2="Xanthophyceae","5. Xanthophyceae",	)
																													1. Eukaryota	1. Diaphoretickes	2. CAM	6. Streptophyta	23. Magnoliopsida	56. Metteniusales							Synurophyceae	8. Synurophyceae	If(G2="Synurophyceae","8. Synurophyceae",	)
																													1. Eukaryota	1. Diaphoretickes	2. CAM	6. Streptophyta	23. Magnoliopsida	57. Garryales
																													1. Eukaryota	1. Diaphoretickes	2. CAM	6. Streptophyta	23. Magnoliopsida	58. Boraginales
																													1. Eukaryota	1. Diaphoretickes	2. CAM	6. Streptophyta	23. Magnoliopsida	59. Gentianales
																													1. Eukaryota	1. Diaphoretickes	2. CAM	6. Streptophyta	23. Magnoliopsida	60. Vahliales
																													1. Eukaryota	1. Diaphoretickes	2. CAM	6. Streptophyta	23. Magnoliopsida	61. Lamiales
																													1. Eukaryota	1. Diaphoretickes	2. CAM	6. Streptophyta	23. Magnoliopsida	62. Solanales
																													1. Eukaryota	1. Diaphoretickes	2. CAM	6. Streptophyta	23. Magnoliopsida	63. Oncothecales
																													1. Eukaryota	1. Diaphoretickes	3. TSAR	1. Cercozoa
																													1. Eukaryota	1. Diaphoretickes	3. TSAR	2. Bacillariophyta	1. Bacillariophyceae
																													1. Eukaryota	1. Diaphoretickes	3. TSAR	2. Bacillariophyta	2. Coscinodiscophyceae
																													1. Eukaryota	1. Diaphoretickes	3. TSAR	2. Bacillariophyta	3. Fragilariophyceae
																													1. Eukaryota	1. Diaphoretickes	3. TSAR	2. Bacillariophyta	4. Mediophyceae
																													1. Eukaryota	1. Diaphoretickes	3. TSAR	3. Gyrista	1. Dictyochophyceae
																													1. Eukaryota	1. Diaphoretickes	3. TSAR	3. Gyrista	2. Eustigmatophyceae
																													1. Eukaryota	1. Diaphoretickes	3. TSAR	3. Gyrista	3. Pelagophyceae
																													1. Eukaryota	1. Diaphoretickes	3. TSAR	3. Gyrista	4. Raphidophyceae
																													1. Eukaryota	1. Diaphoretickes	3. TSAR	3. Gyrista	5. Xanthophyceae
																													1. Eukaryota	1. Diaphoretickes	3. TSAR	3. Gyrista	6. Pinguiophyceae
																													1. Eukaryota	1. Diaphoretickes	3. TSAR	3. Gyrista	7. Phaeophyceae
																													1. Eukaryota	1. Diaphoretickes	3. TSAR	3. Gyrista	8. Synurophyceae
																													1. Eukaryota	1. Diaphoretickes	3. TSAR	3. Gyrista	9. Olisthodiscophyceae
																													1. Eukaryota	1. Diaphoretickes	3. TSAR	3. Gyrista	10. Chrysophyceae
																													1. Eukaryota	1. Diaphoretickes	3. TSAR	3. Gyrista	11. Schizocladiophyceae
																													1. Eukaryota	1. Diaphoretickes	3. TSAR	4. Alveolata	1. Dinophyceae
																													1. Eukaryota	1. Diaphoretickes	3. TSAR	4. Alveolata	2. Chromeridophyceae
																													1. Eukaryota	1. Diaphoretickes	3. TSAR	4. Alveolata	3. Ciliophora
																													1. Eukaryota	1. Diaphoretickes	3. TSAR	5. Stramenopiles	1. Ochrophyta
																													1. Eukaryota	2. Discoba	4. Discoba	1. Euglenozoa
																													2. Bacteria	1. Cyanobacteriota	1. Cyanobacteriota	1. Cyanobacteriota	1. Cyanophyceae	01. Gloeobacterales
																													2. Bacteria	1. Cyanobacteriota	1. Cyanobacteriota	1. Cyanobacteriota	1. Cyanophyceae	02. Synechococcales
																													2. Bacteria	1. Cyanobacteriota	1. Cyanobacteriota	1. Cyanobacteriota	1. Cyanophyceae	03. Pleurocapsales
																													2. Bacteria	1. Cyanobacteriota	1. Cyanobacteriota	1. Cyanobacteriota	1. Cyanophyceae	04. Spirulinales
																													2. Bacteria	1. Cyanobacteriota	1. Cyanobacteriota	1. Cyanobacteriota	1. Cyanophyceae	05. Chroococcales
																													2. Bacteria	1. Cyanobacteriota	1. Cyanobacteriota	1. Cyanobacteriota	1. Cyanophyceae	06. Oscillatoriales
																													2. Bacteria	1. Cyanobacteriota	1. Cyanobacteriota	1. Cyanobacteriota	1. Cyanophyceae	07. Nostocales
																													2. Bacteria	1. Cyanobacteriota	1. Cyanobacteriota	1. Cyanobacteriota	1. Cyanophyceae	08. Nodosilineales
																													2. Bacteria	1. Cyanobacteriota	1. Cyanobacteriota	1. Cyanobacteriota	1. Cyanophyceae	09. Desertifilales
																													2. Bacteria	1. Cyanobacteriota	1. Cyanobacteriota	1. Cyanobacteriota	1. Cyanophyceae	10. Gloeomargaritales
																													2. Bacteria	1. Cyanobacteriota	1. Cyanobacteriota	1. Cyanobacteriota	1. Cyanophyceae	11. Pseudanabaenales
																													2. Bacteria	1. Cyanobacteriota	1. Cyanobacteriota	1. Cyanobacteriota	1. Cyanophyceae	12. Chroococcidiopsidales
																													2. Bacteria	1. Cyanobacteriota	2. Pseudomonadota	2. Pseudomonadota
[truncated: 18 more columns]

## Sheet: petA
Entry	Sequence	new Name		Domain	Clade	Phylum	Class	Order	Family	Genus	Species	Organism			Group	Name	petA	petE	psaF					2	1	2	3	4	5	E		2		52	53	54	55	56	57	58	59	60	61	62	63	64	65	66	67
A0A7R7AJL9	MLALTLPNDAKAYPIYAQQAYENPREATGRIVCANCHLAQKPVELEAPQAVLPDTVFEAVVKIPYDLSKQQIQGNGTKGPLNVGSVMVLPEGFQLAPKDRLSKEIKKKTKGAYVQPYSKERPNILIVGPVPGDQNQEIIFPILSPDPAQDSKVNFLNYPIYVGGNRGRGQIYPSGEKSNNGMFVSPAAGQITSIKDLDKGRTEIVIQTSDKEVTQVIPAGLEIKVKAGDIVTVDQPLTPDPNVGGFGQAEIEIILQDPLRVKGMIAFFFSIIIAQIFLVLKKKQFEKVQAAEMNF	Domain-1. Eukaryota,Clade-1. Haptista,Phylum-1. Haptophyta,Class-1. ,Order-,Family-,Genus-Haptophyceae ,Species-sp. ,Organism-Haptophyceae sp. NIES-3900 ,		1. Eukaryota	1. Haptista	1. Haptophyta	1.			Haptophyceae	sp.	Haptophyceae sp. NIES-3900			Haptophyta	Haptophyceae sp.	2								12	12	12	12	11	12		12		P	Y	D	L	S	K	Q	Q	I	Q	G	N	G	T	K	G
A0A7D4X9G3	MKISNFFKSVFISLSLFSALLSPKMAIAYPVFAQQAYDNPREATGRIVCANCHLAQKPTEIEVPQAVLPDTVFEAVVNIPYDTSVKQVTASGAPGPLNVGAVLVLPEGFKLAPKERISNEIKEKTKGVFIQPYSKTRPNILVVGPILGDKNREIVFPILSPDPAQDKSVHYLNYPIYVGANRGRGQVYPSGEKSNNTVFTSTVAGKIESIEAADKGKTNVIVKSVAGESVSQMIPAGLKVSVKVDDVIKVDQALTFDPNVGGFGQTETEIILQNANRVKGMIAFFFTVTIAQILLVLKKKQFEKVQAAEMNF	Domain-1. Eukaryota,Clade-1. Haptista,Phylum-1. Haptophyta,Class-1. ,Order-Prymnesiales ,Family-Chrysochromulinaceae ,Genus-Chrysochromulina ,Species-parva ,Organism-Chrysochromulina parva ,		1. Eukaryota	1. Haptista	1. Haptophyta	1.	Prymnesiales	Chrysochromulinaceae	Chrysochromulina	parva	Chrysochromulina parva			Haptophyta	Chrysochromulina parva	3								28	28	28	28	27	28		28		P	Y	D	T	S	V	K	Q	V	T	A	S	G	A	P	G
A0A3S6R310	MKISNFFKSVFISLSLFSALLSPKMAIAYPVFAQQAYDNPREATGRIVCANCHLAQKPTEIEVPQAVLPDTVFEAVVNIPYDTSVKQVTASGAPGPLNVGAVLVLPEGFKLAPKERISNEIKEKTKGVFIQPYSKTRPNILVVGPILGDKNREIVFPILSPDPAQDKSVHYLNYPIYVGANRGRGQVYPSGEKSNNTVFTSTVAGKIESIEAADKGKTNVIVKSVAGESVSQMIPAGLKVSVKVDDVIKVDQALTFDPNVGGFGQTETEIILQNANRVKGMIAFFFTVTIAQILLVLKKKQFEKVQAAEMNF	Domain-1. Eukaryota,Clade-1. Haptista,Phylum-1. Haptophyta,Class-1. ,Order-Prymnesiales ,Family-Chrysochromulinaceae ,Genus-Chrysochromulina ,Species-tobinii ,Organism-Chrysochromulina tobinii ,		1. Eukaryota	1. Haptista	1. Haptophyta	1.	Prymnesiales	Chrysochromulinaceae	Chrysochromulina	tobinii	Chrysochromulina tobinii			Haptophyta	Chrysochromulina tobinii	4								28	28	28	28	27	28		28		P	Y	D	T	S	V	K	Q	V	T	A	S	G	A	P	G
H9LT49	MQISKFFKFVFISVSLCGSLLFPQMANAYPVFAQQAYDNPREATGRIVCANCHLAQKPTEVEVPQAVLPDTVFEAVVNIPYDTKVQQVTASGAPGPLNVGAVVILPEGFKLAPKGRMSDELKAKTKGVFVQPYSKTRPNILVVGPILGEKNREVTFPILAPDPAQDKSVHYLNYPIYVGANRGRGQVYPSGEKSNNNTFTSTAAGKVTAIEAGDKGTTRVTIQTAAGEAKEQTVPAGLKVSVKTGDVIQADQALSYNPNVGGFGQAETEVILQSPNRVKGMIAFFFTVTVAQILLVLKKKQFEKVQAAEMNF	Domain-1. Eukaryota,Clade-1. Haptista,Phylum-1. Haptophyta,Class-1. Prymnesiophyceae,Order-Isochrysidales ,Family-Isochrysidaceae ,Genus-Isochrysis ,Species-galbana ,Organism-Isochrysis galbana (Marine planktonic alga) ,		1. Eukaryota	1. Haptista	1. Haptophyta	1. Prymnesiophyceae	Isochrysidales	Isochrysidaceae	Isochrysis	galbana	Isochrysis galbana (Marine planktonic alga)			Haptophyta	Isochrysis galbana	5								28	28	28	28	27	28		28		P	Y	D	T	K	V	Q	Q	V	T	A	S	G	A	P	G
G9FI52	MTGVIKKFRSVVLVLGILLTLALPKVSYAYPVFAQQAYESPREATGRIVCANCHLAQKPTEIEIPQAVLPDSVFEAVVNIPYDLSAKQITAGGTKGPLNVGAVLVLPEGFQLAPKDRISSEIKQKTKGVFVQPYSKTKTNILVVGPVSGDKHQEIIFPILSPDPATNKDVHFLNYPVYVGANRGRGQVYPSGEKSNNNSITSTVAGQITSIQALDKGKTSIVIQSTSGSEVTQTIPAGLTINVKATDVIKVDQPLTDNPNVGGFGQSETEIVLQNPNRVKGMIVFFFTVTLTQILLVLKKKQFEKVQAAEMNF	Domain-1. Eukaryota,Clade-1. Haptista,Phylum-1. Haptophyta,Class-1. Prymnesiophyceae,Order-Isochrysidales ,Family-Isochrysidaceae ,Genus-Tisochrysis ,Species-lutea ,Organism-Tisochrysis lutea ,		1. Eukaryota	1. Haptista	1. Haptophyta	1. Prymnesiophyceae	Isochrysidales	Isochrysidaceae	Tisochrysis	lutea	Tisochrysis lutea			Haptophyta	Tisochrysis lutea	6								29	29	29	29	28	29		29		P	Y	D	L	S	A	K	Q	I	T	A	G	G	T	K	G
A0A891ZNI4	MTGVIKKFRSVVLILGILVTLTLPKVSYAYPVFAQQAYESPREATGRIVCANCHLAQKPTEIELPQAVLPDSVFEAVVNIPYDLSSKQILGDGKKGGLNVGAVLVLPEGFQLAPKDRISAEIKQKTKGVFVQPYSKTKPNILVVGPVSGNKHQEIIFPILSPDPATNKDVHFLNYPVYVGANRGRGQVYPSGEKSNNNAITSTVAGKITSIEPLEKGKTNIVIQSTSGNEVTQTIPAGLTISVKPTDVIKVDQPLTENPNVGGFGQSETEIVLQNPNRVKGMIVFFFTVTLTQILLVLKKKQFEKVQAAEMNF	Domain-1. Eukaryota,Clade-1. Haptista,Phylum-1. Haptophyta,Class-1. Prymnesiophyceae,Order-Isochrysidales ,Family-Noelaerhabdaceae ,Genus-Emiliania ,Species-huxleyi ,Organism-Emiliania huxleyi (Coccolithophore) (Pontosphaera huxleyi) ,		1. Eukaryota	1. Haptista	1. Haptophyta	1. Prymnesiophyceae	Isochrysidales	Noelaerhabdaceae	Emiliania	huxleyi	Emiliania huxleyi (Coccolithophore) (Pontosphaera huxleyi)			Haptophyta	Emiliania huxleyi	7								29	29	29	29	28	29		29		P	Y	D	L	S	S	K	Q	I	L	G	D	G	K	K	G
A0A2I7YWI9	MLETIKKFKSVFLILGILGTIVSPKVSYAYPVFAQNAYQNPREATGRIVCANCHLAQKPTEIEVPQAVLPDTVFETVVSVPYDLSSKQITAAGTKGGLNVGAVVILPEGFKLAPKERLSDEIKAKTKGVFIQPYSKEKQNILVVGPISGDKNQDIIFPILSPDPATNKEVNYLNYPIYVGANRGRGQVYPTGEKSNNTALTSTAAGKVTAIESLEQGKKNLIIAKADGENVTLTIPAALDLVVKVNDIVKVDQPLTLDPNVGGFGQTETEIILQNPNRVKGMIVFFFTVTVAQILLVLKKKQFEKVQAAEMNF	Domain-1. Eukaryota,Clade-1. Haptista,Phylum-1. Haptophyta,Class-1. Prymnesiophyceae,Order-Phaeocystales ,Family-Phaeocystaceae ,Genus-Phaeocystis ,Species-antarctica ,Organism-Phaeocystis antarctica ,		1. Eukaryota	1. Haptista	1. Haptophyta	1. Prymnesiophyceae	Phaeocystales	Phaeocystaceae	Phaeocystis	antarctica	Phaeocystis antarctica			Haptophyta	Phaeocystis antarctica	8								29	29	29	29	28	29		29		P	Y	D	L	S	S	K	Q	I	T	A	A	G	T	K	G
A0A075DWV5	MLETIKKFKSVFLILGILGTIVSPKVSYAYPVFAQNAYQNPREATGRIVCANCHLAQKPTEIEVPQAVLPDTVFETVVSVPYDLSSKQITAAGTKGGLNVGAVVILPEGFKLAPKERLSDEIKAKTKGVFIQPYSKEKQNILVVGPISGDKNQDIIFPILSPDPATNKEVNYLNYPIYVGANRGRGQVYPTGEKSNNTALTSTAAGKVTAIESLEQGKKNLIIAKADGENVTLTIPAALDLVVKVNDIVKVDQPLTLDPNVGGFGQTETEIILQNPNRVKGMIVFFFTVTVAQILLVLKKKQFEKVQAAEMNF	Domain-1. Eukaryota,Clade-1. Haptista,Phylum-1. Haptophyta,Class-1. Prymnesiophyceae,Order-Phaeocystales ,Family-Phaeocystaceae ,Genus-Phaeocystis ,Species-globosa ,Organism-Phaeocystis globosa ,		1. Eukaryota	1. Haptista	1. Haptophyta	1. Prymnesiophyceae	Phaeocystales	Phaeocystaceae	Phaeocystis	globosa	Phaeocystis globosa			Haptophyta	Phaeocystis globosa	9								29	29	29	29	28	29		29		P	Y	D	L	S	S	K	Q	I	T	A	A	G	T	K	G
M1K3R6	MKKLFIERSKVILSSLVAFSIFLIPFENCSAFPVYAQQAYTNPREATGRLVCANCHLAQKPVAIETPTSVLPDTVFEAVVKIPYADGLKQIQGNGTKGGLNVGGIVVLPEGFKLAPKDRLSSELKAKTKGVYIQPYSAEKPNILVVGPIGGEKNREITFPIQSPNPSQDKGTFYIKYPIYVGGNRGRGQVNPNGEKTNNTIITSSAVGKIQSIEKDEKGSYLVTIKGDTSNVTQTIPAGLDISVRTGEFIKLDQPLTYDPNVGGFGQNETEIVLQNPNRVVGLITFFFTVVISQTFFVLKKKQFEKVQAAEMNF	Domain-1. Eukaryota,Clade-1. Haptista,Phylum-1. Haptophyta,Class-2. Pavlovophyceae,Order-Pavlovales ,Family-Pavlovaceae ,Genus-Diacronema ,Species-lutheri ,Organism-Diacronema lutheri (Unicellular marine alga) (Monochrysis lutheri) ,		1. Eukaryota	1. Haptista	1. Haptophyta	2. Pavlovophyceae	Pavlovales	Pavlovaceae	Diacronema	lutheri	Diacronema lutheri (Unicellular marine alga) (Monochrysis lutheri)			Haptophyta	Diacronema lutheri	10								31	31	31	31	30	31		31		P	Y	A	D	G	L	K	Q	I	Q	G	N	G	T	K	G
A0A7D3Q623	MKKLFIERSKVILSSLVAFSIFLIPFENCSAFPVYAQQAYTNPREATGRLVCANCHLAQKPVAIETPTSVLPDTVFEAVVKIPYADGLKQIQGNGTKGGLNVGGIVVLPEGFKLAPKDRLSSELKAKTKGVYIQPYSAEKPNILVVGPIGGEKNREITFPIQSPNPSQDKGTFYIKYPIYVGGNRGRGQVNPNGEKTNNTIITSSAVGKIQSIEKDEKGSYLVTIKGDTSNVTQTIPAGLDISVRTGEFIKLDQPLTYDPNVGGFGQNETEIVLQNPNRVVGLITFFFTVVISQTFFVLKKKQFEKVQAAEMNF	Domain-1. Eukaryota,Clade-1. Haptista,Phylum-1. Haptophyta,Class-2. Pavlovophyceae,Order-Pavlovales ,Family-Pavlovaceae ,Genus-Pavlova ,Species-sp. ,Organism-Pavlova sp. NIVA-4/92 ,		1. Eukaryota	1. Haptista	1. Haptophyta	2. Pavlovophyceae	Pavlovales	Pavlovaceae	Pavlova	sp.	Pavlova sp. NIVA-4/92			Haptophyta	Pavlova sp.	11								31	31	31	31	30	31		31		P	Y	A	D	G	L	K	Q	I	Q	G	N	G	T	K	G
A0A7T8G4N0	MENNYLVNLKNTLKCILLTASMSITLMQPAASNAFPVYAQQAYENPREATGRIVCANCHLAQKPVEIEVPQGVLPDSVFEVTVEIPYDLSIKQVTADGSQGPLNVGAVVILPEGFKLAPKERLSEDLKLKTKGLVISPYSDSKNNILVIGPIPGNENQKVVFPILAPNPAENKNVHFIKYPIYVGANRGRGQVNPTGEKSNNTLYTSPVDGQVLKIEISNTESNVSIKSKSGDTVKVKIPLGPTLIVKEGESLIGDQALTVDPNVGGFGQTETEVVLQSPARVKGLVAFFFVVILAQILLVLKKKQFEKVQLAEMNF	Domain-1. Eukaryota,Clade-2. CAM,Phylum-1. Cryptista,Class-1. Cryptophyceae,Order-,Family-,Genus-Cryptophyta ,Species-sp. ,Organism-Cryptophyta sp. CCMP2293 ,		1. Eukaryota	2. CAM	1. Cryptista	1. Cryptophyceae			Cryptophyta	sp.	Cryptophyta sp. CCMP2293			Cryptista	Cryptophyta sp.	12								34	34	34	34	33	34		34		P	Y	D	L	S	I	K	Q	V	T	A	D	G	S	Q	G
A0A222AHE5	MKYNHLLHLIKSLSQSVLGLFLVSTIFIPTFSNAFPIFAQQAYENPREATGRIVCANCHLAQKPVEIEVPQGVLPDTVFTAEVEIPYDLSLKQVTGDGTRGSLNVGSVLILPEGFTLAPKDRLSEELKEETKGVTISTYSASKPNILVVGPIPGDKHQKIIFPILSPNPAENKNVHFIKYPIYVGANRGRGQVNPTGTKTNNSLYTSPTEGQVVKIEKISAGGYNLSIKSKRGDVVSVSIPAGPELTVKEGQLVTADQAVTVDPNVGGFGQTETEIVLQSPARVKGMIAFFFTIILAQILLVLKKKQFEKVQLAEMNF	Domain-1. Eukaryota,Clade-2. CAM,Phylum-1. Cryptista,Class-1. Cryptophyceae,Order-Cryptomonadales ,Family-Cryptomonadaceae ,Genus-Cryptomonas ,Species-curvata ,Organism-Cryptomonas curvata ,		1. Eukaryota	2. CAM	1. Cryptista	1. Cryptophyceae	Cryptomonadales	Cryptomonadaceae	Cryptomonas	curvata	Cryptomonas curvata			Cryptista	Cryptomonas curvata	13								34	34	34	34	33	34		34		P	Y	D	L	S	L	K	Q	V	T	G	D	G	T	R	G
A0A248SPS8	MKNKFLQNLNKTLKSILLSLSLTTYVLFPSVSEAFPIFAQQAYENPREATGRIVCANCHLAQKPVEIEVPQGVLPDSVFEATVEIPYDKSLQQVTATGKKGPLNVGAVLILPEGFTLAPKDRLTPELQEKTKGVVISPYSNSKKNILVVGPIPGADHQTIVFPILAPNPADNKNVHFIKYPIYVGANRGRGQVNPTGDKSNNTLYTSPADGQLTNITKTETGVTLSIKTKGGDIVETKIPTGPDLIVKKGASLTADQPLTNDPNVGGFGQTETEIVLQSPARVKGLIAFFFTVIFAQIMLVLKKKQFEKVQLAEMNF	Domain-1. Eukaryota,Clade-2. CAM,Phylum-1. Cryptista,Class-1. Cryptophyceae,Order-Pyrenomonadales ,Family-Chroomonadaceae ,Genus-Chroomonas ,Species-mesostigmatica ,Organism-Chroomonas mesostigmatica CCMP1168 ,		1. Eukaryota	2. CAM	1. Cryptista	1. Cryptophyceae	Pyrenomonadales	Chroomonadaceae	Chroomonas	mesostigmatica	Chroomonas mesostigmatica CCMP1168			Cryptista	Chroomonas mesostigmatica	14								34	34	34	34	33	34		34		P	Y	D	K	S	L	Q	Q	V	T	A	T	G	K	K	G
A0A222AI93	MKNKFLQNLNKTLKSILLSLSLTTYVLFPSVSDAFPIFAQQAYENPREATGRIVCANCHLAQKPVEIEVPQGVLPDSVFEATVEIPYDKSLQQVTATGKKGPMNVGAVLILPEGFTLAPKDRLTPELQEKTKGVVISPYSNSKKNILVVGPIPGADHQTIVFPILAPNPADNKNVHFIKYPIYVGANRGRGQVNPTGDKSNNTLYTSPADGQLTNITKTETGVTLSIKTKGGDIVETKIPTGPDLIVKKGASLTADQPLTNDPNVGGFGQTETEIVLQSPARVKGLIAFFFTVIFAQIMLVLKKKQFEKVQLAEMNF	Domain-1. Eukaryota,Clade-2. CAM,Phylum-1. Cryptista,Class-1. Cryptophyceae,Order-Pyrenomonadales ,Family-Chroomonadaceae ,Genus-Chroomonas ,Species-placoidea ,Organism-Chroomonas placoidea ,		1. Eukaryota	2. CAM	1. Cryptista	1. Cryptophyceae	Pyrenomonadales	Chroomonadaceae	Chroomonas	placoidea	Chroomonas placoidea			Cryptista	Chroomonas placoidea	15								34	34	34	34	33	34		34		P	Y	D	K	S	L	Q	Q	V	T	A	T	G	K	K	G
A0A0U2JTU6	MKNNYLVNFIKTLQSILVSVILVSPLLFPSTADAFPVFAQQAYENPREATGRIVCANCHLAQKPVEIEVPQGVLPDTVFEATVEIPYNLSVKQVTGDGTKGPLNVGAVLILPEGFSLAPKERLSAELKEKTKGVVISPYSDSNRSILVVGPIPGAQHQKITFPILAPNPADNKNVHFVKYPIFVGANRGRGQVNPTGDKSNNTLYSSPVDGQLTKIEKGEKGGYALIIKSKSGDSITITVPAGPDLVVKEGQKIAADQALTIDPNVGGFGQTETEIVLQSPARVKGLIAFFFTVILAQILLVLKKKQFEKVQLAEMNF	Domain-1. Eukaryota,Clade-2. CAM,Phylum-1. Cryptista,Class-1. Cryptophyceae,Order-Pyrenomonadales ,Family-Geminigeraceae ,Genus-Guillardia ,Species-theta ,Organism-Guillardia theta (Cryptophyte) (Cryptomonas phi) ,		1. Eukaryota	2. CAM	1. Cryptista	1. Cryptophyceae	Pyrenomonadales	Geminigeraceae	Guillardia	theta	Guillardia theta (Cryptophyte) (Cryptomonas phi)			Cryptista	Guillardia theta	16								34	34	-110	34	33	34		34		P	Y	N	L	S	V	K	Q	V	T	G	D	G	T	K	G
A0A0H4SP89	MKNNYIANIDKQIKSAMLLASIFGSLLLPSVANAFPVYAQQAYENPREATGRIVCANCHLAQKPTEIEVPQGVLPDTVFEAVVDIPYDLSVKQVTGDGTKGPLNVGAVMILPEGFKLAPKERLNDELKKATEGVVISPYSDSKQNILVVGPISGNEHQKIVFPILAPNPAENRDVHFIKYPIFVGANRGRGQVQPTGEKSNNTIYTSPVEGQIVKVESTDKLTTFTINSKSGDAITVKVPVGPDIIVKEGDSLKADQPLTIDPNVGGFGQTETEVVLQSPARVKGLIAFFFTVIFAQILLVLKKKQFEKVQLAEMNF	Domain-1. Eukaryota,Clade-2. CAM,Phylum-1. Cryptista,Class-1. Cryptophyceae,Order-Pyrenomonadales ,Family-Geminigeraceae ,Genus-Teleaulax ,Species-amphioxeia ,Organism-Teleaulax amphioxeia ,		1. Eukaryota	2. CAM	1. Cryptista	1. Cryptophyceae	Pyrenomonadales	Geminigeraceae	Teleaulax	amphioxeia	Teleaulax amphioxeia			Cryptista	Teleaulax amphioxeia	17								34	34	34	34	33	34		34		P	Y	D	L	S	V	K	Q	V	T	G	D	G	T	K	G
A6MVY3	MKNNYLANLIKTLQAIVVSVALLAPLVLPSAVNAFPVYAQQAYENPREATGRIVCANCHLAQKPVEIEVPQGVLPDTVFEAKVEIPYDLSVKQVTGDGTKGPLNVGAVLILPEGFTLAPKDRLTPEMKEKTKGVVISPYSDSKKSIFVVGPIPGAEHQTIIFPILAPNPADNKNVHFIKYPVFVGANRGRGQVNPTGDKSNNTLYSSPVEGRLTKIEKTEKGGYILTIQSKSGDPLTINVPVGPELVVKEGQKVTADQALTVDPNVGGFGQTETEIVLQSPARVKGLIAFFFTVILAQILLVLKKKQFEKVQLAEMNF	Domain-1. Eukaryota,Clade-2. CAM,Phylum-1. Cryptista,Class-1. Cryptophyceae,Order-Pyrenomonadales ,Family-Pyrenomonadaceae ,Genus-Rhodomonas ,Species-salina ,Organism-Rhodomonas salina (Cryptomonas salina) ,		1. Eukaryota	2. CAM	1. Cryptista	1. Cryptophyceae	Pyrenomonadales	Pyrenomonadaceae	Rhodomonas	salina	Rhodomonas salina (Cryptomonas salina)			Cryptista	Rhodomonas salina	18								34	34	-110	34	33	34		34		P	Y	D	L	S	V	K	Q	V	T	G	D	G	T	K	G
A0A222AHU4	MKNNYLVNFIKTFQSIFVSVALLTPLALPSVANAFPVFAQQAYENPREATGRIVCANCHLAQKPVEIEVPQGVLPDTVFEAKVEIPYDLSLKQVTGDGSKGPLNVGAVLVLPEGFTLAPKDRLTPELKEKTKGVVISPYSDSKKSIFVVGPIPGAEHQTIVFPILAPNPADNKNVHFIKYPVYVGANRGRGQVNPTGDKSNNTLYSSPVEGRLTKVAKTDKGGYAVTIQSKSGDPLTINIPAGPEIVVKEGQTVKADQALTIDPNVGGFGQTETEIVLQSPARVKGLIAFFFTVILAQILLVLKKKQFEKVQLAEMNF	Domain-1. Eukaryota,Clade-2. CAM,Phylum-1. Cryptista,Class-1. Cryptophyceae,Order-Pyrenomonadales ,Family-Pyrenomonadaceae ,Genus-Storeatula ,Species-sp. ,Organism-Storeatula sp. CCMP1868 ,		1. Eukaryota	2. CAM	1. Cryptista	1. Cryptophyceae	Pyrenomonadales	Pyrenomonadaceae	Storeatula	sp.	Storeatula sp. CCMP1868			Cryptista	Storeatula sp.	19								34	34	-110	34	33	34		34		P	Y	D	L	S	L	K	Q	V	T	G	D	G	S	K	G
A0A1Y9TM61	MYNLLVLFTFFNFLILPAQSYPIFAQQSYENPREATGRIVCANCHLAQKPVEIEAPQAVLPNTVFEATVKIPYPSSAQQITAAGTKGSLNVGAVVILPEGFKLAPNDLIPESIKEKTKGVYIQPYSAKQDNILVVGPISGNEHQEIIFPILSPDPSTNKNIHFLKYPIYVGGNRGVRCVYPSGEKSNNNIYTASTSGQITKIIESEKNATKIYIQNVKGDEIIESVPYGLNLVVSEGDTVQADQVLNKDPNVGGFGQTETEIVLQSPARIQGMIVFFGATMIAQTFLVLKKKQFEKVQALEIVRFVVKCYI	Domain-1. Eukaryota,Clade-2. CAM,Phylum-2. Rhodophyta,Class-1. Rhodellophyceae,Order-Dixoniellales ,Family-Dixoniellaceae ,Genus-Bulboplastis ,Species-apyrenoidosa ,Organism-Bulboplastis apyrenoidosa ,		1. Eukaryota	2. CAM	2. Rhodophyta	1. Rhodellophyceae	Dixoniellales	Dixoniellaceae	Bulboplastis	apyrenoidosa	Bulboplastis apyrenoidosa			Rhodophyta	Bulboplastis apyrenoidosa	20								20	20	20	-153	-154	20		20		P	Y	P	S	S	A	Q	Q	I	T	A	A	G	T	K	G
A0A1X9PTR3	MLSLKSIYNVSFINRITILLVVCFGFINCANTSVNAYPIFAQQAYENPREATGRIVCSNCHLAQKPVTLEVPQSVLPNTIFEAAVGIPYPDNTQQIAANGKKTGLNVGAVVILPEGFKLAPANMLSEEMKEKTKGVYFQPYSTKQDNMIVVGPISGDNHKEIVFPILAPDPSTNKNVHFLKYPIYVGGNRGRGQVYPSGEKSNNNIYTASANGQVTKIEVSEKLGSKIYIQTNKGDEVIETIPSGLELKVSEGDEVKFEQVLNKDPNVGGFGQNETEVVLQSPARIKGMMVFFVTIIIAQIFLVLKKKQFEQVQAAEMNSLT	Domain-1. Eukaryota,Clade-2. CAM,Phylum-2. Rhodophyta,Class-1. Rhodellophyceae,Order-Rhodellales ,Family-Rhodellaceae ,Genus-Corynoplastis ,Species-japonica ,Organism-Corynoplastis japonica ,		1. Eukaryota	2. CAM	2. Rhodophyta	1. Rhodellophyceae	Rhodellales	Rhodellaceae	Corynoplastis	japonica	Corynoplastis japonica			Rhodophyta	Corynoplastis japonica	21								36	36	-110	36	35	36		36		P	Y	P	D	N	T	Q	Q	I	A	A	N	G	K	K	T
A0A1Y9TLR0	MIYKTFNAMHFTQILKSFKNYVIVFSLILIVPHVSSAFPIFAQQAYENPREATGKIVCANCHLAQKPVSIDLPKSILPSSVFEATVQIPYDTNLKQVLGNGNKGAMNLGAIVILPEGFKLAPLEMLSQELREKIKGIYIQPYSIKYSNILVVGPISSNSKQNITFPVLSPNPSQDKNVHFIKYPIYVGANRGRGQIYPNGDKSNNNIYFSSHSGKIFDIQRLEKGEFQVFIKTNTGDEVIEKIPLGLELIIKEGQTVTIDQPLTKDPNIGGFGQGETEIVLQNPNRIKFLIAFFFTVVLAQIFFVLKKKQFEKVQASQMNF	Domain-1. Eukaryota,Clade-2. CAM,Phylum-2. Rhodophyta,Class-2. Compsopogonophyceae,Order-Compsopogonales ,Family-Boldiaceae ,Genus-Boldia ,Species-erythrosiphon ,Organism-Boldia erythrosiphon ,		1. Eukaryota	2. CAM	2. Rhodophyta	2. Compsopogonophyceae	Compsopogonales	Boldiaceae	Boldia	erythrosiphon	Boldia erythrosiphon			Rhodophyta	Boldia erythrosiphon	22								37	37	37	37	36	37		37		P	Y	D	T	N	L	K	Q	V	L	G	N	G	N	K	G
A0A1Z1XAZ2	MYFNKIFNSLKNNASVLFLFLIIITTVPQIAVGFPIFAQQAYENPREATGKIVCANCHLAQKPVSIELPKSVLPNSVFEATVTIPLDTKSQQVLANGSKGVMNIGAIVILPEGFKLAPKDMLNEELKQKVKNVYIQPYSTQYSNILVVGPMPSNAANEIIFPILAPDPAKDKSVYFIKYPIYVGGNRGRGQLYPTGEKSNNNIYNAVNTGEIVNIQKLEKGNYEISIKNTNGDELIEKIPAGLELIVKEGQKIIADQPLTKDPNIGGFGQTETEIVLQNPTRIKLMIAFFFSIVLGQTFFVLKKKQFERVQAAQMNF	Domain-1. Eukaryota,Clade-2. CAM,Phylum-2. Rhodophyta,Class-2. Compsopogonophyceae,Order-Compsopogonales ,Family-Compsopogonaceae ,Genus-Compsopogon ,Species-caeruleus ,Organism-Compsopogon caeruleus ,		1. Eukaryota	2. CAM	2. Rhodophyta	2. Compsopogonophyceae	Compsopogonales	Compsopogonaceae	Compsopogon	caeruleus	Compsopogon caeruleus			Rhodophyta	Compsopogon caeruleus	23								33	-50	33	33	32	33		33		P	L	D	T	K	S	Q	Q	V	L	A	N	G	S	K	G
A0A1C9CEI1	MIYLMIKTMHLTKFVKKVYSLFAILCLFSAVLGANSQIATAFPIYAQQAYENPREATGKIVCANCHLAQKPVSLEVPKSVLPNTVFEATVKVPYDTSLRQVIGGGQKGPLNLGAVVVLPEGFKLAPASRLNEELKEKTKGVYIQPYSTKNDNILVVGPIPSTKNNEIIFPVLSPDPASDKNVHFIKYPVYAGGNRGRGQVYPSGDKTNNNAFLASSSGKISSIDKNENGSYSITITTANSSEIIDQVPAGLELIVAKGQKVLADQALTKDPNLGGFGQAETEIVLQNPVRIQFLIAFFFSVVLTQTFLVVKKKQFEKVQASQMNL	Domain-1. Eukaryota,Clade-2. CAM,Phylum-2. Rhodophyta,Class-2. Compsopogonophyceae,Order-Erythropeltidales ,Family-Erythrotrichiaceae ,Genus-Erythrotrichia ,Species-carnea ,Organism-Erythrotrichia carnea ,		1. Eukaryota	2. CAM	2. Rhodophyta	2. Compsopogonophyceae	Erythropeltidales	Erythrotrichiaceae	Erythrotrichia	carnea	Erythrotrichia carnea			Rhodophyta	Erythrotrichia carnea	24								41	41	41	41	40	41		41		P	Y	D	T	S	L	R	Q	V	I	G	G	G	Q	K	G
A0A220T0D6	MYLTNTIRKIYNCILVIISFCCFIIIAPNVSLSFPIYAQQAYENPREATGKIVCANCHLAQKPVSIETPKSVLPNTVFEAVVKVPYNSSLRQVTGGGQKAPLNLGAVVVLPEGFKLAPNNRLDTELKEKTKGVYIQPYSTKYDNILVVGPIGSTKNNEIVFPVLSPDPSIDKNIHFIKYPIYAGGNRGRGQVYPSGEKSNNNIYTSSVPGKISSVETIEKGGYFIHIINPTGDEIVEKIPVGLELVVSEGQKISLDQPLTKDPNVGGFGQTETEIVLQNPMRIKLLLAFFFSTVLAQTFLVLKKKQFEKVQASQMNF	Domain-1. Eukaryota,Clade-2. CAM,Phylum-2. Rhodophyta,Class-2. Compsopogonophyceae,Order-Rhodochaetales ,Family-Rhodochaetaceae ,Genus-Rhodochaete ,Species-parvula ,Organism-Rhodochaete parvula ,		1. Eukaryota	2. CAM	2. Rhodophyta	2. Compsopogonophyceae	Rhodochaetales	Rhodochaetaceae	Rhodochaete	parvula	Rhodochaete parvula			Rhodophyta	Rhodochaete parvula	25								33	33	33	33	32	33		33		P	Y	N	S	S	L	R	Q	V	T	G	G	G	Q	K	A
A0A1C9CCX4	MVNSISHENYFAQKIKVFLLSILAILGVLLLVPVKSHAYPIFAQTAYENPREATGRIVCANCHLAQKIVQIEVPKSVLPNTVFTASIKIPYSLDSQQILGNGKKGGLNVGAVLILPEGFKLAPPDRLSEKLKEETKGVYVQPYSSSKKNILVVGPLPGDKHQEIIFPLLAPDPSTDKNVHFIKYPIYVGGNRGRGQIYPSGDKSNNNLYTASNSGQIIKIDNLDKKGYQITIKTTSGTETVEILPAGLDLKVQEGDEIQIDQALNKDPNVGGFGQNETEIVLQNPTRIKSMILFFFSVVLAQTFLLLKKKQFEKVQAAEMNF	Domain-1. Eukaryota,Clade-2. CAM,Phylum-2. Rhodophyta,Class-3. Stylonematophyceae,Order-Stylonematales ,Family-Stylonemataceae ,Genus-Bangiopsis ,Species-subsimplex ,Organism-Bangiopsis subsimplex ,		1. Eukaryota	2. CAM	2. Rhodophyta	3. Stylonematophyceae	Stylonematales	Stylonemataceae	Bangiopsis	subsimplex	Bangiopsis subsimplex			Rhodophyta	Bangiopsis subsimplex	26								38	38	38	38	37	38		38		P	Y	S	L	D	S	Q	Q	I	L	G	N	G	K	K	G
A0A0F6YET3	MKLNSLINLIQKSIYSCTLLLIILNIICVTPDSSNAFPIYAQQAYESPREATGRIVCANCHLAQKPVEIEAPQAVLPNTVFETVVKIPYDNSAKQVLGNGSKGGLNVGAVVILPEGFKLAPANRLSPELKEKTKNLYIQPYSTKQDNILVIGPIPGDKNREIVFPILSPDPAKDKKAHFFKYPIYVGGNRGRGQIYPTGDKSNNNLVTALSSGKINKIDALDKGGFIIHITNNKDVEVTQNISSGLELKVKEGETVQLDQALSKDPNVGGFGQNETEIVLQSPNRIKGMIAFFFASVLAQIFFVLKKKQFEKVQAAEMNF	Domain-1. Eukaryota,Clade-2. CAM,Phylum-2. Rhodophyta,Class-4. Bangiophyceae,Order-Bangiales ,Family-Bangiaceae ,Genus-Bangia ,Species-fuscopurpurea ,Organism-Bangia fuscopurpurea (Red alga) (Conferva fuscopurpurea) ,		1. Eukaryota	2. CAM	2. Rhodophyta	4. Bangiophyceae	Bangiales	Bangiaceae	Bangia	fuscopurpurea	Bangia fuscopurpurea (Red alga) (Conferva fuscopurpurea)			Rhodophyta	Bangia fuscopurpurea	27								36	36	36	36	35	36		36		P	Y	D	N	S	A	K	Q	V	L	G	N	G	S	K	G
A0A6F8SIP2	MKLNSLINLIQKFICSCTLLLIILNIICVAPNSSNAFPIYAQQAYESPREATGRIVCANCHLAQKPVEIEAPQAVLPNTVFETVVKIPYDSSAKQILGNGSKGGLNVGAVVILPEGFKLAPANRLSTELKEKTKNLYIQPYSSKQNNILVIGPIPGDKNREIVFPILSPDPAKDKKAHFFKYPIYVGGNRGRGQLYPTGDKSNNNIITALSSGKVNKIEVLEKGGFVVHVTNSNNIESTQKISQGLELKVKEGDTVQLDQALNSDPNVGGFGQNETEIVLQSPNRIKGMIVFFFASVLAQIFFVLKKKQFEKVQAAEMNF	Domain-1. Eukaryota,Clade-2. CAM,Phylum-2. Rhodophyta,Class-4. Bangiophyceae,Order-Bangiales ,Family-Bangiaceae ,Genus-Neoporphyra ,Species-dentata ,Organism-Neoporphyra dentata (Red alga) (Porphyra dentata) ,		1. Eukaryota	2. CAM	2. Rhodophyta	4. Bangiophyceae	Bangiales	Bangiaceae	Neoporphyra	dentata	Neoporphyra dentata (Red alga) (Porphyra dentata)			Rhodophyta	Neoporphyra dentata	28								36	36	36	36	35	36		36		P	Y	D	S	S	A	K	Q	I	L	G	N	G	S	K	G
M9PQX6	MKLNSLINLIQKSICSCTFLLIILNIICVAPNSSNAFPIYAQQAYESPREATGRIVCANCHLAQKPVEIEAPQSVLPNTVFETIVKIPYDSSAKQILGNGSKGGLNVGAVVILPEGFKLAPANRLSTELKEKTKNLYIQPYSAKQDNILVIGPIPGDKNREIVFPILSPDPAKDKKAHFFKYPIYVGGNRGRGQLYPTGDKSNNNVVTALSSGKVNKIEVLEKGGFVVHVTNSNNIESTQKISPGLELKVKEGDTVQLDQALNSDPNVGGFGQNETEIVLQSPNRIKGMIVFFFASVLAQIFFVLKKKQFEKVQAAEMNF	Domain-1. Eukaryota,Clade-2. CAM,Phylum-2. Rhodophyta,Class-4. Bangiophyceae,Order-Bangiales ,Family-Bangiaceae ,Genus-Neoporphyra ,Species-haitanensis ,Organism-Neoporphyra haitanensis (Red seaweed) (Porphyra haitanensis) ,		1. Eukaryota	2. CAM	2. Rhodophyta	4. Bangiophyceae	Bangiales	Bangiaceae	Neoporphyra	haitanensis	Neoporphyra haitanensis (Red seaweed) (Porphyra haitanensis)			Rhodophyta	Neoporphyra haitanensis	29								36	36	36	36	35	36		36		P	Y	D	S	S	A	K	Q	I	L	G	N	G	S	K	G
A0A023HQR0	MKLNSLIKLIQKSIYSCTLLLIILNIICVAPNSGNAFPIYAQQAYENPREATGRIVCANCHLAQKPVEIEAPQSVLPNTVFETVVKIPYESSAKQILGNGSKGGLNVGAVVILPEGFQLAPANRLSSELKEKTKNLYIQPYSSKQNNILVIGPIPGDKNREIVFPILSPDPAKDKKAHFFKYPIYVGGNRGRGQLYPTGDKSNNNVITALSSGKVNKIETLEKGGFVVHVTNSNNTESTQKISSGLELKVKEGDTVQLDQALNIDPNVGGFGQNETEIVLQSPNRIKGMIVFFFASVLAQIFFVLKKKQFEKVQAAEMNF	Domain-1. Eukaryota,Clade-2. CAM,Phylum-2. Rhodophyta,Class-4. Bangiophyceae,Order-Bangiales ,Family-Bangiaceae ,Genus-Neoporphyra ,Species-perforata ,Organism-Neoporphyra perforata (Red alga) (Porphyra perforata) ,		1. Eukaryota	2. CAM	2. Rhodophyta	4. Bangiophyceae	Bangiales	Bangiaceae	Neoporphyra	perforata	Neoporphyra perforata (Red alga) (Porphyra perforata)			Rhodophyta	Neoporphyra perforata	30								36	36	36	36	35	36		36		P	Y	E	S	S	A	K	Q	I	L	G	N	G	S	K	G
A0A059XM23	MKLNSLINLIQKSIYSCTLLLIILNIICVAPNSSNAFPIYAQQAYESPREATGRIVCANCHLAQKPVAIEAPQAVLPNTVFETVVKIPYDSNAKQILGNGSKGGLNVGAVVILPEGFKLAPANRLSTELKEKTKNLYIQPYSAKQDNILVIGPISGDKNREIVFPILSPDPAKDKKAHFFKYPIYVGGNRGRGQIYPTGDKSNNNIVSALSSGKINKIESLDKGGFIIHVTNSSNVESTQKISPGLELKVKEGDTIQLDQALNSDPNVGGFGQNETEIVLQSPNRIKGMIVFFFASVLAQIFFVLKKKQFEKVQAAEMNF	Domain-1. Eukaryota,Clade-2. CAM,Phylum-2. Rhodophyta,Class-4. Bangiophyceae,Order-Bangiales ,Family-Bangiaceae ,Genus-Neopyropia ,Species-fucicola ,Organism-Neopyropia fucicola ,		1. Eukaryota	2. CAM	2. Rhodophyta	4. Bangiophyceae	Bangiales	Bangiaceae	Neopyropia	fucicola	Neopyropia fucicola			Rhodophyta	Neopyropia fucicola	31								36	36	36	36	35	36		36		P	Y	D	S	N	A	K	Q	I	L	G	N	G	S	K	G
M4QGR3	MKLNSLINLIQKSIYSCTLLLIILNIICVAPNSSNAFPIYAQQAYESPREATGRIVCANCHLAQKPVEIEAPQAVLPNTVFETVVKIPYDSNAKQILGNGSKGGLNVGAVVILPEGFKLAPVNRLSTELKEKTRNLYIQPYSAKQDNILVIGPISGDKNREIVFPILSPDPAKDKKAHFFKYPIYVGGNRGRGQIYPTGDKSNNNIVSALSSGKINKIELLDKGGFIIHVTNSSNVESTQKISPGLELRVKEGDTIQLDQALNSDPNVGGFGQNETEIVLQSPNRIKGMIVFFFASVLAQIFFVLKKKQFEKVQAAEMNF	Domain-1. Eukaryota,Clade-2. CAM,Phylum-2. Rhodophyta,Class-4. Bangiophyceae,Order-Bangiales ,Family-Bangiaceae ,Genus-Neopyropia ,Species-yezoensis ,Organism-Neopyropia yezoensis (Susabi-nori) (Pyropia yezoensis) ,		1. Eukaryota	2. CAM	2. Rhodophyta	4. Bangiophyceae	Bangiales	Bangiaceae	Neopyropia	yezoensis	Neopyropia yezoensis (Susabi-nori) (Pyropia yezoensis)			Rhodophyta	Neopyropia yezoensis	32								36	36	36	36	35	36		36		P	Y	D	S	N	A	K	Q	I	L	G	N	G	S	K	G
P51265	MKLNSLINLIQKSIYSCTLLLTILNIICIAPNSSNAFPIYAQQAYESPREATGRIVCANCHLAQKPVEIEAPQAVLPNTVFETVVKIPYDNNAKQILGNGSKGGLNVGAVVILPEGFKLAPANRLSPELKEKTKNLYIQPYSTKQSNILVIGPIPGDKNREIIFPILSPDPAKDKQAHFFKYPIYVGGNRGRGQIYPTGDKSNNNLISASASGKINKIEALEKGGFIVHITSTKDSEVNQSIPAGVELKVREGETIQLDQAISKDPNVGGFGQNETEIVLQSPNRIKGMIAFFFVSVLAQIFFVLKKKQFEKVQAAEMNF	Domain-1. Eukaryota,Clade-2. CAM,Phylum-2. Rhodophyta,Class-4. Bangiophyceae,Order-Bangiales ,Family-Bangiaceae ,Genus-Porphyra ,Species-purpurea ,Organism-Porphyra purpurea (Red seaweed) (Ulva purpurea) ,		1. Eukaryota	2. CAM	2. Rhodophyta	4. Bangiophyceae	Bangiales	Bangiaceae	Porphyra	purpurea	Porphyra purpurea (Red seaweed) (Ulva purpurea)			Rhodophyta	Porphyra purpurea	33								36	36	36	36	35	36		36		P	Y	D	N	N	A	K	Q	I	L	G	N	G	S	K	G
J7F9J6	MKLNSLINLIQKSICSCTLLLTILNIICIAPNSSNAFPIYAQQAYENPREATGRIVCANCHLAQKPVEIEAPQAVLPNTVFETVIKIPYENTAKQILGNGSKGGLNVGAVVILPEGFKLAPANRLSPELKEKTKNLYIQPYSTKQNNILVIGPIPGDKNKEIVFPILSPDPAKDKQAHFFKYPIYVGGNRGRGQIYPTGDKSNNNLISASASGKINKIEALEKGGFVVHIASTKDSEVNQNIPAGVELKIKEGDNVQLDQAISKDPNVGGFGQNETEIVLQSPNRIKGMIAFFFVSVLAQIFFVLKKKQFEKVQAAEMNF	Domain-1. Eukaryota,Clade-2. CAM,Phylum-2. Rhodophyta,Class-4. Bangiophyceae,Order-Bangiales ,Family-Bangiaceae ,Genus-Porphyra ,Species-umbilicalis ,Organism-Porphyra umbilicalis (Purple laver) (Red alga) ,		1. Eukaryota	2. CAM	2. Rhodophyta	4. Bangiophyceae	Bangiales	Bangiaceae	Porphyra	umbilicalis	Porphyra umbilicalis (Purple laver) (Red alga)			Rhodophyta	Porphyra umbilicalis	34								36	36	36	36	35	36		36		P	Y	E	N	T	A	K	Q	I	L	G	N	G	S	K	G
A0A1U6ZGA7	MKVNSLINLIQKSICSCALLLIILNVICVAPNSSNAFPIYAQQAYESPREATGRIVCANCHLAQKPVEIEAPQAVLPNTVFETVVKIPYDSNAKQILGNGAKGGLNVGAVVILPEGFKLAPANRLSPELKEKTKNLYIQQYSAKQDNILVIGPIPGDKNREIIFPILSPDPAKDKKAHFFKYPIYVGGNRGRGQIYPTGDKSNNNIVAALSSGKVNKIETLDKGGFIVHVTNNNNVESTQKISPGLELKVKEGDTVQLDQAFNNDPNVGGFGQNEAEIVLQSPNRIKGMIVFFFASVLAQIFFVLKKKQFEKVQAAEMNF	Domain-1. Eukaryota,Clade-2. CAM,Phylum-2. Rhodophyta,Class-4. Bangiophyceae,Order-Bangiales ,Family-Bangiaceae ,Genus-Pyropia ,Species-endiviifolia ,Organism-Pyropia endiviifolia ,		1. Eukaryota	2. CAM	2. Rhodophyta	4. Bangiophyceae	Bangiales	Bangiaceae	Pyropia	endiviifolia	Pyropia endiviifolia			Rhodophyta	Pyropia endiviifolia	35								36	36	36	36	35	36		36		P	Y	D	S	N	A	K	Q	I	L	G	N	G	A	K	G
A0A059XLD2	MKLNNLINLIQKSLCSCTLLLIILNIICVAPNSSTAFPIYAQQAYESPREATGRIVCANCHLAQKPVEIEAPQAVLPNTVFETIVKIPYDSNTKQILGNGSKGGLNVGAVVILPEGFKLAPANRLSTELKEKTKNLYIQSYSAKQNNILVIGPIPGDKNREIVFPILSPDPEKDKKAHFFKYPIYVGGNRGRGQIYPTGDKSNNNIVAALSSGKVNKIETLDKGGFVVHLTNSSNVESTQKISPGLELKVKEGDTVQLDQALNNDPNVGGFGQNETEIVLQSPNRIKGMIVFFFASVLAQIFFVLKKKQFEKVQAAEMNF	Domain-1. Eukaryota,Clade-2. CAM,Phylum-2. Rhodophyta,Class-4. Bangiophyceae,Order-Bangiales ,Family-Bangiaceae ,Genus-Pyropia ,Species-kanakaensis ,Organism-Pyropia kanakaensis ,		1. Eukaryota	2. CAM	2. Rhodophyta	4. Bangiophyceae	Bangiales	Bangiaceae	Pyropia	kanakaensis	Pyropia kanakaensis			Rhodophyta	Pyropia kanakaensis	36								36	36	36	36	35	36		36		P	Y	D	S	N	T	K	Q	I	L	G	N	G	S	K	G
A0A141SFF8	MKLNSLINLIQKSIYSCTLLLIILNVICVAPNSSNAFPIYAQQAYESPREATGRIVCANCHLAQKPVEIEAPQAVLPNTVFETVVKIPYDSSSKQILGNGSKGGLNVGAVVILPEGFKLAPANRLSTELKEKTKNLYIQPYSAKQNNILVIGPIPGDKNREIVFPILSPDPAKDKKAHFFKYPIYVGGNRGRGQIYPTGDKSNNNIVNALSSGKVNKIETLDKGGFVVHVTNSTNIESTQQIAPGLELKVKEGETVQLDQALSIDPNVGGFGQNETEIVLQSPNRIKGMIVFFFASVLAQIFFVLKKKQFEKVQAAEMNF	Domain-1. Eukaryota,Clade-2. CAM,Phylum-2. Rhodophyta,Class-4. Bangiophyceae,Order-Bangiales ,Family-Bangiaceae ,Genus-Pyropia ,Species-pulchra ,Organism-Pyropia pulchra ,		1. Eukaryota	2. CAM	2. Rhodophyta	4. Bangiophyceae	Bangiales	Bangiaceae	Pyropia	pulchra	Pyropia pulchra			Rhodophyta	Pyropia pulchra	37								36	36	36	36	35	36		36		P	Y	D	S	S	S	K	Q	I	L	G	N	G	S	K	G
A0A126G2Y6	MKLHSLINLIQKSIYSCTLLLIILNIICIAPNSSNAFPIYAQQAYDSPREATGRIVCANCHLAQKPVEIEAPQAVLPNTVFETIVKIPYDSNVKQVLGNGSKGGLNVGAVVILPEGFKLAPSNRLSMELKEKTKNLYIQAYSTKQDNILVIGPIPGDKNREIVFPILSPDPAKDKKAHFFKYPIYVGGNRGRGQIYPTGDKSNNNIVVALSSGKVSKIDTLEKGGFVVHITTNKGVDLTQNVTTGLELKVHEGDNVQADQALNFDPNVGGFGQNEAEIVLQSPNRIQGMIAFFFASVLAQIFFVLKKKQFEKVQAAEMNF	Domain-1. Eukaryota,Clade-2. CAM,Phylum-2. Rhodophyta,Class-4. Bangiophyceae,Order-Bangiales ,Family-Bangiaceae ,Genus-Wildemania ,Species-schizophylla ,Organism-Wildemania schizophylla (Red alga) (Porphyra schizophylla) ,		1. Eukaryota	2. CAM	2. Rhodophyta	4. Bangiophyceae	Bangiales	Bangiaceae	Wildemania	schizophylla	Wildemania schizophylla (Red alga) (Porphyra schizophylla)			Rhodophyta	Wildemania schizophylla	38								36	36	36	36	35	36		36		P	Y	D	S	N	V	K	Q	V	L	G	N	G	S	K	G
A0A060A549	MNKLLFLLFSFFWIQDVQAYPIYAQQAYTNPREVTGRIVCANCHLAQKPIELEVPSSVLPNEEFQATVKIDYDLNQKQILGNGQKGGLNVGAVLILPEGFTLSPKNQSPYFSTYSSEFPNIIVIGPVPGEKNREIHFPIKAPDPAINKQVHFVKYSIYAGGNRGRGQLYPNGQKSNNAPVLATSNGVVQQILENEITIKTDQGDIITQAIPQGHTVVVKPSQRIKNEQALTLDPNVGGFGQTEKEIVLQNPTRLKWLIAFCVSVFLAQLVFVLKKKQVERVQASEM	Domain-1. Eukaryota,Clade-2. CAM,Phylum-2. Rhodophyta,Class-4. Bangiophyceae,Order-Cyanidiales ,Family-Cyanidiaceae ,Genus-Cyanidiaceae ,Species-sp. ,Organism-Cyanidiaceae sp. MX-AZ01 ,		1. Eukaryota	2. CAM	2. Rhodophyta	4. Bangiophyceae	Cyanidiales	Cyanidiaceae	Cyanidiaceae	sp.	Cyanidiaceae sp. MX-AZ01			Rhodophyta	Cyanidiaceae sp.	39								19	-50	9	9	8	19		19		D	Y	D	L	N	Q	K	Q	I	L	G	N	G	Q	K	G
A0A7G5VUK4	MNKLLLLLYALFSIQDVQAYPIYAQQAYANPREATGRIVCANCHLAQKAIQLDVPSSVLPNEEFQATVKIDYDLNQKQILANGQQGGLNVGAVLILPEGFTLSPKNQSPYFATYSNELPNVIVIGPVPGDKNREIHFPIKAPDPALNKQVHFVKYSIYAGGNRGRGQLYPNGQKSNNAAVLASTSGVIQQVRENEITIKTDQGDIVNQAIPVGHTILVKPSQRISSEQPLTADPNVGGFGQTEKEIVLQNPQRLKLLIAFCVSVFLAQLAFVLKKKQVERVQASEMNF	Domain-1. Eukaryota,Clade-2. CAM,Phylum-2. Rhodophyta,Class-4. Bangiophyceae,Order-Cyanidiales ,Family-Cyanidiaceae ,Genus-Cyanidiococcus ,Species-yangmingshanensis ,Organism-Cyanidiococcus yangmingshanensis ,		1. Eukaryota	2. CAM	2. Rhodophyta	4. Bangiophyceae	Cyanidiales	Cyanidiaceae	Cyanidiococcus	yangmingshanensis	Cyanidiococcus yangmingshanensis			Rhodophyta	Cyanidiococcus yangmingshanensis	40								19	-50	9	9	8	19		19		D	Y	D	L	N	Q	K	Q	I	L	A	N	G	Q	Q	G
A0A5P9RU21	MMTYLSKQFSKLLFGQLLFLFIGNLLLKPVQAYPIYAQQAYANPREVTGRIVCANCHLAQKAIELEVPNSVLPNQEFEATVKIDYDLNQKQLLGNGQKGGLNVGAVLILPEGFRLSPNSRSPFFNTYSEQLPNVIVIGPVPGEKYREIHFPLKAPDPTTNKQVHFVKYSIYAGGNRGRGQLYPNGQKSNNAPVLASVNGVIEQIRENEVVIKTDQGDLVSQAIPAGHTLLVKQGQKIQNEQPLTMDPNVGGFGQAEKEIVLQNPTRLKTFIAFCVTVFIGQLAFVLKKKQVERVQASEMN	Domain-1. Eukaryota,Clade-2. CAM,Phylum-2. Rhodophyta,Class-4. Bangiophyceae,Order-Cyanidiales ,Family-Cyanidiaceae ,Genus-Cyanidioschyzon ,Species-merolae ,Organism-Cyanidioschyzon merolae (Red alga) ,		1. Eukaryota	2. CAM	2. Rhodophyta	4. Bangiophyceae	Cyanidiales	Cyanidiaceae	Cyanidioschyzon	merolae	Cyanidioschyzon merolae (Red alga)			Rhodophyta	Cyanidioschyzon merolae	41								32	-50	22	22	21	32		32		D	Y	D	L	N	Q	K	Q	L	L	G	N	G	Q	K	G
Q9TLS4	MKHTNSKQKLKDIINFCQAIFTLCIICLYQANISNSYPIYAQQTYENPRESTGRIVCANCHLAQKNIYIEAPKEVLPNTVFETVVKIPYEFNKKQILGNGSKGDLNVGAVVILPEGFKLAPKDRMDEKLLKKTKNLYFNNYSQKLDNIIVIGPITGKDNQEITFPILAPDPQINKNTHFLKYSIYVGANKGRGQLYPSGEKSNNNPIPSNAEGRIEKIKPNEDGGYEVIIKTKDDETISQYVPIGLNLTIKEGQRIKAGEYITTDPNVGGFGQSEIEIVLQNPTRLISFIFFSISVLISQLFFVLKKKQFEKVQSLNQNF	Domain-1. Eukaryota,Clade-2. CAM,Phylum-2. Rhodophyta,Class-4. Bangiophyceae,Order-Cyanidiales ,Family-Cyanidiaceae ,Genus-Cyanidium ,Species-caldarium ,Organism-Cyanidium caldarium (Red alga) ,		1. Eukaryota	2. CAM	2. Rhodophyta	4. Bangiophyceae	Cyanidiales	Cyanidiaceae	Cyanidium	caldarium	Cyanidium caldarium (Red alga)			Rhodophyta	Cyanidium caldarium	42								36	36	36	-153	-154	36		36		P	Y	E	F	N	K	K	Q	I	L	G	N	G	S	K	G
A0A9C7BGY5	MMYIIPNIKFNNYIKKIIISLIKLSAIVIILLKFSNSIVNAYPIYAQQAYENPREATGRIVCANCHLAQKPIELNIPKSVLPNSVFEAVVKIPYSDNAQQILANANKGPLNVGAILILPEGFSLAPISRLSEEQKARAKITPIQVYNNQHKNILVAGPLPGDKYKEISFPILSPDPQSNKQTYFLKYPIYAGGNRGRGQLYPNGEKSNNALYTSPVDGKILQINKEENNSTKIVIETNSNNTVTEKLPSGIELIVKEGQIVKTDQVLNKDLNVGGFGQIESEFVLQDPGRIKGMILFFFSITLTQILLILKKKQFEKVQAKQLNI	Domain-1. Eukaryota,Clade-2. CAM,Phylum-2. Rhodophyta,Class-4. Bangiophyceae,Order-Galdieriales ,Family-Galdieriaceae ,Genus-Galdieria ,Species-partita ,Organism-Galdieria partita ,		1. Eukaryota	2. CAM	2. Rhodophyta	4. Bangiophyceae	Galdieriales	Galdieriaceae	Galdieria	partita	Galdieria partita			Rhodophyta	Galdieria partita	43								41	41	41	41	40	41		41		P	Y	S	D	N	A	Q	Q	I	L	A	N	A	N	K	G
A0A075W2E6	MMYILPNIKFNNYIKKIIISLIKLSAIVIILLKFSNSIVNAYPIYAQQAYENPREATGRIVCANCHLAQKDIQLNIPKSVLPNSVFEAVVKIPYPNNAQQILANANKGPLNVGAILILPEGFSLAPTSRLSEEQKAIAKITPIQTYNNQHKNILVVGPLPGDKHKEISFPILSPDPQSNKQIHFIKYPIYAGGNRGRGQLYPNGEKSNNALYTSPVDGKIIQINKEENNSTKIVIETNSKNTVTEKLPSGIELIVKEGQMVKIDQVLNKDLNVGGFGQIESEFVLQNPERIKGMILFFFSVTLTQILLILKKKQFEKVQAKQLNI	Domain-1. Eukaryota,Clade-2. CAM,Phylum-2. Rhodophyta,Class-4. Bangiophyceae,Order-Galdieriales ,Family-Galdieriaceae ,Genus-Galdieria ,Species-sulphuraria ,Organism-Galdieria sulphuraria (Red alga) ,		1. Eukaryota	2. CAM	2. Rhodophyta	4. Bangiophyceae	Galdieriales	Galdieriaceae	Galdieria	sulphuraria	Galdieria sulphuraria (Red alga)			Rhodophyta	Galdieria sulphuraria	44								41	41	41	41	40	41		41		P	Y	P	N	N	A	Q	Q	I	L	A	N	A	N	K	G
A0A1X9PUL2	MIENFLIFLFSKVKNVLKFATIFSFTIFISFLPQQSEAYPIFAQQAYNNPREATGRIVCANCHLAQKPVELETPQAVLPNTVFEAIVKIPYDTSSKQVLGNGSQGGLNVGAVLILPEGFKLAPTNMLSDELKEKTKGVYVQPYSTKQDNMLVVGPIPGDKNQEIIFPILSPDPSTNKNVHFFKYPIYVGGNRGRGQIYPSGDKSNNNVYTASSNGKIKTIELLEKGGYKIHIENNDNEII DNIPAGLTLLVKQGDTVIADQALTKDPNVGGFGQSETEIVLQSPIRIKAMIGFFFTVVLAQTFFVLKKKQFEKVQAAEMNF	Domain-1. Eukaryota,Clade-2. CAM,Phylum-2. Rhodophyta,Class-4. Bangiophyceae,Order-Porphyridiales ,Family-Porphyridiaceae ,Genus-Flintiella ,Species-sanguinaria ,Organism-Flintiella sanguinaria ,		1. Eukaryota	2. CAM	2. Rhodophyta	4. Bangiophyceae	Porphyridiales	Porphyridiaceae	Flintiella	sanguinaria	Flintiella sanguinaria			Rhodophyta	Flintiella sanguinaria	45								38	38	-110	38	37	38		38		P	Y	D	T	S	S	K	Q	V	L	G	N	G	S	Q	G
W0RYF8	MIRSSFKFSNYSFSQHIRVYTSIALSLCLLLIPQAGKAYPIFAQQAYESPREATGRIVCANCHLAQKTVEIETPQAVLPNTVFEAKVHIPYDLSSKQILGNGSLGGLNVGAVLILPEGFKLAPVDRLNDELKQKMKGIYIQPYNSKTSNILVVGPIPGDKYQEITFPILSPDPATNKDAHFVKYPVYVGGNRGRGQLYPSGDKSNNNIYISTAAGKITNIETLEKGGYKITISASSGQEVIAAIPAGLKLIVKEGDKIQVDQALTQNPNVGGFGQSETEIVLQSPIRIKAMMAFFFTILMGQTFLVLKKKQFEKVQAAEMNF	Domain-1. Eukaryota,Clade-2. CAM,Phylum-2. Rhodophyta,Class-4. Bangiophyceae,Order-Porphyridiales ,Family-Porphyridiaceae ,Genus-Porphyridium ,Species-purpureum ,Organism-Porphyridium purpureum (Red alga) (Porphyridium cruentum) ,		1. Eukaryota	2. CAM	2. Rhodophyta	4. Bangiophyceae	Porphyridiales	Porphyridiaceae	Porphyridium	purpureum	Porphyridium purpureum (Red alga) (Porphyridium cruentum)			Rhodophyta	Porphyridium purpureum	46								38	38	38	38	37	38		38		P	Y	D	L	S	S	K	Q	I	L	G	N	G	S	L	G
A0A1C9CDR7	MIHSSFKFSNYSFSQLIRVYASIALCFGWLLTPQIGQAYPIFAQQAYESPREATGRIVCANCHLAQKPVEIETPQAVLPNTVFEAKVHIPYDLTSKQILANGSSGGLNVGAVLILPEGFKLAPVDRLSDELKQKTKGVYIQPYSSKNSNILVVGPIPGDKYQEITFPVLSPDPATNKNTHFVKYPIYVGGNRGRGQLYPSGDKSNNNIYTATASGKINNIETLEKGGYKITIASSAGQDIIENIPAGLKLTVKQGDKIQADQALTQNPNVGGFGQGETEIVLQSPIRIKAMIAFFFTVLMGQTFLVLKKKQFEKVQAAEMNF	Domain-1. Eukaryota,Clade-2. CAM,Phylum-2. Rhodophyta,Class-4. Bangiophyceae,Order-Porphyridiales ,Family-Porphyridiaceae ,Genus-Porphyridium ,Species-sordidum ,Organism-Porphyridium sordidum (Red alga) ,		1. Eukaryota	2. CAM	2. Rhodophyta	4. Bangiophyceae	Porphyridiales	Porphyridiaceae	Porphyridium	sordidum	Porphyridium sordidum (Red alga)			Rhodophyta	Porphyridium sordidum	47								38	38	38	38	37	38		38		P	Y	D	L	T	S	K	Q	I	L	A	N	G	S	S	G
A0A4D6BLT4	MTINPFAHLNKKMTISLLILFGLVNLIITNPLSAQAFPIYAQQAYENPREATGRIVCANCHLAQKPVEVEAPKSVLPNTVFEAIVKIPYDNKLQQVSGSGAKSGLNVGAVVILPKGFKLAPKNMISEEMKAKNKNIFIQPYSTEKDNILVVGPISGDTNKEIAFPILSPDPAKDKNTAFLKYPIFIGGNRGRGQIYPTGDKTNNNVVNSSTNGKITNIEVLEKGGYQISIAKNSETTIVENIPKGLDIIIKTGDNVSLDQALTKDPNVGGFGQNETEIVLQSPKRIQGMIVFFIAVTISQIFFVLKKKQWEKVQAAEINF	Domain-1. Eukaryota,Clade-2. CAM,Phylum-2. Rhodophyta,Class-5. Florideophyceae,Order-Acrochaetiales ,Family-Acrochaetiaceae ,Genus-Acrochaetium ,Species-secundatum ,Organism-Acrochaetium secundatum ,		1. Eukaryota	2. CAM	2. Rhodophyta	5. Florideophyceae	Acrochaetiales	Acrochaetiaceae	Acrochaetium	secundatum	Acrochaetium secundatum			Rhodophyta	Acrochaetium secundatum	48								36	36	36	36	35	36		36		P	Y	D	N	K	L	Q	Q	V	S	G	S	G	A	K	S
A0A1C9C8J5	MNLRYLYNFIKIIRILILIIASFVNFNAINPISVHAFPIYAQQGYEDPREATGRIVCANCHLAQKPVELEAPQAVLPNSVFEAVVKIPYDLNSKQVLGNGAKGSLNTGAILVLPEGFKLAPTNLMSKELKEKTKSVYIQPYSTDRPNILIVGPVPGDKNQEISFPILSPDPSKDKNVHFLKYPIYVGGNRGRGQLYPTGDKSNNNIITATSNGKVLKIKASNKGGYNIEIEKNSGEIYTENIPNGLEVSVSEGSNIIANQNITNDPNVGGFGQNETEIVLQSPARIQGMIIFFFSVTLAQIFFVLKKKQWEKVQAADMNF	Domain-1. Eukaryota,Clade-2. CAM,Phylum-2. Rhodophyta,Class-5. Florideophyceae,Order-Acrosymphytales ,Family-Schimmelmanniaceae ,Genus-Schimmelmannia ,Species-schousboei ,Organism-Schimmelmannia schousboei ,		1. Eukaryota	2. CAM	2. Rhodophyta	5. Florideophyceae	Acrosymphytales	Schimmelmanniaceae	Schimmelmannia	schousboei	Schimmelmannia schousboei			Rhodophyta	Schimmelmannia schousboei	49								36	36	36	36	35	36		36		P	Y	D	L	N	S	K	Q	V	L	G	N	G	A	K	G
A0A1C9CAT6	MKPKHYNRLIHKIISFTFICIGIVSLSSIYPIRTEAFPIYAQQGYENPREATGRIVCANCHLAQKPVEIEAPQSVLPNTVFEAIVKIPYDINNKQILGNGIKGPLNVGAVIVLPEGFKLAPPSLISEEIKEKTKGVYIQPYSTAKSNILVVGPIPGDKNKEIIFPILSPDPGKDKNVHFLKYPIYVGGNRGRGQVNPTGDKTNNNIVNASTNGKVTKINNLEKGGYTVELERDNGNIITESIPTGLELTIAKGNNIITNQAITNDPNVGGFGQNETEIVLQSPARIQGMITFFFAVTLAQIFFVLKKKQWEKVQAAEMNF	Domain-1. Eukaryota,Clade-2. CAM,Phylum-2. Rhodophyta,Class-5. Florideophyceae,Order-Ahnfeltiales ,Family-Ahnfeltiaceae ,Genus-Ahnfeltia ,Species-plicata ,Organism-Ahnfeltia plicata ,		1. Eukaryota	2. CAM	2. Rhodophyta	5. Florideophyceae	Ahnfeltiales	Ahnfeltiaceae	Ahnfeltia	plicata	Ahnfeltia plicata			Rhodophyta	Ahnfeltia plicata	50								36	36	36	36	35	36		36		P	Y	D	I	N	N	K	Q	I	L	G	N	G	I	K	G
A0A4D6BMJ9	MKFNYPTSFRKQIQILHFICFSVFNLYVFQPGFVNAFPIYAQQGYENPREATGRIVCANCHLAQKPVEIETPKAVLPNTVFEAIVKIPYESQSQQILNGGTKGQLNIGAVVILPAGFKLAPSNMMSNELKEKTKGIYIQPYSTSKDNILVVGPIPGDRNKEIIFPILSPDPAKDKNAHFFKYPIFVGGNRGRGQVYPTGEKSNNNLIIASANGQITDIQAMETGGFEVTLEKVNKDIIKEVIPKGIELKVKIGEIINQEQALTADPNVGGFGQNETEIVLQSPLRVESMIAFFLAVTISQIFFVLKKKQWEKVQAAEINF	Domain-1. Eukaryota,Clade-2. CAM,Phylum-2. Rhodophyta,Class-5. Florideophyceae,Order-Balbianiales ,Family-Balbianiaceae ,Genus-Balbiania ,Species-investiens ,Organism-Balbiania investiens ,		1. Eukaryota	2. CAM	2. Rhodophyta	5. Florideophyceae	Balbianiales	Balbianiaceae	Balbiania	investiens	Balbiania investiens			Rhodophyta	Balbiania investiens	51								36	36	36	36	35	36		36		P	Y	E	S	Q	S	Q	Q	I	L	N	G	G	T	K	G
A0A8K1YUP6	MKFNYFHRFNYQVRLIFCVCLGISAICLNLSTKLYAFPIYAQQAYENPREATGRIVCANCHLAQKPVEIEAPQSVLPNTVFEAVVKIPYNNQFKQILGNGTKGNLNIGAVVILPKGFKLAPPNMLSNNIKEKTKGVYIQPYSTAQDNILVVGPISGDKNQEIIFPILSPDPSKNKDIHFLKYPVFVGGNRGRGQIYPTGDKSNNNIVTSLYNGSITKIQQQDKGGYSIEIQRINDNDNVIQNIAPGLELQIKQGDTIKIDQPLTKDPNIGGFGQSETEIVLQSPQRIQSMIGFFIMITLTQIFFVLKKKQWEKVQAAEINF	Domain-1. Eukaryota,Clade-2. CAM,Phylum-2. Rhodophyta,Class-5. Florideophyceae,Order-Batrachospermales ,Family-Batrachospermaceae ,Genus-Batrachospermum ,Species-sp ,Organism-Batrachospermum sp ,		1. Eukaryota	2. CAM	2. Rhodophyta	5. Florideophyceae	Batrachospermales	Batrachospermaceae	Batrachospermum	sp	Batrachospermum sp			Rhodophyta	Batrachospermum sp	52								36	36	36	36	35	36		36		P	Y	N	N	Q	F	K	Q	I	L	G	N	G	T	K	G
A0A1C9CGD6	MKSHYFDKFSYAIKLILGSCLSTFICIFVVLGQPLKTDGFPIYAQQAYTNPRESTGRIVCANCHLAQKPVLVEVPPSVLPNTVFETVVKIPYDIQSKQILGNGSKGSLNVGAVVILPKGFKLAPPNLLPTDLKAKTKGIYIQPYSTDQDNILVVGPVPGDKNQEITFPILSPDPLKDKSAHFFKYPIFVGGNRGRGQLYPTGDKSNNNVINSLYNGKITETELLDKGGYKIEIEQNNKETVRQNIPAGLELQVKKGDVISIDQALTKDPNVGGFGQNETEIVLQSPQRIQGMIIFFILLTISQIFFVLKKKQWEKVQAAEINF	Domain-1. Eukaryota,Clade-2. CAM,Phylum-2. Rhodophyta,Class-5. Florideophyceae,Order-Batrachospermales ,Family-Batrachospermaceae ,Genus-Kumanoa ,Species-americana ,Organism-Kumanoa americana ,		1. Eukaryota	2. CAM	2. Rhodophyta	5. Florideophyceae	Batrachospermales	Batrachospermaceae	Kumanoa	americana	Kumanoa americana			Rhodophyta	Kumanoa americana	53								39	39	39	39	38	39		39		P	Y	D	I	Q	S	K	Q	I	L	G	N	G	S	K	G
A0A8K1YU46	MILNYFNKFSYTIKLILRICLPIFICLLIFLEQPLTTYAFPIYAQQAYNNPREATGRIVCANCHLAQKPVSIEVPQSVLPNTIFETVVKIPYDVQSKQILSNGSKGSLNVGAVVILPKGFKLAPPNLLSTDLKAKTKGIYIQPYSTDQDNILVVGPIPGDKNQEITFPILSPDPLKDKNTHFFKYPIFVGGNRGRGQLYPTGDKSNNNVINSLYNGKIMEIEALDKGGYKIEIEQNNKESVYQSIPAGLELQIKKGDPVSIDQALTRDPNVGGFGQNETEIVLQSPQRIQGMIIFFILLTTSQIFFVLKKKQWEKVQAAEINF	Domain-1. Eukaryota,Clade-2. CAM,Phylum-2. Rhodophyta,Class-5. Florideophyceae,Order-Batrachospermales ,Family-Batrachospermaceae ,Genus-Kumanoa ,Species-mahlacensis ,Organism-Kumanoa mahlacensis ,		1. Eukaryota	2. CAM	2. Rhodophyta	5. Florideophyceae	Batrachospermales	Batrachospermaceae	Kumanoa	mahlacensis	Kumanoa mahlacensis			Rhodophyta	Kumanoa mahlacensis	54								39	39	39	39	38	39		39		P	Y	D	V	Q	S	K	Q	I	L	S	N	G	S	K	G
A0A6B9VST9	MKFNYFHKFNYQVRLILSICLSISVLCLNLSTRLDAFPIYAQQAYENPREATGRIVCANCHLAQKPVEIETPQSVLPNTVFEAVVKIPYDNQLKQILGNGTKGNLNVGAVVILPKGFKLAPLNMLSTSIKEKTKGIYIQPYSTAQDNILVVGPIPGDKNQQIIFPVLSPDPSKNKDIHFLKYPVFVGANRGRGQIYPTGDKSNNNVVTSLYNGNITKIETRNQGDYVIEIERINDKDKVIQNISAGLELQIKQGDQVKIDQPLTKDPNIGGFGQNETEIVLQSPQRIQSMIGFFIMITLTQIFFVLKKKQWEKVQAAEINF	Domain-1. Eukaryota,Clade-2. CAM,Phylum-2. Rhodophyta,Class-5. Florideophyceae,Order-Batrachospermales ,Family-Batrachospermaceae ,Genus-Lympha ,Species-mucosa ,Organism-Lympha mucosa ,		1. Eukaryota	2. CAM	2. Rhodophyta	5. Florideophyceae	Batrachospermales	Batrachospermaceae	Lympha	mucosa	Lympha mucosa			Rhodophyta	Lympha mucosa	55								36	36	36	36	35	36		36		P	Y	D	N	Q	L	K	Q	I	L	G	N	G	T	K	G
A0A3G1I953	MNMKLNDLHNFSYQARLITCMIFEICIVSINLSTKLQAFPIYAQQTYENPREATGRIVCANCHLAQKPVEIETPQAILPNTVFEATVKIPYNNQLKQVLGNGSKGNLNVGAIVILPKGFKLAPPNMLSNTIKEKIKGIYIQPYATLQDNILVVGPIPGDKNQAIVFPILSPDPSKDKNVHFFKYPIFVGGNRGRGQIYPTGEKSNNNIITSSYSGTITDIKQLNKGSYEIEIQRMNDTVTQVIPPGLELQIKQGDKIVLDQALTKDPNVGGFGQNETEIVLQSPQRVQAMIIFFIIVTLAQIFFVLKKKQWEKVQAAEINF	Domain-1. Eukaryota,Clade-2. CAM,Phylum-2. Rhodophyta,Class-5. Florideophyceae,Order-Batrachospermales ,Family-Batrachospermaceae ,Genus-Sheathia ,Species-arcuata ,Organism-Sheathia arcuata ,		1. Eukaryota	2. CAM	2. Rhodophyta	5. Florideophyceae	Batrachospermales	Batrachospermaceae	Sheathia	arcuata	Sheathia arcuata			Rhodophyta	Sheathia arcuata	56								38	38	38	38	37	38		38		P	Y	N	N	Q	L	K	Q	V	L	G	N	G	S	K	G
A0A1C9CBX3	MNLKHSIINNIKSLIIILISITSLVIINPFITVAFPIYAQQGYDNPREATGRIVCANCHLAQKPVEIETPQAVLPNTVFEAVVKIPYDIKNKQILSNGTKGPLNVGAVVVLPEGFKLAPNNIIPKEIKEKTKGVYIQPYSTSKDNILVVGPIPGDKNQEIVFPILSPDPNKNKNTHFLKYPIYVGGNRGRGQIYPSGDKSNNNSINANATGKITKINTLEKGGYTINIETIDGNIIQQNIPNGLDLNISEGNNILINQIITNDPNIGGFGQNETEIVLQSPNRIKGMIAFFFAVTLAQIFFVLKKKQWEKVQAAEMNF	Domain-1. Eukaryota,Clade-2. CAM,Phylum-2. Rhodophyta,Class-5. Florideophyceae,Order-Bonnemaisoniales ,Family-Bonnemaisoniaceae ,Genus-Asparagopsis ,Species-taxiformis ,Organism-Asparagopsis taxiformis ,		1. Eukaryota	2. CAM	2. Rhodophyta	5. Florideophyceae	Bonnemaisoniales	Bonnemaisoniaceae	Asparagopsis	taxiformis	Asparagopsis taxiformis			Rhodophyta	Asparagopsis taxiformis	57								34	34	34	34	33	34		34		P	Y	D	I	K	N	K	Q	I	L	S	N	G	T	K	G
A0A4D6WQB4	MKNLIQVIITTFVVFSNLLNFNGFFDLQANAFPIYAQQGYENPREATGRIVCANCHLAQKPVSIEAPKSVLPNSIFETKINIPYDNQIQQILGNSKKGSINMGAVVILPEGFKLAPKNLLSEDLKAKTKTTYIQPYSTDKENILVVGPIPGNENQEIIFPILSPDPSKNKNVHFLKYPIYVGGNRGRGQIYPTGDKSNNNIITATHIGKVIEITKNESSNGSIIKIEGSDKEIYTETIPNGLEIKVKEGDKINLNQNLTNDPNVGGFGQNETEIVLQNPTRIKGMIIFFFTVTIAQIFFVLKKKQWEKVQAAEINF	Domain-1. Eukaryota,Clade-2. CAM,Phylum-2. Rhodophyta,Class-5. Florideophyceae,Order-Ceramiales ,Family-Callithamniaceae ,Genus-Callithamnion ,Species-tetricum ,Organism-Callithamnion tetricum ,		1. Eukaryota	2. CAM	2. Rhodophyta	5. Florideophyceae	Ceramiales	Callithamniaceae	Callithamnion	tetricum	Callithamnion tetricum			Rhodophyta	Callithamnion tetricum	58								31	31	31	31	30	31		31		P	Y	D	N	Q	I	Q	Q	I	L	G	N	S	K	K	G
A0A4D6WQH1	MTRLKKIIILISITTLSFFNYLGTEPPKAHAFPIYAQQAYTDPREATGRIVCANCHLAQKPVNLETPQAVLPNSIFEAKVTIPYDSNLKQILGNSTQGSLNMGAVLILPEGFKLAPKKLLSEELLKKTKNFYIQPYSQDKENILVIGPIPSNKDQEIIFPILSPDPSKTKNAHFLKYPIYVGGNRGRGQIYPTGDKSNNNPIVSLHGGKITEITTNEKG YKIISINDNNGEIYVEKVPPGLNLIVKEGNSIIANQNLTNDPNLGGFGQNETEIVLQNPARIKGMIAFFFTVTLAQIFFVLKKKQWEKVQAAEMNF	Domain-1. Eukaryota,Clade-2. CAM,Phylum-2. Rhodophyta,Class-5. Florideophyceae,Order-Ceramiales ,Family-Callithamniaceae ,Genus-Crouania ,Species-attenuata ,Organism-Crouania attenuata ,		1. Eukaryota	2. CAM	2. Rhodophyta	5. Florideophyceae	Ceramiales	Callithamniaceae	Crouania	attenuata	Crouania attenuata			Rhodophyta	Crouania attenuata	59								31	31	31	31	30	31		31		P	Y	D	S	N	L	K	Q	I	L	G	N	S	T	Q	G
A0A4D6WN51	MLISYIKKISILVSVLMINLFIVNYINTHAFPIYAQQGYENPREATGRIVCANCHLAQKNVSIEIPKSVLPNSVFEAKVEIPYDSNLQQPLSNGQLGSINTGAVLILPEGFTLAPKKLLSEELKTKTKNVYIQSYSTSKPNILVVGPLGGKNKEIIFPILSPDPNKNTSISFLKYPVYIGANRGRGQIYPAGDKTNNNPILASYSGKIIEIISSPETGNKIIKIEKSNGEIYTENIPSSLSIKVHEGNIVNVSDNLTNDPNVGGFGQNETEIVLQNPLRIKAMIVFFITVTLAQIFFVLKKKQWEKVQAADMNF	Domain-1. Eukaryota,Clade-2. CAM,Phylum-2. Rhodophyta,Class-5. Florideophyceae,Order-Ceramiales ,Family-Ceramiaceae ,Genus-Anotrichium ,Species-furcellatum ,Organism-Anotrichium furcellatum ,		1. Eukaryota	2. CAM	2. Rhodophyta	5. Florideophyceae	Ceramiales	Ceramiaceae	Anotrichium	furcellatum	Anotrichium furcellatum			Rhodophyta	Anotrichium furcellatum	60								30	30	30	29	28	30		30		P	Y	D	S	N	L	Q	Q	P	L	S	N	G	Q	L	G
A0A4D6WPD6	MKNNSLKYWIKQVNRIIYIFICIFSINFINTLNTYAFPIYAQQAYEDPREATGRIVCANCHLAQKPVYIETPKAVLPNSIFEATIQIPYDTNIKQPLGNGEQGSLNVGAILVLPEGFKLAPKKLLSQELKKKTKNIYVQSYSTSKENILVVGPIAGNKNQEITFPILSPDPSKDKNIHFFKYPIYIGGNRGRGQIYPTGDKSNNNPVISTSSGKILEILSQEKGGYTIKIEKTNGDIYTENIPAGLELIVKEGNNITANQNLTNDPNVGGFGQNETEIVLQNPNRIKGMIAFFFTVTLAQIFFVLKKKQWEKVQAAELNF	Domain-1. Eukaryota,Clade-2. CAM,Phylum-2. Rhodophyta,Class-5. Florideophyceae,Order-Ceramiales ,Family-Ceramiaceae ,Genus-Antithamnion ,Species-hubbsii ,Organism-Antithamnion hubbsii ,		1. Eukaryota	2. CAM	2. Rhodophyta	5. Florideophyceae	Ceramiales	Ceramiaceae	Antithamnion	hubbsii	Antithamnion hubbsii			Rhodophyta	Antithamnion hubbsii	61								36	36	36	36	35	36		36		P	Y	D	T	N	I	K	Q	P	L	G	N	G	E	Q	G
A0A4D6WQZ3	MIKYDLYKAIKKINRFIYIFIYIFSVSCIYTVDTKAYPIYAQQGYENPREATGRIVCANCHLAQKPVHIETPKAVLPNSIFEATIRIPYNLNYQQPLGNGEKGPLNVGAVLVLPEGFKLAPKKLLSQELKNKTKNIYFQPYSTSQENILVVGPISGDKNQEITFPILSPDPSKNKNVHFLKYPIYIGGNRGRGQIYPTGDKSNNNPITASTNGKIININKLENNTYTIDIQKTNGDIYTEKIPAGLDLIVSKGNNVTISQNLTNDPNVGGFGQDETEIVLQNPNRIKSMIAFFFTVTLAQIFFVLKKKQWEKVQAADLNF	Domain-1. Eukaryota,Clade-2. CAM,Phylum-2. Rhodophyta,Class-5. Florideophyceae,Order-Ceramiales ,Family-Ceramiaceae ,Genus-Antithamnionella ,Species-ternifolia ,Organism-Antithamnionella ternifolia ,		1. Eukaryota	2. CAM	2. Rhodophyta	5. Florideophyceae	Ceramiales	Ceramiaceae	Antithamnionella	ternifolia	Antithamnionella ternifolia			Rhodophyta	Antithamnionella ternifolia	62								36	36	36	36	35	36		36		P	Y	N	L	N	Y	Q	Q	P	L	G	N	G	E	K	G
A0A4D6WNM8	MNKNNLKLLTTQTKIFIYSFIFILSINLIYPLDSLAFPIYAQQGYENPREATGRIVCANCHLAQKPVHIETPKAVLPNSIFEAKVEIPYDINLKQQLGNNTQGSLNVGAVLVLPDGFKLAPKKLLSKELKDKIKNIYIQPYSTSQPNILVVGPISGDSNQEITFPILSPDPNKDKNVHFFKYPIYIGGNRGRGQIYPTGDKTNNNPVIATSNGKIKKITANENGGYDIDIEKINGEIYKEIIPSGLRLLVSEGNNIIANQNITNDPNVGGFGQDETEIVLQNPNRIKGMIIFFFNVTLAQIFFVLKKKQWEKVQAADLNF	Domain-1. Eukaryota,Clade-2. CAM,Phylum-2. Rhodophyta,Class-5. Florideophyceae,Order-Ceramiales ,Family-Ceramiaceae ,Genus-Centroceras ,Species-clavulatum ,Organism-Centroceras clavulatum ,		1. Eukaryota	2. CAM	2. Rhodophyta	5. Florideophyceae	Ceramiales	Ceramiaceae	Centroceras	clavulatum	Centroceras clavulatum			Rhodophyta	Centroceras clavulatum	63								36	36	36	36	35	36		36		P	Y	D	I	N	L	K	Q	Q	L	G	N	N	T	Q	G
A0A1C9CD35	MNYNDLAVFTKNIQKFIVYCICIISLSLIYTFQVYAFPIYAQQGYDNPREATGRIVCANCHLAQKPVHIETPKAVLPNSIFEATVEIPYDTTLKQPLGNGEAGSLNVGAVLILPDGFKLAPKKLLSKELKQKTKNVYIQPYSTSKQNILLVGPIPGDTNQSITFPILSPDPSTDKNIHFFKYPIYLGGNRGRGQIYPTGDKSNNNPISTTNSGKIIKITNIDNGGYNIEIEKNNGEIYQEKIPSGFQLTVSEGSNITSNQIITNDPNVGGFGQDETEIVLQNPNRIKGMIGFFFTVTLAQIFFVLKKKQWEKVQAADLNF	Domain-1. Eukaryota,Clade-2. CAM,Phylum-2. Rhodophyta,Class-5. Florideophyceae,Order-Ceramiales ,Family-Ceramiaceae ,Genus-Ceramium ,Species-japonicum ,Organism-Ceramium japonicum (Red alga) ,		1. Eukaryota	2. CAM	2. Rhodophyta	5. Florideophyceae	Ceramiales	Ceramiaceae	Ceramium	japonicum	Ceramium japonicum (Red alga)			Rhodophyta	Ceramium japonicum	64								36	36	36	36	35	36		36		P	Y	D	T	T	L	K	Q	P	L	G	N	G	E	A	G
A0A1B0TIB2	MLLLIKDIYFFRLFIMNYNDLIVYTNKTKKLICHLICIASISLIYAFNTYAFPIYAQQGYENPREATGRIVCANCHLAQKPVHIETPKAVLPNSIFEATIEIPYDTNLKQQLGNGDQGSLNVGAVLILPDGFKLAPKKLLSKELKNKTKNVYIQPYSTSQPNILLVGPIPGNANQSITFPILSPDPNKDKNVHFFKYPIYLGGNRGRGQIYPTGDKSNNNAISVTNSGKIIKISKIDNGGYNIDIEKINGEIYQEKIPAGFKLLVSEGNNVINNQIITNDPNVGGFGQDEAEIVLQNPNRIKGMIAFFFTVTLAQIFFVLKKKQWEKVQAADLNF	Domain-1. Eukaryota,Clade-2. CAM,Phylum-2. Rhodophyta,Class-5. Florideophyceae,Order-Ceramiales ,Family-Ceramiaceae ,Genus-Ceramium ,Species-sungminbooi ,Organism-Ceramium sungminbooi ,		1. Eukaryota	2. CAM	2. Rhodophyta	5. Florideophyceae	Ceramiales	Ceramiaceae	Ceramium	sungminbooi	Ceramium sungminbooi			Rhodophyta	Ceramium sungminbooi	65								9	51	51	51	50	9		51		P	Y	D	T	N	L	K	Q	Q	L	G	N	G	D	Q	G
A0A4D6WYQ0	MNNKKLNIWPKKIKQVLYSILCISSLSLIYTLNTYAFPIYAQQGYENPREATGRIVCANCHLAQKPVHIETPKAVLPNSVFEAKIQIPYDTNLKQQLGDDTKGSLNVGAVLVLPDGFQLAPKKLLSKELKDKTKNLYIQKYSTSQPNILLVGPISGDTNQEITFPILSPDPSKDKNVHFFKYPIYLGGNRGRGQIYPTGDKTNNNPIVATYNGKITEITQNETQGYNVRIEKTNGEIYTEKIPAGLQLTVKEGSAVLANQNLTNDPNVGGFGQDETEIVLQSPNRIKGMIAFFFSVTLAQIFFVLKKKQWEKVQAADLNF	Domain-1. Eukaryota,Clade-2. CAM,Phylum-2. Rhodophyta,Class-5. Florideophyceae,Order-Ceramiales ,Family-Ceramiaceae ,Genus-Gayliella ,Species-sp ,Organism-Gayliella sp ,		1. Eukaryota	2. CAM	2. Rhodophyta	5. Florideophyceae	Ceramiales	Ceramiaceae	Gayliella	sp	Gayliella sp			Rhodophyta	Gayliella sp	66								36	36	36	36	35	36		36		P	Y	D	T	N	L	K	Q	Q	L	G	D	D	T	K	G
A0A4D6X1X7	MNLIYLKNLIKKIKILSLVLISLLSLNLTYIPNIYAFPIYAQQGYEDPREATGRIVCANCHLAQKPVHLETPQSVLPNSIFEAKVTIPYDQNSKQILVNGKKGSINTGAILILPEGFKLAPQNLLSKELKEKTKNNYIQKYSTDKDNILIVGPIFGNKNKEITFPILSPDPSQDKNIHFLKYPIYVGGNRGRGQIYPTGEKSNNNIINSSNTGKVVKIINSDKGGYNIEIEKTNGEVYTENIPAGLDIKISEGSNILINQNITNDPNVGGFGQNETEIVLQNPVRIKNMIAFFFIVTLTQIFFVLKKKQWEKVQAADMNF	Domain-1. Eukaryota,Clade-2. CAM,Phylum-2. Rhodophyta,Class-5. Florideophyceae,Order-Ceramiales ,Family-Ceramiaceae ,Genus-Inkyuleea ,Species-mariana ,Organism-Inkyuleea mariana ,		1. Eukaryota	2. CAM	2. Rhodophyta	5. Florideophyceae	Ceramiales	Ceramiaceae	Inkyuleea	mariana	Inkyuleea mariana			Rhodophyta	Inkyuleea mariana	67								36	36	36	36	35	36		36		P	Y	D	Q	N	S	K	Q	I	L	V	N	G	K	K	G
A0A4D6X223	MNTIYLRRYIIIFMSILQICSLHSLNVHAFPIYAQQGYDDPREATGRIVCANCHLAEKPVSIEVPKAVLPNSVFEAKVNIPYPDNIQQPLPNGKLGGLNTGAILILPEGFKLAPKNLISDELKNKTKNFYIQPYSTSKDNILLIGPLGGINNKEIIFPILSPDPNKDKNINFLKYPIYVGANRGRGQIYPTGDKSNNNPISALYNGKVKEVTQSETGEFNINIEKNNGDIYTEKIPSTLKLKISEGSNILANQNITNDPNVGGFGQNETEIVLQNPARIKGMIAFFVAVTVSQIFFVLKKKQWEKVQASEMNF	Domain-1. Eukaryota,Clade-2. CAM,Phylum-2. Rhodophyta,Class-5. Florideophyceae,Order-Ceramiales ,Family-Ceramiaceae ,Genus-Pleonosporium ,Species-borreri ,Organism-Pleonosporium borreri ,		1. Eukaryota	2. CAM	2. Rhodophyta	5. Florideophyceae	Ceramiales	Ceramiaceae	Pleonosporium	borreri	Pleonosporium borreri			Rhodophyta	Pleonosporium borreri	68								29	29	29	29	28	29		29		P	Y	P	D	N	I	Q	Q	P	L	P	N	G	K	L	G
A0A4D6WXW3	MNTFHFDTLLKRTLISLLSIISIYSFDLNANAFPIYAQQGYENPREATGRIVCANCHLAQKPVSLEVPKSILPNSVFEAKVSIPYSNEITQPLGSGKLGSLNTGAVLILPPGFQLAPRNLLSEELKEKTKNFYSQPYSTNKNNILVIGPIGGKNNQEIVFPILSPDPNTDKNIHFLKYPIYVGGNRGRGQIYPSGDKTNNNPIISLYSGQIKNINKLNEGGFKINIEKENGEIYTENIPEGFKLQINEGNKISANQSLTMDPNVGGFGQNETEIVLQNPARIKGMIFFFTTVTLAQIFFVLKKKQWEKVQAAEMKF	Domain-1. Eukaryota,Clade-2. CAM,Phylum-2. Rhodophyta,Class-5. Florideophyceae,Order-Ceramiales ,Family-Ceramiaceae ,Genus-Spermothamnion ,Species-repens ,Organism-Spermothamnion repens ,		1. Eukaryota	2. CAM	2. Rhodophyta	5. Florideophyceae	Ceramiales	Ceramiaceae	Spermothamnion	repens	Spermothamnion repens			Rhodophyta	Spermothamnion repens	69								32	32	32	32	31	32		32		P	Y	S	N	E	I	T	Q	P	L	G	S	G	K	L	G
A0A4D6WYH1	MNRVSLTINLKRVITFILSIVYIFSFYSHAYGFPIYAQQGYENPRETTGRIVCANCHLAQKPVSIELPKAILPNSVFEAKVSIPYIPNLKQPLGNGKEGSLNTGAVLILPEGFKLAPRNLLSKELKEKTKNFYIQPYSTDKNNILVVGPIGGKNNQEIVFPILSPDPSKDKNIHFLKYPIYVGGNRGRGQIYPTGDKTNNNPILASYNGIIKEITKSDEGEFKLNIEKDNGEIYTEKIPSGFNIQVNKGNKIIANQNLTLDPNVGGFGQNETEIVLQNPARIKGMIIFFTTVTLAQIFFVIKKKQWEKVQAADINF	Domain-1. Eukaryota,Clade-2. CAM,Phylum-2. Rhodophyta,Class-5. Florideophyceae,Order-Ceramiales ,Family-Ceramiaceae ,Genus-Sphondylothamnion ,Species-multifidum ,Organism-Sphondylothamnion multifidum ,		1. Eukaryota	2. CAM	2. Rhodophyta	5. Florideophyceae	Ceramiales	Ceramiaceae	Sphondylothamnion	multifidum	Sphondylothamnion multifidum			Rhodophyta	Sphondylothamnion multifidum	70								32	32	32	32	31	32		32		P	Y	I	P	N	L	K	Q	P	L	G	N	G	K	E	G
A0A4D6WZN7	MKLISFKNHFKRITIIIISIVSILIYNNYVQAFPIYAQQGYDNPREATGRIVCANCHLAQKSVSIEVPKSILPNTVFEAKVNIPYDSTAKQITGGGTLGSLNTGAIIVLPEGFKLAPQNLLSQELKEKTKNFYIQPYSTSKDNILVIGPIYGNNNQDIIFPILSPDPSTNKNVHFFKYPIYIGGNRGRGQIYPTGDKSNNNPISASYAGKIVQIVKNESGDYNIEIEKKDGDIYTEKVPGNFTITVKQGNEVTANQNLTNDPNIGGFGQNETEIVLQNPLRIQGMIIFFTSVTLTQIFFVLKKKQWEKVQAAEMNF	Domain-1. Eukaryota,Clade-2. CAM,Phylum-2. Rhodophyta,Class-5. Florideophyceae,Order-Ceramiales ,Family-Ceramiaceae ,Genus-Wrangelia ,Species-sp ,Organism-Wrangelia sp ,		1. Eukaryota	2. CAM	2. Rhodophyta	5. Florideophyceae	Ceramiales	Ceramiaceae	Wrangelia	sp	Wrangelia sp			Rhodophyta	Wrangelia sp	71								32	32	32	32	31	32		32		P	Y	D	S	T	A	K	Q	I	T	G	G	G	T	L	G
A0A1C8XS61	MNLNLSHLKKIMIFMISIISILNIQNISVNAFPIYAQQGYENPREATGRIVCANCHLAEKPVEIEVPKSILPNTIFEAKVNIPYNQNNQQILGTGTKGNINTGAIMILPKGFKLAPKKLLSEELKAKTKNVYIQPYSTAQENILVVGPLPGKNNQEIVFPILSPDPNKEKNIYFLKYPIYVGANRGRGQIYPTGDKSNNNPINSSYDGKILQINESLNGGYEINILKNNGETYIEKIPKGLNLIVKEGSIIKANENITNDPNIGGFGQNETEIVLQNPNRIIGMIFFFITVTLAQIFFVLKKKQWEKVQSAEMNF	Domain-1. Eukaryota,Clade-2. CAM,Phylum-2. Rhodophyta,Class-5. Florideophyceae,Order-Ceramiales ,Family-Dasyaceae ,Genus-Dasya ,Species-binghamiae ,Organism-Dasya binghamiae ,		1. Eukaryota	2. CAM	2. Rhodophyta	5. Florideophyceae	Ceramiales	Dasyaceae	Dasya	binghamiae	Dasya binghamiae			Rhodophyta	Dasya binghamiae	72								31	31	31	31	30	31		31		P	Y	N	Q	N	N	Q	Q	I	L	G	T	G	T	K	G
A0A1Z1MHF7	MIFNLLNLKKILICIGITVSIFSINNSKAHAFPVYAQQGYENPREATGRIVCANCHLAQKPVEIELPKSVLPNTVFEAKIEIPYDINNKQILGNGSQGNLNTGAIIILPKGFTLAPKKLLSEELKNKTKNTYIQPYSTNQDNILVVGPIPGKNNQEVIFPILSPDPNKEKNVYFLKYPIYVGANRGRGQIYPTGDKSNNNTINASYNGKVAKIIESTDKNMGFEINILKDSGETYTEKIPKGLNLSIKEGDTIKTNQNLTNDPNIGGFGQNETEIVLQNPNRIIGMILFFITVTLAQIFFVIKKKQWEKVQSADMNF	Domain-1. Eukaryota,Clade-2. CAM,Phylum-2. Rhodophyta,Class-5. Florideophyceae,Order-Ceramiales ,Family-Dasyaceae ,Genus-Dasya ,Species-naccarioides ,Organism-Dasya naccarioides ,		1. Eukaryota	2. CAM	2. Rhodophyta	5. Florideophyceae	Ceramiales	Dasyaceae	Dasya	naccarioides	Dasya naccarioides			Rhodophyta	Dasya naccarioides	73								31	31	31	31	30	31		31		P	Y	D	I	N	N	K	Q	I	L	G	N	G	S	Q	G
A0A4D6WRN7	MIFNLLNLKKILIFISIIVSIFSINNKANAFPVYAQQGYENPREATGRIVCANCHLAQKPVEIELPKSVLPNTIFEAKLQIPYDINNKQILGNGAKGSLNTGAIVILPQGFTLAPKKLLSEELKEKTKNTYIQTYSTNQDNILVVGPIPGKNNQEIIFPILSPDPAKEKNVYFLKYPIYVGANRGRGQIYPTGEKSNNNTINASYNGKVSKIIESTEKNIGFEIDVLKDNGENYIEKIPKGLDLKIKEGDRIKTNQNLTNDPNVGGFGQDETEIVLQNPNRIIGMILFFITVTLAQIFFVLKKKQWEKVQSAEMNF	Domain-1. Eukaryota,Clade-2. CAM,Phylum-2. Rhodophyta,Class-5. Florideophyceae,Order-Ceramiales ,Family-Dasyaceae ,Genus-Dasysiphonia ,Species-japonica ,Organism-Dasysiphonia japonica ,		1. Eukaryota	2. CAM	2. Rhodophyta	5. Florideophyceae	Ceramiales	Dasyaceae	Dasysiphonia	japonica	Dasysiphonia japonica			Rhodophyta	Dasysiphonia japonica	74								30	30	30	30	29	30		30		P	Y	D	I	N	N	K	Q	I	L	G	N	G	A	K	G
A0A4D6WUX1	MNYLKKIIITILILTTVTHFNEINTNAFPIYAQQGYEDPREATGRIVCANCHLAQKPVYIEIPKSVLPNTVFEAKVTIPYDKNIKQISSSGKESNLNTGAVIILPEGFKLAPKKILSNELKVKTKSIYIQPYSTEKQNILVVGPIPGSKNEEIIFPILSPNPNENKNIHFLKYPIYIGGNRGRGQIYPTGEKSNNNTINASYDGKITSIINLEDGSSSVEILKNNGETYTEKIPKGLKIKIKEGNNIKANDTLTNDPNVGGFGQNETEIVLQDPNRIKGMIAFFITVTLAQIFFVLKKKQWEKVQSAEMNF	Domain-1. Eukaryota,Clade-2. CAM,Phylum-2. Rhodophyta,Class-5. Florideophyceae,Order-Ceramiales ,Family-Dasyaceae ,Genus-Dictyurus ,Species-purpurascens ,Organism-Dictyurus purpurascens ,		1. Eukaryota	2. CAM	2. Rhodophyta	5. Florideophyceae	Ceramiales	Dasyaceae	Dictyurus	purpurascens	Dictyurus purpurascens			Rhodophyta	Dictyurus purpurascens	75								27	27	27	27	26	27		27		P	Y	D	K	N	I	K	Q	I	S	S	S	G	K	E	S
A0A1Z1M082	MNLNLSKVKKIIIIGISVLSILNINHITANAFPIYAQQGYENPREATGRIVCANCHLAQKPVSIEVPKSILPNTIFEAKVNIPYDSESKQVLGTGKQGAINTGAIMILPKGFKLAPKKLLSNELKQKTKNVFIQPYSTAQDNILIVGPVPGKTNQEIIFPILSPDPNKDKDVYFFKYPIYIGGNRGRGQIYPTGDKSNNNPITAMYDGKIFKINENENGGFEISILKTDGETYTEKIPQGLNLKVKEGNFIKANDNLTYDPNIGGFGQNETEIVLQNPNRIIGMIIFFFISTLAQIFFVLKKKQWEKVQSAEMNF	Domain-1. Eukaryota,Clade-2. CAM,Phylum-2. Rhodophyta,Class-5. Florideophyceae,Order-Ceramiales ,Family-Dasyaceae ,Genus-Dipterocladia ,Species-arabiensis ,Organism-Dipterocladia arabiensis ,		1. Eukaryota	2. CAM	2. Rhodophyta	5. Florideophyceae	Ceramiales	Dasyaceae	Dipterocladia	arabiensis	Dipterocladia arabiensis			Rhodophyta	Dipterocladia arabiensis	76								31	31	31	31	30	31		31		P	Y	D	S	E	S	K	Q	V	L	G	T	G	K	Q	G
A0A4D6WUL9	MNTKYLQKIILAIITIITILNIATLRINAFPIYAQQAYENPREATGRIVCANCHLAQKLVSIEVPKSVLPNTVFEAKVKIPYNIDNKQILGSGKKGDLNVGAIMILPNGFKLASKDLLSDEMRQKTKKAYIQPYSTSQDNILVVGPIAGKSNQEIIFPILSPDPSKDKNVHFLKYPIYVGGNRGRGQIYPTGDKSNNNVINALYSGKIIKINESTKNSFDINIEKNNGDIYIENIPKGLEIIVKEGMYIKANESLTNDPNVGGFGQNETEITLQSPNRIIGMIIFFTITTLAQIFFVLKKKQWEKVQSAELNF	Domain-1. Eukaryota,Clade-2. CAM,Phylum-2. Rhodophyta,Class-5. Florideophyceae,Order-Ceramiales ,Family-Dasyaceae ,Genus-Halydictyon ,Species-mirabile ,Organism-Halydictyon mirabile ,		1. Eukaryota	2. CAM	2. Rhodophyta	5. Florideophyceae	Ceramiales	Dasyaceae	Halydictyon	mirabile	Halydictyon mirabile			Rhodophyta	Halydictyon mirabile	77								29	29	29	29	28	29		29		P	Y	N	I	D	N	K	Q	I	L	G	S	G	K	K	G
A0A1Z1MKQ7	MNIKNNYLKRIIIIIITTITIVNFNAINTIAFPIYAQQGYENPREATGRIVCANCHLAQKPVSIEIPKSVLPNSVFEAKVIIPYDKNLKQISGTGKEANLNTGAVIILPEGFKLAPKKILSDDLKAKTKSFYIQPYSTLKQNILVVGPVPGYKNQEIIFPILSPDPSQDKDIHFLKYPVYVGGNRGRGQIYPTGEKSNNNAVNATYDGKVISIKELEDGNLNIEILKNNGETYIEKIPKGLKIKIKEGNNIKASENLTNDPNIGGFGQNESEIVLQDPNRIKGMIVFFILVTLAQIFFVLKKKQWEKVQSAEINF	Domain-1. Eukaryota,Clade-2. CAM,Phylum-2. Rhodophyta,Class-5. Florideophyceae,Order-Ceramiales ,Family-Dasyaceae ,Genus-Thuretia ,Species-quercifolia ,Organism-Thuretia quercifolia ,		1. Eukaryota	2. CAM	2. Rhodophyta	5. Florideophyceae	Ceramiales	Dasyaceae	Thuretia	quercifolia	Thuretia quercifolia			Rhodophyta	Thuretia quercifolia	78								31	31	31	31	30	31		31		P	Y	D	K	N	L	K	Q	I	S	G	T	G	K	E	A
A0A1Z1M2D9	MNLDYLKYYLKKIIQIIIFSISIFVIFTINQTNVFAFPIYAQQGYENPREATGRIVCANCHLAQKTVSIEVPKAILPNTVFEATVTVPYNINSKQILANGSNGSLNTGAILILPEGFKLAPTNLLSKELKEKTKNFFIQPYSTSKKNILVVGPIPGSNNQEITFPILSPDPSKDKDIYFLKYPIYLGGNRGRGQIYPTGDKSNNNPINASHSGKIIQILKTEKNEFEITIEKNNGDIYKEKIPSGLELIVKEGNEIIANQNLTIDPNIGGFGQSETEIVLQNPARIKGMIFFFTGITLAQIFFVLKKKQWEKVQAADMNF	Domain-1. Eukaryota,Clade-2. CAM,Phylum-2. Rhodophyta,Class-5. Florideophyceae,Order-Ceramiales ,Family-Delesseriaceae ,Genus-Acrosorium ,Species-ciliolatum ,Organism-Acrosorium ciliolatum ,		1. Eukaryota	2. CAM	2. Rhodophyta	5. Florideophyceae	Ceramiales	Delesseriaceae	Acrosorium	ciliolatum	Acrosorium ciliolatum			Rhodophyta	Acrosorium ciliolatum	79								36	36	36	36	35	36		36		P	Y	N	I	N	S	K	Q	I	L	A	N	G	S	N	G
A0A4D6WLQ3	MNVNITYLKKIIIIVISIFSLIGTNKLTTNAFPIYAQQGYENPREATGRIVCANCHLAEKDVSVEVPKAILPNTIFEAKVKIPYNINNKQILSTGNKGDLNLGAIMILPDGFKLAPKNLLSDELKIKTKNVYIQPYSTLKENILVVGPLPGKNNQEIIFPILAPDPTKDKNIHFFKYPIYVGGNRGRGQIYPTGDKSNNNAINSLYDGKIIKINESSTGNSSIDIMKNNGEIYSENIPKGLDIKVQEGNNVKANQNLTNDPNVGGFGQNETEIVLQNPNRIIGMIIFFVTVTLAQIFFVLKKKQWEKVQSAEINF	Domain-1. Eukaryota,Clade-2. CAM,Phylum-2. Rhodophyta,Class-5. Florideophyceae,Order-Ceramiales ,Family-Delesseriaceae ,Genus-Apoglossum ,Species-ruscifolium ,Organism-Apoglossum ruscifolium ,		1. Eukaryota	2. CAM	2. Rhodophyta	5. Florideophyceae	Ceramiales	Delesseriaceae	Apoglossum	ruscifolium	Apoglossum ruscifolium			Rhodophyta	Apoglossum ruscifolium	80								31	31	31	31	30	31		31		P	Y	N	I	N	N	K	Q	I	L	S	T	G	N	K	G
A0A1Z1M954	MNLNYVKKIILIIISIFSINLINNLNANAFPIYAQQGYENPREATGRIVCANCHLAQKDVSIEVPKSILPNTIFEAKVTIPYNLNNQQILGTGNKGDLNVGAIMILPKGFKLAPQNLLPDELKIKTKNIYIQPYSTSKDNILVVGPIPGKNNQEITFPILSPDPNKDKNVYFLKYPIYIGGNRGRGQIYPTGDKSNNNPINASYDGKVIEVIQSSNGSYTVNIQKDNGDTYSENIPKGLEIKVKKGSYIKANDNLTTDPNVGGFGQSETEIILQSPNRIIGMIIFFITVTIAQIFFVLKKKQWEKVQSAEVNF	Domain-1. Eukaryota,Clade-2. CAM,Phylum-2. Rhodophyta,Class-5. Florideophyceae,Order-Ceramiales ,Family-Delesseriaceae ,Genus-Caloglossa ,Species-beccarii ,Organism-Caloglossa beccarii ,		1. Eukaryota	2. CAM	2. Rhodophyta	5. Florideophyceae	Ceramiales	Delesseriaceae	Caloglossa	beccarii	Caloglossa beccarii			Rhodophyta	Caloglossa beccarii	81								29	29	29	29	28	29		29		P	Y	N	L	N	N	Q	Q	I	L	G	T	G	N	K	G
A0A1Z1M6S3	MNLKYAKKIIFITFGVLSINMLYSLNISTSAFPIYAQQGYENPREATGRIVCANCHLAQKEVSVEVPKSILPNTVFEAKVRIPYNESSKQILGTGTKGDLNVGAIIILPQGFTLAPKNLLSEELKTKTKNVYIQSYSASKENILVVGPIPGKNNQEITFPVLSPDPSKNKNTYFLKYPIYVGGNRGRGQIYPTGDKSNNNPINASYDGKIVEITGTSNGNYSINIQKENGETYTENIPKGLEIKVNKGNYVKANENLTSDPNVGGFGQNETEIVLQNPNRITGMITFFFMVTLAQIFFVLKKKQWEKVQSADMNF	Domain-1. Eukaryota,Clade-2. CAM,Phylum-2. Rhodophyta,Class-5. Florideophyceae,Order-Ceramiales ,Family-Delesseriaceae ,Genus-Caloglossa ,Species-intermedia ,Organism-Caloglossa intermedia ,		1. Eukaryota	2. CAM	2. Rhodophyta	5. Florideophyceae	Ceramiales	Delesseriaceae	Caloglossa	intermedia	Caloglossa intermedia			Rhodophyta	Caloglossa intermedia	82								31	31	31	31	30	31		31		P	Y	N	E	S	S	K	Q	I	L	G	T	G	T	K	G
A0A1Z1M5J0	MNLNYIKKIIFLAFSILSINIIFNLNNSTNAFPIYAQQGYENPREATGRIVCANCHLAQKEVSIEIPKSILPNTIFEAKVKIPYNENSQQILGTGTKGDLNVGAIMILPKGFKLAPQNLLSNEIKTKTKNVYIQTYSKSKDNILVVGPIPGKNNQEITFPILSPDPNKNKNIHFLKYPIYVGGNRGRGQIYPTGDKSNNNPISASYNGKIIEITNTSNGNFNISIQKENGETYTENIPKGLEIKVNKGNQIKANENLTNDPNVGGFGQNETEIVLQNPNRVIGMIIFFILVTLAQIFFVLKKKQWEKVQSSETNF	Domain-1. Eukaryota,Clade-2. CAM,Phylum-2. Rhodophyta,Class-5. Florideophyceae,Order-Ceramiales ,Family-Delesseriaceae ,Genus-Caloglossa ,Species-monosticha ,Organism-Caloglossa monosticha ,		1. Eukaryota	2. CAM	2. Rhodophyta	5. Florideophyceae	Ceramiales	Delesseriaceae	Caloglossa	monosticha	Caloglossa monosticha			Rhodophyta	Caloglossa monosticha	83								31	31	31	31	30	31		31		P	Y	N	E	N	S	Q	Q	I	L	G	T	G	T	K	G
A0A4D6WR50	MNLNYLKYYLKKIIQIIIFSINIFSIFTINQVHVFAFPIYAQQGYESPREATGRIVCANCHLAQKPVAIEVPKAVLPNTVFEAKVTVPYNIDNKQILGNGSNGSLNTGAILILPEGFKLAPANLLSKELREKTKKIFIQPYSTSKKNILVVGPIPGNNNQEITFPILSPDPSKDKNIHFLKYPIYIGGNRGRGQIYPTGDKSNNNAINASYTGKVREILKTEKGGFEIIIEKNNGDIYTEQVPAGLKLIVQEGNEITSSQNLTIDPNIGGFGQDETEIVLQNPSRIKGMILFFIGITLAQIFFVLKKKQWEKVQAADMNF	Domain-1. Eukaryota,Clade-2. CAM,Phylum-2. Rhodophyta,Class-5. Florideophyceae,Order-Ceramiales ,Family-Delesseriaceae ,Genus-Cryptopleura ,Species-ramosa ,Organism-Cryptopleura ramosa ,		1. Eukaryota	2. CAM	2. Rhodophyta	5. Florideophyceae	Ceramiales	Delesseriaceae	Cryptopleura	ramosa	Cryptopleura ramosa			Rhodophyta	Cryptopleura ramosa	84								36	36	36	36	35	36		36		P	Y	N	I	D	N	K	Q	I	L	G	N	G	S	N	G
A0A7U1AQX5	MNLNYLKKIIIIFLSIFSILNINTLEIKAFPIYAQQGYENPREATGRIVCANCHLAQKPVSLELPKSILPNTIFEAKVTIPYNSEVKQISGTGSTTGLNTGAIMILPKGFKLAPKKLLSNELKEKTKNIYIQSYSTSQDNILVVGPIPGNNNQEIIFPILSPDPNTDKSIYFLKYPIYVGANRGRGQIYPTGDKSNNNPINASYDGKILEIIKSSNGGFDIDIAKSNGEIYTEKIPKGLEMRVKKGSYINANDNLTYDPNVGGFGQTETEIVLQSPNRIIGMIIFFITVTLAQIFFVLKKKQWEKVQSAEMNF	Domain-1. Eukaryota,Clade-2. CAM,Phylum-2. Rhodophyta,Class-5. Florideophyceae,Order-Ceramiales ,Family-Delesseriaceae ,Genus-Cumathamnion ,Species-serrulatum ,Organism-Cumathamnion serrulatum ,		1. Eukaryota	2. CAM	2. Rhodophyta	5. Florideophyceae	Ceramiales	Delesseriaceae	Cumathamnion	serrulatum	Cumathamnion serrulatum			Rhodophyta	Cumathamnion serrulatum	85								29	29	29	29	28	29		29		P	Y	N	S	E	V	K	Q	I	S	G	T	G	S	T	T
A0A4D6WS63	MNLTYLKKIIIIFLSVFSIININTLEVKAFPIYAQQGYENPREATGRIVCANCHLAQKPVSIEIPKSILPNTIFEAKVTIPYNSDIKQILGAGNKGGLNTGAVMILPKGFKLAPKTLLSDELKEKTKNIYIQSYSTSQDNILVVGPIPGNNNQEIIFPILSPDPNKDKSIYFLKYPIYVGANRGRGQIYPTGDKSNNNSINASYDGKITTITESSNGGFDIDITKTNNEIYTEKIPKGLELKIKEGNYIKANDNLTYDPNIGGFGQTETEIVLQNPNRIIGMIIFFIMVTLAQIFFVLKKKQWEKVQSVEMNF	Domain-1. Eukaryota,Clade-2. CAM,Phylum-2. Rhodophyta,Class-5. Florideophyceae,Order-Ceramiales ,Family-Delesseriaceae ,Genus-Delesseria ,Species-sanguinea ,Organism-Delesseria sanguinea ,		1. Eukaryota	2. CAM	2. Rhodophyta	5. Florideophyceae	Ceramiales	Delesseriaceae	Delesseria	sanguinea	Delesseria sanguinea			Rhodophyta	Delesseria sanguinea	86								29	29	29	29	28	29		29		P	Y	N	S	D	I	K	Q	I	L	G	A	G	N	K	G
A0A4D6WT41	MNLYYIKKLKKIIIFSISILSVFMINQTNVLSFPIYAQQGYENPREATGRIVCANCHLAQKPVAIEVPKAILPNTIFEAKIQVPYSINAKQILSSGITGSLNTGAILILPEGFKLAPSNLLSKELKEKTKNFFIQPYSTSKNNILVVGPIPGNNNQEIIFPILSPDPRTDKNIHFLKYPIYVGGNRGRGQIYPTGDKSNNNLITSTYNGKISNISKSNKGGFEIEIESNNGDKYIQKIPAGLELNVKEGNTVIINQNLTNNPNVGGFGQDETEIVLQNPLRIKNMIFFFTSITLAQIFFVLKKKQWEKVQAAEMNF	Domain-1. Eukaryota,Clade-2. CAM,Phylum-2. Rhodophyta,Class-5. Florideophyceae,Order-Ceramiales ,Family-Delesseriaceae ,Genus-Erythroglossum ,Species-lusitanicum ,Organism-Erythroglossum lusitanicum ,		1. Eukaryota	2. CAM	2. Rhodophyta	5. Florideophyceae	Ceramiales	Delesseriaceae	Erythroglossum	lusitanicum	Erythroglossum lusitanicum			Rhodophyta	Erythroglossum lusitanicum	87								32	32	32	32	31	32		32		P	Y	S	I	N	A	K	Q	I	L	S	S	G	I	T	G
A0A4D6WZN9	MNLGYLKYNLKQIRKIIIFIISIFTIIIINHPNVFAFPIYAQQGYENPREATGRIVCANCHLAQKPVEIEVPKAILPDTVFEAKVKIPYDQNIKQIAANGKPGSLNTGAILILPKGFKLAPSKLLSKELKEKTKNFFIQPYSTSQNNILVIGPIPGNKNQEIIFPILSPDPNKDKDINFLKYPIYIGGNRGRGQIYPTGDKSNNNAINASYSGKVINITKSEEGISTIKIEKSNGDIYNEKIPNGLEIITKEGNMVTLNQSLTNDPNIGGFGQNETEIVLQNPARIKGMIVFFLGITLAQIFFVLKKKQWEKVQAADINF	Domain-1. Eukaryota,Clade-2. CAM,Phylum-2. Rhodophyta,Class-5. Florideophyceae,Order-Ceramiales ,Family-Delesseriaceae ,Genus-Haraldiophyllum ,Species-bonnemaisonii ,Organism-Haraldiophyllum bonnemaisonii ,		1. Eukaryota	2. CAM	2. Rhodophyta	5. Florideophyceae	Ceramiales	Delesseriaceae	Haraldiophyllum	bonnemaisonii	Haraldiophyllum bonnemaisonii			Rhodophyta	Haraldiophyllum bonnemaisonii	88								36	36	36	36	35	36		36		P	Y	D	Q	N	I	K	Q	I	A	A	N	G	K	P	G
A0A1I9KQR0	MNSNYLKKIIIIFLSVFSIININTLHVKAFPIYAQQGYENPREATGRIVCANCHLAQKPVSIEIPKSILPNTIFEAKVTIPYNSDIKQISGTGNTGGLNTGAVMILPKGFKLAPKKLLSDELKEKTKNIYIQPYSTLQDNILVVGPIPGNNNQEIIFPILSPDPNIDKSIYFLKYPIYVGANRGRGQIYPTGDKSNNNPINASYDGKIAKITESSNGSFDIDITKSNGETYTEKIPKGLEIKIKEGNYINANDSLTYDPNVGGFGQTETEVVLQSPNRIIGMIIFFITVTLAQIFFVLKKKQWEKVQSAEMNF	Domain-1. Eukaryota,Clade-2. CAM,Phylum-2. Rhodophyta,Class-5. Florideophyceae,Order-Ceramiales ,Family-Delesseriaceae ,Genus-Membranoptera ,Species-platyphylla ,Organism-Membranoptera platyphylla ,		1. Eukaryota	2. CAM	2. Rhodophyta	5. Florideophyceae	Ceramiales	Delesseriaceae	Membranoptera	platyphylla	Membranoptera platyphylla			Rhodophyta	Membranoptera platyphylla	89								29	29	29	29	28	29		29		P	Y	N	S	D	I	K	Q	I	S	G	T	G	N	T	G
A0A1L1Y9Z6	MNLTYLKKIIIIFLSVFSIININTLHVKAFPIYAQQGYENPREATGRIVCANCHLAQKPVSIEIPKSILPNTIFEAKVTIPYNSDIKQISGTGNTGALNTGAVMILPKGFKLAPKQLLSYELKEKTKNTYIQPYSTLQDNILVVGPIPGNNNQEIIFPILSPDPNTDKSIYFLKYPIYVGANRGRGQIYPTGDKSNNNPINASYDGKITKITESLNGAFDIDIIKSNGETYTEKIPKGLEIKIKEGNYINANDNLTYDPNVGGFGQTETEVVLQSPNRIIGMIIFFITVTLAQIFFVLKKKQWEKVQSAEMNF	Domain-1. Eukaryota,Clade-2. CAM,Phylum-2. Rhodophyta,Class-5. Florideophyceae,Order-Ceramiales ,Family-Delesseriaceae ,Genus-Membranoptera ,Species-tenuis ,Organism-Membranoptera tenuis ,		1. Eukaryota	2. CAM	2. Rhodophyta	5. Florideophyceae	Ceramiales	Delesseriaceae	Membranoptera	tenuis	Membranoptera tenuis			Rhodophyta	Membranoptera tenuis	90								29	29	29	29	28	29		29		P	Y	N	S	D	I	K	Q	I	S	G	T	G	N	T	G
A0A1L1WD44	MNLTYLKKIIIIFLSVFSIININTLHVKAFPIYAQQGYENPREATGRIVCANCHLAQKPVSIEIPKSILPNTIFEAKVTIPYNSDIKQISGTGNTGALNTGAVMILPKGFKLAPKQLLSYELKEKTKNTYIQPYSTLQDNILVVGPIPGNNNQEIIFPILSPDPNTDKSIYFLKYPIYVGANRGRGQIYPTGDKSNNNPINASYDGKITKITESLNGAFDIDITKSNGETYTEKIPKGLEIKIKEGNYINANDNLTYDPNVGGFGQTETEVVLQSPNRIIGMIIFFITVTLAQIFFVLKKKQWEKVQSAEMNF	Domain-1. Eukaryota,Clade-2. CAM,Phylum-2. Rhodophyta,Class-5. Florideophyceae,Order-Ceramiales ,Family-Delesseriaceae ,Genus-Membranoptera ,Species-weeksiae ,Organism-Membranoptera weeksiae ,		1. Eukaryota	2. CAM	2. Rhodophyta	5. Florideophyceae	Ceramiales	Delesseriaceae	Membranoptera	weeksiae	Membranoptera weeksiae			Rhodophyta	Membranoptera weeksiae	91								29	29	29	29	28	29		29		P	Y	N	S	D	I	K	Q	I	S	G	T	G	N	T	G
A0A4D6WYB1	MNLTFLKNIIIIIISILTIIMTNSMNSNAFPIYAQQGYENPREATGRIVCANCHLAQKPISIEVPKSILPNTTFEAKVTIPYDINSQQILGTGSKGNLNTGAIMILPEGFKLAPKNSLSQELKSKTKNIFIQPYSTEKDNILVVGPLPGNSNTEIVFPILSPDPNKDKNVHFLKYPIYVGGNRGRGQIYPTGDKSNNNSINASYNGTVNNIVELEKGGFKIEIQKTNGDQYTEIIPKGLDIKVQVGNKIVENQSLTNDPNVGGFGQNETEIVLQNPNRIKIMIIFLITVVLAQIFFVLKKKQWEKVQSADMNF	Domain-1. Eukaryota,Clade-2. CAM,Phylum-2. Rhodophyta,Class-5. Florideophyceae,Order-Ceramiales ,Family-Delesseriaceae ,Genus-Nitophyllum ,Species-punctatum ,Organism-Nitophyllum punctatum ,		1. Eukaryota	2. CAM	2. Rhodophyta	5. Florideophyceae	Ceramiales	Delesseriaceae	Nitophyllum	punctatum	Nitophyllum punctatum			Rhodophyta	Nitophyllum punctatum	92								29	29	29	29	28	29		29		P	Y	D	I	N	S	Q	Q	I	L	G	T	G	S	K	G
A0A1Z1M0I5	MNKNYLRKIISISMSIYMLTFSTIKPPSIEAFPIYAQQGYENPRETTGRIACANCHLAQKPISFEIPKSVLPNSIFEAKVTIPYDLSKQQILSNGTKGDLNVGAVLILPEGFKVAPKKLLSNELKTKTKKAYVQAYSKTKENILVVGPIPGKDNQEITFPILSPDPKKDKSVHFLKYSVYVGGNRGRGQIYPTGDKSNNNLITASYEGRVEKLNELTNGDFTIEILRNNGEIYQEKISKGLEIKVKEGDTVKNNENLVNDPNIGGFGQAETEIVLQSPNRIIGMIAFFMSVTLAQIFFIMKKKQWEKVQSADLNI	Domain-1. Eukaryota,Clade-2. CAM,Phylum-2. Rhodophyta,Class-5. Florideophyceae,Order-Ceramiales ,Family-Delesseriaceae ,Genus-Platysiphonia ,Species-delicata ,Organism-Platysiphonia delicata ,		1. Eukaryota	2. CAM	2. Rhodophyta	5. Florideophyceae	Ceramiales	Delesseriaceae	Platysiphonia	delicata	Platysiphonia delicata			Rhodophyta	Platysiphonia delicata	93								31	31	31	31	30	31		31		P	Y	D	L	S	K	Q	Q	I	L	S	N	G	T	K	G
A0A1Z1MS31	MNLKKLKQIIILFICICSINVRTYETYAFPIYAQQAYENPREATGRIVCANCHLAQKDVSIEVPKSILPNTVFEAKVTIPYNLNNQQILGSGTKGDLNVGAIMILPNGFKLAPKNLISKELKEKVKNVYIQPYSTSKENILVVGPIPGKTNQEITFPILSPDPTKDKNISFLKYPIFIGGNRGRGQIYPTGDKSNNNPIISLYDGKIIEIIKLSNGNSEINIEKNNGEIYKEVITQGLNIKIKTGDYIRANDLLTYDPNVGGFGQNETEIVLQNPNRIIGMILFFITVTLAQIFFVLKKKQWEKVQGAEISI	Domain-1. Eukaryota,Clade-2. CAM,Phylum-2. Rhodophyta,Class-5. Florideophyceae,Order-Ceramiales ,Family-Delesseriaceae ,Genus-Taenioma ,Species-perpusillum ,Organism-Taenioma perpusillum ,		1. Eukaryota	2. CAM	2. Rhodophyta	5. Florideophyceae	Ceramiales	Delesseriaceae	Taenioma	perpusillum	Taenioma perpusillum			Rhodophyta	Taenioma perpusillum	94								28	28	28	28	27	28		28		P	Y	N	L	N	N	Q	Q	I	L	G	S	G	T	K	G
A0A1Z1M721	MNRSDITKYIKTLTKITFIFINVFNILNITIFETNKAYSFPIYAQQGYENPREATGRIVCANCHLAQKSVSIEVPKSILPNSIFEIKVSIPYDTNNKQILANGAEGSLNTGAVLILPEGFKLAPKKLLNDELKTKTKNSYIQSYSKSHENILVIGPIPGNSNQEITFPIISPDPANNKNVHFLKYSIYAGGNRGRGQIYPAGNKSNNNPVIASSNGKIQKIYSKEKGGFTIEIAKNNGEIINEEIPKGLKLAIKEGNDITTNQYLTNDPNVGGFGQDETEIVLQNPARIKGMIVFFIGITLAQIFFVLKKKQWEKVQAAEVNF	Domain-1. Eukaryota,Clade-2. CAM,Phylum-2. Rhodophyta,Class-5. Florideophyceae,Order-Ceramiales ,Family-Rhodomelaceae ,Genus-Bostrychia ,Species-moritziana ,Organism-Bostrychia moritziana (Red alga) (Polysiphonia moritziana) ,		1. Eukaryota	2. CAM	2. Rhodophyta	5. Florideophyceae	Ceramiales	Rhodomelaceae	Bostrychia	moritziana	Bostrychia moritziana (Red alga) (Polysiphonia moritziana)			Rhodophyta	Bostrychia moritziana	95								39	39	-86	39	38	39		39		P	Y	D	T	N	N	K	Q	I	L	A	N	G	A	E	G
A0A1Z1M8K6	MNKSYLNKYLKKIRQIFFITISLIVLFNTEQKSTYAFPIYAQQGYENPREATGRIVCANCHLGQKSISIEVPKSVLPNSIFEAKVSIPYDINNKQVLASGAKGSLNTGAVLILPEGFKLAPNKFLNEELKTKMKNFYIQPYSTSQENILVVGPISGKNNQEITFPILSPDPNKNKNIHFFKYPIYVGGNRGRGQIYPTGDKSNNNPIITSYSGKIIKIVSNAQGGFSIDIQKSNGQSLTENIPQGLNLIVKEGNIITNNQNLTSDPNVGGFGQNETEIILQNPARIKGMIIFFIGITITQIFFVLKKKQWEKVQAADINL	Domain-1. Eukaryota,Clade-2. CAM,Phylum-2. Rhodophyta,Class-5. Florideophyceae,Order-Ceramiales ,Family-Rhodomelaceae ,Genus-Bostrychia ,Species-simpliciuscula ,Organism-Bostrychia simpliciuscula ,		1. Eukaryota	2. CAM	2. Rhodophyta	5. Florideophyceae	Ceramiales	Rhodomelaceae	Bostrychia	simpliciuscula	Bostrychia simpliciuscula			Rhodophyta	Bostrychia simpliciuscula	96								36	36	36	36	35	36		36		P	Y	D	I	N	N	K	Q	V	L	A	S	G	A	K	G
A0A1Z1M5I1	MNKNYLERYPKTLKKIIIIIISIISLFSNQQNKVYSFPIYAQQGYENPREATGRIVCANCHLAQRSVSIEVPKSVLPNSIFEAKVSIPYDVNNKQILASGTEGSLNTGAVLILPEGFKLAPTNLLSNELKVKTKNLYIQPYSTSQENILVVGPVPGKNNQELTFPILSPNPNKNKNVHFLKYPIYVGANRGRGQIYPTGDKSNNNPITANYNGKVIKISPNKQGGFSVSIEKSGGENFTENIPKGLKLTVQEGNNIITNQNLTDDPNVGGFGQDETEIILQNPTRIKNMILFFIVVTLAQIFFVLKKKQWEKVQAADMNF	Domain-1. Eukaryota,Clade-2. CAM,Phylum-2. Rhodophyta,Class-5. Florideophyceae,Order-Ceramiales ,Family-Rhodomelaceae ,Genus-Bostrychia ,Species-tenella ,Organism-Bostrychia tenella ,		1. Eukaryota	2. CAM	2. Rhodophyta	5. Florideophyceae	Ceramiales	Rhodomelaceae	Bostrychia	tenella	Bostrychia tenella			Rhodophyta	Bostrychia tenella	97								36	36	36	36	35	36		36		P	Y	D	V	N	N	K	Q	I	L	A	S	G	T	E	G
A0A1Z1MDW8	MNPNNLRSFLRKFMLATISIISLFNIYVDKAECFPVYAQQGYENPREATGRIVCANCHLAQKSVSIEVPKSVLPNSIFEAKVSIPYKIENKQILGSGQTGSLNTGAVLILPEGFKLAPKQILNEELKSKTQGVYIQPYSASKENILVVGPVPGNNNQEIIFPILSPDPSKDKNIHFLKYPIYIGGNRGRGQIYPAGNKSNNNPITATADGKVVKIDTKTNGGFSVNIEKNNSEIITEEVPSGFKLLVQEGSNIVANQNLTNDPNVGGFGQDETEIVLQNPTRIKSMILFFIGVTLAQIFFVLKKKQWEKVQAAEINF	Domain-1. Eukaryota,Clade-2. CAM,Phylum-2. Rhodophyta,Class-5. Florideophyceae,Order-Ceramiales ,Family-Rhodomelaceae ,Genus-Bryothamnion ,Species-seaforthii ,Organism-Bryothamnion seaforthii ,		1. Eukaryota	2. CAM	2. Rhodophyta	5. Florideophyceae	Ceramiales	Rhodomelaceae	Bryothamnion	seaforthii	Bryothamnion seaforthii			Rhodophyta	Bryothamnion seaforthii	98								33	33	33	33	32	33		33		P	Y	K	I	E	N	K	Q	I	L	G	S	G	Q	T	G
A0A1Z1MCT5	MIENNKQKLLKSLIIIVIGFISIINIEAKQVNSFPIYAQQGYENPREATGRIVCANCHLAQKSVSIEVPKSVLPNSIFEAKVSIPYNNNDRQLLGNGVEGSLNTGAVLILPEGFKLAPKNLLSQELKNKTKNFFAQPYSTSKDNILVIGPLGGNNNQEITFPILSPDPTKDKNVFFLKYPIYVGGNRGRGQVYPTGEKSNNNAILATTEGKILEINNNDKGGYLISIEKSDKEIITENIPKGLKIAVKAGDTISINQYLTNDPNVGGFGQNETEIVLQNPTRVKSMIAFFVSVTLAQIFFVLKKKQWEKVQAADMNF	Domain-1. Eukaryota,Clade-2. CAM,Phylum-2. Rhodophyta,Class-5. Florideophyceae,Order-Ceramiales ,Family-Rhodomelaceae ,Genus-Chondria ,Species-sp. ,Organism-Chondria sp. (in: red algae) ,		1. Eukaryota	2. CAM	2. Rhodophyta	5. Florideophyceae	Ceramiales	Rhodomelaceae	Chondria	sp.	Chondria sp. (in: red algae)			Rhodophyta	Chondria sp.	99								33	33	33	33	32	33		33		P	Y	N	N	N	D	R	Q	L	L	G	N	G	V	E	G
A0A1Z1MEI3	MMKYNKKTLVKILIIITIGLINLLTLEIKEANSFPIYAQQGYDNPREATGRIVCANCHLAQKQVSIEVPKSVLPNSIFEAKISIPYDLNNKQLLGNGSEGTLNTGAVLILPEGFKLAPKNLMNDELKTKTKKLFIQPYSKSQENILVVGPLPGNNNQEITFPILSPDPNKDKNIFFLKYPIYVGGNRGRGQVYPTGDKSNNNVIAASAEGTITSINKDENGGYIIDIQTSNKEIIQEKIPKGLQLKVKDGDKISLSQNLTNDPNVGGFGQNETEIVLQNPTRIKSMIAFFISVTLAQIFFVLKKKQWEKVQAADINF	Domain-1. Eukaryota,Clade-2. CAM,Phylum-2. Rhodophyta,Class-5. Florideophyceae,Order-Ceramiales ,Family-Rhodomelaceae ,Genus-Chondria ,Species-sp. ,Organism-Chondria sp. (in: red algae) ,		1. Eukaryota	2. CAM	2. Rhodophyta	5. Florideophyceae	Ceramiales	Rhodomelaceae	Chondria	sp.	Chondria sp. (in: red algae)			Rhodophyta	Chondria sp.	99								33	33	33	33	32	33		33		P	Y	D	L	N	N	K	Q	L	L	G	N	G	S	E	G
A0A1Z1MR59	MIENNKKKLFKTLIIVIVSFVSIINFEPQQVKSFPVYAQQGYENPREATGRIVCANCHLAQKSVSIEVPKSVLPNSIFEATISIPYNNSNKQLLGNGSEGSLNTGAILILPEGFKLAPKSLLSQELKNKTKNFFVQPYSTSKENILVIGPLGGNNNQDITFPILSPDPSKDKDVFFLKYPVYVGGNRGRGQVYPTGEKSNNNTIFASTEGKILEVSNNDKGGYFIDIQKNNKEIITENIPKGLKIIVKKGDSISINQSLTNDPNIGGFGQNETEIVLQNPTRIKSMIAFFISVTLAQIFFVLKKKQWEKVQAADMNF	Domain-1. Eukaryota,Clade-2. CAM,Phylum-2. Rhodophyta,Class-5. Florideophyceae,Order-Ceramiales ,Family-Rhodomelaceae ,Genus-Chondria ,Species-sp. ,Organism-Chondria sp. (in: red algae) ,		1. Eukaryota	2. CAM	2. Rhodophyta	5. Florideophyceae	Ceramiales	Rhodomelaceae	Chondria	sp.	Chondria sp. (in: red algae)			Rhodophyta	Chondria sp.	99								33	33	33	33	32	33		33		P	Y	N	N	S	N	K	Q	L	L	G	N	G	S	E	G
A0A896SR93	MTINNKKALIRKLIIVIVSFTSLLNFEIQQTIGFPIYAQQGYENPREATGRIVCANCHLAQKPISIEVPKSVLPNSIFEAKISIPYNINDKQILGNGSEGSINMGAILILPEGFRLAPKKLLNEELKDKTKKFFIQPYSKSKENILVIGPLAGNKKQEIIFPILSPDPSKDKNIFFLKYPIYAGGNRGRGQVYPTGDKSNNNPVISTTEGKILQISSNDKGGYFIDIEKSDKEITRESIPKGLQLIIKEGETISMNQNLTNDPNIGGFGQNETEIVLQNPTRIKSMIIFFISVTLAQIFFVLKKKQWEKVQATEINF	Domain-1. Eukaryota,Clade-2. CAM,Phylum-2. Rhodophyta,Class-5. Florideophyceae,Order-Ceramiales ,Family-Rhodomelaceae ,Genus-Chondria ,Species-tumulosa ,Organism-Chondria tumulosa ,		1. Eukaryota	2. CAM	2. Rhodophyta	5. Florideophyceae	Ceramiales	Rhodomelaceae	Chondria	tumulosa	Chondria tumulosa			Rhodophyta	Chondria tumulosa	102								33	33	33	33	32	33		33		P	Y	N	I	N	D	K	Q	I	L	G	N	G	S	E	G
A0A1Z1MPP9	MKRIKKQSYLEKIQTICALIIVTTSIFSLYNNEASAFPVYAQQGYEDPREATGRIVCANCHLAQKSVSIEVPKSVLPNSVFEAKVSIPYNKNDKQILGNGTEGSLNTGAVLILPKGFKLAPTNLLDKELKEKTKSFYIQPYSTSKENILIVGPVPGKENQEIVFPILSPDPNKDKNIHFLKYPIYLGGNRGRGQIYPTGDKSNNNIAIANTNGKVSKISPNNQGGFSVEIIKSDSTTITQDIPKGLKLIVKEGNTVNINDVLTNDPNVGGFGQEETEIVLQNPARIKGMIIFFTTVAIAQIFFVLKKKQWEKVQATDINF	Domain-1. Eukaryota,Clade-2. CAM,Phylum-2. Rhodophyta,Class-5. Florideophyceae,Order-Ceramiales ,Family-Rhodomelaceae ,Genus-Cliftonaea ,Species-pectinata ,Organism-Cliftonaea pectinata ,		1. Eukaryota	2. CAM	2. Rhodophyta	5. Florideophyceae	Ceramiales	Rhodomelaceae	Cliftonaea	pectinata	Cliftonaea pectinata			Rhodophyta	Cliftonaea pectinata	103								36	36	36	36	35	36		36		P	Y	N	K	N	D	K	Q	I	L	G	N	G	T	E	G
A0A1Z1ML99	MKDHKINLYINVLKKIFITIMSIISIFNISQNNVYAFPVYAQQGYENPREATGRIVCANCHLAQKSVSIEVPKSVLPNTVFEATVSIPYNSTSKQILGSGIEGPLNTGAILILPEGFKLAPSNLLNNKLKEKTKNFYIQPYSTSQENILVIGPIPGKNNQEITFPILSPDPNKDKNIYFLKYPIYIGGNRGRGQIYPTGDKSNNNAIISSSNGKLMKILNKEEGGFSIEIEKENGELTTEQIPKGLKLIVNEGSEVKINQLLTNDPNVGGFGQNETEIVLQNPARIKGMIIFFIGVTLAQIFFVLKKKQWEKVQAADMNF	Domain-1. Eukaryota,Clade-2. CAM,Phylum-2. Rhodophyta,Class-5. Florideophyceae,Order-Ceramiales ,Family-Rhodomelaceae ,Genus-Dasyclonium ,Species-flaccidum ,Organism-Dasyclonium flaccidum ,		1. Eukaryota	2. CAM	2. Rhodophyta	5. Florideophyceae	Ceramiales	Rhodomelaceae	Dasyclonium	flaccidum	Dasyclonium flaccidum			Rhodophyta	Dasyclonium flaccidum	104								36	36	36	36	35	36		36		P	Y	N	S	T	S	K	Q	I	L	G	S	G	I	E	G
A0A1Z1MSS6	MKINSIQLKITDILIILFSITSIIAISVQPTHSFPVYAQQGYENPREATGRIVCANCHLAQKTVSIEVPKSILPNSIFEAKVSIPYETDSKQVLGNGVKGNLNTGAVLILPEGFKLAPKNLLSDEMKDKTKNFYAQPYSKYKENILVIGPVASKNNQEIIFPILSPDPQKDKNVFFLKYPIYVGGNRGRGQIYPTGEKTNNNIVTSNINGTIKSIEEKSSGGFLINIQKTDGEIVNEDIPKGLQIIVAEGNTVSINQNLTNDPNVGGFGQNETEIVLQSPTRIKNMIIFFISVTLAQIFFVLKKKQWEKVQATDMNF	Domain-1. Eukaryota,Clade-2. CAM,Phylum-2. Rhodophyta,Class-5. Florideophyceae,Order-Ceramiales ,Family-Rhodomelaceae ,Genus-Dictyomenia ,Species-sonderi ,Organism-Dictyomenia sonderi ,		1. Eukaryota	2. CAM	2. Rhodophyta	5. Florideophyceae	Ceramiales	Rhodomelaceae	Dictyomenia	sonderi	Dictyomenia sonderi			Rhodophyta	Dictyomenia sonderi	105								33	33	33	33	32	33		33		P	Y	E	T	D	S	K	Q	V	L	G	N	G	V	K	G
A0A1Z1MUA3	MKTQIKKIKVDLKKLVLLIISIVGLSIMEPYYANSFPIYAQQGYENPREATGRIVCANCHLAQKTVSIETPKSVLPNSIFEAKISIPYNINSKQLLGNGNEGSLNTGVVLILPEGFKLAPKKMLNDDLKNKTKNYYIQPYSSSKQNILVVGPVPGSNNQEIIFPILSPDPSQDKNVHFLKYPIYVGGNRGRGQIYPTGDKSNNNPIIATVDGKVTKINTNEKGGFLIDIEKANGEVITEQIPPGLKPIIQEGSSISSNQNLTNDPNIGGFGQNETEIVLQNPARIKSMIIFFIAVTIAQIFFVLKKKQWEKVQAVDSNF	Domain-1. Eukaryota,Clade-2. CAM,Phylum-2. Rhodophyta,Class-5. Florideophyceae,Order-Ceramiales ,Family-Rhodomelaceae ,Genus-Digenea ,Species-simplex ,Organism-Digenea simplex (Marine red alga) (Conferva simplex) ,		1. Eukaryota	2. CAM	2. Rhodophyta	5. Florideophyceae	Ceramiales	Rhodomelaceae	Digenea	simplex	Digenea simplex (Marine red alga) (Conferva simplex)			Rhodophyta	Digenea simplex	106								35	35	35	35	34	35		35		P	Y	N	I	N	S	K	Q	L	L	G	N	G	N	E	G
A0A1Z1MLV9	MKKKSKHIKKILVALFSLASIISTAISPAHSFPVYAQQGYENPREATGRIVCANCHLAQKTVSIEVPKAILPNSVFEAKVSIPYDLDKQQVLGNGAKGQLNTGAVLILPEGFKLAPKQLLNDEIKSKTKSFYIQPYSTSKENILVIGPVAGKNNQEIIFPILSPDPSKDKNVFFLKYPIYVGANRGRGQIYPTGDKSNNNIITSNVNGTIRNIEEKINGGFSITIEKNNGEKIIEEIPKGINVIVKEGNNVSINEHLTIDPNIGGFGQNETEIVLQNPTRIKNMIIFFISVTLAQIFFVLKKKQWEKVQAADMNF	Domain-1. Eukaryota,Clade-2. CAM,Phylum-2. Rhodophyta,Class-5. Florideophyceae,Order-Ceramiales ,Family-Rhodomelaceae ,Genus-Dipterosiphonia ,Species-australica ,Organism-Dipterosiphonia australica ,		1. Eukaryota	2. CAM	2. Rhodophyta	5. Florideophyceae	Ceramiales	Rhodomelaceae	Dipterosiphonia	australica	Dipterosiphonia australica			Rhodophyta	Dipterosiphonia australica	107								31	31	31	31	30	31		31		P	Y	D	L	D	K	Q	Q	V	L	G	N	G	A	K	G
A0A8E6L3Z0	MKNNKIMFYMKKVMMLIITIITINILQVHIANSFPIYAQQGYENPREATGRIVCANCHLAQKPVSIEVPKSVLPNTVFEAKISIPYDNKSQQILGNGIEGNLNTGAVLILPEGFILAPKKLISEEMKNKTKNLYIQNYSSSKSNILVVGPIGGANNQEITFPILSPDPGTDRNSFFLKYPIYVGGNRGRGQIYPTGDKSNNNVFITNVNGILKTIQENAKGGFTLEIEKTDGEIIKEEIPKGLKLTVSEGSKIIAGQNLTNDPNVGGFGQNETEIVLQNPNRIKSMILFFITVTLAQIFFVLKKKQWEKVQATDMNF	Domain-1. Eukaryota,Clade-2. CAM,Phylum-2. Rhodophyta,Class-5. Florideophyceae,Order-Ceramiales ,Family-Rhodomelaceae ,Genus-Erythrocystis ,Species-saccata ,Organism-Erythrocystis saccata ,		1. Eukaryota	2. CAM	2. Rhodophyta	5. Florideophyceae	Ceramiales	Rhodomelaceae	Erythrocystis	saccata	Erythrocystis saccata			Rhodophyta	Erythrocystis saccata	108								33	33	-87	33	32	33		33		P	Y	D	N	K	S	Q	Q	I	L	G	N	G	I	E	G
A0A1Z1MMU3	MKKSSILLNIKEILLILFSIISIMGITIYPAYSFPVYAQQGYENPREATGRIVCANCHLAQKKVSIEVPKSVLPNSIFEAKISIPYENNSEQILGNGAKGNLNTGAIIILPEGFKLAPKNMLDDEMKSKTKNFYAQAYSKSKENILVVGPVSGKNNKEIIFPILSPDPQTDKNIFFLKYPIYVGGNRGRGQIYPTGDKSNNNIITSNVNGKINNIEEQASGGFLINIEKTNGETISELIPKGLKIVVSEGSNISINQNLTNDPNIGGFGQNETEIVLQSPTRIKNMIIFFISITLAQIFFVLKKKQWEKVQAADMKF	Domain-1. Eukaryota,Clade-2. CAM,Phylum-2. Rhodophyta,Class-5. Florideophyceae,Order-Ceramiales ,Family-Rhodomelaceae ,Genus-Gredgaria ,Species-maugeana ,Organism-Gredgaria maugeana ,		1. Eukaryota	2. CAM	2. Rhodophyta	5. Florideophyceae	Ceramiales	Rhodomelaceae	Gredgaria	maugeana	Gredgaria maugeana			Rhodophyta	Gredgaria maugeana	109								33	33	33	33	32	33		33		P	Y	E	N	N	S	E	Q	I	L	G	N	G	A	K	G
A0A1Z1MFY8	MKQDNILLQIKQLLIILLSITSITSIISSPAYSFPIYAQQGYENPREATGRIVCANCHLAQKEVNIEIPKSVLPNTIFEAKVSIPYSAESKQILGNGNNGNLNTGAVLILPEGFKLAPKKSLSAEMKERTKSFYIQPYSTSQQNILVIGPVGGKNNQEIIFPILSPDPSKDKTTFFLKYPIYVGGNRGRGQIYPTGDKSNNNVITSNCEGIIKSIEEKATGGFTLNIQKNNGEIVSEEIPKGLNLIVKEGSNISINQNLTNDPNVGGFGQNETEIVLQNPTRIKSMIIFFISVTLAQIFFVLKKKQWEKVQAADMNF	Domain-1. Eukaryota,Clade-2. CAM,Phylum-2. Rhodophyta,Class-5. Florideophyceae,Order-Ceramiales ,Family-Rhodomelaceae ,Genus-Herposiphonia ,Species-versicolor ,Organism-Herposiphonia versicolor ,		1. Eukaryota	2. CAM	2. Rhodophyta	5. Florideophyceae	Ceramiales	Rhodomelaceae	Herposiphonia	versicolor	Herposiphonia versicolor			Rhodophyta	Herposiphonia versicolor	110								33	33	-106	33	32	33		33		P	Y	S	A	E	S	K	Q	I	L	G	N	G	N	N	G
A0A1Z1MT91	MKENNKKSYIKQFVIVLLSIICFNFKINTADSFPIYAQQGYENPREATGRIVCANCHLAQKPVSIEVPKSVLPNTIFEAKVSIPYNYESKQLLGNGVEGSLNTGAVVILPEGFTLAPKNLMSEEMKQKTKNFYIQNYSSSKSNILVVGPIGGSINQEITFPILSPDPSKDKNTFFLKYPIYVGGNRGRGQIYPTGEKSNNNAFTTNVNGVLKTIEEKAKGGFSLTIEKTDGEIIKEEIPKGLKLIVNEGNKLVAGQNLTNDPNAGGFGQNETEIVLQNPTRIKSMIAFFITVTLAQIFFVLKKKQWEKVQAADMNF	Domain-1. Eukaryota,Clade-2. CAM,Phylum-2. Rhodophyta,Class-5. Florideophyceae,Order-Ceramiales ,Family-Rhodomelaceae ,Genus-Kapraunia ,Species-schneideri ,Organism-Kapraunia schneideri ,		1. Eukaryota	2. CAM	2. Rhodophyta	5. Florideophyceae	Ceramiales	Rhodomelaceae	Kapraunia	schneideri	Kapraunia schneideri			Rhodophyta	Kapraunia schneideri	111								32	32	32	32	31	32		32		P	Y	N	Y	E	S	K	Q	L	L	G	N	G	V	E	G
A0A1Z1MPV3	MTKINLKKYIKIMVITFLSITSITIMNTNPHKAYAFPVYAQQGYENPREATGRIVCANCHLAQKPISIELPKSILPNSIFEAKVLIPYDINQKQLLGSGTEGELNTGAVLVLPEGFKLAPKNLLSEEIKNKTKNIYIQPYSTSKENILLVGPVPGNNQELIFPILSPDPTKDKNVHFFKYPIYVGGNRGRGQIYPTGDKSNNNPITSSTSGKIVKIHSNEKGGYEVDIINKNGETTTQIIPKGLKLLIEEGNKVSVNQNLTNDPNIGGFGQSETEIVLQSPTRIKNMIAFFIVVTITQIFFVLKKKQWEKVQAADMNF	Domain-1. Eukaryota,Clade-2. CAM,Phylum-2. Rhodophyta,Class-5. Florideophyceae,Order-Ceramiales ,Family-Rhodomelaceae ,Genus-Kuetzingia ,Species-canaliculata ,Organism-Kuetzingia canaliculata (Red alga) (Rytiphlaea canaliculata) ,		1. Eukaryota	2. CAM	2. Rhodophyta	5. Florideophyceae	Ceramiales	Rhodomelaceae	Kuetzingia	canaliculata	Kuetzingia canaliculata (Red alga) (Rytiphlaea canaliculata)			Rhodophyta	Kuetzingia canaliculata	112								35	35	35	34	33	35		35		P	Y	D	I	N	Q	K	Q	L	L	G	S	G	T	E	G
A0A0G4KBR7	MNTSNKKLLIKKLISTIIISISLASLTTHNAYGFPIYAQQGYENPREATGRIVCANCHLAQKSVSIEVPKSVLPNSIFEAKVSIPYNPDNKQVLGNGTEGGLNTGAVLILPEGFKLAPKKLLSEELKNKTKNLYIQPYSTSKQNILVIGPLPGNNNQEITFPILSPDPSKDKDVFFLKYPIYVGGNRGRGQIYPTGEKSNNNPIISNTEGKVLKINPNEKGGYSIDIKSNYDEIVTEEIPKGLKIIVQEGNNISINQSLTSDPNIGGFGQNETEIVLQNPTRIKSMITFFIGVTLAQIFFVLKKKQWEKVQAADMNS	Domain-1. Eukaryota,Clade-2. CAM,Phylum-2. Rhodophyta,Class-5. Florideophyceae,Order-Ceramiales ,Family-Rhodomelaceae ,Genus-Laurencia ,Species-snackeyi ,Organism-Laurencia snackeyi ,		1. Eukaryota	2. CAM	2. Rhodophyta	5. Florideophyceae	Ceramiales	Rhodomelaceae	Laurencia	snackeyi	Laurencia snackeyi			Rhodophyta	Laurencia snackeyi	113								33	33	33	33	32	33		33		P	Y	N	P	D	N	K	Q	V	L	G	N	G	T	E	G
A0A1Z1M319	MGINNQKSLTKKLLLTIISFISLINFHTNQAHGFPIYAQQGYENPREATGRIVCANCHLAQKSVSIDVPKSVLPNSIFEAKVSIPYGTNTKQILGNGAEGSLNTGVVLILPEGFKLAPKKLLSEELKNKTKNFYIQPYSTSKENILVIGPVPGNNNQEITFPILSPDPSKDKSIFFLKYPVYVGGNRGRGQIYPTGDKSNNNPIVSNIEGKVSKISVDDKGKYTIDIKNSYGEIVSEEIPKGLKVLVEEGSNISINQNLTNDPNVGGFGQGETEIVLQNPTRIKSMITFFISVTLAQIFFVLKKKQWEKVQAAEINS	Domain-1. Eukaryota,Clade-2. CAM,Phylum-2. Rhodophyta,Class-5. Florideophyceae,Order-Ceramiales ,Family-Rhodomelaceae ,Genus-Laurencieae ,Species-sp ,Organism-Laurencieae sp ,		1. Eukaryota	2. CAM	2. Rhodophyta	5. Florideophyceae	Ceramiales	Rhodomelaceae	Laurencieae	sp	Laurencieae sp			Rhodophyta	Laurencieae sp	114								33	33	33	33	32	33		33		P	Y	G	T	N	T	K	Q	I	L	G	N	G	A	E	G
A0A1Z1M1Y3	MNISNKQLIINKLIAIIITLISLINFRIDYAYGFPIYAQQGYENPREATGRIVCANCHLAQKSVSIEVPKSVLPNSIFEATVSIPYSASSKQVLGNGTEGSLNTGVVLILPQGFKLAPKKLLSEELKSKTKGFYIQPYSTSKENILVIGPVAGNKNQEITFPILSPDPSKDKDVFFLKYPIYVGGNRGRGQIYPTGEKSNNNPIFSSTEGQILKINPNEKGGYSIDITNKSGEVITEEIPKGLKIIVQEGNNIVANQNLTNDPNMGGFGQDETEIVLQNPTRIKSMIAFFIGVTLAQIFFVLKKKQWEKVQAADMNS	Domain-1. Eukaryota,Clade-2. CAM,Phylum-2. Rhodophyta,Class-5. Florideophyceae,Order-Ceramiales ,Family-Rhodomelaceae ,Genus-Laurenciella ,Species-marilzae ,Organism-Laurenciella marilzae ,		1. Eukaryota	2. CAM	2. Rhodophyta	5. Florideophyceae	Ceramiales	Rhodomelaceae	Laurenciella	marilzae	Laurenciella marilzae			Rhodophyta	Laurenciella marilzae	115								33	33	33	33	32	33		33		P	Y	S	A	S	S	K	Q	V	L	G	N	G	T	E	G
A0A1Z1MAG4	MTNHKIKFYIKKVVTLMVSILAINILQINMANSFPIYAQQGYENPREATGRIVCANCHLAQKPVSIEVPKSVLPNTIFEAKVSVPYDINTKQVLGNGIEGNLNTGAVLILPEGFKLAPKNLINEEMKSKTKNIYIQNYSSSKNNILVVGPIGGSNNQEITFPILSPDPSKDKNTFFLKYPIYIGANRGRGQIYPTGDKSNNNVFTTNTSGILKTIQENSKGGFILEIEKINGDVVTEEIPKGLKLIVNEGSKIIAGQNLTNDPNVGGFGQNETEIVLQNPTRIKNMILFFITVTLAQIFFVLKKKQWEKVQAADMNF	Domain-1. Eukaryota,Clade-2. CAM,Phylum-2. Rhodophyta,Class-5. Florideophyceae,Order-Ceramiales ,Family-Rhodomelaceae ,Genus-Leptosiphonia ,Species-brodiei ,Organism-Leptosiphonia brodiei ,		1. Eukaryota	2. CAM	2. Rhodophyta	5. Florideophyceae	Ceramiales	Rhodomelaceae	Leptosiphonia	brodiei	Leptosiphonia brodiei			Rhodophyta	Leptosiphonia brodiei	116								33	33	-87	33	32	33		33		P	Y	D	I	N	T	K	Q	V	L	G	N	G	I	E	G
A0A1Z1MPF9	MNKRNIKIYTRVVIIILISFIGLLDVHNNQAYSYPIFAQQGYESPREATGRIVCANCHLAQKPISIEIPKSVLPNSIFEAKISIPYNSSSKQILGNGKEGSINTGAVLILPEGFTLAPSQMLNAELKEKTKNNYIQPYSTSKQNILVVGPVSGNSNQEIYFPILSPDPSKDKNVHFLKYPIYAGANRGRGQIYPQGNKSNNNPLVSSVNGKVIEITTNSKGNNLISIEKADGETITEEVPAGLKLLIQKGSNISTNQNLTNDPNVGGFGQDETEIVLQNPTRIKNMIIFFIVVTIAQIFFVLKKKQWEKVQAADMNF	Domain-1. Eukaryota,Clade-2. CAM,Phylum-2. Rhodophyta,Class-5. Florideophyceae,Order-Ceramiales ,Family-Rhodomelaceae ,Genus-Lophocladia ,Species-kuetzingii ,Organism-Lophocladia kuetzingii ,		1. Eukaryota	2. CAM	2. Rhodophyta	5. Florideophyceae	Ceramiales	Rhodomelaceae	Lophocladia	kuetzingii	Lophocladia kuetzingii			Rhodophyta	Lophocladia kuetzingii	117								33	33	33	33	32	33		33		P	Y	N	S	S	S	K	Q	I	L	G	N	G	K	E	G
A0A1Z1MGY1	MNKNIQRFYIKKLAILILSIISLNSLSINIADSFPIYAQQGYENPREATGRIVCANCHLAQKPVSIEVPKSVLPNTIFEATISIPYNSNAKQLLGNGVEGNLNTGAVLILPEGFKLAPKNLMSEEMKNKTKNFYIQNYSASKSNILVVGPIGGAQNQEITFPVLSPDPSKDKDTFFLKYPIYVGGNRGRGQIYPTGDKSNNNAFTSDVSGLIKTIDENSKGGFSISIEKTDGEIVKEDIPKGLKLIVSEGSKVVSGQNLTNDPNAGGFGQNETEIVLQNPTRIKSMIAFFITVTLAQIFFVLKKKQFEKVQAAEMNF	Domain-1. Eukaryota,Clade-2. CAM,Phylum-2. Rhodophyta,Class-5. Florideophyceae,Order-Ceramiales ,Family-Rhodomelaceae ,Genus-Melanothamnus ,Species-harveyi ,Organism-Melanothamnus harveyi (Filamentous red alga) (Neosiphonia harveyi) ,		1. Eukaryota	2. CAM	2. Rhodophyta	5. Florideophyceae	Ceramiales	Rhodomelaceae	Melanothamnus	harveyi	Melanothamnus harveyi (Filamentous red alga) (Neosiphonia harveyi)			Rhodophyta	Melanothamnus harveyi	118								33	33	33	33	32	33		33		P	Y	N	S	N	A	K	Q	L	L	G	N	G	V	E	G
A0A1Z1MJ81	MNKFCRKLLIKKLILIFISIIGILDLEIDRANAFPVYAQQGYENPREATGRIVCANCHLAQKYISIETPKSILPNTIFEAKVSIPYDINSQQIIGNGTEGLLNTGAILILPEGFKLAPKNLLNEELNKKTKSTYIQPYSASKENILVVGPLPGKNNQEITFPILSPDPSKDKNVHFLKYPIYVGGNRGRGQIYPTGEKSNNNTILSSVNGKIIKINSNEKGGFAINIEKNNGDVITELIPKGLKLLVQEGNMIAANESLTNDPNIGGFGQDETEIVLQNPTRIKNMIIFFISVTIAQIFFVLKKKQWEKVQATEINF	Domain-1. Eukaryota,Clade-2. CAM,Phylum-2. Rhodophyta,Class-5. Florideophyceae,Order-Ceramiales ,Family-Rhodomelaceae ,Genus-Ophidocladus ,Species-simpliciusculus ,Organism-Ophidocladus simpliciusculus ,		1. Eukaryota	2. CAM	2. Rhodophyta	5. Florideophyceae	Ceramiales	Rhodomelaceae	Ophidocladus	simpliciusculus	Ophidocladus simpliciusculus			Rhodophyta	Ophidocladus simpliciusculus	119								33	33	33	33	32	33		33		P	Y	D	I	N	S	Q	Q	I	I	G	N	G	T	E	G
A0A1Z1M4J4	MKKTNLKNYIKIILLITISIFIIKTDRANGFPVYAQQGYENPREATGRIVCANCHLAQKPISIEAPKSVLPNSVFEAKVLIPYEKNKKQLLGNGMEGSINTGAILILPEGFKLAPKDLLSEELKIKTKNLYVQPYNASKENILLIGPIPGNNNQEIIFPILSPDPNKDKNVHFLKYPIYVGGNRGRGQIYPTGDKSNNNPITSNTSGKVIKINSNDTGGFNIDIQNNNGEIISEIIPRGLKLSIQEGNNILINQNITEDPNIGGFGQNETEIVLQNPTRIKSMIIFFIGVTLAQIFFVLKKKQWEKVQAANMNF	Domain-1. Eukaryota,Clade-2. CAM,Phylum-2. Rhodophyta,Class-5. Florideophyceae,Order-Ceramiales ,Family-Rhodomelaceae ,Genus-Osmundaria ,Species-fimbriata ,Organism-Osmundaria fimbriata (Red alga) (Delesseria fimbriata) ,		1. Eukaryota	2. CAM	2. Rhodophyta	5. Florideophyceae	Ceramiales	Rhodomelaceae	Osmundaria	fimbriata	Osmundaria fimbriata (Red alga) (Delesseria fimbriata)			Rhodophyta	Osmundaria fimbriata	120								30	30	30	30	29	30		30		P	Y	E	K	N	K	K	Q	L	L	G	N	G	M	E	G
A0A7L4WPP6	MNINNQKSIASRFIIFIITCISLINFSTNQVYGYPIFAQQGYENPREATGRIVCANCHLAQKSVSIEVPKSILPNTIFEAKVSIPYDINSKQILGNGGEGALNTGAVLILPEGFKLAPKKILSEELKNKTKNFYIQPYSTSKENILVIGPVGSKNNQEIIFPILSPDPSKDKNVFFLKYPIYVGGNRGRGQIYPTGDKSNNNIISSTVAGKISKIIPKEKGGYSIEIQKNNGEITNEEIPKGLKIIVQEGNNISANQNLTVDPNIGGFGQNETEIVLQNPTRIKSMITFFISVTIAQIFFVLKKKQWEKVQAAEMNS	Domain-1. Eukaryota,Clade-2. CAM,Phylum-2. Rhodophyta,Class-5. Florideophyceae,Order-Ceramiales ,Family-Rhodomelaceae ,Genus-Osmundea ,Species-sinicola ,Organism-Osmundea sinicola ,		1. Eukaryota	2. CAM	2. Rhodophyta	5. Florideophyceae	Ceramiales	Rhodomelaceae	Osmundea	sinicola	Osmundea sinicola			Rhodophyta	Osmundea sinicola	121								33	33	33	33	32	33		33		P	Y	D	I	N	S	K	Q	I	L	G	N	G	G	E	G
A0A1Z1MS72	MNTGNQKLIIKKLILAFIISISLINSPTRDVHAFPIYAQQGYENPREATGRIVCANCHLAQKSVSIEVPKSVLPNSIFEATVSIPYTSNSKQLLGNGTEGSLNTGAVLILPEGFKLAPKKLLSEELKNRTKNFYIQPYSTSQENILVIGPLPGNKNQEITFPILSPDPSKDKNVFFLKYPIYVGGNRGRGQIYPTGEKSNNNPIFSNTEGKILKVSPNEKGGYSIDIKNNTGEVVTEEIPKGLNVIVQEGKNISMNQILTNDPNMGGFGQNETEIVLQNPTRIKSMIIFFIGVTLAQIFFVLKKKQWEKVQAAEMNS	Domain-1. Eukaryota,Clade-2. CAM,Phylum-2. Rhodophyta,Class-5. Florideophyceae,Order-Ceramiales ,Family-Rhodomelaceae ,Genus-Palisada ,Species-sp ,Organism-Palisada sp ,		1. Eukaryota	2. CAM	2. Rhodophyta	5. Florideophyceae	Ceramiales	Rhodomelaceae	Palisada	sp	Palisada sp			Rhodophyta	Palisada sp	122								33	33	33	33	32	33		33		P	Y	T	S	N	S	K	Q	L	L	G	N	G	T	E	G
A0A1Z1M3Q8	MKRNPKYIKTKKVLLLLLSSILIMNIMIEPAKSFPIYAQQGYENPRETTGRIVCANCHLAQKKVSIEVPKAILPNSIFEAKVSIPYDINSKQILGNGVKGNLNTGAVLILPEGFKLAPKNLLNDEIKKKTKNIYIQPYSTSKENILVVGPVAGQNNQDIVFPILSPDPKKDKNTFFLKYPIYVGGNRGRGQIYPTGDKSNNNVITSNVDGIIKNIEEKASGSFVINIEKADGEVINENIPKGLKIIVKEGNNISINQNLTSDPNVGGFGQNETEIVLQSPTRIKSMIVFFISVTLAQIFFVLKKKQWEKVQAVDMNF	Domain-1. Eukaryota,Clade-2. CAM,Phylum-2. Rhodophyta,Class-5. Florideophyceae,Order-Ceramiales ,Family-Rhodomelaceae ,Genus-Periphykon ,Species-beckeri ,Organism-Periphykon beckeri ,		1. Eukaryota	2. CAM	2. Rhodophyta	5. Florideophyceae	Ceramiales	Rhodomelaceae	Periphykon	beckeri	Periphykon beckeri			Rhodophyta	Periphykon beckeri	123								33	33	33	33	32	33		33		P	Y	D	I	N	S	K	Q	I	L	G	N	G	V	K	G
A0A4D6UYE9	MKKNNILFKITQGLLILFSFVSIICTTTNAVNSFPIYAQQGYENPREATGRIVCANCHLAQKTVSIEVPKSILPNSVFEARVSIPYNETEKQIIGNGTEGNLNTGAVLILPEGFKLAPKTLLSNEIKNKTKNFYIQPYSTSKENILVIGPIAGKNNQEIIFPILSPDPSKDKNIFFSKYPIYVGGNRGRGQIYPTGDKSNNNTVTSAVNGTIKKIEEKATGESIVNIEQNDGEITTTNIPKGLKLVVTEGNIVSMNQNLTNDPNVGGFGQNETEIVLQSATRIKRMIIFFIGVTIAQIFFVLKKKQWEKVQAANMNF	Domain-1. Eukaryota,Clade-2. CAM,Phylum-2. Rhodophyta,Class-5. Florideophyceae,Order-Ceramiales ,Family-Rhodomelaceae ,Genus-Pleurostichidium ,Species-falkenbergii ,Organism-Pleurostichidium falkenbergii ,		1. Eukaryota	2. CAM	2. Rhodophyta	5. Florideophyceae	Ceramiales	Rhodomelaceae	Pleurostichidium	falkenbergii	Pleurostichidium falkenbergii			Rhodophyta	Pleurostichidium falkenbergii	124								33	33	-106	33	32	33		33		P	Y	N	E	T	E	K	Q	I	I	G	N	G	T	E	G
A0A1Z1MC13	MTNYKMIFYIKRIIALMLSMTAISILPVNTAHSFPIYAQQGYENPREATGRIVCANCHLAQKPVSIEVPKSVLPNTIFEAKVSIPYNVESKQLLGNGVEGNLNTGAVLILPEGFKLAPKNLISEEMKSKTKNLYIQNYSSSKNNILVVGPIGGSNNQEITFPILSPDPSKDKNTFFLKYPIYVGGNRGRGQIYPTGDKSNNNIFTTNANGILKTIEENSKGGLILGIEKTNGETIKEEVPKGLKLIVTEGSKIVAGQNLTNDPNAGGFGQNETEIVLQNPARIKNMIVFFTTVTLAQIFFVLKKKQWEKVQAADMNF	Domain-1. Eukaryota,Clade-2. CAM,Phylum-2. Rhodophyta,Class-5. Florideophyceae,Order-Ceramiales ,Family-Rhodomelaceae ,Genus-Polysiphonia ,Species-elongata ,Organism-Polysiphonia elongata ,		1. Eukaryota	2. CAM	2. Rhodophyta	5. Florideophyceae	Ceramiales	Rhodomelaceae	Polysiphonia	elongata	Polysiphonia elongata			Rhodophyta	Polysiphonia elongata	125								33	33	33	33	32	33		33		P	Y	N	V	E	S	K	Q	L	L	G	N	G	V	E	G
A0A1Z1MF50	MTKDKEIFYVKKVMVLILSIVAISNLQISMVNSFPIYAQQGYENPREATGRIVCANCHLAQKPVSIQVPKSILPNTVFETKVYIPYNYEAKQLLGNGLEGDLNTGAVLILPEGFKLAPKNLMSQEMKDKTKNLYIQNYSSLQNNILVVGPIGGPKNQEITFPILSPDPSKDKDTFFLKYPIYVGGNRGRGQIYPTGDKSNNNTFSTNSNGILKTIEENPKGGFIIGIEKIDGEVIREEIPKGLKIIVSKGSKIIAGQNITADPNAGGFGQNEAEIVLQNPTRIKNMIIFFMTVTLAQIFFVLKKKQWEKVQAAEMNF	Domain-1. Eukaryota,Clade-2. CAM,Phylum-2. Rhodophyta,Class-5. Florideophyceae,Order-Ceramiales ,Family-Rhodomelaceae ,Genus-Polysiphonia ,Species-infestans ,Organism-Polysiphonia infestans ,		1. Eukaryota	2. CAM	2. Rhodophyta	5. Florideophyceae	Ceramiales	Rhodomelaceae	Polysiphonia	infestans	Polysiphonia infestans			Rhodophyta	Polysiphonia infestans	126								33	33	33	33	32	33		33		P	Y	N	Y	E	A	K	Q	L	L	G	N	G	L	E	G
A0A1Z1MHV4	MKINVTKSIIRQKLMIILSITMMINSFVNPVNSFPIYAQQGYENPREATGRIVCANCHLAQKTVSIEVPKSILPNTVFEAKVSVPYDINTKQILGNGTEGGLNTGAVLILPDGFKLAPKNLLNQEIQDKTKNFYVQTYSKTKENILVVGPIGGTKNQEIIFPIISPDPSKDKNTFFLKYPIYVGANRGRGQIYPTGDKSNNNVITSSTNGKVQKIEEKSSGTTSISIQRNDGEIINEEIPKGLKILVKEGSIVSINDNLTNDPNVGGFGQNETEIVLQNPTRIKNMIIFFTAITLAQIFFVLKKKQWEKVQAAEMNF	Domain-1. Eukaryota,Clade-2. CAM,Phylum-2. Rhodophyta,Class-5. Florideophyceae,Order-Ceramiales ,Family-Rhodomelaceae ,Genus-Polysiphonia ,Species-scopulorum ,Organism-Polysiphonia scopulorum ,		1. Eukaryota	2. CAM	2. Rhodophyta	5. Florideophyceae	Ceramiales	Rhodomelaceae	Polysiphonia	scopulorum	Polysiphonia scopulorum			Rhodophyta	Polysiphonia scopulorum	127								33	33	33	33	32	33		33		P	Y	D	I	N	T	K	Q	I	L	G	N	G	T	E	G
A0A1Z1MFY5	MIRNGITLKILRRILLLGSLVAIINGPFSQVNSFPIYAQQGYENPREATGRIVCANCHLAQREVLIEVPKSVLPNTIFEAKVSIPYNQDVKQILGNGIEGNLNTGAVLILPEGFKLAPKSLLSEDLKEKTKNFYIQNYSTSKENILVVGPVGGKNNQDISFPILAPDPNKNKNSFFLKYPIYVGGNRGRGQIYPTGDKSNNNVFTATTNGLLKNIEKNSQGGFFLSIEKTDGTIIKEEIPKGLKLTVAEGNKIISGQNLTNDPNVGGFGQNETEIVLQNPARIKSMIAFFITVTMAQIFFVLKKKQWEKVQAADMNF	Domain-1. Eukaryota,Clade-2. CAM,Phylum-2. Rhodophyta,Class-5. Florideophyceae,Order-Ceramiales ,Family-Rhodomelaceae ,Genus-Polysiphonia ,Species-sertularioides ,Organism-Polysiphonia sertularioides ,		1. Eukaryota	2. CAM	2. Rhodophyta	5. Florideophyceae	Ceramiales	Rhodomelaceae	Polysiphonia	sertularioides	Polysiphonia sertularioides			Rhodophyta	Polysiphonia sertularioides	128								33	33	33	33	32	33		33		P	Y	N	Q	D	V	K	Q	I	L	G	N	G	I	E	G
A0A1Z1MUH9	MKKHGMSLHSKKILLILLSIIGVIQTQINEVYSFPVYAQQGYDNPREATGRIVCANCHLAQKNVSIEVPKSILPNSVFEAKVSIPYNSDSKQILGNGAEGNLNTGAVLILPEGFKLAPKTLLSQELKEKTKNFYIQPYSTSIENILVVGPVSGNKNQDIIFPIISPDPNKDKNIFFLKYPIYVGGNRGRGQIYPTGEKSNNNTIISNVNGKIQNIEEKSSGGFTITILKSNEEIITEEIPKGLKLVVKENDNIVVNQNLTNDPNVGGFGQNETEIVLQNPIRIKSMIVFFISVTLAQIFFVLKKKQWEKVQAADMNF	Domain-1. Eukaryota,Clade-2. CAM,Phylum-2. Rhodophyta,Class-5. Florideophyceae,Order-Ceramiales ,Family-Rhodomelaceae ,Genus-Polysiphonia ,Species-sp ,Organism-Polysiphonia sp ,		1. Eukaryota	2. CAM	2. Rhodophyta	5. Florideophyceae	Ceramiales	Rhodomelaceae	Polysiphonia	sp	Polysiphonia sp			Rhodophyta	Polysiphonia sp	129								33	33	33	33	32	33		33		P	Y	N	S	D	S	K	Q	I	L	G	N	G	A	E	G
A0A1Z1M3E5	MKKSHILLHVKEVLIILISITGITITTINPANSFPIYAQQGYENPREATGRIVCANCHLAQKTVSIEVPKSILPNSVFEAKVSIPYNSDNKQILGNGIEGNLNTGAVLILPEGFKLAPKNLLSKELKDKTKNFYIQPYSTSIDNILIIGPVGGKNNQEIIFPILSPDPNKDKSVFFLKYPIYVGGNRGRGQIYPTGEKSNNNTITSPVNGVIQNIEEKASGGFLINIVKLDGETITEQIPKGLKLTVREGNKVSINQNLTNDPNVGGFGQNETEIVLQNPTRIKSMIAFFISVTLAQIFFVLKKKQWEKVQAADMNF	Domain-1. Eukaryota,Clade-2. CAM,Phylum-2. Rhodophyta,Class-5. Florideophyceae,Order-Ceramiales ,Family-Rhodomelaceae ,Genus-Polysiphonia ,Species-sp ,Organism-Polysiphonia sp ,		1. Eukaryota	2. CAM	2. Rhodophyta	5. Florideophyceae	Ceramiales	Rhodomelaceae	Polysiphonia	sp	Polysiphonia sp			Rhodophyta	Polysiphonia sp	129								33	33	33	33	32	33		33		P	Y	N	S	D	N	K	Q	I	L	G	N	G	I	E	G
A0A1Z1MCQ5	MNKKSINSCIKKTIGIFISSAIMISAYVSPVNSFPIYAQQGYENPREATGRIVCANCHLAQKIVSIEVPKSILPNTVFEAKVSVPYDSNTKQVLGNGAEGNLNTGAVLILPEGFKLAPKSSLSEELKIKTKNSYIQTYSKTKENILVVGPLGGKNNEEIIFPILSPDPKTDKNVFFLKYPIYVGGNRGRGQIYPTGDKSNNNIITSSVNGKVNSIEEKNNGGLLINIKKNNGDIITEDIPKGLKLLVKEGNEISINQNLTNDPNVGGFGQSETEIVLQNPTRIKSMIIFFIGVTLAQIFFVLKKKQWEKVQAADMNF	Domain-1. Eukaryota,Clade-2. CAM,Phylum-2. Rhodophyta,Class-5. Florideophyceae,Order-Ceramiales ,Family-Rhodomelaceae ,Genus-Polysiphonia ,Species-stricta ,Organism-Polysiphonia stricta ,		1. Eukaryota	2. CAM	2. Rhodophyta	5. Florideophyceae	Ceramiales	Rhodomelaceae	Polysiphonia	stricta	Polysiphonia stricta			Rhodophyta	Polysiphonia stricta	131								33	33	33	33	32	33		33		P	Y	D	S	N	T	K	Q	V	L	G	N	G	A	E	G
A0A1Z1MA82	MKKIRIGSDIKTILLLAISIFSLTSFIVNPAYSFPVYAQQGYDNPREATGRIVCANCHLAQRSVSIEIPKSILPNSVFEAKVFIPYDISNKQILGAGIEGSINTGAVLILPEGFKLAPKELLNEELKNKTKNTYIQPYSTSKENILVVGPIPGNNNQEISFPILSPDPSKDKSVFFLKYPIYVGANRGRGQIYPTGDKSNNNPITASISGKIITIDSNTKGGFSINIEKSDGEIIKQEVPKGLKMIVNEGNYISINQNLTNDPNVGGFGQNETEIVLQNPTRIKSMILFFIGITIAQIFFVLKKKQWEKVQAADMNF	Domain-1. Eukaryota,Clade-2. CAM,Phylum-2. Rhodophyta,Class-5. Florideophyceae,Order-Ceramiales ,Family-Rhodomelaceae ,Genus-Rhodomela ,Species-confervoides ,Organism-Rhodomela confervoides (Red alga) ,		1. Eukaryota	2. CAM	2. Rhodophyta	5. Florideophyceae	Ceramiales	Rhodomelaceae	Rhodomela	confervoides	Rhodomela confervoides (Red alga)			Rhodophyta	Rhodomela confervoides	132								33	33	33	33	32	33		33		P	Y	D	I	S	N	K	Q	I	L	G	A	G	I	E	G
A0A1Z1MM86	MNTTYLKQYIKKVKKLVLIIASLFSLFYITLNHVNAFPVYAQQGYENPREATGRIVCANCHLAQKSVEIEVPKAILPNSIFEAKVSIPYNQNNKQILGNGVAGSLNTGAVLILPKGFKLAPKNLLDIKLREKTKNIFIQPYSTSTDNILVVGPLTGKNNQEIIFPILSPDPKTDKNIHFLKYPIYVGGNRGRGQIYPTGDKSNNNPITATYNGTISKITSNEDQSFLINIEKNNGENFSESIPKGLQLIVKKGDNIQANQLLTNDPNIGGFGQNETEIVLQNPTRIKNMIIFFIGITVAQIFFVLKKKQWEKVQAAEMNF	Domain-1. Eukaryota,Clade-2. CAM,Phylum-2. Rhodophyta,Class-5. Florideophyceae,Order-Ceramiales ,Family-Rhodomelaceae ,Genus-Sonderella ,Species-linearis ,Organism-Sonderella linearis ,		1. Eukaryota	2. CAM	2. Rhodophyta	5. Florideophyceae	Ceramiales	Rhodomelaceae	Sonderella	linearis	Sonderella linearis			Rhodophyta	Sonderella linearis	133								36	36	36	36	35	36		36		P	Y	N	Q	N	N	K	Q	I	L	G	N	G	V	A	G
A0A1Z1M805	MKKNPILITIQEILIILFSITSVMNISIQTAHSFPIYAQQGYENPREATGRIVCANCHLAQKIVSIEVPKSILPNSVFEAKISIPYETNSKQILGNGAEGNLNTGAVLILPEGFRLAPKSLLNREMKDKTKNFYAQPYSTSKENILVIGPVASKNNQEIIFPILSPDPQKDKNVFFLKYPIYVGGNRGRGQIYPTGEKSNNNIITSSVSGTIKNIEEKDSGGFSINIQKNNGEIMNEDIPKGLKVIVSEGNTISINQNLTNDPNVGGFGQNETEIVLQSPTRIKSMIIFFISVTITQIFFVLKKKQWEKVQAADMNF	Domain-1. Eukaryota,Clade-2. CAM,Phylum-2. Rhodophyta,Class-5. Florideophyceae,Order-Ceramiales ,Family-Rhodomelaceae ,Genus-Symphyocladiella ,Species-dendroidea ,Organism-Symphyocladiella dendroidea ,		1. Eukaryota	2. CAM	2. Rhodophyta	5. Florideophyceae	Ceramiales	Rhodomelaceae	Symphyocladiella	dendroidea	Symphyocladiella dendroidea			Rhodophyta	Symphyocladiella dendroidea	134								33	33	33	33	32	33		33		P	Y	E	T	N	S	K	Q	I	L	G	N	G	A	E	G
A0A1Z1MNN6	MKKTNIKSYFKKILLIIVGIISLINIEKNPAYSFPIYAQQGYENPREATGRIVCANCHLAQKSVSIEVPKSILPNSVFEAKISIPYNKENKQILGSGTEGGLNTGAILILPEGFKLAPKDLLNKEIKNKTKNIYIQPYSTSRENILVVGPVPGSNNQEIIFPILSPDPSKEKNIFFLKYPIYIGGNRGRGQIYPTGEKSNNNVITSNINGKVTNIKANTKEGFSVSIEANNGNIITEEIPKGLKLLIQEGDTVSSNQNLTNDPNIGGFGQDETEIVLQNPTRIKSMIIFFIGITIAQIFFVLKKKQWEKVQAAEMNF	Domain-1. Eukaryota,Clade-2. CAM,Phylum-2. Rhodophyta,Class-5. Florideophyceae,Order-Ceramiales ,Family-Rhodomelaceae ,Genus-Thaumatella ,Species-adunca ,Organism-Thaumatella adunca ,		1. Eukaryota	2. CAM	2. Rhodophyta	5. Florideophyceae	Ceramiales	Rhodomelaceae	Thaumatella	adunca	Thaumatella adunca			Rhodophyta	Thaumatella adunca	135								33	33	33	33	32	33		33		P	Y	N	K	E	N	K	Q	I	L	G	S	G	T	E	G
A0A1Z1MUJ3	MKNKFKLTIHKAFAILIAILSINSLMVHESISFPIYAQQGYEDPREATGRIVCANCHLAQKQVDIEIPKSVLPNSIFEAKVSIPYNPEVKQLLGNGTEGNLNTGAVLILPEGFKLAPKNLLSEELKNKTKNFYIQNYSTSKSNILVVGPIGGKNNQDITFPILSPDPSKDKNTFFLKYPIYVGGNRGRGQIYPTGEKSNNNLITSSVSGILTKVNENSKGGFLLEIEKTDGDIVVEEIPKGLSLVVKEGNKISVGQNLTNDPNAGGFGQNETEIVLQNPERIKSMIIFFVSVTLAQIFFVLKKKQWERVQAAEMNY	Domain-1. Eukaryota,Clade-2. CAM,Phylum-2. Rhodophyta,Class-5. Florideophyceae,Order-Ceramiales ,Family-Rhodomelaceae ,Genus-Tolypiocladia ,Species-glomerulata ,Organism-Tolypiocladia glomerulata ,		1. Eukaryota	2. CAM	2. Rhodophyta	5. Florideophyceae	Ceramiales	Rhodomelaceae	Tolypiocladia	glomerulata	Tolypiocladia glomerulata			Rhodophyta	Tolypiocladia glomerulata	136								32	32	32	32	31	32		32		P	Y	N	P	E	V	K	Q	L	L	G	N	G	T	E	G
A0A1Z1MID2	MIRNKTIFYLKKVTLIFLSIIALSNIELKETNSFPIYAQQGYENPREATGRIVCANCHLAQKSVSIEVPKSILPNSIFEAKVSIPYNNEAKQLLGNGTEGTLNTGAVLILPEGFKLAPKNLLSQEMKDKTKNFYIQSYSSSKDNILVVGPIGGKNNQEITFPILSPDPNKDKNTFFLKYPIYVGGNRGRGQIYPTGDKSNNNVFTTNTNGLLKKIQEDSKGGFSLEIEKLDGEIITEKVPKGLTLIVKEGNKIIAGQNLTNDPNAGGFGQNETEIILQNPTRIKNMILFFISITLAQIFFVLKKKQWEKVQAAEMNF	Domain-1. Eukaryota,Clade-2. CAM,Phylum-2. Rhodophyta,Class-5. Florideophyceae,Order-Ceramiales ,Family-Rhodomelaceae ,Genus-Vertebrata ,Species-australis ,Organism-Vertebrata australis ,		1. Eukaryota	2. CAM	2. Rhodophyta	5. Florideophyceae	Ceramiales	Rhodomelaceae	Vertebrata	australis	Vertebrata australis			Rhodophyta	Vertebrata australis	137								33	33	33	33	32	33		33		P	Y	N	N	E	A	K	Q	L	L	G	N	G	T	E	G
A0A1Z1MEU8	MIKHNVIFYLKKFTFVLLSIIALNNIELNKANCFPIYAQQGYENPREATGRIVCANCHLAQKSVSIEVPKSILPNSVFEAKVSIPYDSEAKQILGNGIEGGLNTGAVLILPEGFKLAPKNLISQEMKDKTKNFYIQDYSSSKSNILVVGPIGGKNNQEITFPILSPDPNKDKNTFFLKYPIYVGGNRGRGQLYPTGDKSNNNVFTTNVNGLIKKVEVDPKGGFILEIEKLDGETVTEKVPKGLKLIVNEGSKIAVGQNLTNDPNAGGFGQNETEIVLQNPTRIKNMILFFVSITLAQIFFVLKKKQWEKVQAAEMNF	Domain-1. Eukaryota,Clade-2. CAM,Phylum-2. Rhodophyta,Class-5. Florideophyceae,Order-Ceramiales ,Family-Rhodomelaceae ,Genus-Vertebrata ,Species-isogona ,Organism-Vertebrata isogona ,		1. Eukaryota	2. CAM	2. Rhodophyta	5. Florideophyceae	Ceramiales	Rhodomelaceae	Vertebrata	isogona	Vertebrata isogona			Rhodophyta	Vertebrata isogona	138								33	33	33	33	32	33		33		P	Y	D	S	E	A	K	Q	I	L	G	N	G	I	E	G
A0A0B5W3I2	MMKHNIIFYLKKVTFVFLSIIAISNIQLNKANCFPIYAQQGYENPREATGRIVCANCHLAQKSVSIEVPKSILPNSIFEAKVSIPYNDEAKQLLGNGTEGNLNTGAILMLPEGFKLAPKNLLTKEMKDKTKNFYIQNYSSSKNNILVVGPIGGKNNQEITFPILSPDPQKDKNTFFLKYPIYVGGNRGRGQLYPTGDKSNNNIFTSNTNGLIKKVEKDSKGELLIAIEKSDGETITEKVPKGLKLIVHEGSKIIAGQNLTNDPNAGGFGQNETEIVLQNPTRIKNMILFFISITLAQIFFVLKKKQWEKVQAAEMNF	Domain-1. Eukaryota,Clade-2. CAM,Phylum-2. Rhodophyta,Class-5. Florideophyceae,Order-Ceramiales ,Family-Rhodomelaceae ,Genus-Vertebrata ,Species-lanosa ,Organism-Vertebrata lanosa ,		1. Eukaryota	2. CAM	2. Rhodophyta	5. Florideophyceae	Ceramiales	Rhodomelaceae	Vertebrata	lanosa	Vertebrata lanosa			Rhodophyta	Vertebrata lanosa	139								33	33	33	33	32	33		33		P	Y	N	D	E	A	K	Q	L	L	G	N	G	T	E	G
A0A1Z1MB26	MIKNNIIFYIKKVLLVLLSILAFSSIQMNIAYCFPIYAQQGYENPREATGRIVCSNCHLAQKSVSIEVPKSVLPNSIFEAKISIPYNNEAKQILGNGIEGGLNTGAVLILPEGFKLAPKNLLSQEMKDKTKNFYIQNYSSSKSNILVVGPISGKNNQEITFPILSPDPQKDKNTFFLKYPIYVGGNRGRGQLYPTGDKSNNNAFTANSNGLIKKIEENTKGEFILEIEKSDSEIVTEKVPKGLKLIVNEGNTIIAGQNLTNDPNAGGFGQSETEIVLQNPTRIKNMILFFMSVTLAQIFFVLKKKQWEKVQAAEMNF	Domain-1. Eukaryota,Clade-2. CAM,Phylum-2. Rhodophyta,Class-5. Florideophyceae,Order-Ceramiales ,Family-Rhodomelaceae ,Genus-Vertebrata ,Species-thuyoides ,Organism-Vertebrata thuyoides ,		1. Eukaryota	2. CAM	2. Rhodophyta	5. Florideophyceae	Ceramiales	Rhodomelaceae	Vertebrata	thuyoides	Vertebrata thuyoides			Rhodophyta	Vertebrata thuyoides	140								33	33	33	33	32	33		33		P	Y	N	N	E	A	K	Q	I	L	G	N	G	I	E	G
A0A1Z1MKD9	MTSNDLSNWKNNLKKTFAICFSFLTIYQISLLSSYAFPIFAQQGYENPREATGRIVCANCHLAQKEVSIETPQSVLPNSIFEAIVKIPYESNTQQILGNGARGSLNVGAILVLPEGFKLAPKNMLSEELKEKTKNIYIQTYSTAKENILVVGPISGEKNREIIFPVLSPDPNANKNVHFLKYPVYVGGNRGRGQIYPAGNKSNNNPITASYGGKVINILKNEKKGFDIEIEKRDGEIYQEKIPEGLEIQVQKGSTVLANQNLTNDPNVGGFGQDETEIVLQNPLRIKGMIAFFFSVILAQIFFVLKKKQWEKVQAAEMNF	Domain-1. Eukaryota,Clade-2. CAM,Phylum-2. Rhodophyta,Class-5. Florideophyceae,Order-Ceramiales ,Family-Spyridiaceae ,Genus-Spyridia ,Species-filamentosa ,Organism-Spyridia filamentosa (Red alga) (Fucus filamentosus) ,		1. Eukaryota	2. CAM	2. Rhodophyta	5. Florideophyceae	Ceramiales	Spyridiaceae	Spyridia	filamentosa	Spyridia filamentosa (Red alga) (Fucus filamentosus)			Rhodophyta	Spyridia filamentosa	141								36	36	36	36	35	36		36		P	Y	E	S	N	T	Q	Q	I	L	G	N	G	A	R	G
A0A4D6WPN2	MKIHLKPTLKHSLILLMSIACACFFASHANAFPIFAQQGYENPREATGRIVCANCHLAQKPVSIEIPKAILPNSVFEAKVEIPYGQNIKQPLANGKQGVLNTGAILILPEGFKLAPKQLLSTELKEKTKNLYIQPYSTSKPNILVIGPLSGNNNQEIIFPILSPDPTADKNIHFLKYPIYIGGNRGRGQIYPNGDKSNNNSIIASYGGQVKNIISSENGDKTVEIIKENGDIYTEKIPSGFNLQIKIGSKVISSQNLTDDPNVGGFGQNETEIVLQNPARIKGMIAFFTTVTLTQIFFVLKKKQWEKVQAADMNF	Domain-1. Eukaryota,Clade-2. CAM,Phylum-2. Rhodophyta,Class-5. Florideophyceae,Order-Ceramiales ,Family-Wrangeliaceae ,Genus-Bornetia ,Species-secundiflora ,Organism-Bornetia secundiflora ,		1. Eukaryota	2. CAM	2. Rhodophyta	5. Florideophyceae	Ceramiales	Wrangeliaceae	Bornetia	secundiflora	Bornetia secundiflora			Rhodophyta	Bornetia secundiflora	142								31	31	31	31	30	31		31		P	Y	G	Q	N	I	K	Q	P	L	A	N	G	K	Q	G
A0A4D6WZF8	MNLAYSKDTLKKVKQIIIICISLISFLMIHTHHASAFPIYAQQGYENPREATGRIVCANCHLAQKPVSIEVPQSILPNSIFEAKVNIPYNVSAQQTLGSGTKGSLNTGAILILPEGFKLAPQNLLSQELKTKTKNIYIQPYSTTQNNILIVGPIPGNNNQEVIFPILSPDPNKEKDIHFLKYPIYVGANRGRGQIYPTGDKSNNNPINALYSGKVIHIIQSEKGDLNVEIEKTNGEVYTEKIPSGLRLQIQEGSNITANQILTDDPNVGGFGQNETEIVLQSPARIQGMILFFMSVTVAQIFFVLKKKQWEKVQASEINF	Domain-1. Eukaryota,Clade-2. CAM,Phylum-2. Rhodophyta,Class-5. Florideophyceae,Order-Ceramiales ,Family-Wrangeliaceae ,Genus-Plumaria ,Species-plumosa ,Organism-Plumaria plumosa ,		1. Eukaryota	2. CAM	2. Rhodophyta	5. Florideophyceae	Ceramiales	Wrangeliaceae	Plumaria	plumosa	Plumaria plumosa			Rhodophyta	Plumaria plumosa	143								36	36	36	36	35	36		36		P	Y	N	V	S	A	Q	Q	T	L	G	S	G	T	K	G
A0A4D6WYA5	MNTFRFKNLLQSLIISLASITYICSFNFNAHAFPIYAQQGYENPREATGRIVCANCHLAQKPVSLEVPKSILPNSIFEAKVSIPYNTKVKQPLGNGKPGSLNTGAVLILPPGFKLAPKNLLSAELKEKTKSFYVQPYSTNQNNILVVGPVGGNNNQEIIFPILAPDPNKDKSVHFLKYPIYVGANRGRGQIYPSGDKSNNNPITASSNGKIKSIEKLSESKGGFQVNIEKEDGEIYTENIPAAFQLQVNQGSQITVNQNLTSDPNSGGFGQNETEVVLQNPTRIKSMITFFATVTLAQIFFVLKKKQWEKVQAAEINF	Domain-1. Eukaryota,Clade-2. CAM,Phylum-2. Rhodophyta,Class-5. Florideophyceae,Order-Ceramiales ,Family-Wrangeliaceae ,Genus-Ptilothamnion ,Species-sphaericum ,Organism-Ptilothamnion sphaericum ,		1. Eukaryota	2. CAM	2. Rhodophyta	5. Florideophyceae	Ceramiales	Wrangeliaceae	Ptilothamnion	sphaericum	Ptilothamnion sphaericum			Rhodophyta	Ptilothamnion sphaericum	144								32	32	32	32	31	32		32		P	Y	N	T	K	V	K	Q	P	L	G	N	G	K	P	G
M4ITV3	MNLYTYNNLIKKIALFVLTILGVCQLHITNMYTVNAFPIYAQQGYENPREATGRIVCANCHLAEKNISIEVPKSILPNTVFEATVKVPYNTQNQQILGNGAKGSMNLGAVLILPEGFKLAPLNLRSEEIKEKTKNIYIQPYSTSKENILVVGPMPANKNQEITFPILAPDPNKDKNIHFLKYPIYAGGNRGRGQVYPNGDKSNNNAVISTATGKIININKLEKGDYEINIETLSGAIISEKISKGLELQVTQGDNVTINQFLTKDPNIGGFGQNETEIVLQSPARIQGMIIFFIVIAVSQIFFVLKKKQWEKVQAAEMNF	Domain-1. Eukaryota,Clade-2. CAM,Phylum-2. Rhodophyta,Class-5. Florideophyceae,Order-Corallinales ,Family-Corallinaceae ,Genus-Calliarthron ,Species-tuberculosum ,Organism-Calliarthron tuberculosum (Coralline red alga) (Corallina tuberculosa) ,		1. Eukaryota	2. CAM	2. Rhodophyta	5. Florideophyceae	Corallinales	Corallinaceae	Calliarthron	tuberculosum	Calliarthron tuberculosum (Coralline red alga) (Corallina tuberculosa)			Rhodophyta	Calliarthron tuberculosum	145								36	36	36	36	35	36		36		P	Y	N	T	Q	N	Q	Q	I	L	G	N	G	A	K	G
A0A4P8VWE2	MNLYAYNNLIKKIALFVLTILGVYQLHIINMYTVNAFPIYAQQGYENPREATGRIVCANCHLAEKNISIEVPKSILPNTVFEATVRVPYNLQNQQILGNGAKGNLNVGAVLILPEGFKLAPLNLRSDEIKEKTKNIYIQPYSTNKENILVVGPMPSNKNQDITFPILAPDPSKDKNIHFLKYPIYAGGNRGRGQLYPNGDKSNNNAIISPATGKIININNLEKGDYEINIETSNGTIVSEKISKGLELEVKQGDNVMINQFLTKDPNIGGFGQNETEIVLQSPARIQGMIIFFIIIAISQIFFVLKKKQWEKVQAAEMNF	Domain-1. Eukaryota,Clade-2. CAM,Phylum-2. Rhodophyta,Class-5. Florideophyceae,Order-Corallinales ,Family-Corallinaceae ,Genus-Corallina ,Species-chilensis ,Organism-Corallina chilensis ,		1. Eukaryota	2. CAM	2. Rhodophyta	5. Florideophyceae	Corallinales	Corallinaceae	Corallina	chilensis	Corallina chilensis			Rhodophyta	Corallina chilensis	146								36	36	36	36	35	36		36		P	Y	N	L	Q	N	Q	Q	I	L	G	N	G	A	K	G
A0A482CI05	MNLYAYNNLIKKIALFVLTILGVYQLHIINMYTVNAFPIYAQQGYENPREATGRIVCANCHLAEKNISIEVPKSILPNTVFEATVKVPYNSQNQQVLGNGAKGNLNVGAVLILPEGFKLAPLNLRSDEIKEKTKNIYIQPYSTNKENILVVGPMPGNKNQDITFPILAPDPSKDKNIHFLKYPIYAGGNRGRGQLYPNGDKSNNNAIISPATGKIVNINNLEKGDYEINIETSNGTIVSEKISKGLELEVKQGDNVMINQFLTKDPNVGGFGQNETEIVLQSPARIQGMIIFFIIIAISQIFFVLKKKQWEKVQAAEMNF	Domain-1. Eukaryota,Clade-2. CAM,Phylum-2. Rhodophyta,Class-5. Florideophyceae,Order-Corallinales ,Family-Corallinaceae ,Genus-Corallina ,Species-ferreyrae ,Organism-Corallina ferreyrae ,		1. Eukaryota	2. CAM	2. Rhodophyta	5. Florideophyceae	Corallinales	Corallinaceae	Corallina	ferreyrae	Corallina ferreyrae			Rhodophyta	Corallina ferreyrae	147								36	36	36	36	35	36		36		P	Y	N	S	Q	N	Q	Q	V	L	G	N	G	A	K	G
A0A6M3WC24	MNLYAYNNLIKKIALFVLTILGVYQLHIINMYTVNAFPIYAQQGYENPREATGRIVCANCHLAEKNISIEVPKSILPNTVFEATVRVPYNSQNQQILGNGAKGNLNVGAVLILPEGFKLAPLNLRSDEIKEKTKNIYIQPYSTNKENILVVGPMPGNKNQDIIFPILAPDPSKDKNIHFLKYPIYAGGNRGRGQLYPNGDKSNNNAIISPATGKIININKLEKGDYEINIETSNGTIVSEKISKGLELEVNQGDNVMINQFLTKDPNVGGFGQNETEIVLQSPARIQGMIIFFIIIAISQIFFVLKKKQWEKVQAAEMNF	Domain-1. Eukaryota,Clade-2. CAM,Phylum-2. Rhodophyta,Class-5. Florideophyceae,Order-Corallinales ,Family-Corallinaceae ,Genus-Corallina ,Species-officinalis ,Organism-Corallina officinalis (Coral seaweed) ,		1. Eukaryota	2. CAM	2. Rhodophyta	5. Florideophyceae	Corallinales	Corallinaceae	Corallina	officinalis	Corallina officinalis (Coral seaweed)			Rhodophyta	Corallina officinalis	148								36	36	36	36	35	36		36		P	Y	N	S	Q	N	Q	Q	I	L	G	N	G	A	K	G
A0A2Z2L3F6	MTFNYNRTLSKIGLALLILTTFCNLYFRAPEVNAFPIYAQQSYENPREATGRIVCANCHLAQRNIELELPKSVLPNTVFEATITIPFNTENKQILSSGKRGNLNVGAVLILPDGFKIAPKELIPEEIKQKTKNTFIQPYSTNNSNILVVGPMPSNTTQTITFPILSPDPAKDKNIHFLKYPIYAGGNRGRGQVYPSGDKSNNNPIISPANGKVISITKLENEDYQVNIEATDGKNFLENIPKNFELQVKEGDSIIANQFLTQDPNVGGFGQNEAEIVLQSPNRVKGMILFFIIISVAQTLFVIKKKQWEKVQVSEMNF	Domain-1. Eukaryota,Clade-2. CAM,Phylum-2. Rhodophyta,Class-5. Florideophyceae,Order-Corallinales ,Family-Porolithaceae ,Genus-Porolithon ,Species-onkodes ,Organism-Porolithon onkodes ,		1. Eukaryota	2. CAM	2. Rhodophyta	5. Florideophyceae	Corallinales	Porolithaceae	Porolithon	onkodes	Porolithon onkodes			Rhodophyta	Porolithon onkodes	149								34	34	34	34	33	34		34		P	F	N	T	E	N	K	Q	I	L	S	S	G	K	R	G
A0A3G3MGY1	MSKNLTRSILTLIISIIGFHINNNHILNAFPIYAQQGYENPREATGRIVCANCHLAQKNISIEVPKSILPNTIFEATVKIPLRDASQQILGNGTKGNLNIGAVLILPEGFKLAPKELQSEEIRQRTKNVYVQPYSTNKQNILVVGPMPYNKQQEIVFPILAPDPTTDKNIHFLKYPIYAGGNRGRGQVYPNGEKSNNNIVNAQLGGTITNINSLQNGDYEIRIQNSDGNDVFEKISKGLELIVAEGDKIEFNQPLTKDPNIGGFGQGEAEIVLQSPSRIQGMIIFFVIIAISQIFFVLKKKQWEKVQAAEMNF	Domain-1. Eukaryota,Clade-2. CAM,Phylum-2. Rhodophyta,Class-5. Florideophyceae,Order-Corallinales ,Family-Spongitidaceae ,Genus-Neogoniolithon ,Species-spectabile ,Organism-Neogoniolithon spectabile ,		1. Eukaryota	2. CAM	2. Rhodophyta	5. Florideophyceae	Corallinales	Spongitidaceae	Neogoniolithon	spectabile	Neogoniolithon spectabile			Rhodophyta	Neogoniolithon spectabile	150								29	-50	29	29	28	29		29		P	L	R	D	A	S	Q	Q	I	L	G	N	G	T	K	G
A0A411FRP3	MTYNHLNNFIKQKNLYNYIIILVSCIVLNFMYGLPTNAFPIYAQQGYENPREATGRIVCANCHLAQKTVEIETPQAVLPNTVFETTVKIPYDINTKQILGNGAKGSLNVGAVLILPEGFKLAPKNLLSKEQQEKNKFVYIQPYSTTKENILVVGPLPGEKNQEISFPILSPDPSKDKNIHFLKYPIYVGGNRGRGQIYPTGDKSNNNIITSSNNGKVLDINKLDQGGYKITIAKSNGDTYTENIPAGLDLNIKQGSNVSINQNLTQDPNNGGFGQNETEIVLQSPARIQGMIVFFCLVTLSQIFFVLKKKQWEKVQAAEMNF	Domain-1. Eukaryota,Clade-2. CAM,Phylum-2. Rhodophyta,Class-5. Florideophyceae,Order-Gelidiales ,Family-Gelidiaceae ,Genus-Gelidium ,Species-coulteri ,Organism-Gelidium coulteri ,		1. Eukaryota	2. CAM	2. Rhodophyta	5. Florideophyceae	Gelidiales	Gelidiaceae	Gelidium	coulteri	Gelidium coulteri			Rhodophyta	Gelidium coulteri	151								38	38	38	38	37	38		38		P	Y	D	I	N	T	K	Q	I	L	G	N	G	A	K	G
A0A141SDC0	MTYNHLKNFIKQKNLYNYIIIVVSCIILNFIDSLPANAFPVYAQQGYENPREATGRIVCANCHLAQKSVEIETPQAVLPNTVFETTVKIPYDINTQQILGNGNKGPLNVGAVLILPEGFKLAPKNLLSKEQQEKNKFVYIQPYSTVQENILVVGPLPGDKNQEISFPILSPDPSKDKSIHFLKYPIYVGGNRGRGQIYPTGDKSNNNVITSSSNGKVLNISRLNQGGYKITIEKSNGETYIENIPTGLDLSIQEGSNIITNQNLTQDPNNGGFGQNETEIVLQSPARIQGMIVFFCLVTLSQIFFVLKKKQWEKVQAAEMNF	Domain-1. Eukaryota,Clade-2. CAM,Phylum-2. Rhodophyta,Class-5. Florideophyceae,Order-Gelidiales ,Family-Gelidiaceae ,Genus-Gelidium ,Species-elegans ,Organism-Gelidium elegans (Red alga) ,		1. Eukaryota	2. CAM	2. Rhodophyta	5. Florideophyceae	Gelidiales	Gelidiaceae	Gelidium	elegans	Gelidium elegans (Red alga)			Rhodophyta	Gelidium elegans	152								38	38	38	38	37	38		38		P	Y	D	I	N	T	Q	Q	I	L	G	N	G	N	K	G
A0A3G2QX52	MTYNHLNNFIKQKNLYNYIIILVSCIVLNFMYSLPTNAFPIYAQQGYENPREATGRIVCANCHLAQKTVEIETPQAVLPNTVFETTVKIPYDINTKQILGNGAKGSLNVGAVLILPEGFKLAPKNLLSKEQQEKNKFVYIQPYSTIKENILVVGPLPGEKNQEISFPILSPDPSKDKNIHFLKYPIYVGGNRGRGQIYPTGDKSNNNIITSSNSGKVLDINKLDKGGYKITIAKSNGDTYIENIPAGLDLNIKQGSNVSINQNLTQDPNNGGFGQNETEIVLQSPARIQGMIVFFCLVTLSQIFFVLKKKQWEKVQAAEINF	Domain-1. Eukaryota,Clade-2. CAM,Phylum-2. Rhodophyta,Class-5. Florideophyceae,Order-Gelidiales ,Family-Gelidiaceae ,Genus-Gelidium ,Species-gabrielsonii ,Organism-Gelidium gabrielsonii ,		1. Eukaryota	2. CAM	2. Rhodophyta	5. Florideophyceae	Gelidiales	Gelidiaceae	Gelidium	gabrielsonii	Gelidium gabrielsonii			Rhodophyta	Gelidium gabrielsonii	153								38	38	38	38	37	38		38		P	Y	D	I	N	T	K	Q	I	L	G	N	G	A	K	G
A0A411FS86	MTYNHLNNFIKQKNLYNYIIILVSCIVLNFMYSLPTNAFPIYAQQGYENPREATGRIVCANCHLAQKTVEIETPQAVLPNTVFETTVKIPYDINTKQILGNGAKGSLNVGAVLILPEGFKLAPKNLLSKEQQEKNKFVYIQPYSTTKENILVVGPLPGEKNQEISFPILSPDPSKDKNIHFLKYPIYVGGNRGRGQIYPTGDKSNNNIITSSKNGKVLDINKLDQGGYKITIAKSNGDTYIENIPAGLDLNIKQGSNVSINQNLTQDPNNGGFGQNETEIVLQSPARIQGMIVFFCLVTLSQIFFVLKKKQWEKVQAAEMNF	Domain-1. Eukaryota,Clade-2. CAM,Phylum-2. Rhodophyta,Class-5. Florideophyceae,Order-Gelidiales ,Family-Gelidiaceae ,Genus-Gelidium ,Species-galapagense ,Organism-Gelidium galapagense ,		1. Eukaryota	2. CAM	2. Rhodophyta	5. Florideophyceae	Gelidiales	Gelidiaceae	Gelidium	galapagense	Gelidium galapagense			Rhodophyta	Gelidium galapagense	154								38	38	38	38	37	38		38		P	Y	D	I	N	T	K	Q	I	L	G	N	G	A	K	G
A0A3G2QY21	MTYNHLNNFIKQKNLYNYIIILVSCIVLNFMYSLPTNAFPIYAQQGYENPREATGRIVCANCHLAQKTVEIETPQAVLPNTVFETTVKIPYDINTKQILGNGAKGSLNVGAVLILPEGFKLAPKNLLSKEQQEKNKFVYIQPYSTTKENILVVGPLAGEKNQEISFPILSPDPSKDKNIHFLKYPIYVGGNRGRGQIYPTGDKSNNNIITSSNNGKVLDINKLDQGGYKITVAKSNGDTYIENIPAGLDLNIKQGSNVSINQNLTQDPNNGGFGQNETEIVLQSPARIQGMIVFFCLVTLSQILFVLKKKQWEKVQAAEMNF	Domain-1. Eukaryota,Clade-2. CAM,Phylum-2. Rhodophyta,Class-5. Florideophyceae,Order-Gelidiales ,Family-Gelidiaceae ,Genus-Gelidium ,Species-kathyanniae ,Organism-Gelidium kathyanniae ,		1. Eukaryota	2. CAM	2. Rhodophyta	5. Florideophyceae	Gelidiales	Gelidiaceae	Gelidium	kathyanniae	Gelidium kathyanniae			Rhodophyta	Gelidium kathyanniae	155								38	38	38	38	37	38		38		P	Y	D	I	N	T	K	Q	I	L	G	N	G	A	K	G
A0A411FSS7	MTYNHLNNFIKQKNLYNYIIILVSCIVLNFMYGLPTNAFPIYAQQGYENPREATGRIVCANCHLAQKTVEIETPQAVLPNTVFETTVKIPYDINTKQILGNGAKGSLNVGAVLILPEGFKLAPKNLLSKEQQEKNKFVYIQPYSTTKENILVVGPLPGEKNQEISFPILSPDPSKDKNIHFLKYPIYVGGNRGRGQIYPTGDKSNNNIITSSKNGKVLDINKLDQGGYKITIAKSNGDTYTENIPAGLDLNIKQGSNVSINQNLTQDPNNGGFGQNETEIVLQSPARIQGMIVFFCLVTLSQIFFVLKKKQWEKVQAAEMNF	Domain-1. Eukaryota,Clade-2. CAM,Phylum-2. Rhodophyta,Class-5. Florideophyceae,Order-Gelidiales ,Family-Gelidiaceae ,Genus-Gelidium ,Species-sinicola ,Organism-Gelidium sinicola ,		1. Eukaryota	2. CAM	2. Rhodophyta	5. Florideophyceae	Gelidiales	Gelidiaceae	Gelidium	sinicola	Gelidium sinicola			Rhodophyta	Gelidium sinicola	156								38	38	38	38	37	38		38		P	Y	D	I	N	T	K	Q	I	L	G	N	G	A	K	G
A0A141SDX0	MTYNHPNNFIKQKNLYNYIIILVGCIVLNFMYSLAANAFPIYAQQGYENPREATGRIVCANCHLAQRSVEIETPQSVLPNTVFETTVKIPYDINTKQVLGNGTKGPLNVGAVLILPEGFKLAPKNLLSKEQQEKNKFIYIQPYSTTKENILVVGPIPGDKNQEINFPILSPDPSKDKNIHFLKYPIYVGGNRGRGQIYPTGDKSNNNIITSSHNGKVLNIDQLDKGGYKITIEKDDGKTYVDNIPAGLDLNIKQGSNISINQNLTLDPNNGGFGQNETEIVLQSPTRIQGMIIFFCLVTLSQIFFVLKKKQWEKVQAAEMNF	Domain-1. Eukaryota,Clade-2. CAM,Phylum-2. Rhodophyta,Class-5. Florideophyceae,Order-Gelidiales ,Family-Gelidiaceae ,Genus-Gelidium ,Species-vagum ,Organism-Gelidium vagum (Red alga) ,		1. Eukaryota	2. CAM	2. Rhodophyta	5. Florideophyceae	Gelidiales	Gelidiaceae	Gelidium	vagum	Gelidium vagum (Red alga)			Rhodophyta	Gelidium vagum	157								38	38	38	38	37	38		38		P	Y	D	I	N	T	K	Q	V	L	G	N	G	T	K	G
A0A6M3WWU6	MKHKYLKNRHLHNYIIIIASCILLNFIYSLNTYAFPIYAQQGYENPREATGRIVCANCHLAQKPVEIETPQSVLPNTVFETTIKIPYNINNKQVLGNGLKGPLNVGAVLILPEGFKLAPKNLLSKEQEEKNKYVYIQPYSTIKDNILVVGPLPGDKNQEISFPILSPDPSKDKSIHFLKYPIYVGGNRGRGQIYPTGDKSNNNIITSNNNGKIIEIVSLDKGGYNVTIEKNTGEIYNENIPTGLELAVKQGNSIVTNQNLTQDPNVGGFGQSETEIVLQSPARIKGMIIFFCSVTLSQIFFVLKKKQWEKVQAAEINF	Domain-1. Eukaryota,Clade-2. CAM,Phylum-2. Rhodophyta,Class-5. Florideophyceae,Order-Gelidiales ,Family-Pterocladiaceae ,Genus-Pterocladia ,Species-lucida ,Organism-Pterocladia lucida (Red seaweed) (Fucus lucidus) ,		1. Eukaryota	2. CAM	2. Rhodophyta	5. Florideophyceae	Gelidiales	Pterocladiaceae	Pterocladia	lucida	Pterocladia lucida (Red seaweed) (Fucus lucidus)			Rhodophyta	Pterocladia lucida	158								34	34	34	34	33	34		34		P	Y	N	I	N	N	K	Q	V	L	G	N	G	L	K	G
A0A6H1UAI8	MKLLNLKKTTLINIILSISIIFNILNPTISTAFPIYAQQGYENPREATGRIVCANCHLAEKKVEIEAPQAVLPNTVFATTIKIPYNTSQQQILGNGTKGPLNVGAVLILPEGFKLAPKNLISQDLKEKTKGTYVQPYSTSKENILVIGPIPGNNNQEIIFPILSPDPSKDKNTHFLKYPIYVGGNRGRGQIYPTGDKSNNNVITSSVNGKITKIETLNKGGYSIKIEKTDGEIINENIPAGLDLNIKEGSKILANEIITKDPNVGGFGQSETEIVLQSPVRIKGMIIFFFIVTLAQIFFVLKKKQWEKVQAAEINF	Domain-1. Eukaryota,Clade-2. CAM,Phylum-2. Rhodophyta,Class-5. Florideophyceae,Order-Gigartinales ,Family-Caulacanthaceae ,Genus-Caulacanthus ,Species-okamurae ,Organism-Caulacanthus okamurae ,		1. Eukaryota	2. CAM	2. Rhodophyta	5. Florideophyceae	Gigartinales	Caulacanthaceae	Caulacanthus	okamurae	Caulacanthus okamurae			Rhodophyta	Caulacanthus okamurae	159								32	32	-88	32	31	32		32		P	Y	N	T	S	Q	Q	Q	I	L	G	N	G	T	K	G
A0A4D6WR64	MNLLKFKKLKKLSLVSLLLFLIIFYSSIISPLTSLAFPIYAQQGYDDPREATGRIVCANCHLAQKPVKIEAPQSVLPNTVFETTVTIPYNANSKQILGNGQKGSLNTGAIVILPEGFKLAPKNLIPKELKEKTKGIYIQPYSTSKENILVVGPIPGNKNQEIVFPILSPDPSKDKNTHFLKYPIYVGGNRGRGQIYPTGDKSNNNAAVSSVSGKVIKIEPLNEGGYRLQIQKNNGDIAIETIQKGLELNILEGNNIKSDQIITKDPNAGGFGQNETEVVLQSPLRIQWMIIFLFTVTIAQIFFVLKKKQWEKVQAAEMSF	Domain-1. Eukaryota,Clade-2. CAM,Phylum-2. Rhodophyta,Class-5. Florideophyceae,Order-Gigartinales ,Family-Dicranemataceae ,Genus-Dicranema ,Species-revolutum ,Organism-Dicranema revolutum ,		1. Eukaryota	2. CAM	2. Rhodophyta	5. Florideophyceae	Gigartinales	Dicranemataceae	Dicranema	revolutum	Dicranema revolutum			Rhodophyta	Dicranema revolutum	160								36	36	36	36	35	36		36		P	Y	N	A	N	S	K	Q	I	L	G	N	G	Q	K	G
M5DCZ8	MKLNKPKNWITTIQIFICMYLGIIFLNIIYPLNTNAFPLYAQQGYDDPREATGRIVCANCHLAQKAVEIETPQSVLPNTVFAAKVKIPYDTQSEQILGNGNKGPLNMGAVLILPDGFKLAPKNLIPEELKEKTKGTYIQPYSTDKDNILVVGPIPGNKNKEIIFPILSPDPSTNKKVHFLKYPIYVGGNRGRGQLYPTGDKSNNNTITSLFNGIVKNINQSTQGDYNIEVLDRDGHISNQSIPRGLNLIISEGNDLTFNQAMTSDPNIGGFGQSETEIVLQSPERIKSMIVFFFAVTLAQILFVLKKKQWEKVQAADINF	Domain-1. Eukaryota,Clade-2. CAM,Phylum-2. Rhodophyta,Class-5. Florideophyceae,Order-Gigartinales ,Family-Gigartinaceae ,Genus-Chondrus ,Species-crispus ,Organism-Chondrus crispus (Carrageen Irish moss) (Polymorpha crispa) ,		1. Eukaryota	2. CAM	2. Rhodophyta	5. Florideophyceae	Gigartinales	Gigartinaceae	Chondrus	crispus	Chondrus crispus (Carrageen Irish moss) (Polymorpha crispa)			Rhodophyta	Chondrus crispus	161								36	36	36	36	35	36		36		P	Y	D	T	Q	S	E	Q	I	L	G	N	G	N	K	G
A0A7M3VH67	MKLNKLENWVTTIQIFICMYLCIIFINIMHPSNTNAFPLYAQQGYNDPREATGRIVCANCHLAQKAVEIETPQSVLPNTVFEAKVKIPYETKSEQILGNGKKGPLNMGAVLILPEGFKLAPKNLVSEDLKEKTKGTYIQPYSIDKDNILVVGPIPANTNKEIIFPILSPDPSTNKKVHFLKYPIYVGGNRGRGQLYPTGDKSNNNTINSLFNGKVKSINQSTQGDYNIEILERNGNIMNQNIPRGLNLLISEGNDLTFNQAITNDPNTGGFGQSETEIVLQSPERIKSMIAFFFATTLTQILFVLKKKQWEKVQAADINF	Domain-1. Eukaryota,Clade-2. CAM,Phylum-2. Rhodophyta,Class-5. Florideophyceae,Order-Gigartinales ,Family-Gigartinaceae ,Genus-Sarcopeltis ,Species-skottsbergii ,Organism-Sarcopeltis skottsbergii (Red alga) (Gigartina skottsbergii) ,		1. Eukaryota	2. CAM	2. Rhodophyta	5. Florideophyceae	Gigartinales	Gigartinaceae	Sarcopeltis	skottsbergii	Sarcopeltis skottsbergii (Red alga) (Gigartina skottsbergii)			Rhodophyta	Sarcopeltis skottsbergii	162								36	36	36	36	35	36		36		P	Y	E	T	K	S	E	Q	I	L	G	N	G	K	K	G
A0A4D6WU42	MKLKYIRTIIFSCMLVTLSIIYTLKPTKSIAFPIYAQQAYENPREATGRIVCANCHLAQKKVEIEAPQSVLPNSVFETIVKIPYNTNNKQILGNGQKGPLNVGAVLILPEGFKLAPKNLLSKELKEKTKGTYIQPYSTSQANILIVGPIPGDKNQEIVFPILSPDPNKDKNVHFIKYPIYVGGNRGRGQIYPTGDKSNNNTITSSANGTINKIDTLDNGNGYNIYITKNNGESTRINIPNGLELNVKEGNEVITNQNLTKDPNAGGFGQNETEIVLQSPVRIQGMIIFFFIVTLAQIFFVLKKKQWEKVQAAEMNF	Domain-1. Eukaryota,Clade-2. CAM,Phylum-2. Rhodophyta,Class-5. Florideophyceae,Order-Gigartinales ,Family-Hypneaceae ,Genus-Hypnea ,Species-pannosa ,Organism-Hypnea pannosa ,		1. Eukaryota	2. CAM	2. Rhodophyta	5. Florideophyceae	Gigartinales	Hypneaceae	Hypnea	pannosa	Hypnea pannosa			Rhodophyta	Hypnea pannosa	163								31	31	31	31	30	31		31		P	Y	N	T	N	N	K	Q	I	L	G	N	G	Q	K	G
A0A4D6WXE5	MIKTLQIFIYLSITILCMNITNPTVVKAFPLYAQQGYDDPREATGRIVCANCHLAQKNIEIEAPQAILPNTVFETIVKIPYDNGSTQILSNGKSGPLNMGAVLILPDGFKLAPKNLISQEIKEKTKGVYIQPYSTSQQNILVVGPIPGNKNKEIIFPILSPDPNTNKNAHFLKYPIYAGGNRGRGQIYPAGDKSNNNPILALNSGKVTKIEKLDDGVHKIDIRQSNGEFANQNIPNGLQLNINEGDNIIQNQPITNDPNSGGFGQNETEIVLQSPTRIKSMIAFFFSVTLAQIFFVLKKKQWEKVQASEMNF	Domain-1. Eukaryota,Clade-2. CAM,Phylum-2. Rhodophyta,Class-5. Florideophyceae,Order-Gigartinales ,Family-Kallymeniaceae ,Genus-Leiomenia ,Species-cribrosa ,Organism-Leiomenia cribrosa ,		1. Eukaryota	2. CAM	2. Rhodophyta	5. Florideophyceae	Gigartinales	Kallymeniaceae	Leiomenia	cribrosa	Leiomenia cribrosa			Rhodophyta	Leiomenia cribrosa	164								28	28	28	28	27	28		28		P	Y	D	N	G	S	T	Q	I	L	S	N	G	K	S	G
A0A342RZK3	MNLKKIQNSISTIQIFTLAYLSVIFINIINPLYTNAFPLYAQQGYDDPREATGRIVCANCHLAQKPVQIESPKSVLPNTVFETTVKIPYSSNNEQILGNGKKGPLNMGAVLILPDGFKLAPKNLISEELKEKTRGVYIQPYSKSRENILVVGPMPGNKNKEIVFPILSPDPSKDKSIHFLKYPIYVGGNRGRGQINPTGNKSNNNTITSAYTGKVTNIKTLDKGDRNIEILQSNGDTLTQTIPSGLDLIISENNNIVVNQNITNDPNLGGFGQNETEIVLQSPQRIKGMIAFFFTVTLAQILFVLKKKQWEKVQAAEMNF	Domain-1. Eukaryota,Clade-2. CAM,Phylum-2. Rhodophyta,Class-5. Florideophyceae,Order-Gigartinales ,Family-Phyllophoraceae ,Genus-Mastocarpus ,Species-papillatus ,Organism-Mastocarpus papillatus ,		1. Eukaryota	2. CAM	2. Rhodophyta	5. Florideophyceae	Gigartinales	Phyllophoraceae	Mastocarpus	papillatus	Mastocarpus papillatus			Rhodophyta	Mastocarpus papillatus	165								36	36	36	36	35	36		36		P	Y	S	S	N	N	E	Q	I	L	G	N	G	K	K	G
A0A8E7UEF2	MKLLNFKYFEKTISIILSLHLSILLINIFNPISSIAFPIYAQQGYDNPREATGRIVCANCHLAQKSVEIETPQSVLPNTVFETIIKIPYNTNTKQILGNGQKGPLNVGAILILPEGFKLAPNNLISKELKEKTKGTYIQPYSTSKNNILVVGPIPGDKNQEIIFPILSPDPSKDKTSHFLKYPIYVGGNRGRGQIYPTGDKSNNNTITSPTNGKVTKIESLEKGGYTVYIENLNGETSIENIPAGLELNILEGSNINLNQSITKDPNVGGFGQNETEIVLQNPVRIQLMIIFFFTVTLAQIFFVLKKKQWEKVQAAEMNF	Domain-1. Eukaryota,Clade-2. CAM,Phylum-2. Rhodophyta,Class-5. Florideophyceae,Order-Gigartinales ,Family-Solieriaceae ,Genus-Betaphycus ,Species-gelatinus ,Organism-Betaphycus gelatinus ,		1. Eukaryota	2. CAM	2. Rhodophyta	5. Florideophyceae	Gigartinales	Solieriaceae	Betaphycus	gelatinus	Betaphycus gelatinus			Rhodophyta	Betaphycus gelatinus	166								36	36	36	36	35	36		36		P	Y	N	T	N	T	K	Q	I	L	G	N	G	Q	K	G
A0A8E7PGU2	MKLFNLKKTISILTLLHLSILLINILYPISSIAFPIYAQQGYDNPREATGRIVCANCHLAQKSVEIEAPQSVLPNTVFETIVKIPYDTNIKQVLGNGQKGPLNVGAILILPEGFKLAPNNLISKELKEKTKSTYIQPYSTAKNNILVVGPIPGDKNQEIIFPILSPDPSKDKTNHFLKYPIYVGGNRGRGQIYPTGDKSNNNTITSSTNGKVTKIERLDTGGYTIYIENTNGETNTENIPAGLDLNILEGSNITLNQNITKDPNVGGFGQNETEIVLQNPVRIQLMIVFFFAVTLAQIFFVLKKKQWEKVQAADMNF	Domain-1. Eukaryota,Clade-2. CAM,Phylum-2. Rhodophyta,Class-5. Florideophyceae,Order-Gigartinales ,Family-Solieriaceae ,Genus-Eucheuma ,Species-denticulatum ,Organism-Eucheuma denticulatum ,		1. Eukaryota	2. CAM	2. Rhodophyta	5. Florideophyceae	Gigartinales	Solieriaceae	Eucheuma	denticulatum	Eucheuma denticulatum			Rhodophyta	Eucheuma denticulatum	167								33	33	-87	33	32	33		33		P	Y	D	T	N	I	K	Q	V	L	G	N	G	Q	K	G
A0A2H4FRF2	MKLFNFKYFEKPISILLSLYLSILFINIFNPISSIAFPIYAQQGYENPREATGRIVCANCHLAQKSVEINAPQSVLPNTVFETVVKIPYNTNIKQILGNGQKGPLNVGAILILPEGFKLAPNNLISKELKEKTKGTYIQPYSTSKNNILVVGPIPGDKNQEIIFPILSPDPSKDKTSHFLKYPIYVGGNRGRGQIYPTGDKSNNNMITSSTNGKVAKIESLDKGGYEIYIENINGETNIESIPAGLDLNILEGSNINLNQSITKDPNVGGFGQNETEIVLQNPIRIQFMIIFFFTVTLAQIFFVLKKKQWEKVQAAEMNF	Domain-1. Eukaryota,Clade-2. CAM,Phylum-2. Rhodophyta,Class-5. Florideophyceae,Order-Gigartinales ,Family-Solieriaceae ,Genus-Kappaphycus ,Species-alvarezii ,Organism-Kappaphycus alvarezii ,		1. Eukaryota	2. CAM	2. Rhodophyta	5. Florideophyceae	Gigartinales	Solieriaceae	Kappaphycus	alvarezii	Kappaphycus alvarezii			Rhodophyta	Kappaphycus alvarezii	168								36	36	36	36	35	36		36		P	Y	N	T	N	I	K	Q	I	L	G	N	G	Q	K	G
A0A8E7UFU8	MKLFNFKYFEKPISILLSLYLSILFINIFNPISSIAFPIYAQQGYENPREATGRIVCANCHLAQKSVEINAPQSVLPNTVFETVVKIPYNTNIKQILGNGQKGPLNVGAILILPEGFKLAPNNLISKELKEKTKGTYIQPYSTSKNNILVVGPIPGDKNQEIIFPILSPDPSKDKTSHFLKYPIYVGGNRGRGQIYPTGDKSNNNMITSSTNGKVAKIESLDKGGYEIYIENINGETNIESIPAGLDLNILEGSNINLNQSITKDPNVGGFGQNETEIVLQNPIRIQFMIIFFFTVTLAQIFFVLKKKQWEKVQAAEMNF	Domain-1. Eukaryota,Clade-2. CAM,Phylum-2. Rhodophyta,Class-5. Florideophyceae,Order-Gigartinales ,Family-Solieriaceae ,Genus-Kappaphycus ,Species-striatus ,Organism-Kappaphycus striatus ,		1. Eukaryota	2. CAM	2. Rhodophyta	5. Florideophyceae	Gigartinales	Solieriaceae	Kappaphycus	striatus	Kappaphycus striatus			Rhodophyta	Kappaphycus striatus	169								36	36	36	36	35	36		36		P	Y	N	T	N	I	K	Q	I	L	G	N	G	Q	K	G
A0A141SEG9	MNIKLTLLALISIINLIIIQPTQTLAFPIYAQQGYENPREATGRIVCANCHLAQKGVEIETPKTVLPNSIFEAIVKIPYDKSGKQLLGNGLTGSINTGAVMILPEGFKLAPKNLLSEELREKTKNVYIQPYSTTKDNILLVGPLPGEKNQEIIFPILSPDPNKDKNIHFLKYPIYVGANRGRGQVYPTGDKSNNNPIVSLNTGKVINVISLEKGGYSIEIEKENGENYIENIPPGLKLMISQGSQIFANQNLTNDPNIGGFGQTETEIVLQSPSRIKGMIVFFFTVTTAQIFFVLKKKQWEKVQAAEINF	Domain-1. Eukaryota,Clade-2. CAM,Phylum-2. Rhodophyta,Class-5. Florideophyceae,Order-Gracilariales ,Family-Gracilariaceae ,Genus-Agarophyton ,Species-chilensis ,Organism-Agarophyton chilensis (Red alga) (Gracilaria chilensis) ,		1. Eukaryota	2. CAM	2. Rhodophyta	5. Florideophyceae	Gracilariales	Gracilariaceae	Agarophyton	chilensis	Agarophyton chilensis (Red alga) (Gracilaria chilensis)			Rhodophyta	Agarophyton chilensis	170								26	26	26	26	25	26		26		P	Y	D	K	S	G	K	Q	L	L	G	N	G	L	T	G
A0A345U6N8	MNIKFTLLVLVSILNLITSQPIKTLAFPVYAQQGYENPREATGRIVCANCHLAQKPVEIETPKAVLPNSVFEAIVKIPYEKNSKQILGNGLKGPINTGAVIILPEGFKLAPKNLLSEELKEKTKNIYIQPYSTTKDNILLVGPLPGDKNQEIIFPILSPDPTKDKNIHFLKYPIYIGANRGRGQVYPTGDKSNNNPVVSSQNGKVINIISMEKGGYKINIEKQNGETYTENIPPGLDLTISKGNEILVNQSLTNDPNVGGFGQTETEIVLQSPSRIKGMIVFFFTVTIAQIFFVLKKKQWEKVQAAEINF	Domain-1. Eukaryota,Clade-2. CAM,Phylum-2. Rhodophyta,Class-5. Florideophyceae,Order-Gracilariales ,Family-Gracilariaceae ,Genus-Crassa ,Species-caudata ,Organism-Crassa caudata ,		1. Eukaryota	2. CAM	2. Rhodophyta	5. Florideophyceae	Gracilariales	Gracilariaceae	Crassa	caudata	Crassa caudata			Rhodophyta	Crassa caudata	171								26	26	26	26	25	26		26		P	Y	E	K	N	S	K	Q	I	L	G	N	G	L	K	G
A0A1P8D6E7	MTYNYNKYPYMNIKFILLVFIGILNFITIQPVRTLAFPIYAQQGYENPREATGRIVCANCHLAQKSVEIETPKAVLPNSVFEAIVKIPYEKNSKQILGNGLKGPINTGAVIILPEGFKLAPKNLLSEELKEKTKNIYIQPYSTTKDNILLVGPLPGEKNQEVIFPILSPDPKKDKNAHFLKYPIYIGANRGRGQVYPTGDKSNNNPIVASQNGKVIDIIPMEKGGYKMNIEKKNGEIYTENIPTGLDLLVSKGNEIMVNQNLTTDPNIGGFGQTETEIVLQNPTRIKGMIIFFFTVTIAQIFFVLKKKQWEKVQAAEINF	Domain-1. Eukaryota,Clade-2. CAM,Phylum-2. Rhodophyta,Class-5. Florideophyceae,Order-Gracilariales ,Family-Gracilariaceae ,Genus-Crassa ,Species-firma ,Organism-Crassa firma ,		1. Eukaryota	2. CAM	2. Rhodophyta	5. Florideophyceae	Gracilariales	Gracilariaceae	Crassa	firma	Crassa firma			Rhodophyta	Crassa firma	172								36	36	36	36	35	36		36		P	Y	E	K	N	S	K	Q	I	L	G	N	G	L	K	G
A0A2Z2JPV7	MNIKFILLVFISILNFITIQPIRTLAFPIYAQQGYENPREATGRIVCANCHLAQKSVEIETPKAVLPNSVFEAIVKIPYEKNSKQILGNGLKGPINTGAVIILPEGFKLAPKNLLSEELKEKTKNIYIQPYSTTKDNILLVGPLPGEKNQEVIFPILSPDPQKDKNAHFLKYPIYIGANRGRGQVYPTGDKSNNNPIVASQNGKVIDIIPMEKGGYKMNIEKKNGEIYTENIPTGLDLLVSKGNEIIVNQNLTTDPNIGGFGQTETEIVLQNPIRIKGMIIFFFTVTIAQIFFVLKKKQWEKVQAAEINF	Domain-1. Eukaryota,Clade-2. CAM,Phylum-2. Rhodophyta,Class-5. Florideophyceae,Order-Gracilariales ,Family-Gracilariaceae ,Genus-Gracilaria ,Species-changii ,Organism-Gracilaria changii ,		1. Eukaryota	2. CAM	2. Rhodophyta	5. Florideophyceae	Gracilariales	Gracilariaceae	Gracilaria	changii	Gracilaria changii			Rhodophyta	Gracilaria changii	173								26	26	26	26	25	26		26		P	Y	E	K	N	S	K	Q	I	L	G	N	G	L	K	G
A0A6C0A8W7	MNVRITLLIFISIINLITNYPINTFAFPIYAQQGYENPREATGRIVCANCHLAQKNVEIETPKSVLPNSVFEATVKIPYDKNSKQILGNGTKGSINTGAVMILPQGFKLAPKNLLSEELKEKTKNIYIQPYSTTKDNILLVGPLPGDKNQEIIFPILSPDPNKDKNVHFFKYPIYVGANRGRGQVYPTGDKSNNNPIISLQNGKVIDIIAIDKGGYEINIEKQNGETYIEKIPAGLELKVSKGSEVFTNQNLTNDPNIGGFGQTETEIVLQSPSRIKGMIIFFFTVTLAQIFFVLKKKQWEKVQAAELNF	Domain-1. Eukaryota,Clade-2. CAM,Phylum-2. Rhodophyta,Class-5. Florideophyceae,Order-Gracilariales ,Family-Gracilariaceae ,Genus-Gracilaria ,Species-edulis ,Organism-Gracilaria edulis ,		1. Eukaryota	2. CAM	2. Rhodophyta	5. Florideophyceae	Gracilariales	Gracilariaceae	Gracilaria	edulis	Gracilaria edulis			Rhodophyta	Gracilaria edulis	174								26	26	26	26	25	26		26		P	Y	D	K	N	S	K	Q	I	L	G	N	G	T	K	G
A0A345U793	MNIKLALLIFVSTINLIIIQPIKTSAFPIYAQQGYDNPREATGRIVCANCHLAQKAVEIETPKTVLPNSVFEAVVKIPYDKNSKQILGNGLQGPINTGAVIILPEGFKLAPKNLLSEELKEKTKNIYIQPYSTQQNNILLVGPLPGEKNQEIVFPILSPDPNKDKNIHFLKYPIYIGANRGRGQVYPTGDKSNNNAVVSLYNGKVADITLMERGGYTVKIEKKNGEFYTENVPPGLDLLVSKGNQVFANQSLTIDPNVGGFGQTETEIVLQSPSRIKGMIIFFFTVTIAQIFFVLKKKQWEKVQAAEINF	Domain-1. Eukaryota,Clade-2. CAM,Phylum-2. Rhodophyta,Class-5. Florideophyceae,Order-Gracilariales ,Family-Gracilariaceae ,Genus-Gracilaria ,Species-ferox ,Organism-Gracilaria ferox ,		1. Eukaryota	2. CAM	2. Rhodophyta	5. Florideophyceae	Gracilariales	Gracilariaceae	Gracilaria	ferox	Gracilaria ferox			Rhodophyta	Gracilaria ferox	175								26	26	26	26	25	26		26		P	Y	D	K	N	S	K	Q	I	L	G	N	G	L	Q	G
A0A345U7U7	MNIKFALLIFVSIINLITIQPIKTSAFPIYAQQGYENPREATGRIVCANCHLAQKPVEIETPKTVLPNSVFEAIVTIPYDKNSKQILGNGIKGPLNTGAVIILPEGFKLAPKNLLSEELREKTKNIYIQPYSTTKDNILLVGPLPGDKNQQIIFPIISPDPSKDKNIHFLKYPIYIGANRGRGQVYPTGDKSNNNVIVSSQSGRITDITSIEKGGYIIEIEKKNGQTYQQNIPPGLDLIISKGSEIFANQNLTTDPNVGGFGQTETEIVLQSPSRIQGMIVFFFTVTIAQIFFVLKKKQWEKVQAAEINF	Domain-1. Eukaryota,Clade-2. CAM,Phylum-2. Rhodophyta,Class-5. Florideophyceae,Order-Gracilariales ,Family-Gracilariaceae ,Genus-Gracilaria ,Species-gracilis ,Organism-Gracilaria gracilis (Red alga) ,		1. Eukaryota	2. CAM	2. Rhodophyta	5. Florideophyceae	Gracilariales	Gracilariaceae	Gracilaria	gracilis	Gracilaria gracilis (Red alga)			Rhodophyta	Gracilaria gracilis	176								26	26	26	26	25	26		26		P	Y	D	K	N	S	K	Q	I	L	G	N	G	I	K	G
W8DW01	MNIKLVLLTFISIINLIIIQPIKTSAFPIYAQQGYENPREATGRIVCANCHLAQKPVEIETPKTILPNSIFEAVVKIPYDKNSKQILGNGLKGPINTGAVIILPEGFKLAPKNLLSDELKEKTKNVYIQPYSTTKDNILLVGPLIGEKNQEIIFPILSPDPSKDKNIHFLKYPIYIGANRGRGQVYPTGDKSNNNIIVSTQNGKVTNITSLDKGGYLIQIEKKNGETYTENIPPGLDLIISKGSEIVVNQNLTTDPNVGGFGQTETEIVLQSPSRIKGMIVFFFTVTIAQIFFVLKKKQWEKVQAAEINF	Domain-1. Eukaryota,Clade-2. CAM,Phylum-2. Rhodophyta,Class-5. Florideophyceae,Order-Gracilariales ,Family-Gracilariaceae ,Genus-Gracilaria ,Species-salicornia ,Organism-Gracilaria salicornia ,		1. Eukaryota	2. CAM	2. Rhodophyta	5. Florideophyceae	Gracilariales	Gracilariaceae	Gracilaria	salicornia	Gracilaria salicornia			Rhodophyta	Gracilaria salicornia	177								26	26	26	26	25	26		26		P	Y	D	K	N	S	K	Q	I	L	G	N	G	L	K	G
A0A6C0AA36	MNIKLALLILVSTINLIIIQPIKTTAFPIYAQQGYDNPREATGRIVCANCHLAQKTVEIEAPKTVLPNSVFEAVVKIPYDKNIKQILGNGLKGPINTGAVIILPEGFKLAPKNLLSEDLKEKTKNIYIQPYSTKQDNILLVGPLPGDKNQEIVFPILSPDPSKDKNIHFLKYPIYIGANRGRGQVYPTGDKSNNNIIISSQNGKVTDITSIEKGGYIVKIEKKNGETYIENIPPGLDLIISKGNEVFANQSLTTDPNVGGFGQTETEIVLQNPSRIKGMIVFFFTVTISQIFFVLKKKQWEKVQAAEINF	Domain-1. Eukaryota,Clade-2. CAM,Phylum-2. Rhodophyta,Class-5. Florideophyceae,Order-Gracilariales ,Family-Gracilariaceae ,Genus-Gracilaria ,Species-spinulosa ,Organism-Gracilaria spinulosa ,		1. Eukaryota	2. CAM	2. Rhodophyta	5. Florideophyceae	Gracilariales	Gracilariaceae	Gracilaria	spinulosa	Gracilaria spinulosa			Rhodophyta	Gracilaria spinulosa	178								26	26	26	26	25	26		26		P	Y	D	K	N	I	K	Q	I	L	G	N	G	L	K	G
Q6B8T0	MNIKLTLLVLISIINLMIIQPIQTLAFPIYAQQGYENPREATGRIVCANCHLAQKPIKIEAPKTVLPNSIFEAIVKIPYDTNNKQLLGNGIKGSINTGAVMILPEGFKLAPKNLLSEELREKTKNVYIQPYSTTKDNILLVGPLAGEKNQEIIFPILSPDPSKDKNIHFLKYPIYIGANRGRGQVYPTGDKSNNNPIVSLNTGKVTKIISLEKGGYKIEIEKDNGEIYTENIPQGLNLMVSQGSQVVANQNLTDDPNVGGFGQTEIEIVLQSPSRIKGMIVFFFTVTIAQIFFVLKKKQWEKVQAAEINF	Domain-1. Eukaryota,Clade-2. CAM,Phylum-2. Rhodophyta,Class-5. Florideophyceae,Order-Gracilariales ,Family-Gracilariaceae ,Genus-Gracilaria ,Species-tenuistipitata ,Organism-Gracilaria tenuistipitata var. liui (Red alga) ,		1. Eukaryota	2. CAM	2. Rhodophyta	5. Florideophyceae	Gracilariales	Gracilariaceae	Gracilaria	tenuistipitata	Gracilaria tenuistipitata var. liui (Red alga)			Rhodophyta	Gracilaria tenuistipitata	179								26	26	26	26	25	26		26		P	Y	D	T	N	N	K	Q	L	L	G	N	G	I	K	G
A0A6C0A9Q1	MNIKLTLLIFVSTINLIIIQPIKTVAFPIYAQQGYDNPREATGRIVCANCHLAQKNVEIEAPKTVLPNSVFEAVVKIPYDKSSKQILGNGLKGPINTGAVIILPEGFKLAPKNLLSEELKEKTKNIYIQPYSTKQDNILLVGPLPGDKNQEIVFPILSPDPSKDKNIHFLKYPIYIGANRGRGQVYPTGDKSNNNTIISSQNGKVIDITSVEKGGYVVKIERKNGETYIENIPPGLDLIISKGNEVSANQSLTTDPNVGGFGQTETEIVLQSPSRIKGMIVFFFTVTIAQIFFVLKKKQWEKVQAAEINF	Domain-1. Eukaryota,Clade-2. CAM,Phylum-2. Rhodophyta,Class-5. Florideophyceae,Order-Gracilariales ,Family-Gracilariaceae ,Genus-Gracilaria ,Species-textorii ,Organism-Gracilaria textorii ,		1. Eukaryota	2. CAM	2. Rhodophyta	5. Florideophyceae	Gracilariales	Gracilariaceae	Gracilaria	textorii	Gracilaria textorii			Rhodophyta	Gracilaria textorii	180								26	26	26	26	25	26		26		P	Y	D	K	S	S	K	Q	I	L	G	N	G	L	K	G
A0A345U906	MNIRFILLVLISVINLIAIQPIKTPAFPIYAQQGYENPREATGRIVCANCHLAQKPVEIETPKTILPNSIFEAIVKIPYDKDSKQLLGNGVKGSMNTGAVIILPEGFKLAPKNLLSEELKEKTKNVYIQPYSTTKDNILLVGPLPGDKNQEIIFPILSPDPSKDKNVHFLKYPIYIGANRGRGQVYPTGDKSNNNPIISSNNGKVKNIVSLEKGGYKVDFEKENGEIYIENIPPGLKLAISEGSKVSANQNLTDDPNVGGFGQTETEIVLQSPSRIKGMIIFFFTVTIAQIFFVLKKKQWEKVQAAEINF	Domain-1. Eukaryota,Clade-2. CAM,Phylum-2. Rhodophyta,Class-5. Florideophyceae,Order-Gracilariales ,Family-Gracilariaceae ,Genus-Gracilaria ,Species-vermiculophylla ,Organism-Gracilaria vermiculophylla ,		1. Eukaryota	2. CAM	2. Rhodophyta	5. Florideophyceae	Gracilariales	Gracilariaceae	Gracilaria	vermiculophylla	Gracilaria vermiculophylla			Rhodophyta	Gracilaria vermiculophylla	181								26	26	26	26	25	26		26		P	Y	D	K	D	S	K	Q	L	L	G	N	G	V	K	G
A0A1C9CES0	MNKNYTQYFNTNIRYIIILITSIINLIFMQPVTTHAFPIYAQQGYENPREATGRIVCANCHLAQKAITIETPQTVLPNTVFEAIVKIPYDKNSKQILGNGSKGSLNTGAVIILPEGFKLASKNLLSEQLKEKTNNIYIQPYSTSKDNILVVGPVSGEKNQEIIFPILSPDPSKDKNIHFLKYPIYVGANRGRGQIYPTGDKTNNNTIIASQKGKILSVNILEKGGYNITIEKENGEIYTEAIPVGLEPIVSSGSTVIANQNLTKDPNVGGFGQTESEIVLQSPLRIKNMIAFFFIVTLAQIFFVLKKKQWEKVQAAEINF	Domain-1. Eukaryota,Clade-2. CAM,Phylum-2. Rhodophyta,Class-5. Florideophyceae,Order-Gracilariales ,Family-Gracilariaceae ,Genus-Gracilariopsis ,Species-chorda ,Organism-Gracilariopsis chorda ,		1. Eukaryota	2. CAM	2. Rhodophyta	5. Florideophyceae	Gracilariales	Gracilariaceae	Gracilariopsis	chorda	Gracilariopsis chorda			Rhodophyta	Gracilariopsis chorda	182								36	36	36	36	35	36		36		P	Y	D	K	N	S	K	Q	I	L	G	N	G	S	K	G
A0A344V643	MNKNHTQYFNTNIRYIIILITSIINLILIHPITTNAFPIYAQQGYENPREATGRIVCANCHLAQKAVAIETPKTVLPNTVFEAVVKIPYDKNSKQILGNGSKGSLNTGAVIILPEGFKLASKNLLSEELKEKTNNIYIQPYSTSKNNILVVGPVSGEKNQEIVFPILSPDPSKDKNTHFLKYPIYVGANRGRGQIYPTGDKTNNNTITASQKGQVLTVNTLEKGGYNITIEKENGETYTEAIPIGLEPIVSSGSKIAANDNLTADPNVGGFGQTETEIVLQSPLRIKNMIAFFFIVTLAQIFFVLKKKQWEKVQAAEINF	Domain-1. Eukaryota,Clade-2. CAM,Phylum-2. Rhodophyta,Class-5. Florideophyceae,Order-Gracilariales ,Family-Gracilariaceae ,Genus-Gracilariopsis ,Species-heteroclada ,Organism-Gracilariopsis heteroclada ,		1. Eukaryota	2. CAM	2. Rhodophyta	5. Florideophyceae	Gracilariales	Gracilariaceae	Gracilariopsis	heteroclada	Gracilariopsis heteroclada			Rhodophyta	Gracilariopsis heteroclada	183								36	36	36	36	35	36		36		P	Y	D	K	N	S	K	Q	I	L	G	N	G	S	K	G
A0A0C5DZI6	MNKNYTQYFNTNIRYIIILITSIINLIFMQPVTTHAFPIYAQQGYENPREATGRIVCANCHLAQKAITIETPQTVLPNTVFEAIVKIPYDKNSKQILGNGSKGSLNTGAVIILPEGFKLASKNLLSEQLKEKTNNIYIQPYSTSKDNILVVGPVSGEKNQEIIFPILSPDPSKDKNIHFLKYPIYVGANRGRGQIYPTGDKTNNNTIIASQKGKILSVNILEKGGYNITIEKENGEIYTEAIPVGLEPIVSSGSTVIANQNLTKDPNVGGFGQTESEIVLQSPLRIKNMIAFFFIVTLAQIFFVLKKKQWEKVQAAEINF	Domain-1. Eukaryota,Clade-2. CAM,Phylum-2. Rhodophyta,Class-5. Florideophyceae,Order-Gracilariales ,Family-Gracilariaceae ,Genus-Gracilariopsis ,Species-lemaneiformis ,Organism-Gracilariopsis lemaneiformis (Red alga) (Gracilaria lemaneiformis) ,		1. Eukaryota	2. CAM	2. Rhodophyta	5. Florideophyceae	Gracilariales	Gracilariaceae	Gracilariopsis	lemaneiformis	Gracilariopsis lemaneiformis (Red alga) (Gracilaria lemaneiformis)			Rhodophyta	Gracilariopsis lemaneiformis	184								36	36	36	36	35	36		36		P	Y	D	K	N	S	K	Q	I	L	G	N	G	S	K	G
A0A345U9K9	MNKNYTQYFNTNIRYIIILITSIINLVLLQPIITHAFPIYAQQGYENPREATGRIVCANCHLAQKPIEIETPKTVLPNTVFEAIIKIPYDKKSKQLLGNGSKGSLNTGAVVILPEGFKLASKNLLTEELKEKTNNIYIQPYSTSKDNILVVGPVSGEKNQEIIFPILSPDPSTDKSIHFLKYPIYVGANRGRGQIYPTGDKTNNNIITASQKGKVIAVNMLEKGGYNISIEKDNGDIYIETIPQGLEPIVSNGSKVITNQNLTNDPNMGGFGQTETEIVLQSPLRIKNMIAFFFIVTLAQIFFVLKKKQWEKVQAAEINF	Domain-1. Eukaryota,Clade-2. CAM,Phylum-2. Rhodophyta,Class-5. Florideophyceae,Order-Gracilariales ,Family-Gracilariaceae ,Genus-Gracilariopsis ,Species-longissima ,Organism-Gracilariopsis longissima ,		1. Eukaryota	2. CAM	2. Rhodophyta	5. Florideophyceae	Gracilariales	Gracilariaceae	Gracilariopsis	longissima	Gracilariopsis longissima			Rhodophyta	Gracilariopsis longissima	185								36	36	36	36	35	36		36		P	Y	D	K	K	S	K	Q	L	L	G	N	G	S	K	G
A0A345UA62	MNKNHTQYFNTNIRYIILLITSIINLILIHPITTNAFPIYAQQGYENPREATGRIVCANCHLAQKAVAIETPKTVLPNTVFEAVIKIPYDKNSKQLLGNGSKGSLNTGAVIILPEGFKLASKNLLSEELKEKTNNIYIQPYSTSKNNILVVGPVSGEKNQEIVFPILSPDPSKDKNIHFLKYPIYVGANRGRGQIYPTGDKSNNNTITASQKGQVLAVNILEKGGYNITIEKENGETYTEAIPTGLEPIVSSGSKITANENLTADPNVGGFGQTETEIVLQSPLRIKNMIAFFFIVTLAQIFFVLKKKQWEKVQAAEINF	Domain-1. Eukaryota,Clade-2. CAM,Phylum-2. Rhodophyta,Class-5. Florideophyceae,Order-Gracilariales ,Family-Gracilariaceae ,Genus-Gracilariopsis ,Species-mclachlanii ,Organism-Gracilariopsis mclachlanii ,		1. Eukaryota	2. CAM	2. Rhodophyta	5. Florideophyceae	Gracilariales	Gracilariaceae	Gracilariopsis	mclachlanii	Gracilariopsis mclachlanii			Rhodophyta	Gracilariopsis mclachlanii	186								36	36	36	36	35	36		36		P	Y	D	K	N	S	K	Q	L	L	G	N	G	S	K	G
A0A345AIA1	MNNNYTQYFNTNIRYIIILITSIINLVLVQPITTHAFPIYAQQGYENPREATGRIVCANCHLAQKPIEIETPKTVLPNTVFEAIIKIPYDKNSKQVLGNGSKGSLNTGAVVILPEGFKLASKNLLTEELKEKTNNIYIQPYSTSKDNILVVGPVSGEKNQEIIFPILSPDPSKDKSVHFLKYPIYVGANRGRGQIYPTGDKTNNNTITASQKGKVIAINMLEKGGYNISIEKDNGEIYTEAIPPGLEPIVSNGSKVIANQNLTNDPNIGGFGQTETEIVLQSPLRIKNMIAFFFIVTLAQIFFVLKKKQWEKVQAAEINF	Domain-1. Eukaryota,Clade-2. CAM,Phylum-2. Rhodophyta,Class-5. Florideophyceae,Order-Gracilariales ,Family-Gracilariaceae ,Genus-Gracilariopsis ,Species-tenuifrons ,Organism-Gracilariopsis tenuifrons ,		1. Eukaryota	2. CAM	2. Rhodophyta	5. Florideophyceae	Gracilariales	Gracilariaceae	Gracilariopsis	tenuifrons	Gracilariopsis tenuifrons			Rhodophyta	Gracilariopsis tenuifrons	187								36	36	36	36	35	36		36		P	Y	D	K	N	S	K	Q	V	L	G	N	G	S	K	G
A0A345U8F0	MNIRITLLVFISTINLIANYPINTFAFPIYAQQGYENPREATGRIVCANCHLAQKNVEIETPKSVLPNSVFEATVKIPYDKNSKQILGNGTKGSINTGAVMILPEGFKLAPKNLLSEELKEKTKNIYIQPYSTTKDNILLVGPLPGDKNQEIIFPVLSPDPNKDKNVHFFKYPIYVGANRGRGQVYPTGDKSNNNPIISSQNGKIIDIIAMEKGGYQINIEKQNGETYIEQIPTGLELKVSKGSKVLTNQNLTNDPNIGGFGQTETEIVLQSPSRIKGMIIFFFTVTTAQIFFVLKKKQWEKVQAAEINF	Domain-1. Eukaryota,Clade-2. CAM,Phylum-2. Rhodophyta,Class-5. Florideophyceae,Order-Gracilariales ,Family-Gracilariaceae ,Genus-Hydropuntia ,Species-rangiferina ,Organism-Hydropuntia rangiferina ,		1. Eukaryota	2. CAM	2. Rhodophyta	5. Florideophyceae	Gracilariales	Gracilariaceae	Hydropuntia	rangiferina	Hydropuntia rangiferina			Rhodophyta	Hydropuntia rangiferina	188								26	26	26	26	25	26		26		P	Y	D	K	N	S	K	Q	I	L	G	N	G	T	K	G
A0A345UAS4	MNKNYSRYFTARIQFIILLSVNIISLSLIKPLNSGAFPIYAQQGYENPREATGRIVCANCHLAQKPIEIEAPKAILPNTIFEAVIRIPYDKNSKQILGSGSKGQLNTGAIVILPEGFKLAPKNLISEELKEKTKNTYIQSYSTLKDNILVVGPVSGERNQEITFPILSPDPSKDKNIHFLKYPIYAGANRGRGQIYPTGDKSNNNPISAFYSGKVTEIKSLKKGGYSISIEKTNGEIYTEITPAGLDLNISENSNIIANQNITKDPNAGGFGQNETEIVLQNPLRIKGMIAFFFSITLAQIFFVLKKKQWEKVQATKVNF	Domain-1. Eukaryota,Clade-2. CAM,Phylum-2. Rhodophyta,Class-5. Florideophyceae,Order-Gracilariales ,Family-Gracilariaceae ,Genus-Melanthalia ,Species-intermedia ,Organism-Melanthalia intermedia ,		1. Eukaryota	2. CAM	2. Rhodophyta	5. Florideophyceae	Gracilariales	Gracilariaceae	Melanthalia	intermedia	Melanthalia intermedia			Rhodophyta	Melanthalia intermedia	189								36	36	36	36	35	36		36		P	Y	D	K	N	S	K	Q	I	L	G	S	G	S	K	G
A0A6F8UNJ9	MKYMNQSYLQKSIKIIQTFIIICIGFVSFNSMSSSKVEAFPVYAQQGYENPREATGRIVCANCHLAQKPVNIETPQAVLPNSVFEAKVQIPYDSNGKQILGNGSKGSLNTGAVLILPEGFKLAPKNLIPQDLKEKTNNVYIQPYSTSKENILVVGPVGGDKNQEITFPILSPDPNKDKNVHFLKYPIYVGGNRGRGQLYPTGDKSNNNTVVCSNNGKIIKISPLDKGGYNIDIEKSNGDIYTENIPAGLNLNISEGNSVLANQNLTNDPNVGGFGQNETEIVLQSPARIKGMIAFFFVVTITQVLLVIKKKQWEKVQAAEVNF	Domain-1. Eukaryota,Clade-2. CAM,Phylum-2. Rhodophyta,Class-5. Florideophyceae,Order-Halymeniales ,Family-Halymeniaceae ,Genus-Grateloupia ,Species-asiatica ,Organism-Grateloupia asiatica ,		1. Eukaryota	2. CAM	2. Rhodophyta	5. Florideophyceae	Halymeniales	Halymeniaceae	Grateloupia	asiatica	Grateloupia asiatica			Rhodophyta	Grateloupia asiatica	190								39	39	39	39	38	39		39		P	Y	D	S	N	G	K	Q	I	L	G	N	G	S	K	G
A0A2S1FX12	MKYMNQSYLQKSIKIIQTFIIICIGFVSFNSMSSSKVEAFPVYAQQGYENPREATGRIVCANCHLAQKPVNIETPQAVLPNSVFEAKVQIPYDSNGKQILGNGSKGSLNTGAVLILPEGFKLAPKNLIPQDLKEKTNNIYIQPYSTSKENILVVGPVGGDKNQEITFPILSPDPNKDKNVHFLKYPIYVGGNRGRGQLYPTGDKSNNNTVVCSNNGKIIKISPLDKGGYNIDIEKSNGDIYTENIPAGLNLNISEGNSVLANQNLTNDPNVGGFGQNETEIVLQSPARIKGMIAFFFVVTITQVLLVIKKKQWEKVQAAEVNF	Domain-1. Eukaryota,Clade-2. CAM,Phylum-2. Rhodophyta,Class-5. Florideophyceae,Order-Halymeniales ,Family-Halymeniaceae ,Genus-Grateloupia ,Species-filicina ,Organism-Grateloupia filicina ,		1. Eukaryota	2. CAM	2. Rhodophyta	5. Florideophyceae	Halymeniales	Halymeniaceae	Grateloupia	filicina	Grateloupia filicina			Rhodophyta	Grateloupia filicina	191								39	39	39	39	38	39		39		P	Y	D	S	N	G	K	Q	I	L	G	N	G	S	K	G
R9XWG4	MKYMNQSYLQKSIKIIQTFIIICIGFVSFTSMSSSKVEAFPVYAQQGYENPREATGRIVCANCHLAQKPVNIETPQAVLPNSVFEAKVQIPYDSSGKQILGNGSKGSLNTGAVLILPEGFKLAPKNLIPQDLKEKTNNVYIQPYSTSKENILVVGPVGGDKNQEITFPILSPDPNKDKNVHFLKYPIYVGGNRGRGQIYPTGDKSNNNTVVCSNNGKIIKISQLDKGGYNIDIEKSNGEIYTENIPAGLNLNVSEGNSVLANQNLTNDPNVGGFGQNETEIVLQSPARIKGMIAFFFVVTITQVLLVIKKKQWEKVQAAEVNF	Domain-1. Eukaryota,Clade-2. CAM,Phylum-2. Rhodophyta,Class-5. Florideophyceae,Order-Halymeniales ,Family-Halymeniaceae ,Genus-Grateloupia ,Species-taiwanensis ,Organism-Grateloupia taiwanensis ,		1. Eukaryota	2. CAM	2. Rhodophyta	5. Florideophyceae	Halymeniales	Halymeniaceae	Grateloupia	taiwanensis	Grateloupia taiwanensis			Rhodophyta	Grateloupia taiwanensis	192								39	39	39	39	38	39		39		P	Y	D	S	S	G	K	Q	I	L	G	N	G	S	K	G
A0A6B9P4C2	MKYMNQSYLQKSIKIIQTFIIICIGFVSFNSMSSSKVEAFPVYAQQGYENPREATGRIVCANCHLAQKPVNIETPQAVLPNSVFEAKVQIPYDSNGKQILGNGSKGSLNTGAVLILPEGFKLAPKNLIPQELKEKTNNVYIQPYSTSKENILVVGPVGGDKNQEITFPILSPDPNRDKNVHFLKYPIYVGGNRGRGQIYPTGDKSNNNTVICSNNGKIIKISPLDKGGYNIDIEKSNGEIYVENIPAGLNLNVSEGNSVLANQNLTNDPNVGGFGQNETEIVLQSPARIKGMIAFFFVVTITQILLVIKKKQWEKVQAAEVNF	Domain-1. Eukaryota,Clade-2. CAM,Phylum-2. Rhodophyta,Class-5. Florideophyceae,Order-Halymeniales ,Family-Halymeniaceae ,Genus-Grateloupia ,Species-turuturu ,Organism-Grateloupia turuturu ,		1. Eukaryota	2. CAM	2. Rhodophyta	5. Florideophyceae	Halymeniales	Halymeniaceae	Grateloupia	turuturu	Grateloupia turuturu			Rhodophyta	Grateloupia turuturu	193								39	39	39	39	38	39		39		P	Y	D	S	N	G	K	Q	I	L	G	N	G	S	K	G
A0A6G6YCE7	MNSSYLKKSIKIIQSFIIIYVSLVSFNLISPLTVRAFPIYAQQGYEDPREATGRIVCANCHLAQRPVEIETPQAVLPNSVFEATVKIPYDNSYKQILGNGTKGPLNTGAVLILPEGFKLAPKNLISQELKEKTKNFYIQPYSTSKENILIVGPVPGDTNQEIIFPILSPDPSKDKNIHFLKYPIYVGGNRGRGQIYPTGDKSNNNIFTSSNSGKIIKISTLDKGGYNIDIEKLNGERYTENIPAGLNLSVSEGNNILANQNLTNDPNIGGFGQSETEIVLQSPVRIKGMIAFFFIVTLTQILFVIKKKQWEKVQAAEINF	Domain-1. Eukaryota,Clade-2. CAM,Phylum-2. Rhodophyta,Class-5. Florideophyceae,Order-Halymeniales ,Family-Halymeniaceae ,Genus-Halymenia ,Species-maculata ,Organism-Halymenia maculata ,		1. Eukaryota	2. CAM	2. Rhodophyta	5. Florideophyceae	Halymeniales	Halymeniaceae	Halymenia	maculata	Halymenia maculata			Rhodophyta	Halymenia maculata	194								36	36	36	36	35	36		36		P	Y	D	N	S	Y	K	Q	I	L	G	N	G	T	K	G
A0A3G3MGC6	MNSHQHNSLIERMIILLLLVIAILQSNPLLQNKAQAFPIYAQQGYENPREATGRIVCANCHLAQKNISIEAPKSILPNTVFETTVKIPYNLQSKQILSNGAKGKLNTGAVLILPDGFQLAPSNLISDEIKAKTQNVYIQPYSTNKKNILVVGPIAGNTNQEITFPILSPDPNKDKSIHFLKYPIYAGGNRGRGQVYPNGDKTNNNAITSSMGGKITDIQTLEKGGYKINIQAFDGNNISENIPPGFDLQVTKGDNVIPNQSLTQDPNIGGFGQNETEIVLQSPTRIKGMITFFIITAISQIFFVLKKKQWEKVQASEMNF	Domain-1. Eukaryota,Clade-2. CAM,Phylum-2. Rhodophyta,Class-5. Florideophyceae,Order-Hapalidiales ,Family-Hapalidiaceae ,Genus-Lithothamnion ,Species-sp ,Organism-Lithothamnion sp ,		1. Eukaryota	2. CAM	2. Rhodophyta	5. Florideophyceae	Hapalidiales	Hapalidiaceae	Lithothamnion	sp	Lithothamnion sp			Rhodophyta	Lithothamnion sp	195								36	36	36	36	35	36		36		P	Y	N	L	Q	S	K	Q	I	L	S	N	G	A	K	G
A0A3G3MG10	MNSNNCKYLIKKMITLLIIIGLSQYSTSTFLQKKVNAFPIYAQQGYENPREATGRIVCANCHLAEKSVSIETPQSILPNTVFEATVKIPYNLENKQILGNGTKGNLNVGAVLILPDGFKLAPSNLISNNIKEKTKNVYIQPYSTNKANILVVGPIAGNDNQEITFPILSPDPNKDKSVHFLKYPIYAGGNRGRGQVYPSGDKSNNNAINSSTSGKITQIEINEKGGYKIDIQTSDGKMISETIPKGLELQVSNGETIKYNQSLTKDPNVGGFGQNETEIVLQSPTRIKGMIIFFLIVAISQIFFVLKKKQWEKVQASEMNF	Domain-1. Eukaryota,Clade-2. CAM,Phylum-2. Rhodophyta,Class-5. Florideophyceae,Order-Hapalidiales ,Family-Hapalidiaceae ,Genus-Synarthrophyton ,Species-chejuense ,Organism-Synarthrophyton chejuense ,		1. Eukaryota	2. CAM	2. Rhodophyta	5. Florideophyceae	Hapalidiales	Hapalidiaceae	Synarthrophyton	chejuense	Synarthrophyton chejuense			Rhodophyta	Synarthrophyton chejuense	196								37	37	37	37	36	37		37		P	Y	N	L	E	N	K	Q	I	L	G	N	G	T	K	G
A0A1C9CBH2	MNNRNIKFVFSILFSLALLVNITNGGVCYGFPIYAQQSYDNPREATGRIVCANCHLAQKPVKIETPQSVLPNSVFEARVEIPYNNKQRQVLGDGNTGPLNMGAIVILPEGFKLAPKSKVSEAIQTKNKGIYIQPYSKTHKNILVVGPIPSNTHQEITFPIIAPDPAQDKNTHFLKYPIYVGGNRGRGQIYPSGEKSNNNIVVAKASGKVQSIQPLDDNNLQIDIQDIKSNIITYSIPSNIELTISEGDIIDKDQALTTDPNIGGFGQSETEIVLQNPKRIQGMIVFFFIFTLAQIFFVLKKKQFEKVQALEKNF	Domain-1. Eukaryota,Clade-2. CAM,Phylum-2. Rhodophyta,Class-5. Florideophyceae,Order-Hildenbrandiales ,Family-Hildenbrandiaceae ,Genus-Apophlaea ,Species-sinclairii ,Organism-Apophlaea sinclairii ,		1. Eukaryota	2. CAM	2. Rhodophyta	5. Florideophyceae	Hildenbrandiales	Hildenbrandiaceae	Apophlaea	sinclairii	Apophlaea sinclairii			Rhodophyta	Apophlaea sinclairii	197								30	30	30	30	29	30		30		P	Y	N	N	K	Q	R	Q	V	L	G	D	G	N	T	G
A0A1C9CFE0	MKLNRSIKFAFLALALPGIFFNTVNLTKCHGFPIYAQQSYDNPREATGRIVCANCHLAQKPVTIEVPQAVLPNSTFEAIVKIPYDNQQKQILGNGMKGELNIGGIVILPEGFKLAPKHKTSKATQLKNKGIYIQPYSKAKDNILVVGPIPGNSHQEIIFPIIAPDPAQNKNVHFLKYSIYVGGNRGRGQIYPSGDKSNNNAITATIDGQVHKIETLNNGGLVVEIKDTNGDIKTAQIPSSLDLRVHLGDVVKQDEALTSDPNIGGFGQSETEIVLQNPKRIQGMIVFFLILTVAQIFFILKKKQFEKVQALERNF	Domain-1. Eukaryota,Clade-2. CAM,Phylum-2. Rhodophyta,Class-5. Florideophyceae,Order-Hildenbrandiales ,Family-Hildenbrandiaceae ,Genus-Hildenbrandia ,Species-rivularis ,Organism-Hildenbrandia rivularis ,		1. Eukaryota	2. CAM	2. Rhodophyta	5. Florideophyceae	Hildenbrandiales	Hildenbrandiaceae	Hildenbrandia	rivularis	Hildenbrandia rivularis			Rhodophyta	Hildenbrandia rivularis	198								31	31	31	31	30	31		31		P	Y	D	N	Q	Q	K	Q	I	L	G	N	G	M	K	G
A0A1C9CFW6	MIHFNRSTKLVLFILIFPILFFNTVHLTPSYGFPIYAQQSYDNPREATGRIVCANCHLAQRPVKIEIPQSVLPNSVFETAIKIPYDQQQQQLLGDGTKGSLNIGAVVILPEGFKLAPKNRISEETRIKNKGVYIQPYSKAKSNILVVGPIPSNAHQEIIFPIIAPDPAQNKNIHFLKYPIYVGGNRGRGQIYPSGDKSNNNAISAATSGQIQSIQSLDNGQLEIKINDINNNTIINLIPSGITARVRIGDFVKQDQPLTIDPNIGGFGQSEAEIVLQSPKRIQGMIVFFFILTVAQIFFVLKKKQFEKVQALEKNF	Domain-1. Eukaryota,Clade-2. CAM,Phylum-2. Rhodophyta,Class-5. Florideophyceae,Order-Hildenbrandiales ,Family-Hildenbrandiaceae ,Genus-Hildenbrandia ,Species-rubra ,Organism-Hildenbrandia rubra ,		1. Eukaryota	2. CAM	2. Rhodophyta	5. Florideophyceae	Hildenbrandiales	Hildenbrandiaceae	Hildenbrandia	rubra	Hildenbrandia rubra			Rhodophyta	Hildenbrandia rubra	199								32	32	32	32	31	32		32		P	Y	D	Q	Q	Q	Q	Q	L	L	G	D	G	T	K	G
A0A1G4NSG1	MRFKNSVTFYKILRIVACTYFAILGFIMIKPNLSFAFPIYAQQAYENPREATGRIVCANCHLAEKPARIELPQAVLPNTVFEAVVKIPYENEAKQILGNGAKGPLNVGAVVILPKGFKLAPKNRISEEIKSKTKNVYIQPYSTKQDNILVVGPIPGDKNKEIIFPILSPDPSKDKGTAFLKYSVFVGANRGRGQIYPTGDKTNNNTINASVNGKIINIQTLEKGGYEITIEKSDKTIITDKITKGLDLKVKTGDSISVDQALTSDPNVGGFGQNEAEIILQSPARIKGMIAFFIAVTLAQIFFVLKKKQWEKVQAAEINF	Domain-1. Eukaryota,Clade-2. CAM,Phylum-2. Rhodophyta,Class-5. Florideophyceae,Order-Nemaliales ,Family-Galaxauraceae ,Genus-Dichotomaria ,Species-marginata ,Organism-Dichotomaria marginata ,		1. Eukaryota	2. CAM	2. Rhodophyta	5. Florideophyceae	Nemaliales	Galaxauraceae	Dichotomaria	marginata	Dichotomaria marginata			Rhodophyta	Dichotomaria marginata	200								36	36	36	36	35	36		36		P	Y	E	N	E	A	K	Q	I	L	G	N	G	A	K	G
A0A1G4NSY5	MRLKNSSAFYKITRILTCLCLSVLTYITVKPYISYAFPIYAQQAYENPREATGRIVCANCHLTQKPAGIELPQAVLPNTVFEAIVKIPYDNEAQQILGNGSKGPLNVGAVVILPKGFKLAPSKIIPDEIKSKIKGVYIQPYSTKQDNILVVGPLPGDTNKEIIFPILSPDPSKDKGTSYLKYSVFVGANRGRGQVYPTGDKTNNNTVNASTNGKVVNIENLDKGGYKISIEKPDQTTIIDKIPKGLELKVKTGDFVTTDQVLTFDPNVGGFGQNEAEIVLQSPARIKGMIAFFITVTLAQIFFVLKKKQWEKVQAAEINF	Domain-1. Eukaryota,Clade-2. CAM,Phylum-2. Rhodophyta,Class-5. Florideophyceae,Order-Nemaliales ,Family-Galaxauraceae ,Genus-Galaxaura ,Species-rugosa ,Organism-Galaxaura rugosa ,		1. Eukaryota	2. CAM	2. Rhodophyta	5. Florideophyceae	Nemaliales	Galaxauraceae	Galaxaura	rugosa	Galaxaura rugosa			Rhodophyta	Galaxaura rugosa	201								36	36	36	36	35	36		36		P	Y	D	N	E	A	Q	Q	I	L	G	N	G	S	K	G
A0A1G4NRS3	MILSYSHKFYTEIKKLTYVFIGIATFLYINVSNVGAFPIYAQQAYENPREATGRIVCANCHLAQKAAEIEVPQAVLPNTVFEAVVKIPYDSEAKQILGNGSKGPLNVGAVVILPEGFKLAPTKRLTEELKAKTKGVYIQPYSTSKDNILVVGPISGDKNREIIFPILSPDPAVNKSAAFLKYPVFVGANRGRGQVYPTGDKSNNNPVLSNVNGKITNIDSLEKGGYQISILTSNNDTITQKVGLGLELKVKVGEIIALDQPITKDPNVGGFGQNETEIVLQSPARIQGMIAFFIAVTISQIFFVLKKKQWEKVQAAEINF	Domain-1. Eukaryota,Clade-2. CAM,Phylum-2. Rhodophyta,Class-5. Florideophyceae,Order-Nemaliales ,Family-Liagoraceae ,Genus-Dermonema ,Species-virens ,Organism-Dermonema virens ,		1. Eukaryota	2. CAM	2. Rhodophyta	5. Florideophyceae	Nemaliales	Liagoraceae	Dermonema	virens	Dermonema virens			Rhodophyta	Dermonema virens	202								36	36	36	36	35	36		36		P	Y	D	S	E	A	K	Q	I	L	G	N	G	S	K	G
A0A1G4NTN5	MTLNHTTKLHKSVNILTYAIFGLLAFLFMNIYSANAFPIYAQQAYENPREATGRIVCANCHLAQKAAEIEVPQAVLPNTVFEAVVKIPYDSDSKQILGNGSKGPLNVGAVVILPKGFKLAPSNRLSEELKTKTKGVYIQPYSTNQDNILVVGPISGEKNREIIFPILSPDPAVNKNAAFLKYPVFVGANRGRGQVYPTGDKSNNNAVLSSISGKVTNIESLERGGYQLSISKNNDGVAIEKVGPGLELKVKVGDSITVDQQLTKDPNVGGFGQNETEIVLQSPARIQGMIAFFMVVTVSQIFFVLKKKQWEKVQAAEINF	Domain-1. Eukaryota,Clade-2. CAM,Phylum-2. Rhodophyta,Class-5. Florideophyceae,Order-Nemaliales ,Family-Liagoraceae ,Genus-Helminthocladia ,Species-australis ,Organism-Helminthocladia australis ,		1. Eukaryota	2. CAM	2. Rhodophyta	5. Florideophyceae	Nemaliales	Liagoraceae	Helminthocladia	australis	Helminthocladia australis			Rhodophyta	Helminthocladia australis	203								36	36	-97	36	35	36		36		P	Y	D	S	D	S	K	Q	I	L	G	N	G	S	K	G
A0A1G4NZD7	MPLNYSVKINMTKNIVKYFLVGLVTLFVTNATQVNAFPIYAQQAYENPREATGRIVCANCHLAQKPAEIEVPQAVLPNTVFEAIVKIPYEDQTKQILGNGSKGSLNVGAVVILPKGFKLAPNSRLSEELKAKTKGVYIQPYSTNQDNILVVGPISGDKNKEIIFPILSPDPSSNKNAAFLKYPVFVGANRGRGQVYPTGDKTNNNVILSSTSGRITEISNLEKGGYEINIAKNNDSIIKEKISAGLELKVKEGENISVGQALTKDPNVGGFGQNETEIVLQSPARIKGMIGFFIIVTISQIFFVLKKKQWEKVQAAEINF	Domain-1. Eukaryota,Clade-2. CAM,Phylum-2. Rhodophyta,Class-5. Florideophyceae,Order-Nemaliales ,Family-Liagoraceae ,Genus-Helminthora ,Species-furcellata ,Organism-Helminthora furcellata ,		1. Eukaryota	2. CAM	2. Rhodophyta	5. Florideophyceae	Nemaliales	Liagoraceae	Helminthora	furcellata	Helminthora furcellata			Rhodophyta	Helminthora furcellata	204								36	36	36	36	35	36		36		P	Y	E	D	Q	T	K	Q	I	L	G	N	G	S	K	G
A0A1G4NU64	MTLNYSVPLKRPNNLAIYFILNLIALILVCTTCANAFPIYAQQAYENPREATGRIVCANCHLAQKPAEIEVPQAVLPNTVFEAVVKIPYDNDAKQILGNGAKGSLNVGAVVILPKGFKLAPNNRLSDELKTKIKGVYIQPYSTQQDNILVVGPIAGDKNKEIIFPILSPDPSSNKNVAFLKYPVFVGANRGRGQVYPNGDKTNNNIILSSTSGRITQINNLEKGGYELSIAKSNGDIVKENILPGLELKVKEGENIVTEQALTKDPNVGGFGQNETEIVLQSPARIQGMIAFFILVTISQIFFVLKKKQWEKVQAAEINF	Domain-1. Eukaryota,Clade-2. CAM,Phylum-2. Rhodophyta,Class-5. Florideophyceae,Order-Nemaliales ,Family-Liagoraceae ,Genus-Hommersandiophycus ,Species-borowitzkae ,Organism-Hommersandiophycus borowitzkae ,		1. Eukaryota	2. CAM	2. Rhodophyta	5. Florideophyceae	Nemaliales	Liagoraceae	Hommersandiophycus	borowitzkae	Hommersandiophycus borowitzkae			Rhodophyta	Hommersandiophycus borowitzkae	205								36	36	36	36	35	36		36		P	Y	D	N	D	A	K	Q	I	L	G	N	G	A	K	G
A0A1G4NUL3	MTLNYSVKQNRLQNILKYFLLGLVALFFLNAVKVNAFPIYAQQAYENPREATGRIVCANCHLAQKPAEIEVPQAVLPNTVFEAVVKIPYDTQVKQILGNGAKGSLNVGAVVILPKGFKLAPSNRLSDELKSKTKGVYIQPYSTKQDNILVVGPIPGDKNQEIIFPILSPDPSSNKDVAFLKYPVFVGANRGRGQVYPTGDKTNNAIVTSNSSGKITQINLLDKGGYEITIAKNNDAVSKQIISPGLELKVKEGDNITLDQALTKDPNVGGFGQNEAEIVLQSPARIKGMIGFFILVTISQIFFVLKKKQWEKVQAAEINF	Domain-1. Eukaryota,Clade-2. CAM,Phylum-2. Rhodophyta,Class-5. Florideophyceae,Order-Nemaliales ,Family-Liagoraceae ,Genus-Izziella ,Species-formosana ,Organism-Izziella formosana ,		1. Eukaryota	2. CAM	2. Rhodophyta	5. Florideophyceae	Nemaliales	Liagoraceae	Izziella	formosana	Izziella formosana			Rhodophyta	Izziella formosana	206								36	36	-97	36	35	36		36		P	Y	D	T	Q	V	K	Q	I	L	G	N	G	A	K	G
A0A1G4NZX6	MTLNYSVKRNTLKNTVKYFFLGLGTLFFLSATQVAAFPIYAQQAYENPREATGRIVCANCHLAQKPAEIEVPQAVLPNTVFEAIVKIPYDSQAKQVLGNGAKGSLNVGAVVILPKGFKLAPNNRLSEELKSKTKGVYIQPYSTKQDNILVVGPIAGDKNKEIIFPILSPDPSSNKDVAFLKYPVFVGANRGRGQVYPTGDKTNNTVFTSSSTGKITQINVLDKGGYEINIAKNNDTVSKEIISAGLELKVKEGDSIVVDQPLTKDPNVGGFGQNEAEIVLQSPARIKGMIGFFILVTISQIFFVLKKKQWEKVQAAEINF	Domain-1. Eukaryota,Clade-2. CAM,Phylum-2. Rhodophyta,Class-5. Florideophyceae,Order-Nemaliales ,Family-Liagoraceae ,Genus-Liagora ,Species-brachyclada ,Organism-Liagora brachyclada ,		1. Eukaryota	2. CAM	2. Rhodophyta	5. Florideophyceae	Nemaliales	Liagoraceae	Liagora	brachyclada	Liagora brachyclada			Rhodophyta	Liagora brachyclada	207								36	36	36	36	35	36		36		P	Y	D	S	Q	A	K	Q	V	L	G	N	G	A	K	G
A0A1G4NVP6	MTLNYSVKQNTLKNTVKYFFLGLGTLFFLSAAQVAAFPIYAQQAYENPREATGRIVCANCHLAQKPAEIEVPQAVLPNTVFEAIVKIPYDSQAKQILGNGAKGSLNVGAVVILPKGFKLAPNNRLSEELKSKTKGVYIQPYSTKQDNILVVGPIAGDKNKEIVFPILSPDPSSNKDVAFLKYPVFVGANRGRGQVYPTGDKTNNTVFTSSSNGKITQINVLDKGGYEINIAKSNDTVSKEIISAGLELKVKEGDSIVVDQPLTKDPNVGGFGQNEAEIVLQSPARIKGMIGFFILVTISQIFFVLKKKQWEKVQAAEINF	Domain-1. Eukaryota,Clade-2. CAM,Phylum-2. Rhodophyta,Class-5. Florideophyceae,Order-Nemaliales ,Family-Liagoraceae ,Genus-Liagora ,Species-harveyana ,Organism-Liagora harveyana ,		1. Eukaryota	2. CAM	2. Rhodophyta	5. Florideophyceae	Nemaliales	Liagoraceae	Liagora	harveyana	Liagora harveyana			Rhodophyta	Liagora harveyana	208								36	36	36	36	35	36		36		P	Y	D	S	Q	A	K	Q	I	L	G	N	G	A	K	G
A0A1G4NVU7	MTLNYLIKFRKKINISICILLSVLISIILNSSRVEAFPIYAQQAYDNPREATGRIVCANCHLAQKPAQIEVPQSVLPDTVFEAVVKIPYDSEVKQILGSGTKGSLNVGAVVILPKGFKLAPANRLSEELKAKTKGVYIQTYSTAQDNILVVGPVPGDKNKEIVFPVLSPDPSKDKTAAFLKYPVFVGANRGRGQVYPTGEKTNNNIITSTTNGTIRDIQNLEKGGYAISIAKNNDSIVKEVIPKGIELTVKVGDSISIDQALTKDPNVGGFGQNETEIVLQSPARIKGMIAFFMAVTISQIFFVLKKKQWEKVQAAEINF	Domain-1. Eukaryota,Clade-2. CAM,Phylum-2. Rhodophyta,Class-5. Florideophyceae,Order-Nemaliales ,Family-Liagoraceae ,Genus-Liagoropsis ,Species-maxima ,Organism-Liagoropsis maxima ,		1. Eukaryota	2. CAM	2. Rhodophyta	5. Florideophyceae	Nemaliales	Liagoraceae	Liagoropsis	maxima	Liagoropsis maxima			Rhodophyta	Liagoropsis maxima	209								36	36	36	36	35	36		36		P	Y	D	S	E	V	K	Q	I	L	G	S	G	T	K	G
A0A1G4NX09	MALNYSFRSKNIQNILKYCFLGLVTIFCIHAKSVEAFPIYAQQAYDNPREATGRIVCANCHLAQKPAEIEVPQAVLPNTVFEAVVKIPYDSQVKQILGNGSKGPLNVGAVVILPKGFQLAPKNRLSEELKAKTKGVYIQPYSTKQDNILVVGPIPGDKNQEIIFPILSPDPSSNKEAAFLKYPVFVGANRGRGQVYPTGDKTNNNIVTSSTAGKVTEITALEKGGYEISIVKNDNTIVKEKISSGLELKIKEGDNILFEQALTKDPNVGGFGQNETEIVLQSPARIQGMIAFFIIVTISQIFFVLKKKQWEKVQAAEINF	Domain-1. Eukaryota,Clade-2. CAM,Phylum-2. Rhodophyta,Class-5. Florideophyceae,Order-Nemaliales ,Family-Liagoraceae ,Genus-Neoizziella ,Species-asiatica ,Organism-Neoizziella asiatica ,		1. Eukaryota	2. CAM	2. Rhodophyta	5. Florideophyceae	Nemaliales	Liagoraceae	Neoizziella	asiatica	Neoizziella asiatica			Rhodophyta	Neoizziella asiatica	210								36	36	-97	36	35	36		36		P	Y	D	S	Q	V	K	Q	I	L	G	N	G	S	K	G
A0A1G4NY71	MPLNYSVKSHNMTDILKYIVLALVTLFHINATVVEAFPIYAQQAYENPREATGRIVCANCHLAQKPAEIEVPQAVLPNTVFEAIVKIPYDSQAKQILGNGSKGPLNVGAVVILPKGFQLAPKNRLSEELKAKTKGVYIQPYSTKQENILVVGPIPGDKNKEIIFPILSPDPSINKEAAFLKYPVFVGANRGRGQVYPTGDKSNNNIITSSTTGKITQITSLEKGGYIINISNNNDSVIKETISPGLELKVKEGDNIIIDQALTKDPNVGGFGQSETEIVLQSPARIQGMIAFFIVVTISQIFFVLKKKQWEKVQAAEINF	Domain-1. Eukaryota,Clade-2. CAM,Phylum-2. Rhodophyta,Class-5. Florideophyceae,Order-Nemaliales ,Family-Liagoraceae ,Genus-Titanophycus ,Species-setchellii ,Organism-Titanophycus setchellii ,		1. Eukaryota	2. CAM	2. Rhodophyta	5. Florideophyceae	Nemaliales	Liagoraceae	Titanophycus	setchellii	Titanophycus setchellii			Rhodophyta	Titanophycus setchellii	211								36	36	36	36	35	36		36		P	Y	D	S	Q	A	K	Q	I	L	G	N	G	S	K	G
A0A1G4P0J7	MVLNYPAVRKRKHNIIIYFILSFITLLFIRLTYVNAFPIYAQQAYENPREATGRIVCANCHLAQKPTDIEVPKSVLPNTVFEAVVKIPYDSQAQQILGNGKKGPMNVGAVVILPQGFKLAPANRMSEELKNKTKGVYIQTYSTKQDNILVVGPVPGDKNKEIIFPILSPDPSINKNTAFLKYPVFVGANRGRGQVYPTGDKTNNTIITSSISGKIIEITNREKGGYEVRIAKGNDSDSIVTEIITRGLELKVKEGDNIITGQALTKDPNVGGFGQNETEIVLQSPARIQGMIAFFVLVTISQIFFVLKKKQWEKVQAAEINF	Domain-1. Eukaryota,Clade-2. CAM,Phylum-2. Rhodophyta,Class-5. Florideophyceae,Order-Nemaliales ,Family-Liagoraceae ,Genus-Trichogloeopsis ,Species-pedicellata ,Organism-Trichogloeopsis pedicellata ,		1. Eukaryota	2. CAM	2. Rhodophyta	5. Florideophyceae	Nemaliales	Liagoraceae	Trichogloeopsis	pedicellata	Trichogloeopsis pedicellata			Rhodophyta	Trichogloeopsis pedicellata	212								36	36	36	36	35	36		36		P	Y	D	S	Q	A	Q	Q	I	L	G	N	G	K	K	G
A0A1G4NYT8	MTVNKNNMPITLQKNWIYTLIVCIATLITTTYQVQAFPIYAQQAYENPREATGRIVCANCHLAQKPAEIEVPQSVLPNTVFEAVVKIPYDSQNQQILGNGSKGPLNVGAVVILPKGFKLAPTNRLSEELKTKTKGVYIQPYSTSQNNILVVGPISGDKNKEIIFPILSPDPATDKDVAFLKYPVFVGANRGRGQVYPTGDKSNNNAILSPTNGKITNIQTLDKGGYNVIITQSNNESLTAAVGRGLELSVKVGDTIKIDQALTRDPNVGGFGQNEAEIVLQSPARIKGMIAFFIAVTISQIFFVLKKKQWEKVQAAEINF	Domain-1. Eukaryota,Clade-2. CAM,Phylum-2. Rhodophyta,Class-5. Florideophyceae,Order-Nemaliales ,Family-Liagoraceae ,Genus-Yamadaella ,Species-caenomyce ,Organism-Yamadaella caenomyce ,		1. Eukaryota	2. CAM	2. Rhodophyta	5. Florideophyceae	Nemaliales	Liagoraceae	Yamadaella	caenomyce	Yamadaella caenomyce			Rhodophyta	Yamadaella caenomyce	213								36	36	36	36	35	36		36		P	Y	D	S	Q	N	Q	Q	I	L	G	N	G	S	K	G
A0A1G4NWI5	MTLNYSVKFCKKIHILAYSLFSIFMLITYNPSVSDAFPIYAQQAYENPREATGRIVCANCHLAQKPAEIEVPQAVLPNTVFEAVVKIPYDSQDKQILGSGTKGPLNVGAVVILPKGFKLAPNNRLSEELKAKNKGVYIQPYSTAQDNILVVGPIPGDKHKEIVFPILSPDPAKDKSAAFLKYPVFVGANRGRGQVYPTGEKSNNNTINAIANGKISNIQNLEKGGYEIIISKNNDEIIKEIVPKGLELKVKVGDKVTIEQPLTKDPNVGGFGQSETEIVLQSPARVQGMIAFFIAVTISQIFFVLKKKQWEKVQAAEINF	Domain-1. Eukaryota,Clade-2. CAM,Phylum-2. Rhodophyta,Class-5. Florideophyceae,Order-Nemaliales ,Family-Nemaliaceae ,Genus-Nemalion ,Species-sp. ,Organism-Nemalion sp. H.1444 ,		1. Eukaryota	2. CAM	2. Rhodophyta	5. Florideophyceae	Nemaliales	Nemaliaceae	Nemalion	sp.	Nemalion sp. H.1444			Rhodophyta	Nemalion sp.	214								36	36	36	36	35	36		36		P	Y	D	S	Q	D	K	Q	I	L	G	S	G	T	K	G
A0A1G4NXR9	MKPKNLTAFRYVIRILLFTSLNLFIFTAISPSQSNAFPIYAQQAYENPREATGRIVCANCHLAQKPAEIEVPQAVLPNTVFEAIVKIPYDSQSKQILGNGNKGPLNVGAVVILPKGFKLAPSNMMSEEMKSKTKGVYIQPYSTKQDNILVVGPVPGDKNKEIIFPILSPDPSKDKTTSFLKYSVFVGANRGRGQVYPTGEKTNNNTISASTSGTVSNIETAEKGGFIVSITKNNNETITDNIPKGVDLKIKIGDKISAEQPLTIDPNAGGFGQNEAEIVLQSPSRIKGMIVFFIAVTISQIFFVLKKKQWEKVQAAEINF	Domain-1. Eukaryota,Clade-2. CAM,Phylum-2. Rhodophyta,Class-5. Florideophyceae,Order-Nemaliales ,Family-Scinaiaceae ,Genus-Scinaia ,Species-undulata ,Organism-Scinaia undulata ,		1. Eukaryota	2. CAM	2. Rhodophyta	5. Florideophyceae	Nemaliales	Scinaiaceae	Scinaia	undulata	Scinaia undulata			Rhodophyta	Scinaia undulata	215								36	36	36	36	35	36		36		P	Y	D	S	Q	S	K	Q	I	L	G	N	G	N	K	G
A0A1C9C953	MKINHFKRWTQKISITTLTLLSIICLNANNFFEVKAFPIYAQQGYENPREATGRIVCANCHLAQKPVEIETPQSVLPNSVFEATVKIPYDVNNKQILTNGQKGSLNVGAIVILPEGFKLAPKNLISKELKEKTKNIYIQPYSTDKNNILVVGPMPSNKNQEIIFPILSPNPDKDKNVHFLKYPIYAGGNRGRGQIYPTGDKSNNNIITSSNSGKITRIQTTDKGNYEINVQKVDGGIYTESIPIGLELNVLEGENIHINQNLTKDPNVGGFGQNETEIVLQSPARIKGMIIFFLSVTLAQIFFVLKKKQWEKVQAAEMNF	Domain-1. Eukaryota,Clade-2. CAM,Phylum-2. Rhodophyta,Class-5. Florideophyceae,Order-Nemastomatales ,Family-Schizymeniaceae ,Genus-Schizymenia ,Species-dubyi ,Organism-Schizymenia dubyi ,		1. Eukaryota	2. CAM	2. Rhodophyta	5. Florideophyceae	Nemastomatales	Schizymeniaceae	Schizymenia	dubyi	Schizymenia dubyi			Rhodophyta	Schizymenia dubyi	216								36	36	36	36	35	36		36		P	Y	D	V	N	N	K	Q	I	L	T	N	G	Q	K	G
A0A6C0W378	MPFNNFIRFSNQLKSSLLIILGIFCISGIYSLPSHAFPIYAQQAYNNPREATGRIVCANCHLAQKPVQIEAPKAVLPNTVFEAVVKIPYDTQFQQVLGGGTKGSLNVGAVVILPKGFKLAPSNMLSEEIKAKTKGVYIQPYSTDKDNILVVGPIPGDKNKEIVFPILSPDPSKDKNSYFLKYPVFVGGNRGRGQIYPTGEKTNNNQVVSSTAGKITDIQALDKGGYTVNILKNNQDSITESVPKGLNLLVKAGDNVSVDQALTQDPNVGGFGQNETEIVLQSPARVKGMIAFLVAVTIAQIFFVLKKKQWEKVQAAEINF	Domain-1. Eukaryota,Clade-2. CAM,Phylum-2. Rhodophyta,Class-5. Florideophyceae,Order-Palmariales ,Family-Palmariaceae ,Genus-Palmaria ,Species-decipiens ,Organism-Palmaria decipiens (Red alga) (Rhodymenia decipiens) ,		1. Eukaryota	2. CAM	2. Rhodophyta	5. Florideophyceae	Palmariales	Palmariaceae	Palmaria	decipiens	Palmaria decipiens (Red alga) (Rhodymenia decipiens)			Rhodophyta	Palmaria decipiens	217								36	36	36	36	35	36		36		P	Y	D	T	Q	F	Q	Q	V	L	G	G	G	T	K	G
A0A1C9CGY1	MPFNNFIRFSNQLKSSLLIILGISCISGIYSLPSHAFPIYAQQAYNNPREATGRIVCANCHLAQKPVEIEAPKAVLPNTVFEAVVKIPYDTQSQQVLGGGTKGSLNVGAVVILPKGFKLAPSNMLSEEIKAKTKGVYIQPYSTDKDNILVVGPIPGDKNKEIVFPILSPDPSKDKNSYFLKYPVFVGGNRGRGQIYPTGEKTNNNQVVSSTAGKITDIQALDKGGYTVNIIKNNQDSITESVPKGLNLLVKTGDNVSVDQALTQDPNVGGFGQNETEIVLQSPARVRAMIAFLVVLTIAQIFFVLKKKQWEKVQAAEINF	Domain-1. Eukaryota,Clade-2. CAM,Phylum-2. Rhodophyta,Class-5. Florideophyceae,Order-Palmariales ,Family-Palmariaceae ,Genus-Palmaria ,Species-palmata ,Organism-Palmaria palmata (Dulse) (Rhodymenia palmata) ,		1. Eukaryota	2. CAM	2. Rhodophyta	5. Florideophyceae	Palmariales	Palmariaceae	Palmaria	palmata	Palmaria palmata (Dulse) (Rhodymenia palmata)			Rhodophyta	Palmaria palmata	218								36	36	36	36	35	36		36		P	Y	D	T	Q	S	Q	Q	V	L	G	G	G	T	K	G
A0A1C9C804	MYILLIASCINLINPIITQAFPLYAQQGYEDPREATGRIVCANCHLAQKPVEIETPQAVLPNSVFEAKIKIPYEDANKQLLGNGRKGNMNVGAVLILPEGFKLAPKNLISQELKEKTKGIYIQPYSTSKDNILVVGPMPVGKNKEIIFPILSPDPSTNKNVHFLKYPIYVGGNRGRGQIYPTGDKSNNNAIISSHSGKVTNIETLNNGGYNITIKDLNDEIYTENIPNGFTLKISIGSQISVNDPITNDPNVGGFGQNETEIVLQSPIRIKWMIAFFFIVTLAQIFFVLKKKQWEKVQAAEMNF	Domain-1. Eukaryota,Clade-2. CAM,Phylum-2. Rhodophyta,Class-5. Florideophyceae,Order-Peyssonneliales ,Family-Peyssonneliaceae ,Genus-Riquetophycus ,Species-sp ,Organism-Riquetophycus sp ,		1. Eukaryota	2. CAM	2. Rhodophyta	5. Florideophyceae	Peyssonneliales	Peyssonneliaceae	Riquetophycus	sp	Riquetophycus sp			Rhodophyta	Riquetophycus sp	219								20	20	20	20	19	20		20		P	Y	E	D	A	N	K	Q	L	L	G	N	G	R	K	G
A0A1C9CHL5	MHLRYSKNLIKIVQLFILILIHINCISILDVKAFPIYAQQGYEDPREATGRIVCANCHLAQKPVNIEVPQAVLPNSIFEATIKIPYESNNKQILSNGNQGPLNTGAILILPEGFKLAPKNLMTKELQEKTKNVYIQPYSTIKDNILIAGPLYGKTNQEIIFPILSPDPSKDKKTHFLKYPIYVGGNRGRGQIYPTGDKSNNNVVSSLNNGKVIDIIPNKKGGYIISIQKTDKSIYEENIPAGLTLNIKKGDNILAKQNITNDPNVGGFGQNETEIVLQSPIRIKGMIFFFFSITLTQILLVLKKKQWEKVQAADINF	Domain-1. Eukaryota,Clade-2. CAM,Phylum-2. Rhodophyta,Class-5. Florideophyceae,Order-Plocamiales ,Family-Plocamiaceae ,Genus-Plocamium ,Species-cartilagineum ,Organism-Plocamium cartilagineum (Red comb weed) (Gelidium cartilagineum) ,		1. Eukaryota	2. CAM	2. Rhodophyta	5. Florideophyceae	Plocamiales	Plocamiaceae	Plocamium	cartilagineum	Plocamium cartilagineum (Red comb weed) (Gelidium cartilagineum)			Rhodophyta	Plocamium cartilagineum	220								33	33	33	33	32	33		33		P	Y	E	S	N	N	K	Q	I	L	S	N	G	N	Q	G
A0A3G3MHG6	MHIKYFKSSVIKTVFLALAFISFFHLNLLLPLKTQAFPIYAQQAYENPREATGRIICANCHLAQKPVTVEAPQSILPNTVFETVVKIPYDSQKQQILGNGIKGPLNVGAIVILPEGFKLAPQNLVPDDIKEKTKNLYIQPYSTNKPNILVVGPIPGNQNQEISFPILSPDPNKNKNVHFFKYPIYVGGNRGRGQIYPTGDKSNNNAITSPSNGKVTEIKELEKGGYTINIEKQDGTAIQENIPKGLDLQISKGDQIVNNQFLTKDPNVGGFGQNETEIVLQSPIRIKWMIVFFFIITIAQIFFVVKKKQWEKVQAAEMNF	Domain-1. Eukaryota,Clade-2. CAM,Phylum-2. Rhodophyta,Class-5. Florideophyceae,Order-Rhodogorgonales ,Family-Rhodogorgonaceae ,Genus-Renouxia ,Species-sp ,Organism-Renouxia sp ,		1. Eukaryota	2. CAM	2. Rhodophyta	5. Florideophyceae	Rhodogorgonales	Rhodogorgonaceae	Renouxia	sp	Renouxia sp			Rhodophyta	Renouxia sp	221								36	36	36	36	35	36		36		P	Y	D	S	Q	K	Q	Q	I	L	G	N	G	I	K	G
A0A3G3MI12	MRFKYFNGSVIKIVSLALAFIGFLNLSLFSPNIVQAFPIYAQQAYENPRETTGRIICANCHLAQKPVTIEAPQSILPNTVFETIVKIPYDSQKQQILGNGTKGPLNVGAIVILPEGFKLAPANLVPNDIKEKTKNIYIQPYSTNRPNVLVVGPIPGNQNQEISFPILSPDPNTNKNVHFFKYPIYAGGNRGRGQIYPTGDKSNNNAIISSSNGKIINIRDLEQGGYTISIEKKDGIIIEENIPKGLDLRVSQGDQIISSQLLTVDPNVGGFGQNETEIVLQNPTRIKWMITFFFVITIAQIFFVIKKKQWEKVQAAEMNF	Domain-1. Eukaryota,Clade-2. CAM,Phylum-2. Rhodophyta,Class-5. Florideophyceae,Order-Rhodogorgonales ,Family-Rhodogorgonaceae ,Genus-Rhodogorgon ,Species-sp ,Organism-Rhodogorgon sp ,		1. Eukaryota	2. CAM	2. Rhodophyta	5. Florideophyceae	Rhodogorgonales	Rhodogorgonaceae	Rhodogorgon	sp	Rhodogorgon sp			Rhodophyta	Rhodogorgon sp	222								36	36	-79	36	35	36		36		P	Y	D	S	Q	K	Q	Q	I	L	G	N	G	T	K	G
A0A173G031	MSLTKLKNLYKNINNTIIKKTILLIVISIYFIIPSKVYSFPIYAQQGYDDPREATGRIVCANCHLAQRPVEIEVPQSVLPNSVFEAKVKIPYNISNKQILGNGSQGSLNVGAVLILPEGFKIAPKNLISKELKEKTKNVYIQPYSTSKSNILVVGPVPGDKNQEIIFPILSPDPTQDKNVHFLKYPIYVGGNRGRGQIYPTGDKSNNNIVTALNSGKILNIIAIDKGGYKIEIAKINGEVYTENIGPGLTLNIKEGENISTNQNLTNDPNIGGFGQNESEIVLQNPSRIKGMIVFFFAVTLAQIFFVLKKKQWEKVQAAEINF	Domain-1. Eukaryota,Clade-2. CAM,Phylum-2. Rhodophyta,Class-5. Florideophyceae,Order-Rhodymeniales ,Family-Champiaceae ,Genus-Gastroclonium ,Species-compressum ,Organism-Gastroclonium compressum (Red alga) (Coeloseira compressa) ,		1. Eukaryota	2. CAM	2. Rhodophyta	5. Florideophyceae	Rhodymeniales	Champiaceae	Gastroclonium	compressum	Gastroclonium compressum (Red alga) (Coeloseira compressa)			Rhodophyta	Gastroclonium compressum	223								39	39	39	39	38	39		39		P	Y	N	I	S	N	K	Q	I	L	G	N	G	S	Q	G
A0A1C9C7F0	MNPKTIHNNIKKISFVFLLCISLINICLIIPSKTDAFPIYAQQAYEDPREATGRIVCANCHLAQKSVNIEVPQAVLPNSVFEAKIKIPYDTNSKQILSNGSAGSLNVGAVLILPEGFKLAPNKLISEELKKKTKNIYIQPYSTSKSNILVVGPIPGDKNQEITFPILSPDPSKDKGTHFFKYPIYVGGNRGRGQIYPTGDKSNNNTVTASASGKILKITTLEKGGYTIDIKKTNGNIYTENIASGLNLAISEGSNITVNQNLTNDPNVGGFGQNETEIVLQSPTRIVGMIAFFFSVTLAQIFFVLKKKQWEKVQAAEINF	Domain-1. Eukaryota,Clade-2. CAM,Phylum-2. Rhodophyta,Class-5. Florideophyceae,Order-Rhodymeniales ,Family-Rhodymeniaceae ,Genus-Rhodymenia ,Species-pseudopalmata ,Organism-Rhodymenia pseudopalmata (Red alga) ,		1. Eukaryota	2. CAM	2. Rhodophyta	5. Florideophyceae	Rhodymeniales	Rhodymeniaceae	Rhodymenia	pseudopalmata	Rhodymenia pseudopalmata (Red alga)			Rhodophyta	Rhodymenia pseudopalmata	224								36	36	36	36	35	36		36		P	Y	D	T	N	S	K	Q	I	L	S	N	G	S	A	G
A0A1C9C9Q4	MKSNNLYNLIKKIPTLILICISLINIYFITPLTTNAFPIYAQQGYEDPREATGRIVCANCHLSQKAVEIETPQAVLPNSVFEAKIKIPYDINNKQILSNGAKGPLNVGAVLILPDGFKLAPKNLISKELKEKTKNVYIQPYSTSKENILVVGPIPGDKNQEITFPVLSPDPKKDKNVHFLKYPIYVGGNRGRGQIYPTGDKSNNNIVTCSNNGKVLKITKIETGGYSIEIEKVNGEIYTENIPAGLSLNVSEGSNVSINQNLTKDPNVGGFGQNETEIVLQNPTRIKWMIAFFFSVTLAQILFVLKKKQWEKVQAAEINF	Domain-1. Eukaryota,Clade-2. CAM,Phylum-2. Rhodophyta,Class-5. Florideophyceae,Order-Sebdeniales ,Family-Sebdeniaceae ,Genus-Sebdenia ,Species-flabellata ,Organism-Sebdenia flabellata ,		1. Eukaryota	2. CAM	2. Rhodophyta	5. Florideophyceae	Sebdeniales	Sebdeniaceae	Sebdenia	flabellata	Sebdenia flabellata			Rhodophyta	Sebdenia flabellata	225								36	36	36	36	35	36		36		P	Y	D	I	N	N	K	Q	I	L	S	N	G	A	K	G
A0A141SCS1	MNLEYLYNIGRKSIALILAIAVMINFVLICPYHLQAFPIYAQQSYEDPREPTGRIVCANCHLAQKPITIEAPQSVLPNTIFETIVKIPYNTKSQQILGNGQKGPLNVGAIVILPEGFKLAPSNLVSNEIKEKNKRVYIQPYSTAKDNILVVGPISGEQNQEITFPILSPDPSKNKNVHFLKYPIYVGANKGRGQLYPTGDKSNNNIITSSTSGTVIDINTTEQGGYSIQIKKTNGDYILENVPKGLNLDIYKGQNIITNQALTKDPNVGGFGQNETEIVLQSPDRIKGMITFFFIITIAQIFFVLKKKQWEKVQAADMNF	Domain-1. Eukaryota,Clade-2. CAM,Phylum-2. Rhodophyta,Class-5. Florideophyceae,Order-Sporolithales ,Family-Sporolithaceae ,Genus-Sporolithon ,Species-durum ,Organism-Sporolithon durum ,		1. Eukaryota	2. CAM	2. Rhodophyta	5. Florideophyceae	Sporolithales	Sporolithaceae	Sporolithon	durum	Sporolithon durum			Rhodophyta	Sporolithon durum	226								36	36	36	-153	-154	36		36		P	Y	N	T	K	S	Q	Q	I	L	G	N	G	Q	K	G
A0A1C9CAA6	MKFFKCKFLVFCLILSNLLLIDIHDSYAFPIYAQQAYENPREATGRIVCANCHLAQKPVSIEMPKAILPNTVFEAIVKVPYDNTSQQILGNGQKGKLNIGAVLVLPKGFKLAPNNMLTEELRYKTKGIYIQSYSNKNDNILVVGPISDNKNQEITFPILAPDPKNDKNIHFIKYPVFVGANRGRGQIYPNGDKSNNNCINSPINGKIINIQNQEKEGYQVIIENNKQEKVIIHVPQALKLKVNVNDQVILDEALTYDPNVGGFGQNETEIVLQNPTRIKGMIGFLSLVTIAQIFFVLKKKQWEKVQAAEINF	Domain-1. Eukaryota,Clade-2. CAM,Phylum-2. Rhodophyta,Class-5. Florideophyceae,Order-Thoreales ,Family-Thoreaceae ,Genus-Thorea ,Species-hispida ,Organism-Thorea hispida ,		1. Eukaryota	2. CAM	2. Rhodophyta	5. Florideophyceae	Thoreales	Thoreaceae	Thorea	hispida	Thorea hispida			Rhodophyta	Thorea hispida	227								28	28	28	28	27	28		28		P	Y	D	N	T	S	Q	Q	I	L	G	N	G	Q	K	G
A0A3G1IWF1	MNLNVNKYLSIFFKGFSLFSYFFTTSFFFTEIAHAYPIYAQQAYQIPREPTGRIVCANCHLAKKPVEIEVPQAILPNTVFEAVVKIPYDKNTKQVLANGEKGPLNVGAVLILPEGFKLAPSELIPEEIQKKTSGLYFQPYSAEKDNILVIGPIPGEQNQTIVFPILAPDPSTDKKVNFLKYPIYVGGNRGRGQVYPTGDKSNNTTYTSTATGEISSIKALDKGGYEITIVSSTGETKTETLPPGPELIVKEGQSIKADQPLTKDPNVGGFGQGEAEIVLQSPGRIQGLIAFFVSVLLAQIFLVLKKKQFEKVQAAEMNF	Domain-1. Eukaryota,Clade-2. CAM,Phylum-3. Glaucophyta,Class-1. Glaucocystophyceae,Order-,Family-,Genus-Cyanoptyche ,Species-gloeocystis ,Organism-Cyanoptyche gloeocystis ,		1. Eukaryota	2. CAM	3. Glaucophyta	1. Glaucocystophyceae			Cyanoptyche	gloeocystis	Cyanoptyche gloeocystis			Glaucophyta	Cyanoptyche gloeocystis	228								35	35	35	35	34	35		35		P	Y	D	K	N	T	K	Q	V	L	A	N	G	E	K	G
A0A2Z4HG82	MKIYKQIKQPFSITKIVFSFFISLLVNLVAQPTICQAYPIYAQSAYQIPREPTGRLVCANCHLGKKPVEIEVPQAVLPDTVFEAVVKIPYEKGTQQIQGNGEKGPLNVGAVLMLPEGFKLAPADRLSEELKAKTSNLYFQPYSPDKENILVIGPIPGDKNQEIIFPILSPNPETNKNVKYLKYQLHVGGNRGRGQVNPTGEKTNNTIYNASISGRIDTITKLESGGYEITITTKKGESKTEIIPSGPTLVVKKGQTINADQPLTIDPNVGGFGQVDAEIVLQSASRIKGLVAFVFSVVLAQIFLVLKKKQFEKVQAAEMNF	Domain-1. Eukaryota,Clade-2. CAM,Phylum-3. Glaucophyta,Class-1. Glaucocystophyceae,Order-,Family-Cyanophoraceae ,Genus-Cyanophora ,Species-biloba ,Organism-Cyanophora biloba ,		1. Eukaryota	2. CAM	3. Glaucophyta	1. Glaucocystophyceae		Cyanophoraceae	Cyanophora	biloba	Cyanophora biloba			Glaucophyta	Cyanophora biloba	229								37	37	37	37	36	37		37		P	Y	E	K	G	T	Q	Q	I	Q	G	N	G	E	K	G
A0A097PB70	MKIYRQIKQSFSITKIVFSFFISLLLNLVAQPSICQAFPIYAQQAYQIPREATGRIVCANCHLGKKPVEIEVPQAVLPNTVFEAVVKIPIDKGVQQVQANGQKGPLNVGAVLMLPEGFKLAPAERLSEELKAKTAGLYFQPYSADKENILVIGPIPGDKNQEIIFPILAPNPETNKNVKYLKYSIHVGGNRGRGQVNPTGEKTNNTIYNASVNGRISEITKLENGGYEITITTKNGESKVETIPAGPSLVVKKGQTIKADQPLTVDPNVGGFGQTDTEIVLQSAGRVQGLIAFFLSVVLAQIFLVLKKKQFEKVQAAEMNF	Domain-1. Eukaryota,Clade-2. CAM,Phylum-3. Glaucophyta,Class-1. Glaucocystophyceae,Order-,Family-Cyanophoraceae ,Genus-Cyanophora ,Species-paradoxa ,Organism-Cyanophora paradoxa ,		1. Eukaryota	2. CAM	3. Glaucophyta	1. Glaucocystophyceae		Cyanophoraceae	Cyanophora	paradoxa	Cyanophora paradoxa			Glaucophyta	Cyanophora paradoxa	230								37	-50	37	37	36	37		37		P	I	D	K	G	V	Q	Q	V	Q	A	N	G	Q	K	G
A0A2Z4HFT5	MKIYRQIKQPFSITKIVFSFFISLLVNLVAQPTICQAYPIYAQSAYQIPREPTGRLVCANCHLGKKPVEIEVPQAVLPDTVFEAVVKIPYEKGTTQVQADGKKGPLNVGAVLMLPEGFKLAPADRLSEELKAKTSGLYFQPYSPDKENILVIGPIPGDKNQEIIFPILSPNPETNKNVKYLKYQLHVGGNRGRGQVSPTGEKTNNTVYNASITGRIDTITKLENGGYEITITTKKGESKTETIPAGPSLVVKKGQAIKADQPLTNDPNVGGFGQTDTEIVLQSTARIQGLITFFLSVVLAQIFLVLKKKQFEKVQAAEMNF	Domain-1. Eukaryota,Clade-2. CAM,Phylum-3. Glaucophyta,Class-1. Glaucocystophyceae,Order-,Family-Cyanophoraceae ,Genus-Cyanophora ,Species-sudae ,Organism-Cyanophora sudae ,		1. Eukaryota	2. CAM	3. Glaucophyta	1. Glaucocystophyceae		Cyanophoraceae	Cyanophora	sudae	Cyanophora sudae			Glaucophyta	Cyanophora sudae	231								37	37	37	37	36	37		37		P	Y	E	K	G	T	T	Q	V	Q	A	D	G	K	K	G
A0A3G1IVL7	MRFLSIIKNVLITFSIGLVLNLILFSDSSQAYPIYAQQAYPTPREPTGRIVCANCHLGKKPVEVEVPQAVLPDTVFEVVVKVPIESGTEQLLANGTKGPLNVGAVLMLPEGFKIAPSDRISEELKEKISGLYYQPYSVDKENIVVVGPLPGEKYQNLVFPVLAPNPATDGKVSFLKYPIYVGGNRGRGQVYPTGDKSNNNIYNASVSGKVSQITKLEKGGYEVTFITNSGEPYTQLLPPGAELIISEGQNIQIDQPITKDPNVGGFGQSEGEVVLQSATRIKFLIFFFASVIATQVLLVLKKKQFEKVQAAEMNF	Domain-1. Eukaryota,Clade-2. CAM,Phylum-3. Glaucophyta,Class-1. Glaucocystophyceae,Order-Glaucocystales ,Family-Glaucocystaceae ,Genus-Glaucocystis ,Species-incrassata ,Organism-Glaucocystis incrassata ,		1. Eukaryota	2. CAM	3. Glaucophyta	1. Glaucocystophyceae	Glaucocystales	Glaucocystaceae	Glaucocystis	incrassata	Glaucocystis incrassata			Glaucophyta	Glaucocystis incrassata	232								31	-50	31	31	30	31		31		P	I	E	S	G	T	E	Q	L	L	A	N	G	T	K	G
A0A3G1IUW8	MRFLSTIKNVLITFLIGLIFNLIFFSDSSQAYPIYAQQAYSTPREPTGRIVCANCHLGKKPVEVEVPQAVLPDTVFEVVVKVPIEPGTEQLLANGTKGPLNVGAVLMLPEGFKIAPTDRISEELKEKISGLYYQPYSVDKENIVVVGPLPGEKYQNLVFPVLAPNPATDTKVSFLKYPIYVGGNRGRGQVYPTGDKSNNNVYNASVSGKVSQITKLEKGGYEVTFLTNSGEPYTQLLPPGAELIISEGQTIKIDQPITKDPNVGGFGQSEGEVVLQSATRIKFLIFFFASVIATQVLLVLKKKQFEKVQAAEMNF	Domain-1. Eukaryota,Clade-2. CAM,Phylum-3. Glaucophyta,Class-1. Glaucocystophyceae,Order-Glaucocystales ,Family-Glaucocystaceae ,Genus-Glaucocystis ,Species-sp. ,Organism-Glaucocystis sp. BBH ,		1. Eukaryota	2. CAM	3. Glaucophyta	1. Glaucocystophyceae	Glaucocystales	Glaucocystaceae	Glaucocystis	sp.	Glaucocystis sp. BBH			Glaucophyta	Glaucocystis sp.	233								31	-50	31	31	30	31		31		P	I	E	P	G	T	E	Q	L	L	A	N	G	T	K	G
A0A3G1IW42	MLFKFMKFPLSYQKVLYLFCISIIGCFFITPKNGYTYPIYAQQAYSNPREATGRIVCANCHLAKKPIEIEVPQAVLPDTVFETVVKIPYTDGLKQVLANGEKGPLNVGAVLILPEGFKLAPSDRLSDELQKKVSGLYYQPYSADKENIIVIGPIPGDNHREITFPILAPNPNTQKNVHFLKYSIHVGGNRGRGQVYPTGDKSNNTIYTSPVSGLIDKIYELDNGGYEISIVTKDDKSVIETIPPGPKLIVSTNQVVQADQPLTIDPNVGGFGQTDAEIVLQDPSRIKGLIIFFISVLLGQLFLVLKKKQFEKVQAAELNY	Domain-1. Eukaryota,Clade-2. CAM,Phylum-3. Glaucophyta,Class-1. Glaucocystophyceae,Order-Gloeochaetales ,Family-Gloeochaetaceae ,Genus-Gloeochaete ,Species-wittrockiana ,Organism-Gloeochaete wittrockiana ,		1. Eukaryota	2. CAM	3. Glaucophyta	1. Glaucocystophyceae	Gloeochaetales	Gloeochaetaceae	Gloeochaete	wittrockiana	Gloeochaete wittrockiana			Glaucophyta	Gloeochaete wittrockiana	234								36	36	36	36	35	36		36		P	Y	T	D	G	L	K	Q	V	L	A	N	G	E	K	G
A0A1L7NY02	MKKFIVLFFSCFFNLNILFQSYAYPIFAQSNYPEPREATGRIVCANCHLANKAVDIEVPHEVFPNTVFEAVVKIPYDLNVKQVLANGKKGNLNVGAVLVLPDGFELAPTDKIPAEIKEKTKNLYFQQYSEDKKNIIVIGPIPGKTNQEITFPILSPDPKVDKNINYLKYPIYLGANRGRGQLYPDGSKSNNNIFTASVSGKISDITIEKKGVRIVTITQQNGENVLETIPKGPDLIVEVNNIVSVDQPLTKNPNVGGFGQTDAEIVLQNPSRIQGLILFSCSIILTQLFLVLKKKQFEKVQLAEMNF	Domain-1. Eukaryota,Clade-2. CAM,Phylum-4. Chlorophyta,Class-01. Palmophyllophyceae,Order-Palmophyllales ,Family-Palmophyllaceae ,Genus-Palmophyllum ,Species-crassum ,Organism-Palmophyllum crassum ,		1. Eukaryota	2. CAM	4. Chlorophyta	01. Palmophyllophyceae	Palmophyllales	Palmophyllaceae	Palmophyllum	crassum	Palmophyllum crassum			Chlorophyta	Palmophyllum crassum	235								23	23	-95	23	22	23		23		P	Y	D	L	N	V	K	Q	V	L	A	N	G	K	K	G
A0A170TP27	MIEFELKFNFFTLKFFNEMKKFIIIFFSCFFNLNILFQSYAYPIFAQSNYPEPREATGRIVCANCHLANKAVDIEVPHEVFPNTVFEAVVKIPYDLNVKQVLANGKKGNLNVGAVLVLPDGFELASTDKIPAEIKEKTKNLYFQQYSEDKKNIIVIGPIPGKTNQEITFPILSPDPQVDKSVNYLKYPIYLGANRGRGQLYPDGSKSNNNIFTASVSGKISDITIEKKGIRIVTITQQNGENILETIPKGPDLIVEVNDIVTIDQPLTKNPNVGGFGQTDAEIVLQNPSRIQGLILFSCSILLTQLFLVLKKKQFEKVQLAEMNF	Domain-1. Eukaryota,Clade-2. CAM,Phylum-4. Chlorophyta,Class-01. Palmophyllophyceae,Order-Palmophyllales ,Family-Palmophyllaceae ,Genus-Verdigellas ,Species-peltata ,Organism-Verdigellas peltata ,		1. Eukaryota	2. CAM	4. Chlorophyta	01. Palmophyllophyceae	Palmophyllales	Palmophyllaceae	Verdigellas	peltata	Verdigellas peltata			Chlorophyta	Verdigellas peltata	236								41	41	-77	41	40	41		41		P	Y	D	L	N	V	K	Q	V	L	A	N	G	K	K	G
A0A088CI54	MLNLLFSSKNKIGVFFLAIFLGGMLSSPSYAYPVFAQQGYKEPREATGRIVCANCHLAKKPVDIEVPHEVFPDQVFEAVVKIPYDTNIKQVLGNGKKGGLNVGAVLVLPKGFELAPVEKIPSEIKEKMKDLAFQPYSESQKNILVIGPIQGDTNQEITFPVLSPNPKTSKDIYFIKYPIYVGGNRGRGQVYPTGEKSNNNIFTSGVEGTITSIAPGTQGKEKKQIFFTVTETNGEETTFSIPKGPEITAKVGDTIVVGQALTNNPNVGGFGQTETEVVLQNPIRIIGLIAFLSSIILAQIFLVLKKKQFEKVQLAEMNF	Domain-1. Eukaryota,Clade-2. CAM,Phylum-4. Chlorophyta,Class-01. Palmophyllophyceae,Order-Prasinococcales ,Family-Prasinococcaceae ,Genus-Prasinococcus ,Species-sp. ,Organism-Prasinococcus sp. CCMP1194 ,		1. Eukaryota	2. CAM	4. Chlorophyta	01. Palmophyllophyceae	Prasinococcales	Prasinococcaceae	Prasinococcus	sp.	Prasinococcus sp. CCMP1194			Chlorophyta	Prasinococcus sp.	237								31	31	31	31	30	31		31		P	Y	D	T	N	I	K	Q	V	L	G	N	G	K	K	G
A0A088CIG2	MQSISIRQRFLVGLTTVLAIWSLAGSASAFPIFAQQNYENPREATGRIVCANCHLAQKPVDIEVPQAVLPDTVFEAVVKIPYDLQVKQVSANGKKGKINVGAVVILPEGFELAPQDRIPAEMKSKVGDLYFEPYSADKKNILVVGPVPGDKYSEMVFPILAPDPATNKDVHFLKYPIFLGGNRGRGQIYPDGSKSNNTVFNASSAGTITQIVAEKKKTLVTITTPDGQQVVDTIPKGPDLIVSEGQIIKADQPLTNNPNVGGFGQADTEVVLQNPARIQGLMLFLSSTIIAQVFLVLKKKQFEKVQLAEMNF	Domain-1. Eukaryota,Clade-2. CAM,Phylum-4. Chlorophyta,Class-02. Nephroselmidophyceaee,Order-Nephroselmidales ,Family-Nephroselmidaceae ,Genus-Nephroselmis ,Species-astigmatica ,Organism-Nephroselmis astigmatica ,		1. Eukaryota	2. CAM	4. Chlorophyta	02. Nephroselmidophyceaee	Nephroselmidales	Nephroselmidaceae	Nephroselmis	astigmatica	Nephroselmis astigmatica			Chlorophyta	Nephroselmis astigmatica	238								29	29	29	29	28	29		29		P	Y	D	L	Q	V	K	Q	V	S	A	N	G	K	K	G
Q9TKZ1	MRNWSFSKAALTVSLLALSWSPFGPAEVQAYPIYAQENYAYPREATGRIVCANCHLAQKPVDIEVPQAVLPDTVFEATVKIPYDTEAKQVLGTGKKGPLNVGAVLILPEGFQIAPTDRIPEEMQTKVGKLYFQQYSPEHPNVIVVGPLPGKKYNEMVFPILAPNPATNKDVHFLKYPIYLGGNRGRGQVYPDGSKSNNNIFQAPVAGTITSITPGEKLTRVTLKTVAGTEVVESIPAGPDIIVSVGQTVKADQPLTNNPNVGGFGQAETEVVLQNPARVQGLIIFFAFVLIAQVFLVLKKKQFEKVQLSEMNF	Domain-1. Eukaryota,Clade-2. CAM,Phylum-4. Chlorophyta,Class-02. Nephroselmidophyceaee,Order-Nephroselmidales ,Family-Nephroselmidaceae ,Genus-Nephroselmis ,Species-olivacea ,Organism-Nephroselmis olivacea (Green alga) ,		1. Eukaryota	2. CAM	4. Chlorophyta	02. Nephroselmidophyceaee	Nephroselmidales	Nephroselmidaceae	Nephroselmis	olivacea	Nephroselmis olivacea (Green alga)			Chlorophyta	Nephroselmis olivacea	239								30	30	30	30	29	30		30		P	Y	D	T	E	A	K	Q	V	L	G	T	G	K	K	G
A0A8A2H7T4	MQPLCVSKLRPGLLVSLLALLGSLQAPLEAQAYPVYAQENYANPREATGRIVCANCHLAQKPVDIEVPQAVLPDTVFEAVVKIPYDQQIKQVLGNGKKGALNVGAVLILPEGFQIAPADRIPEEMKKKVGKLYFQPYSADQTNIVVVGPVPGKKYSEMVFPILAPDPAKDPDVAFLKYPIYLGGNRGRGQLYPNGSKSNNTVYNASAAGTVSKIEVSENGESSVTITTAEGTSVVDVIPVGPTLLVKEGQAVKADQPLTNNPNVGGFGQTETEVVLQNPARIQGLMLFFASVIIAQVFLVLKKKQFEKVQLAEMNF	Domain-1. Eukaryota,Clade-2. CAM,Phylum-4. Chlorophyta,Class-02. Nephroselmidophyceaee,Order-Nephroselmidales ,Family-Nephroselmidaceae ,Genus-Nephroselmis ,Species-pyriformis ,Organism-Nephroselmis pyriformis ,		1. Eukaryota	2. CAM	4. Chlorophyta	02. Nephroselmidophyceaee	Nephroselmidales	Nephroselmidaceae	Nephroselmis	pyriformis	Nephroselmis pyriformis			Chlorophyta	Nephroselmis pyriformis	240								32	32	32	32	31	32		32		P	Y	D	Q	Q	I	K	Q	V	L	G	N	G	K	K	G
A0A166QHG7	MQRDFRVLVLFSILCLTFPSVSEAYPIYAQQGYENPREATGRIVCANCHLAQKPVDIEVPQAVLPDSVFEAVVKIPYDMQVKQVLGNGKKGPLNVGAVLILPDGFQIAPSDRIPEELKAKVGDLYFQPYSEDKTNMIVVGPVPGKTYSEMVFPILSPDPAKDKDVYFLKYPLYLGGNRGRGQIYPTGEKSNNTIYNASVSGVITDIAKISPKKGGYNITVETTSGTSVVEKVPPGPELVVSKGQSITVDQPLTNNPNVGGFGQTETEVVLQDVGRIQGLMVFFAFVMIGQVFLVLKKKQFEKVQLAEMNF	Domain-1. Eukaryota,Clade-2. CAM,Phylum-4. Chlorophyta,Class-03. Pyramimonadophyceae,Order-Pyramimonadales ,Family-Pyramimonadaceae ,Genus-Cymbomonas ,Species-tetramitiformis ,Organism-Cymbomonas tetramitiformis ,		1. Eukaryota	2. CAM	4. Chlorophyta	03. Pyramimonadophyceae	Pyramimonadales	Pyramimonadaceae	Cymbomonas	tetramitiformis	Cymbomonas tetramitiformis			Chlorophyta	Cymbomonas tetramitiformis	241								24	24	-110	24	23	24		24		P	Y	D	M	Q	V	K	Q	V	L	G	N	G	K	K	G
A0A1R7T0U6	MFIIKINFYKIMHSVRFRIQAIFAVLFLSFSLPSEAYPIYAQQGYENPREATGRIVCANCHLAQKPVDIEVPQSVLPDSVFEAVVEIPYDQQVKQVLGNGKKGPLNVGAVLILPEGFQIAPPERISDELKAKVNNLYFQPYSEDKKNIIVVGPVPGKTYSEMTFPILSPDPSTNKDVYFLKYPIYLGGNRGRGQLYPTGEKSNNTVYNASAEGTITKITIGKKSSEVVIEKANGTIVTDTIPAGPEFIVSEGQTVKVDQPLTNNPNVGGFGQTETEIVLQDPSRVQGLIVFLAFTIVGQTFLVLKKKQYEKVQLAEMNF	Domain-1. Eukaryota,Clade-2. CAM,Phylum-4. Chlorophyta,Class-03. Pyramimonadophyceae,Order-Pyramimonadales ,Family-Pyramimonadaceae ,Genus-Pyramimonas ,Species-parkeae ,Organism-Pyramimonas parkeae ,		1. Eukaryota	2. CAM	4. Chlorophyta	03. Pyramimonadophyceae	Pyramimonadales	Pyramimonadaceae	Pyramimonas	parkeae	Pyramimonas parkeae			Chlorophyta	Pyramimonas parkeae	242								36	36	36	36	35	36		36		P	Y	D	Q	Q	V	K	Q	V	L	G	N	G	K	K	G
A0A5B9RK91	MKKYIFPILYSFLVCFSGESIFNSPAQAYPVYAQQGYENPREKTGRIVCANCHLAQKPVDIEVPQSVLPNSVFEALVEIPYDKEVKQVLGNGKKGGLNVGAVLILPEGFEIAPPDRIPEEMKTKINNLYFQPYSESQKNIIIVGPVPGKKYSEMTFPILSPDPSKTKEVSYLTYPIYLGGNRGRGQIYPNGKKSNNTVYNASVSGKISDIRTLGKEGFEVVIETSEQNVTESIPAGPELIVSIGQIVKADQPLTNNPNVGGFGQAETEIVLQSPLRVQGLLLFFFFILIAQVFLVLKKKQFEKVQLAEMNF	Domain-1. Eukaryota,Clade-2. CAM,Phylum-4. Chlorophyta,Class-04. Mamiellophyceae,Order-Dolichomastigales ,Family-,Genus-Microrhizoidea ,Species-pickettheapsiorum ,Organism-Microrhizoidea pickettheapsiorum ,		1. Eukaryota	2. CAM	4. Chlorophyta	04. Mamiellophyceae	Dolichomastigales		Microrhizoidea	pickettheapsiorum	Microrhizoidea pickettheapsiorum			Chlorophyta	Microrhizoidea pickettheapsiorum	243								28	28	28	28	27	28		28		P	Y	D	K	E	V	K	Q	V	L	G	N	G	K	K	G
S5PVT1	MKKNLFLVSVFASLFVGTANNALAYPMYAQQGYENPREATGRIVCANCHLAQKPVDIEVPQAVLPDSVFEAVVKIPYNQEVKQVLGNGKKGGLNVGAVLILPDGFTMAPADRMSAELKEKVGKLYFQPYSEDKQNILIVGPVPGKKYSEMTFPLLSPDPATNKKVNYLTYPIYLGGNRGRGQVYPDGSKSNNTVYNAAAAGKIAAINPTEKGTDVVIDKVDGGSVTVAIPSGPDLLVSVGDTVAADQPITNNPNVGGFGQGETEIVLQNPARLQGLVIFLGFVLIAQVFLVLKKKQFEKVQLSEMNF	Domain-1. Eukaryota,Clade-2. CAM,Phylum-4. Chlorophyta,Class-04. Mamiellophyceae,Order-Mamiellales ,Family-Bathycoccaceae ,Genus-Ostreococcus ,Species-tauri ,Organism-Ostreococcus tauri ,		1. Eukaryota	2. CAM	4. Chlorophyta	04. Mamiellophyceae	Mamiellales	Bathycoccaceae	Ostreococcus	tauri	Ostreococcus tauri			Chlorophyta	Ostreococcus tauri	244		7						24	24	24	24	23	24		24		P	Y	N	Q	E	V	K	Q	V	L	G	N	G	K	K	G
C1KR40	MTNKNFFAGVLAAFALTFTSSANAYPVYAQNGYENPREATGRIVCANCHLAQKPVDIEVPQAVLPDTVFEAVVKIPYDQQVKQVLGNGKKGPLNVGAVLILPEGFQIAPPERISSELQEKVGKLYFQPYSEDKKNIIIVGPVPGKKYSEMTFPILAPDPAKSKDVNYLTYPIYLGGNRGRGQVYPDGTKSNNTVYNAPAAGTVSAINPTDKGSDVVITSTAGDKVTTAIPAGPEILVSVGQAVQADQPLTNNPNVGGFGQGETEIVLQNPARLQGLIIFLGFVLIAQVFLVLKKKQFEKVQLSEMNF	Domain-1. Eukaryota,Clade-2. CAM,Phylum-4. Chlorophyta,Class-04. Mamiellophyceae,Order-Mamiellales ,Family-Mamiellaceae ,Genus-Micromonas ,Species-commoda ,Organism-Micromonas commoda (strain RCC299 / NOUM17 / CCMP2709) (Picoplanktonic green alga) ,		1. Eukaryota	2. CAM	4. Chlorophyta	04. Mamiellophyceae	Mamiellales	Mamiellaceae	Micromonas	commoda	Micromonas commoda (strain RCC299 / NOUM17 / CCMP2709) (Picoplanktonic green alga)			Chlorophyta	Micromonas commoda	245	2	10						24	24	24	24	23	24		24		P	Y	D	Q	Q	V	K	Q	V	L	G	N	G	K	K	G
C0JWM9	MVQSSFFERVSLSISVVCLSAFIVLGFSHSSSAYPVYAQQGYENPREATGRIVCANCHLAEKPVDIEVPQSVLPNTVFEAVVKIPYDQQVQQVLGNGKKGPLNVGAVLVLPEGFQLAPADRIPEEMKTKVGKLYFSPYSESRSNILVVGPVPGKKYSEMVFPILSPDPQTNPKAHYLNYPIYLGGNRGRGQVYPDGKKSNNTVYNSPAAGVIASITTGADGARTVTVKKADGSSVSDTIPAGPTLLVAEGQSVVADQPITNNPNVGGFGQAETEIVLQNPARIQGLIVFFTTVILAQIFLVLKKKQFEKVQLSEMNF	Domain-1. Eukaryota,Clade-2. CAM,Phylum-4. Chlorophyta,Class-04. Mamiellophyceae,Order-Monomastigales ,Family-Monomastigaceae ,Genus-Monomastix ,Species-sp. ,Organism-Monomastix sp. (strain OKE-1) ,		1. Eukaryota	2. CAM	4. Chlorophyta	04. Mamiellophyceae	Monomastigales	Monomastigaceae	Monomastix	sp.	Monomastix sp. (strain OKE-1)			Chlorophyta	Monomastix sp.	246								33	33	33	33	32	33		33		P	Y	D	Q	Q	V	Q	Q	V	L	G	N	G	K	K	G
A0A088CIC7	MNSKLVWFLAGLVLYTSPASAYPIYAQQNYENPREATGRIVCANCHLAEKSVDIEVPQAVLPDTVFEAVVKIPLDNQVKQVLGNGKKGGLNVGAVVVLPEGFKLAPSDRLTDELKEKVGKLYISPYSPEQENILVVGPVPGKKYSEMVFPILSPNPANNSNLHFGKYQIYLGGNRGRGQLYPDGTKSNNTVYNSSAAGKILQIEQIKKGFNIVIESGENTVTEFVPFGPDLIVKEGDFVNIDQALTNNPNVGGFGQMDTEIVLQNPARIYGLLAFFASVILGQVFLVLKKKQFEKVQLAEMNF	Domain-1. Eukaryota,Clade-2. CAM,Phylum-4. Chlorophyta,Class-05. Picocystophyceae,Order-Picocystales ,Family-Picocystaceae ,Genus-Picocystis ,Species-salinarum ,Organism-Picocystis salinarum ,		1. Eukaryota	2. CAM	4. Chlorophyta	05. Picocystophyceae	Picocystales	Picocystaceae	Picocystis	salinarum	Picocystis salinarum			Chlorophyta	Picocystis salinarum	247								21	-50	21	21	20	21		21		P	L	D	N	Q	V	K	Q	V	L	G	N	G	K	K	G
A0A2H4JFF5	MQKRFGFSKKLAYYASTLFCALFVLSSSAEAYPIFAQQNYKSPREATGRIVCANCHLAQKPVELEVPQAVLPDTVFEAVVKIPYDKQIQQVQANGRKGDLNVGAVLILPEGFQLAPKDRIPEEMKKKVGKLYFQPYSKDQKNIVVVGPVSGNQYSEMTFPVLSPDPAKDKDVHFLKYPVYLGGNRGRGQLYPDGSKSNNTVYNASASGRITEITPIEKPGGFEVKIETADNSQVVDKIPPGPELVVKVGQTVQADQPLTVNPNVGGFGQAETEIVLQNPARIQGMLAFISFVLLFQIFLVLKKKQFEKVQLSEMNF	Domain-1. Eukaryota,Clade-2. CAM,Phylum-4. Chlorophyta,Class-07. Pedinophyceae,Order-,Family-,Genus-Pedinophyceae ,Species-sp. ,Organism-Pedinophyceae sp. YPF-701 ,		1. Eukaryota	2. CAM	4. Chlorophyta	07. Pedinophyceae			Pedinophyceae	sp.	Pedinophyceae sp. YPF-701			Chlorophyta	Pedinophyceae sp.	248								31	31	31	31	30	31		31		P	Y	D	K	Q	I	Q	Q	V	Q	A	N	G	R	K	G
A0A097KLT3	MKKNILSSVLFLFVGLFMASSANAYPIFAQQNYENPREPNGRIVCANCHLAQKPVEIEVPQAVLPDTVFEAVVKIPVDQQIQQVQANGKKGGLNVGAALILPEGFELAPADRIPEEMKKKVGDLFFTPYSENRKNILVIGPLPAKQYTELTFPILAPDPAKNKDIYYYKYPIYVGGNRGRGQIYPDGSKSNNTIYTASVSGKITDITTNKKGAATITVETASGETVVEKVPAGPTLLVKVGQTVKADDPITNNPNVGGFGQTETEIVLQSPARIQGMLVFFVGALLTQVMLVLKKKQYEKVQLAEMNF	Domain-1. Eukaryota,Clade-2. CAM,Phylum-4. Chlorophyta,Class-07. Pedinophyceae,Order-Marsupiomonadales ,Family-Marsupiomonadaceae ,Genus-Marsupiomonas ,Species-sp. ,Organism-Marsupiomonas sp. NIES 1824 ,		1. Eukaryota	2. CAM	4. Chlorophyta	07. Pedinophyceae	Marsupiomonadales	Marsupiomonadaceae	Marsupiomonas	sp.	Marsupiomonas sp. NIES 1824			Chlorophyta	Marsupiomonas sp.	249								24	-50	-107	24	23	24		24		P	V	D	Q	Q	I	Q	Q	V	Q	A	N	G	K	K	G
C7BER4	MFQRNQKINFSASSLISFIAFCFISFTATTASAYPIFAQQKFAYPREATGRIVCANCHLAQKPVELEIPQSVLPDTVFEAVVKIPYDKQIQQVLANGKKGDLNVGAVLILPEGFQLAPPDRIPEEMKNKVGKLYFSPYSAEQKNILVVGPVSGKQYSDMVFPILSPNPETDKTAKYLKYAVYLGGNRGRGQVYPDGSKSNNTVYTASTSGKIVEINRIETKKGGTQVVIETATGDKVTDTIPAGPELLVKVGQQVKADQPITNNPNVGGFGQAEAEIVLQNPVRVQGLLVFFSFVLLTQIFLVLKKKQFEKVQLAEMNF	Domain-1. Eukaryota,Clade-2. CAM,Phylum-4. Chlorophyta,Class-07. Pedinophyceae,Order-Pedinomonadales ,Family-Pedinomonadaceae ,Genus-Pedinomonas ,Species-minor ,Organism-Pedinomonas minor (Green alga) ,		1. Eukaryota	2. CAM	4. Chlorophyta	07. Pedinophyceae	Pedinomonadales	Pedinomonadaceae	Pedinomonas	minor	Pedinomonas minor (Green alga)			Chlorophyta	Pedinomonas minor	250								33	33	33	33	32	33		33		P	Y	D	K	Q	I	Q	Q	V	L	A	N	G	K	K	G
A0A097KL40	MLKINQKIKFSVISLFAFFFSIISSNSANAYPIFAQQKFAYPREATGRIVCANCHLAQKPVEIEVPQAVLPDTVFEAVVKIPYDKQIQQVQGNGKKGDLNVGAVLILPEGFQLAPTDRIPEEMKNKVGKVYFSPYSPEQKNILVVGPIPGKKYSEIVFPILSPNPETDKTANYLKYPIYLGGNRGRGQLYPDGSKSNNTVYTASTSGKVVEINPVEKKGGYQVIIETASGDKVTDILPPGPELLIKVGQQIQADQVITNNPNVGGFGQAETEIVLQNPARIQGLLVFFSFVLLTQIFLVLKKKQFEKVQLAEMNF	Domain-1. Eukaryota,Clade-2. CAM,Phylum-4. Chlorophyta,Class-07. Pedinophyceae,Order-Pedinomonadales ,Family-Pedinomonadaceae ,Genus-Pedinomonas ,Species-tuberculata ,Organism-Pedinomonas tuberculata ,		1. Eukaryota	2. CAM	4. Chlorophyta	07. Pedinophyceae	Pedinomonadales	Pedinomonadaceae	Pedinomonas	tuberculata	Pedinomonas tuberculata			Chlorophyta	Pedinomonas tuberculata	251								30	30	30	30	29	30		30		P	Y	D	K	Q	I	Q	Q	V	Q	G	N	G	K	K	G
A0A142BYC2	MSFSKFQKNHQLIFSIFLSLAIFAGFGNTANAYPIFAQQNYANPREANGRIVCANCHLAQKSVEIEVPQAVLPDTVFEAVIKIPYDQQIKQVGANGKKADLNVGAVLILPEGFQLAPSDRIPEEMKKKVGNLYFQPYSEDKKNILVIGPVAGKQYNEMVFPILSPDPSKNTKISYLKYPIYIGGNRGRGQVYPDGSKSNNTVYNSSVSGQIQSISPIETKKGGYEITITNSLGENIIEKIPAGPEVIVKVGQTIKADEPLTNNPNVGGFGQMDTEIVLQNPIRIFGLLAFFAVAILTQVFLVLKKKQFEKVQLAEMNF	Domain-1. Eukaryota,Clade-2. CAM,Phylum-4. Chlorophyta,Class-08. Chlorodendrophyceae,Order-Chlorodendrales ,Family-Chlorodendraceae ,Genus-Scherffelia ,Species-dubia ,Organism-Scherffelia dubia (Green alga) (Chlamydomonas dubia) ,		1. Eukaryota	2. CAM	4. Chlorophyta	08. Chlorodendrophyceae	Chlorodendrales	Chlorodendraceae	Scherffelia	dubia	Scherffelia dubia (Green alga) (Chlamydomonas dubia)			Chlorophyta	Scherffelia dubia	252								32	32	32	32	31	32		32		P	Y	D	Q	Q	I	K	Q	V	G	A	N	G	K	K	A
A0A142BXZ7	MNKNYFQKTKSPFLLGFIFNVLVSFSIASSANAYPIFAQQNYANPREANGRIVCANCHLAQKPVEIEVPQAVLPDTVFEAVVKIPYDQQIKQVGANGKKADLNVGAVLMLPEGFELAPSDRIPEEMKKKVGNLYYQPYSEDKKNILVIGPVAGKDHSEMVFPILSPDPSKNPSISYLKYPIFLGGNRGRGQIYPDGSKSNNTVYNTPAAGTIKSIEAIQSKKGGYNVTVTNSAGEDITEKIPGGPELIVKEGQTVKADEPLTNNPNVGGFGQMDAEIVLQNPTRIFGLLAFFVTIVLTQVFLVLKKKQFEKVQLAEMNF	Domain-1. Eukaryota,Clade-2. CAM,Phylum-4. Chlorophyta,Class-08. Chlorodendrophyceae,Order-Chlorodendrales ,Family-Chlorodendraceae ,Genus-Tetraselmis ,Species-sp. ,Organism-Tetraselmis sp. CCMP 881 ,		1. Eukaryota	2. CAM	4. Chlorophyta	08. Chlorodendrophyceae	Chlorodendrales	Chlorodendraceae	Tetraselmis	sp.	Tetraselmis sp. CCMP 881			Chlorophyta	Tetraselmis sp.	253	4	13						33	33	33	33	32	33		33		P	Y	D	Q	Q	I	K	Q	V	G	A	N	G	K	K	A
A0A171CXQ9	MVRILTFALRFCFYFPFTKFQGTISNEKRIFPFESDALSMSFLSLTSNFIKESKVSIFHRWFLSILAIWCCLVPIVEPAQSYPIFAQQNYANPREANGRIVCANCHLAQKPVEIEVPQAVLPDTVFEAVVKIPYDQQVTQVQANGKKGALNVGAVLILPEGFSVAPAERIPEEMKSKIKKLYFQPYAVDKTNILVVGPVPGKKYSEMVFPILSPNPATDKSVSYLKYPIYLGGNRGRGQIYPDGSKSNNTVYNAPAAGTITQIEPSSPKGGYDITIETSNSLKTVEKIV	Domain-1. Eukaryota,Clade-2. CAM,Phylum-4. Chlorophyta,Class-09. Trebouxiophyceae,Order-,Family-,Genus-Botryococcus ,Species-braunii ,Organism-Botryococcus braunii Showa ,		1. Eukaryota	2. CAM	4. Chlorophyta	09. Trebouxiophyceae			Botryococcus	braunii	Botryococcus braunii Showa			Chlorophyta	Botryococcus braunii	254								81	81	81	81	80	81		81		P	Y	D	Q	Q	V	T	Q	V	Q	A	N	G	K	K	G
A0A097KNU0	MVSCQCKNLNFSKISFSLSVNKLCARINRTPYVRTDSHVPLFFDELYVIIYMRRKFFIVTTVNIMMQRWTRAKSFLALLSAVVLTFSFANPANAYPVFAQQNYKTPREANGRLVCANCHLAQKPVEIEVPQSVLPDTVFEAVLKIPYDQQVTQVLGNGKKGGLNVGAVVMLPEGFTLAPADRIPAEMKEKVGKLFYSPYSDDQKNILVVGPVPGKKYSTMVVPILSPDPTKDKSVSYLKYPIYFGGNRGRGQVYPDGSKSNNTVYTASAAGTIAEINPLEKGGFEVTIDSANGKVVDTIPAGPDLLVKAGQAVQADQPLTINPNVGGFGQTETEIVLQNPARVQGLLLFFSFVILTQVFLVLKKKQYEKVQLSEMNF	Domain-1. Eukaryota,Clade-2. CAM,Phylum-4. Chlorophyta,Class-09. Trebouxiophyceae,Order-,Family-,Genus-Choricystis ,Species-parasitica ,Organism-Choricystis parasitica ,		1. Eukaryota	2. CAM	4. Chlorophyta	09. Trebouxiophyceae			Choricystis	parasitica	Choricystis parasitica			Chlorophyta	Choricystis parasitica	255								94	94	94	94	93	94		94		P	Y	D	Q	Q	V	T	Q	V	L	G	N	G	K	K	G
A0A8J9WU19	MLGLLINLPAQSYPVFAQQNYANPREANGRIVCANCHLAQKSVEIEVPQSVLPDTVFEAVVKIPYDQQVTQVLGNGKKGGLNVGAVLILPKGFSAAPADRIPEEMKAKAGKLYFQPYAPDKKNILVVGPVPGKKYSEMVFPLLSPDPSKDKNVSFLKYPIYLGANRGRGQVYPDGSKSNNTVFNASKTGTISQIQPIEKKGGFEVTIETGNGEQIVDKVPAGPDLIVKVGQTVQADQPLTNNPNVGGFGQKDTEIVLQNPVRVQGLLVFFSFVVLTQVFLVLKKKQFEKVQLAEMNF	Domain-1. Eukaryota,Clade-2. CAM,Phylum-4. Chlorophyta,Class-09. Trebouxiophyceae,Order-,Family-,Genus-Coccomyxa ,Species-sp. ,Organism-Coccomyxa sp. Obi ,		1. Eukaryota	2. CAM	4. Chlorophyta	09. Trebouxiophyceae			Coccomyxa	sp.	Coccomyxa sp. Obi			Chlorophyta	Coccomyxa sp.	256		14						12	12	12	12	11	12		12		P	Y	D	Q	Q	V	T	Q	V	L	G	N	G	K	K	G
E9NPX8	MQLSKTNFSTVSSSLRELLLPVESRIRSTLLALGMVVLIGLSANQPAQSYPVFAQQNYANPREANGRIVCANCHLAQKSVEIEVPQSVLPDTVFEAVVKIPYDQQVTQVLGNGKKGGLNVGAVLILPEGFSAAPADRIPEEMKAKAGKLYFQPYASDKKNILVVGPVPGKKYSEMVFPLLSPDPSKDKNVSFLKYPIYLGANRGRGQVYPDGSKSNNTVFNASTGGTISQIQPVEKKGGFEITIETGNGEPIVDKVPAGPDLIVKVGQTIQADQPLTNNPNVGGFGQKDTEIVLQNPVRVQGLLAFFSFVVLTQVFLVLKKKQFEKVQLAEMNF	Domain-1. Eukaryota,Clade-2. CAM,Phylum-4. Chlorophyta,Class-09. Trebouxiophyceae,Order-,Family-,Genus-Coccomyxa ,Species-subellipsoidea ,Organism-Coccomyxa subellipsoidea (strain C-169) (Green microalga) ,		1. Eukaryota	2. CAM	4. Chlorophyta	09. Trebouxiophyceae			Coccomyxa	subellipsoidea	Coccomyxa subellipsoidea (strain C-169) (Green microalga)			Chlorophyta	Coccomyxa subellipsoidea	257		15						49	49	49	49	48	49		49		P	Y	D	Q	Q	V	T	Q	V	L	G	N	G	K	K	G
A0A097KQW3	MVTLQLGNRLQRLFFAMVGSFCLHLHCSNGVEAYPIFAQQNYANPREANGRIVCANCHLAQKGVEIEVPQSVLPDTVFEAVVKIPYDQQITQVLGNGKKGGLNVGAVLILPDGFSLAPKERIPEEMKTKVGKLYFQPYTPEKKNILVVGPVPGKKYSEITVPLLSPDPAKDKTVSFLKYPIYVGGNRGRGQVYPDGSKSNNTVFNASVGGRIRQIQPTQQGGVEVVIETTGGEEVVEKIPPGPSLIVNVDQTIQADQPLTTNPNVGGFGQKDTEIVLQSPARVEGLLLFFSFVVLTQVFLVLKKKQFEKVQLAEMNF	Domain-1. Eukaryota,Clade-2. CAM,Phylum-4. Chlorophyta,Class-09. Trebouxiophyceae,Order-,Family-,Genus-Elliptochloris ,Species-bilobata ,Organism-Elliptochloris bilobata ,		1. Eukaryota	2. CAM	4. Chlorophyta	09. Trebouxiophyceae			Elliptochloris	bilobata	Elliptochloris bilobata			Chlorophyta	Elliptochloris bilobata	258								33	33	33	33	32	33		33		P	Y	D	Q	Q	I	T	Q	V	L	G	N	G	K	K	G
A0A2H4UY45	MLNFNKLKLTNLVTFFSILFTTFSISPDVNAYPVFAQQNYPQPREATGRIVCANCHLAQKPVEIEVPQAVLPDTVFEAVVKIPYDKQIQQVGANGKKAGLNVGAVVILPEGFEIAPPERLSEEMKAKVGKLYFQPYSSEQKNIVVVGPVPGKKYSEMVFPILAPDPAKNKSVSYLKYPIYLGGNRGRGQLYPDGSKSNNTVYTAPATGTISAIEPIEGKGGFKVSIQTENDTITTDIPPGPELLVNIGDSIKADQALTTNPNVGGFGQGETEIVLQNPARIQGLLIFFVFILLAQVFLVLKKKQFEKVQLAEMNF	Domain-1. Eukaryota,Clade-2. CAM,Phylum-4. Chlorophyta,Class-09. Trebouxiophyceae,Order-,Family-,Genus-Picochlorum ,Species-sp. ,Organism-Picochlorum sp. 'soloecismus' ,		1. Eukaryota	2. CAM	4. Chlorophyta	09. Trebouxiophyceae			Picochlorum	sp.	Picochlorum sp. 'soloecismus'			Chlorophyta	Picochlorum sp.	259								31	31	31	31	30	31		31		P	Y	D	K	Q	I	Q	Q	V	G	A	N	G	K	K	A
A0A8D5TC69	MMQPCTRVLRAFAPVLAMAGMLFGPLEPAQAYPVFAQQNYATPREANGRLVCANCHLAQKPVEIEVPQSVLPDTVFEAVLNIPYDQQVTQVLGNGKKGGLNVGAVLILPEGFSLAPADRIPAEMKEKVGKLYYSPYSESQKNILVVGPVPGKKYSKMVVPILSPDPSKDKSVSYLKYPIYFGGNRGRGQVYPDGSKSNNTVYTAPAAGTITQIAPNAEKGGFTITVEKATGEKAVEIVPAGPELLVKEGQKVSADQPLTNNPNVGGFGQEETEIVLQNPARIQGLLLFFSFVVLTQVFLVLKKKQYEKVQLSEMNF	Domain-1. Eukaryota,Clade-2. CAM,Phylum-4. Chlorophyta,Class-09. Trebouxiophyceae,Order-,Family-,Genus-Trebouxiophyceae ,Species-sp. ,Organism-Trebouxiophyceae sp. M-hakoo 311 ,		1. Eukaryota	2. CAM	4. Chlorophyta	09. Trebouxiophyceae			Trebouxiophyceae	sp.	Trebouxiophyceae sp. M-hakoo 311			Chlorophyta	Trebouxiophyceae sp.	260								31	31	31	31	30	31		31		P	Y	D	Q	Q	V	T	Q	V	L	G	N	G	K	K	G
A0A346HG31	MRRKFFQKALNRFMMQRWTRLMTFKTTSLWAALCTLMISSLYVTDAEAYPVFAQQNYASPREANGRLVCANCHLAQKPVEIEVPQAVLPDTVFEAVIKIPYDQQVTQVLGNGKKGGLNVGAVVILPEGFSLAPPERISEEMKTKVGKLYFSPYSPEQKNILVVGPVPGKKYSTMVLPILSPDPTKDKTVSYLKYPIYFGGNRGRGQLYPDGSKSNNNVYTTPAAGTVAQIIPLQEKGGFDITIDTLKGDKVVETIPAGPEVIVKVGQTVTADQPLTINPNVGGFGQEETEIVLQNPARIQGLLLFFSFVILTQVFLVLKKKQYEKVQLSEMNF	Domain-1. Eukaryota,Clade-2. CAM,Phylum-4. Chlorophyta,Class-09. Trebouxiophyceae,Order-,Family-,Genus-uncultured ,Species-Choricystis ,Organism-uncultured Choricystis ,		1. Eukaryota	2. CAM	4. Chlorophyta	09. Trebouxiophyceae			uncultured	Choricystis	uncultured Choricystis			Chlorophyta	uncultured Choricystis	261								48	48	48	48	47	48		48		P	Y	D	Q	Q	V	T	Q	V	L	G	N	G	K	K	G
A0A097KM96	MNKWYRIQPTWCLISLIVLFGLAGPAIAYPIFAQQNYENPREANGRLVCANCHLAQKPVELEVPQAVFPDTVFEAVVKIPYDPEVKQVLGNGKKGPLNVGAVLILPEGFSVAPPERISEEMKERVGGLYFQPYSSEKSNILVVGPVPGKKYSEMIFPILAPNPATNKNVSFLKYPVYLGGNRGRGQVYPDGSKSNNNLFTASTSGKVVQIEPASKKGGFNVTIETSKGEQVTDKVPPGPELIITVGQVLQQDQPLTKNPNVGGFGQTETEIVLQNPLRIVGLFAFFVCIILAQVFLVLKKKQFEKVQLAEMNF	Domain-1. Eukaryota,Clade-2. CAM,Phylum-4. Chlorophyta,Class-09. Trebouxiophyceae,Order-,Family-,Genus-Xylochloris ,Species-irregularis ,Organism-Xylochloris irregularis ,		1. Eukaryota	2. CAM	4. Chlorophyta	09. Trebouxiophyceae			Xylochloris	irregularis	Xylochloris irregularis			Chlorophyta	Xylochloris irregularis	262								28	28	28	28	27	28		28		P	Y	D	P	E	V	K	Q	V	L	G	N	G	K	K	G
A0A097KP23	MQLFRTNLSPTSSYLKGLLLSLHSSIRPTLLTLGLVAMLGLSANQPAQSYPVFAQQNYANPREANGRIVCANCHLAQKSVEIEVPQSVLPDTVFEAVVKIPYDQQVTQVLGNGKKGGLNVGAVLILPEGFSAAPADRIPEEMKAKAGKLYFQPYASDKKNILVVGPVPGKKYSEMVFPLLSPDPSKDKNVSFLKYPIYLGANRGRGQVYPDGSKSNNTVFNASKAGTISQIQPIEKKGGFEVTIETGSGEQIVDKVPAGPDLIVKVGQTVQADQPLTNNPNVGGFGQKDTEIVLQNPVRVQGLLVFFSFVVLTQVFLVLKKKQFEKVQLAEMNF	Domain-1. Eukaryota,Clade-2. CAM,Phylum-4. Chlorophyta,Class-09. Trebouxiophyceae,Order-,Family-Coccomyxaceae ,Genus-Paradoxia ,Species-multiseta ,Organism-Paradoxia multiseta ,		1. Eukaryota	2. CAM	4. Chlorophyta	09. Trebouxiophyceae		Coccomyxaceae	Paradoxia	multiseta	Paradoxia multiseta			Chlorophyta	Paradoxia multiseta	263								49	49	49	49	48	49		49		P	Y	D	Q	Q	V	T	Q	V	L	G	N	G	K	K	G
A0A023HHM4	MGITFLVSAPSNAYPIFAQQNYNNPREANGRIVCANCHLAQKPIEIEVPQAVLPNTVFEAVAKIPYDKQIKQVLGNGKKGDLNVGAVLILPENFQLAPPERIPEEIKAKMGKLYFSSYNAEKPNILVVGPVPGKKYKELVFPILSPDPTKNKSVSYLKYPIYFGGNRGRGQIYPDGSKSNNTIYTASSAGKITSIEPIEKKGGFLISIQTANGDIITDTVPPGPELIVKTGNEVKLDQALTSNPNVGGFGQGETEIVLQNPTRIIGLLVFFILVLFAQVFFVLKKKQYEKVQLSEMNF	Domain-1. Eukaryota,Clade-2. CAM,Phylum-4. Chlorophyta,Class-09. Trebouxiophyceae,Order-Chlorellales ,Family-Chlorellaceae ,Genus-Auxenochlorella ,Species-protothecoides ,Organism-Auxenochlorella protothecoides (Green microalga) (Chlorella protothecoides) ,		1. Eukaryota	2. CAM	4. Chlorophyta	09. Trebouxiophyceae	Chlorellales	Chlorellaceae	Auxenochlorella	protothecoides	Auxenochlorella protothecoides (Green microalga) (Chlorella protothecoides)			Chlorophyta	Auxenochlorella protothecoides	264		16						13	13	13	13	12	13		13		P	Y	D	K	Q	I	K	Q	V	L	G	N	G	K	K	G
A0A5P8P4L2	MYNFKNLELTAKIQKFATGASTFLFVVASSFFLSLSSSAYPIFAQQNYENPREANGRIVCANCHLAQKPVEIEVPQAVLPDTVFEAVVKIPYDKQVKQVLANGKKGDLNVGAVLILPEGFEVAPPERIPEEMKAKVGKLYFQPYSPDKKNILVVGPLPGKKYTEMVFPILSPDPTKDKSVSYLKYPIYVGGNRGRGQVYPDGSKSNNTIYTASTAGKITAIEPVEPKGGYVVTIETANGEIVSDKLPPGPELVVKVGETVALDQALTTNPNVGGFGQGETEIVLQNPSRIQGLLVFFLFVLLAQVFLVLKKKQFEKVQLAEMNF	Domain-1. Eukaryota,Clade-2. CAM,Phylum-4. Chlorophyta,Class-09. Trebouxiophyceae,Order-Chlorellales ,Family-Chlorellaceae ,Genus-Auxenochlorella ,Species-pyrenoidosa ,Organism-Auxenochlorella pyrenoidosa (Freshwater green alga) (Chlorella pyrenoidosa) ,		1. Eukaryota	2. CAM	4. Chlorophyta	09. Trebouxiophyceae	Chlorellales	Chlorellaceae	Auxenochlorella	pyrenoidosa	Auxenochlorella pyrenoidosa (Freshwater green alga) (Chlorella pyrenoidosa)			Chlorophyta	Auxenochlorella pyrenoidosa	265								39	39	39	39	38	39		39		P	Y	D	K	Q	V	K	Q	V	L	A	N	G	K	K	G
A0A2I4S6R0	MYNFKSFELNTVPMAEKISVFSTMLSKCLLVLVSTFFFSSASHAYPIFAQQNYANPREANGRIVCANCHLAQKPVEIEVPQAVLPDTVFEAVVKIPYDKQIKQVLANGKKGDLNVGAVLMLPEGFELAPPDRIPEEMKAKVGKLYFTPYSAEEKNIYVVGPVPGKKYSEMVFPILSPDPTKKKSVSYLKYPIYVGGNRGRGQVYPDGSKSNNTIFTASAAGKITAIEPVEKKGGYVVTIETANGNTVSDTVPPGPELVVKQGDLVSVDQALTTNPNVGGFGQGETEIVLQNPSRIQGLLVFFLFVLLAQVFLVLKKKQFEKVQLAEMNF	Domain-1. Eukaryota,Clade-2. CAM,Phylum-4. Chlorophyta,Class-09. Trebouxiophyceae,Order-Chlorellales ,Family-Chlorellaceae ,Genus-Chlorella ,Species-heliozoae ,Organism-Chlorella heliozoae ,		1. Eukaryota	2. CAM	4. Chlorophyta	09. Trebouxiophyceae	Chlorellales	Chlorellaceae	Chlorella	heliozoae	Chlorella heliozoae			Chlorophyta	Chlorella heliozoae	266								44	44	-110	44	43	44		44		P	Y	D	K	Q	I	K	Q	V	L	A	N	G	K	K	G
W8SIU9	MTTNFMFNLKSFEVTACSERLLGFSTMFSKALVVVASSFFIASASQAYPIFAQQNYENPREANGRIVCANCHLAQKPVEIEVPQAVLPDTVFEAVVKIPYDKQIKQVLGNGKKGDLNVGAVLILPEGFELAPPDRIPEEMKAKVGKLYFQPYSAEKKNIFVVGPVPGKKYSEMVFPILAPDPAKNKSISYLKYPIYVGGNRGRGQVYPDGSKSNNTIYTAPAAGKITAIEPVDSKGGYVVTIQTANGDLISDTLPPGPEVIVKVGDTVSVDQALTTNPNVGGFGQGETEIVLQNPRRIQGLLVFFLFVLLAQVFLVLKKKQFEKVQLAEMNF	Domain-1. Eukaryota,Clade-2. CAM,Phylum-4. Chlorophyta,Class-09. Trebouxiophyceae,Order-Chlorellales ,Family-Chlorellaceae ,Genus-Chlorella ,Species-sorokiniana ,Organism-Chlorella sorokiniana (Freshwater green alga) ,		1. Eukaryota	2. CAM	4. Chlorophyta	09. Trebouxiophyceae	Chlorellales	Chlorellaceae	Chlorella	sorokiniana	Chlorella sorokiniana (Freshwater green alga)			Chlorophyta	Chlorella sorokiniana	267		18						47	47	-110	47	46	47		47		P	Y	D	K	Q	I	K	Q	V	L	G	N	G	K	K	G
U5U896	MYNFKSLELTFCTEKMSAFSKVASQCLFVAASSFFLSFSSQAYPIFAQQSYENPREANGRIVCANCHLAQKPVEIEVPQAVLPDTVFEAVVKIPYDKQVKQVLGNGKKGDLNVGAVLILPEGFEIAPPDRIPEEMKAKVGKLYFQPYSPEKKNILVVGPVPGKKYTEMVFPILSPDPTKNKSISYLKYPIYIGGNRGRGQVYPDGSKSNNTIYTASAAGKITGIEPVGPKGGYVVTIETATGASVSDNLPAGPELVVKVGDTVTLDQALTTNPNVGGFGQGETEIVLQNPSRIQGLLVFFLFVLLAQVFLVLKKKQFEKVQLAEMNF	Domain-1. Eukaryota,Clade-2. CAM,Phylum-4. Chlorophyta,Class-09. Trebouxiophyceae,Order-Chlorellales ,Family-Chlorellaceae ,Genus-Chlorella ,Species-sp. ,Organism-Chlorella sp. ArM0029B ,		1. Eukaryota	2. CAM	4. Chlorophyta	09. Trebouxiophyceae	Chlorellales	Chlorellaceae	Chlorella	sp.	Chlorella sp. ArM0029B			Chlorophyta	Chlorella sp.	268								42	42	42	42	41	42		42		P	Y	D	K	Q	V	K	Q	V	L	G	N	G	K	K	G
A0A2I4S960	MYQSFYVLASRVTKNSMYNFKSLELNSWNEKISIFSTVASKWLLIVVSSFFLTSSSDAYPIFAQQNYENPREANGRIVCANCHLAEKPVEIEIPQAVLPDTVFEAVVKIPYDKQIKQVLGNGKKGGLNVGAVLILPEGFELAPPDRIPEEMKAKVGKLYFQPYSAEQKNIYVVGPVPGKKYSEMVFPILSPDPTKNKSVSYLKYPIYVGGNRGRGQVYPDGSKSNNTIYTASAAGKITAIEPVEKKGGYVVTIETSNGESVSDTLPPGPELIVKPGDTVAVDQALTTNPNVGGFGQGETEIVLQNPTRIQGLLVFFLFVLLAQVFLVLKKKQFEKVQLAEMNF	Domain-1. Eukaryota,Clade-2. CAM,Phylum-4. Chlorophyta,Class-09. Trebouxiophyceae,Order-Chlorellales ,Family-Chlorellaceae ,Genus-Chlorella ,Species-sp. ,Organism-Chlorella sp. ATCC 30562 ,		1. Eukaryota	2. CAM	4. Chlorophyta	09. Trebouxiophyceae	Chlorellales	Chlorellaceae	Chlorella	sp.	Chlorella sp. ATCC 30562			Chlorophyta	Chlorella sp.	268								58	58	-110	58	57	58		58		P	Y	D	K	Q	I	K	Q	V	L	G	N	G	K	K	G
A0A075WQ50	MYQSFYVLASRVTKNSMYNFKSLELNSWNEKISIFSTVASKWLLIVVSSFFLTSSSDAYPIFAQQNYENPREANGRIVCANCHLAEKPVEIEIPQAVLPDTVFEAVVKIPYDKQIKQVLGNGKKGGLNVGAVLILPEGFELAPPDRIPEEMKAKVGKLYFQPYSAEQKNIYVVGPVPGKKYSEMVFPILSPDPTKNKSVSYLKYPIYVGGNRGRGQVYPDGSKSNNTIYTASAAGKITAIEPVEKKGGYVVTIETSNGESVSDTLPPGPELIVKPGDTVAVDQALTTNPNVGGFGQGETEIVLQNPTRIQGLLVFFLFVLLAQVFLVLKKKQFEKVQLAEMNF	Domain-1. Eukaryota,Clade-2. CAM,Phylum-4. Chlorophyta,Class-09. Trebouxiophyceae,Order-Chlorellales ,Family-Chlorellaceae ,Genus-Chlorella ,Species-variabilis ,Organism-Chlorella variabilis (Green alga) ,		1. Eukaryota	2. CAM	4. Chlorophyta	09. Trebouxiophyceae	Chlorellales	Chlorellaceae	Chlorella	variabilis	Chlorella variabilis (Green alga)			Chlorophyta	Chlorella variabilis	270		19						58	58	-110	58	57	58		58		P	Y	D	K	Q	I	K	Q	V	L	G	N	G	K	K	G
A0A650ANV5	MYNFNKLEFNFIPNLKKHAVFSFWGQNENILKFSTLASKGVLVLVCSFFLTSSSNAYPIFAQQNYANPREANGRIVCANCHLAEKPIEIEVPQAVLPDTVFEAVVKIPYDKQIKQVLANGKKGDLNVGAVLILPDGFEIAPPDRIPEEMKAKVGKLYFQPYSAEKKTIFVVGPVPGKKYSEMVFPILSPDPAKTKSISYLKYPIYVGGNRGRGQVYPDGSKSNNTIFTASAAGKITAIEPAGKKGGYTLTIETANGESISEKLPPGPELVVNIGDIVGVDQALTTNPNVGGFGQGETEVVLQNPLRIQGLLVFFLFVLLAQVFLVLKKKQFEKVQLAEMNF	Domain-1. Eukaryota,Clade-2. CAM,Phylum-4. Chlorophyta,Class-09. Trebouxiophyceae,Order-Chlorellales ,Family-Chlorellaceae ,Genus-Chlorella ,Species-vulgaris ,Organism-Chlorella vulgaris (Green alga) ,		1. Eukaryota	2. CAM	4. Chlorophyta	09. Trebouxiophyceae	Chlorellales	Chlorellaceae	Chlorella	vulgaris	Chlorella vulgaris (Green alga)			Chlorophyta	Chlorella vulgaris	271		20						56	56	-82	56	55	56		56		P	Y	D	K	Q	I	K	Q	V	L	A	N	G	K	K	G
A0A097KQC5	MINFKNPIMQIFSWWTKQIIIFSIGFLLTSSAQAYPIFAQQNYENPREANGRIVCANCHLAQKPVEIEVPQAVLPDTVFEAVVKIPYDKQIQQVLANGKKGALNVGAVLILPEGFELAPSDRIPEEMKAKIGKLYFQTYSPEKKNILVVGPIPGKKYDEIVFPILSPDPGKNKSVSYLKYPIYIGGNRGRGQVYPDGSKSNNTIFTSPTSGQITAIEPIEKKGGYIITIQPSSGDAIQETVPAGPQLLVKVGDSVQADQPLSNNPNVGGFGQEETEIVLQNPARIQGLLVFFICVLLAQVFLVLKKKQFEKVQLAEMNF	Domain-1. Eukaryota,Clade-2. CAM,Phylum-4. Chlorophyta,Class-09. Trebouxiophyceae,Order-Chlorellales ,Family-Chlorellaceae ,Genus-Dicloster ,Species-acuatus ,Organism-Dicloster acuatus ,		1. Eukaryota	2. CAM	4. Chlorophyta	09. Trebouxiophyceae	Chlorellales	Chlorellaceae	Dicloster	acuatus	Dicloster acuatus			Chlorophyta	Dicloster acuatus	272								34	34	34	34	33	34		34		P	Y	D	K	Q	I	Q	Q	V	L	A	N	G	K	K	G
A0A097KPX3	MKKSFSILSFLKYFVFSTLFLFQFSILSANAYPIFAQQNYQNPREPNGRIVCANCHLAQKPVQIEVPQAVLPDTVFEAIVKIPYDQQIKQVLGNGKKGDLNVGAVLILPEGFELAPSERIPEEIKEKLGNLSFQPYSPDKKNILVIGPIPGKQYSEIVFPILSPDPSQNKNVSFLKYPIYVGGNRGRGQVYPDGSKSNNTVYNASSSGIIKSIEPLSKKGGYSITIETSTQGEIIEKIPPGPELLVSVGQKIQADQPLTINPNVGGFGQEETEIVLQNPARIQGLIIFFIFVILAQVFLVLKKKQFEKVQLAEMNF	Domain-1. Eukaryota,Clade-2. CAM,Phylum-4. Chlorophyta,Class-09. Trebouxiophyceae,Order-Chlorellales ,Family-Chlorellaceae ,Genus-Geminella ,Species-minor ,Organism-Geminella minor (Green alga) (Hormospora minor) ,		1. Eukaryota	2. CAM	4. Chlorophyta	09. Trebouxiophyceae	Chlorellales	Chlorellaceae	Geminella	minor	Geminella minor (Green alga) (Hormospora minor)			Chlorophyta	Geminella minor	273								31	31	31	31	30	31		31		P	Y	D	Q	Q	I	K	Q	V	L	G	N	G	K	K	G
A0A097KR47	MKISIRHFLAVIVSGLATFTLTTSANAYPIFAQQNYANPREANGRLVCANCHLAQKPVEIEVPQAVLPNTVFEAVVKIPYDKQIKQVVANGKKGDLNVGAVLILPEGFEIAPPDRIPEEMKAKVGKLYFQPYTPEKKNILVVGPVPGKKYSEMVFPILAPDPATNKSVSYLKYPIYIGGNRGRGQVYPDGSKSNNTVYTASAAGTISSIEPIESKGGFTVSIQTASGNTVVDTLPPGPEVIVKVGDKVQADQALTINPNVGGFGQTETEIVIQNPARIQGLLVFFAFVLLAQVFLVLKKKQFEKVQLAEMNF	Domain-1. Eukaryota,Clade-2. CAM,Phylum-4. Chlorophyta,Class-09. Trebouxiophyceae,Order-Chlorellales ,Family-Chlorellaceae ,Genus-Marvania ,Species-geminata ,Organism-Marvania geminata ,		1. Eukaryota	2. CAM	4. Chlorophyta	09. Trebouxiophyceae	Chlorellales	Chlorellaceae	Marvania	geminata	Marvania geminata			Chlorophyta	Marvania geminata	274								27	27	27	27	26	27		27		P	Y	D	K	Q	I	K	Q	V	V	A	N	G	K	K	G
A0A2I4S9Q3	MSNFKSLELTFWNDKVSTFSKVASKSLFIVASSFFLSSSSHAYPIFAQQNYENPREANGRIVCANCHLAQKPVEIEAPQAVLPDTVFEAVVKIPYDKQVKQVLANGKKGDLNVGAVLILPEGFEIAPPDRIPEEMKAKVGKLYFQPYSPEKKNILVVGPVPGKKYTEMVFPILSPDPAKDKSVSYLKYPVYLGGNRGRGQVYPDGSKSNNTIYTASAAGKITAIEPVEPKGGYVVTIETTNGNSVSDKLPPGPELVVKVGDTITLDQALTTNPNVGGFGQGETEIVLQNPSRIQGLLVFFLFVLLAQVFLVLKKKQFEKVQLAEMNF	Domain-1. Eukaryota,Clade-2. CAM,Phylum-4. Chlorophyta,Class-09. Trebouxiophyceae,Order-Chlorellales ,Family-Chlorellaceae ,Genus-Micractinium ,Species-conductrix ,Organism-Micractinium conductrix ,		1. Eukaryota	2. CAM	4. Chlorophyta	09. Trebouxiophyceae	Chlorellales	Chlorellaceae	Micractinium	conductrix	Micractinium conductrix			Chlorophyta	Micractinium conductrix	275		21						42	42	42	42	41	42		42		P	Y	D	K	Q	V	K	Q	V	L	A	N	G	K	K	G
A0A650F2B0	MYNFKSLELTFWDEKISAFSKLASKCLFVVASSFFLSLSSHAYPIFAQQNYENPREANGRIVCANCHLAQKPVEIEVPQAVLPDTVFEAVVKIPYDKQVKQVLANGKKGDLNVGAVLILPEGFEIAPPDRIPEEMKAKVGKLYFQPYTPEKKNILVVGPIPGKKYTEMVFPILSPDPTKNKSISYLKYPIYLGGNRGRGQVYPDGSKSNNTIYTASAAGKITGIEPVEPKGGYVVTIETTKGDVVSDKLPPGPELVVKVGDTIALDQALTTNPNVGGFGQGETEIVLQNPSRIQGLLVFFLFVLLAQVFLVIKKKQFEKVQLAEMNF	Domain-1. Eukaryota,Clade-2. CAM,Phylum-4. Chlorophyta,Class-09. Trebouxiophyceae,Order-Chlorellales ,Family-Chlorellaceae ,Genus-Micractinium ,Species-pusillum ,Organism-Micractinium pusillum ,		1. Eukaryota	2. CAM	4. Chlorophyta	09. Trebouxiophyceae	Chlorellales	Chlorellaceae	Micractinium	pusillum	Micractinium pusillum			Chlorophyta	Micractinium pusillum	276								42	42	42	42	41	42		42		P	Y	D	K	Q	V	K	Q	V	L	A	N	G	K	K	G
A0A6M3RIJ2	MYNFKSLELTFCTEKMSAFSKVASQCLFVVASSFFLSFSSHAYPIFAQQNYENPREANGRIVCANCHLAQKPVEIEVPQAVLPDTVFEAVVKIPYDKQVKQVLGNGKKGDLNVGAVLILPEGFEIAPPDRIPEEMKAKVGKLYFQPYSPEKKNILVVGPVPGKKYTEMVFPILSPDPTKNKSISYLKYPIYIGGNRGRGQVYPDGSKSNNTIYTASAAGKITGIEPVEPKGGYVVTIETATGASVSDNLPAGPELVVKVGDTVTLDQALTTNPNVGGFGQGETEIVLQNPSRIQGLLVFFLFVLLAQVFLVLKKKQFEKVQLAEMNF	Domain-1. Eukaryota,Clade-2. CAM,Phylum-4. Chlorophyta,Class-09. Trebouxiophyceae,Order-Chlorellales ,Family-Chlorellaceae ,Genus-Micractinium ,Species-singularis ,Organism-Micractinium singularis ,		1. Eukaryota	2. CAM	4. Chlorophyta	09. Trebouxiophyceae	Chlorellales	Chlorellaceae	Micractinium	singularis	Micractinium singularis			Chlorophyta	Micractinium singularis	277								42	42	42	42	41	42		42		P	Y	D	K	Q	V	K	Q	V	L	G	N	G	K	K	G
A0A4Y6A646	MYNFKNLELTAKIQKCATGASTFLFVVASSFFLSLSSSAYPIFAQQNYENPREANGRIVCANCHLAQKPVEIEVPQAVLPDTVFEAVVKIPYDKQVKQVLANGKKGDLNVGAVLILPEGFEVAPPERIPEEMKAKVGKLYFQPYSPDKKNILVVGPLPGKKYTEMVFPILSPDPTKDKSVSYLKYPIYVGGNRGRGQVYPDGSKSNNTIYTASAAGKITGIEPVEPKGGYVVTIETANGEIVSDKLPPGPELVVKVGETVALDQALTTNPNVGGFGQGETEIVLQNPSRIQGLLVFFLFVLLAQVFLVLKKKQFEKVQLAEMNF	Domain-1. Eukaryota,Clade-2. CAM,Phylum-4. Chlorophyta,Class-09. Trebouxiophyceae,Order-Chlorellales ,Family-Chlorellaceae ,Genus-Micractinium ,Species-sp. ,Organism-Micractinium sp. LBA 32 ,		1. Eukaryota	2. CAM	4. Chlorophyta	09. Trebouxiophyceae	Chlorellales	Chlorellaceae	Micractinium	sp.	Micractinium sp. LBA 32			Chlorophyta	Micractinium sp.	278								39	39	39	39	38	39		39		P	Y	D	K	Q	V	K	Q	V	L	A	N	G	K	K	G
C7BEY8	MRRKFYLNNSVVKIMINFKNSNSVANFHSFLSRKNELATKQIFYWWTKQFVVFGLGFFLTTSAQAYPIFAQQNYENPREANGRIVCANCHLAQKPVEIEVPQAILPDTVFEAVVKIPYDKQIKQVLANGKKGDLNVGAVLILPEGFELAPPDRIPEEMKAKIGKLYFQTYSPEKQNILVVGPVSGKKYSEIVFPILSPDPTKNKAISYLKYPIYIGGNRGRGQVYPDGSKSNNTIYTCSTSGQITAIEPIDKKGGYIITIQPTSGEAIQEKVPAGPELLVKVGDNVQIDQPLTNNPNVGGFGQEETEIVLQNPARVQGLLVFFIFVLFAQVFLVLKKKQFEKVQLSEMNF	Domain-1. Eukaryota,Clade-2. CAM,Phylum-4. Chlorophyta,Class-09. Trebouxiophyceae,Order-Chlorellales ,Family-Chlorellaceae ,Genus-Parachlorella ,Species-kessleri ,Organism-Parachlorella kessleri (Green alga) (Chlorella kessleri) ,		1. Eukaryota	2. CAM	4. Chlorophyta	09. Trebouxiophyceae	Chlorellales	Chlorellaceae	Parachlorella	kessleri	Parachlorella kessleri (Green alga) (Chlorella kessleri)			Chlorophyta	Parachlorella kessleri	279								65	65	65	65	64	65		65		P	Y	D	K	Q	I	K	Q	V	L	A	N	G	K	K	G
A0A097KKT4	MKKIFCYKFYFLNVSKVILFSLSALLAFDLTITNPAQAYPIFAQQNYPSPREANGRIVCANCHLAQKPVELEVPQSVLPDTVFEAVVKIPYDQQIKQVLGNGKKGPLNVGAVLILPEGFELAPADRIPEEMKTKVGKLYFQPYSDDKKNILVVGPLPGKKYSEMVFPILSPDPAKNKNVSYLKYPIYLGGNRGRGQVYPDGSKSNNTVYNASAAGKISQIEPIEKGGYNITIETNNGEQKIDKIPAGPELIVQVGQSVQNDQPLTNNPNVGGFGQMDTEIVLQNPTRVQGLIVFFGFVIVAQIFLVLKKKQFEKVQLAEMNF	Domain-1. Eukaryota,Clade-2. CAM,Phylum-4. Chlorophyta,Class-09. Trebouxiophyceae,Order-Chlorellales ,Family-Chlorellaceae ,Genus-Pseudochlorella ,Species-signiensis ,Organism-Pseudochlorella signiensis ,		1. Eukaryota	2. CAM	4. Chlorophyta	09. Trebouxiophyceae	Chlorellales	Chlorellaceae	Pseudochlorella	signiensis	Pseudochlorella signiensis			Chlorophyta	Pseudochlorella signiensis	280								38	38	38	38	37	38		38		P	Y	D	Q	Q	I	K	Q	V	L	G	N	G	K	K	G
A0A097KQN6	MNTYSNISTKMLSFFEKQFIILGLSCLMATSASAYPIFAQQNYQNPREATGRIVCANCHLAQKPVELEVPQAILPDSVFEAVVKIPYDKQMKQVLGNGKKGDLNVGAVLILPDGFEIAPPERIPEEMKARVGKLYFQPYSPDQKNILVVGPIPGKKYSEMVFPILAPNPETNKSISYLKYPIYLGGNRGRGQLYPDGSKSNNTIYTASAPGTITNILPIEGKGGFEITIQAGADKTVVEKIPSGPELIVKAGDIVQQDQALTINPNVGGFGQTETEIVLQNPARIQGLLAFFILVLLAQIFLVLKKKQFEKVQLAEMNF	Domain-1. Eukaryota,Clade-2. CAM,Phylum-4. Chlorophyta,Class-09. Trebouxiophyceae,Order-Chlorellales ,Family-Chlorellaceae ,Genus-Pseudochloris ,Species-wilhelmii ,Organism-Pseudochloris wilhelmii ,		1. Eukaryota	2. CAM	4. Chlorophyta	09. Trebouxiophyceae	Chlorellales	Chlorellaceae	Pseudochloris	wilhelmii	Pseudochloris wilhelmii			Chlorophyta	Pseudochloris wilhelmii	281								34	34	34	34	33	34		34		P	Y	D	K	Q	M	K	Q	V	L	G	N	G	K	K	G
A0A0C5BLU2	MVTFKFGSRVVRLLFAIVGFLCFNLQWSAGVEAYPIFAQQNYANPREANGRIVCANCHLAQKGVDIEVPQSVLPNTVFEAVVKIPYDQQITQVLGNGKKGGLNVGAVVILPDGFSLAPKELIPEEMKTKVGKLYFQPYAPEKKNILVVGPVPGKKYSEITIPLLSPDPTKDKTVSFLKYPIYVGGNRGRGQVYPDGSKSNNTVFNASIGGRIRRIQPTEQGGVELVIETAAGEEVIEKIPAGPSLLVKVDQIIQADQPLTNNPNVGGFGQKDTEIVLQSPARVEGLLLFFIFVVLTQVFLVLKKKQFEKVQLAEMNF	Domain-1. Eukaryota,Clade-2. CAM,Phylum-4. Chlorophyta,Class-09. Trebouxiophyceae,Order-Chlorellales ,Family-Oocystaceae ,Genus-Hemichloris ,Species-antarctica ,Organism-Hemichloris antarctica (Green alga) ,		1. Eukaryota	2. CAM	4. Chlorophyta	09. Trebouxiophyceae	Chlorellales	Oocystaceae	Hemichloris	antarctica	Hemichloris antarctica (Green alga)			Chlorophyta	Hemichloris antarctica	282								33	33	33	33	32	33		33		P	Y	D	Q	Q	I	T	Q	V	L	G	N	G	K	K	G
C7BED6	MQYFHLKLKNFIFNFFVVTFLGLFFSSNSFGYPIFAQQNYENPREPNGRIVCANCHLAQKPVEIEVPQAVLPDTVFEAVVKIPYDQQVKQVLANGKKGELNVGAVLILPEGFQLAPADRIPEEMKKKVGKLYFQPYSADKKNILVIGPIPGKKYSEIVFPLLSPDPTKDKNIYFLKYPIYIGGNRGRGQVYPDGSKSNNTIYNSTVEGTITQIQPIEKKGGYDIFIKTSKGEEVIEKLPPGPELAVTVGQNILVDQPLTNNPNVGGFGQEEVEIVLQNPLRIQGLLLFFAFVVLAQIFLVLKKKQFEKVQLAEMNF	Domain-1. Eukaryota,Clade-2. CAM,Phylum-4. Chlorophyta,Class-09. Trebouxiophyceae,Order-Chlorellales ,Family-Oocystaceae ,Genus-Neglectella ,Species-solitaria ,Organism-Neglectella solitaria (Green alga) (Oocystis solitaria) ,		1. Eukaryota	2. CAM	4. Chlorophyta	09. Trebouxiophyceae	Chlorellales	Oocystaceae	Neglectella	solitaria	Neglectella solitaria (Green alga) (Oocystis solitaria)			Chlorophyta	Neglectella solitaria	283								31	31	31	31	30	31		31		P	Y	D	Q	Q	V	K	Q	V	L	A	N	G	K	K	G
A0A097KPB2	MKTFNLKIQKIIIYSIITTIVGLNIISNAIAYPIFAQQNYQNPREPNGRIVCANCHLAQKSVEIEIPQAVLPDTVFEAVVKIPYDKQVKQVLGNGKKGDLNVGAVLILPEGFELAPPERIPDEMQKKIGKLYYQPYSPDKKNILVVGPVPGKKYSEMVFPILSPDPSKNKNVNYSKYPIYLGGNRGRGQVYPDGSKSNNTIYTTSTAGKITQIAPIEKKGGYDITIETVAGEQVIEKVPPGPELLVSIGQNIQVDQPLTNNPNVGGFGQEETEIVLQNPLRIQGLLVFFTFVILTQVFLVLKKKQFEKVQLAEMNF	Domain-1. Eukaryota,Clade-2. CAM,Phylum-4. Chlorophyta,Class-09. Trebouxiophyceae,Order-Chlorellales ,Family-Oocystaceae ,Genus-Planctonema ,Species-lauterbornii ,Organism-Planctonema lauterbornii ,		1. Eukaryota	2. CAM	4. Chlorophyta	09. Trebouxiophyceae	Chlorellales	Oocystaceae	Planctonema	lauterbornii	Planctonema lauterbornii			Chlorophyta	Planctonema lauterbornii	284								31	31	31	31	30	31		31		P	Y	D	K	Q	V	K	Q	V	L	G	N	G	K	K	G
A0A097KPQ3	MQLSFLFHLKQYGKKAVGFFTPGNKSIGCSDTGSGNLNIFFCLAFLGMIWATPAKAYPIFAQQNYENPREANGRIVCANCHLAQKPVELEVPQAVLPNTVFEAVVKIPYDQQVNQVLGNGKKGALNVGAVLILPEGFELAPADRIPEEIKKKVGKLYFQSYSPDKKNILVVGPVPGKKYSEMVFPILSPDPSKDKSVSFLKYPIYLGGNRGRGQVYPDGSKSNNTVYNTSTKGKITQIEPIEKKGGFNITIENAEGDFIVEKIPAGPELIVNVGQVLIADQPLTNNPNVGGFGQKDSEIVLQNPARIQGLLAFFGCVFLTQVFLVIKKKQFEKVQLAEMNF	Domain-1. Eukaryota,Clade-2. CAM,Phylum-4. Chlorophyta,Class-09. Trebouxiophyceae,Order-Microthamniales ,Family-Microthamniaceae ,Genus-Fusochloris ,Species-perforata ,Organism-Fusochloris perforata ,		1. Eukaryota	2. CAM	4. Chlorophyta	09. Trebouxiophyceae	Microthamniales	Microthamniaceae	Fusochloris	perforata	Fusochloris perforata			Chlorophyta	Fusochloris perforata	285								56	56	56	56	55	56		56		P	Y	D	Q	Q	V	N	Q	V	L	G	N	G	K	K	G
A0A097KNC6	MGNNYRLKTFFSYKRENTRVKKNIFYMDLSFSLNLNKSSFAFAKANSLFYCFIMPALILFGYGYFTLPVKAYPVFAQQNYENPREANGRIVCANCHLAQKPVELEVPQSVLPDSVFEAVIKIPYDQQVNQVLGNGKKGALNVGAVLILPEGFELAPANRIPEEIKNKVGKLYFQSYSPDKKNILVVGPVPGKKYSEMVFPILSPDPAKEKSISFLKYPIYVGGNRGRGQVYPDGSKSNNTVYNSSTKGKISQIEPIEPKGGFNITIETATGDSVIEKIPAGPELIVSVGQSILADQPLTNNPNVGGFGQQETEIVLQNPARIQGLLAFFVCVFLTQVFLVLKKKQFEKVQLAEMNF	Domain-1. Eukaryota,Clade-2. CAM,Phylum-4. Chlorophyta,Class-09. Trebouxiophyceae,Order-Microthamniales ,Family-Microthamniaceae ,Genus-Microthamnion ,Species-kuetzingianum ,Organism-Microthamnion kuetzingianum ,		1. Eukaryota	2. CAM	4. Chlorophyta	09. Trebouxiophyceae	Microthamniales	Microthamniaceae	Microthamnion	kuetzingianum	Microthamnion kuetzingianum			Chlorophyta	Microthamnion kuetzingianum	286								71	71	71	71	70	71		71		P	Y	D	Q	Q	V	N	Q	V	L	G	N	G	K	K	G
A0A097KMR4	MNNLFKNFLKKIFFLLTFVSFSLGFVNLPANSYPIFAQQNYQNPREANGRIVCANCHLAQKSVEIEVPQSVFPNTVFEAVVKIPYDKQIKQVLGNGKKGELNVGAVLILPEGFELAPSERISDELKNKVGNLYFQPYSADKKNILVIGPVPGNKYSEMIFPILAPDPNKNKEISYLKYPIYLGGNRGRGQVYPDGSKSNNTIYNSSVAGKIINIEPLSKKGGYQLIIEANNGEQVIEKVPAGPDLIVNVDQKLQIDQPLTNNPNVGGFGQQETEIVLQNPLRIISLVIFFVFVLLAQIFLVLKKKQYEKVQLAEMNF	Domain-1. Eukaryota,Clade-2. CAM,Phylum-4. Chlorophyta,Class-09. Trebouxiophyceae,Order-Prasiolales ,Family-Koliellaceae ,Genus-Koliella ,Species-corcontica ,Organism-Koliella corcontica ,		1. Eukaryota	2. CAM	4. Chlorophyta	09. Trebouxiophyceae	Prasiolales	Koliellaceae	Koliella	corcontica	Koliella corcontica			Chlorophyta	Koliella corcontica	287								32	32	32	32	31	32		32		P	Y	D	K	Q	I	K	Q	V	L	G	N	G	K	K	G
A0A097KLD7	MKNFFCYKCNLLSVSKVILFSFSTILALEFTPIFPAQAYPIFAQQNYPSPREANGRIVCANCHLAQKPVEIEVPQSVLPDTVFEAVVKIPYDQQIKQVLGNGKKGALNVGAVLILPEGFELAPADRIPEEMKTKVGKLYFQPYSEDKKNILVIGPIPGKKYSEMVFPILSPDPAKNKTVSYLKYPIYLGGNRGRGQVYPDGSKSNNTIYNASTAGTISQIESLEKGGYNITIETSNNEQKIDKIPAGPELIVQIGQTVQNDQPLTNNPNVGGFGQTDTEIVLQNPTRIQGLILFFGFVIIAQIFLVLKKKQFEKVQLAEMNF	Domain-1. Eukaryota,Clade-2. CAM,Phylum-4. Chlorophyta,Class-09. Trebouxiophyceae,Order-Prasiolales ,Family-Koliellaceae ,Genus-Koliella ,Species-longiseta ,Organism-Koliella longiseta ,		1. Eukaryota	2. CAM	4. Chlorophyta	09. Trebouxiophyceae	Prasiolales	Koliellaceae	Koliella	longiseta	Koliella longiseta			Chlorophyta	Koliella longiseta	288								38	38	38	38	37	38		38		P	Y	D	Q	Q	I	K	Q	V	L	G	N	G	K	K	G
A0A097KKM3	MMKQFSFYKFNFSNALLKQALKIFVVCFGLILTSHFNIVPAANAYPIFAQQNYQNPREANGRIVCANCHLAQKPVEIEVPQSVLPNTVFEAVVKIPYDQQVKQVLGNGKKGPLNVGAVLILPEGFELAPSDRIPEEMKTKVGKLYFQPYNDNKKNILVIGPVPGKKYSEIVFPVLSPDPSTNKNVSYLKYPIYIGGNRGRGQVYPDGSKSNNTIYNASATGTIAQIEPIETKGGFNITIETTAGEKIVDTIPPGPEVIVKVGQAIQTDQPLTINPNVGGFGQMDTEIVLQNPIRVQGLILFFGFVIIAQIFLVLKKKQFEKVQLAEMNF	Domain-1. Eukaryota,Clade-2. CAM,Phylum-4. Chlorophyta,Class-09. Trebouxiophyceae,Order-Prasiolales ,Family-Prasiolaceae ,Genus-Edaphochlorella ,Species-mirabilis ,Organism-Edaphochlorella mirabilis ,		1. Eukaryota	2. CAM	4. Chlorophyta	09. Trebouxiophyceae	Prasiolales	Prasiolaceae	Edaphochlorella	mirabilis	Edaphochlorella mirabilis			Chlorophyta	Edaphochlorella mirabilis	289								44	44	44	44	43	44		44		P	Y	D	Q	Q	V	K	Q	V	L	G	N	G	K	K	G
A0A0R8S1H7	MKYFLDYITNTIKNVTLIINKKHKILAKSIYKFLFVFSLGSIFVNICFTASVQAYPIYAQQNYQNPREANGRIVCANCHLAQKPVEIEVPQSVLPNTVFEAVVKIPYDQQIKQVLGNGKKGPLNVGAVLILPEGFELAPKDRISEELQAKIGKLSFLPYNEENKNILVVGPVPGKKYSEIVFPILSPDPGKTKSVSYLKYPIYVGANRGRGQVYPDGSKSNNTVSNASSSGKIIELEPNKGKGGFTITLEKSNGEQITESILAGPELLVKKGDVVQADQPLTINPNVGGYGQMDTEIVLQNPARVQGLIVFFGFVVIAQIFLVLKKKQFEKVQLAEMNF	Domain-1. Eukaryota,Clade-2. CAM,Phylum-4. Chlorophyta,Class-09. Trebouxiophyceae,Order-Prasiolales ,Family-Prasiolaceae ,Genus-Prasiola ,Species-crispa ,Organism-Prasiola crispa (Green alga) (Ulva crispa) ,		1. Eukaryota	2. CAM	4. Chlorophyta	09. Trebouxiophyceae	Prasiolales	Prasiolaceae	Prasiola	crispa	Prasiola crispa (Green alga) (Ulva crispa)			Chlorophyta	Prasiola crispa	290								54	54	54	54	53	54		54		P	Y	D	Q	Q	I	K	Q	V	L	G	N	G	K	K	G
A0A097KJV2	MKHFLNYITSAIPNINLIRNKKYKILVSPIYKSIFVFSLWSIFINLCLTASAQAYPIYAQQNYDNPREANGRIVCANCHLAQKPVEIEVPQSVLPNTVFEAVVKIPYDQQIKQVLGNGKKGPLNVGAVLILPQGFELAPKDRIPEELKAKIGKLSFLPYNEANKNILVVGPVPGKKYSEIVFPILSPDPGKTKSVSYLKYPIYVGANRGRGQVYPDGSKSNNTVSNAPSSGKIIELEPNKEKGGFNIILEKPTGEQITESILAGPELIVKKGDVLQADQPLTINPNVGGYGQMDTEIVLQNPARVQGLIIFFGFVVIAQIFLVLKKKQFEKVQLAEMNF	Domain-1. Eukaryota,Clade-2. CAM,Phylum-4. Chlorophyta,Class-09. Trebouxiophyceae,Order-Prasiolales ,Family-Prasiolaceae ,Genus-Prasiolopsis ,Species-sp. ,Organism-Prasiolopsis sp. SAG 84.81 ,		1. Eukaryota	2. CAM	4. Chlorophyta	09. Trebouxiophyceae	Prasiolales	Prasiolaceae	Prasiolopsis	sp.	Prasiolopsis sp. SAG 84.81			Chlorophyta	Prasiolopsis sp.	291								54	54	54	54	53	54		54		P	Y	D	Q	Q	I	K	Q	V	L	G	N	G	K	K	G
A0A097KKD2	MQNKLFLFVFTGIFNLVFPLLGHAYPIYAQQNYQNPREANGRIVCANCHLAQKPVEINVPQSVLPNSVFEAVVKIPYDQQVKQVLGNGKKGPLNVGAVLILPEGFELAPKERIPEEMKAKIGKLSFIPYSDDKKNILVVGPVPGKKYSEMVFPILSPDPKTTKVASFLKYPIYLGANRGRGQVYPNGSKSNNTVSNASASGKIIEINPKEAGGFDIIIEKPTGQQVTDVILAGPELIVKKGDIIQADQALTINPNVGGFGQMDTEIVLQNPVRIQGLILFFGFVVIAQIFLVLKKKQFEKVQLAEMNF	Domain-1. Eukaryota,Clade-2. CAM,Phylum-4. Chlorophyta,Class-09. Trebouxiophyceae,Order-Prasiolales ,Family-Stichococcaceae ,Genus-Stichococcus ,Species-bacillaris ,Organism-Stichococcus bacillaris ,		1. Eukaryota	2. CAM	4. Chlorophyta	09. Trebouxiophyceae	Prasiolales	Stichococcaceae	Stichococcus	bacillaris	Stichococcus bacillaris			Chlorophyta	Stichococcus bacillaris	292								24	24	24	24	23	24		24		P	Y	D	Q	Q	V	K	Q	V	L	G	N	G	K	K	G
A0A097KM11	MQKINVIKTVPFFDWQKNVACENLGFSKWKASNILSFIFFNYKKIVFSVSLILIFNLSNIGAANAYPIFAQQNYSNPREANGRIVCANCHLAQKPVEIEVPQSVLPDTVFEAVVKIPYDQQVKQVLGNGKKGALNVGAVLILPDGFSVAPPERISEEMKTKVGNLYFQPYTADKQNILVIGPIPGKQNSEIVFPILSPDPSKNKAISYLKYPVYLGANRGRGQIYPDGSKSNNMVYNASTGGKITQIEPSGKKGGFNITIETSTGDQVIDKIPPGPELIVNLGQTIQADQPLTNNPNVGGFGQKDSEIVLQNPARVQGLIVFFGFVIIAQVFLVLKKKQFEKVQLAEMNF	Domain-1. Eukaryota,Clade-2. CAM,Phylum-4. Chlorophyta,Class-09. Trebouxiophyceae,Order-Trebouxiales ,Family-Trebouxiaceae ,Genus-Lobosphaera ,Species-incisa ,Organism-Lobosphaera incisa ,		1. Eukaryota	2. CAM	4. Chlorophyta	09. Trebouxiophyceae	Trebouxiales	Trebouxiaceae	Lobosphaera	incisa	Lobosphaera incisa			Chlorophyta	Lobosphaera incisa	293								65	65	-78	65	64	65		65		P	Y	D	Q	Q	V	K	Q	V	L	G	N	G	K	K	G
A0A097KJL8	MQPIITGLKSQKILTLVKQKSQQIFVFCLTFFFFCASLDLFFIPKANAYPIFAQQNYANPREANGRIVCANCHLAQKSVDIEVPQAVLPDTVFEAVVKLPYDQQIKQVLGNGKKGALNVGAVLILPEGFELAPPDRIPEEMKKKVENLYFQPYSPDKKNILVIGPVPGKQYSEMVFPILSPDPSKNKNISYLKYPIYLGGNRGRGQVYPDGSKSNNTIYNASKAGKIVQIEPGEKKGSSNVIIETASGEQVVDKILAGPELIVKIGQSVVADQPLTNNPNVGGFGQKDTEIVLQNPARIQGLIVFFVFVVLAQVFLVLKKKQFEKVQLAEMNF	Domain-1. Eukaryota,Clade-2. CAM,Phylum-4. Chlorophyta,Class-09. Trebouxiophyceae,Order-Trebouxiales ,Family-Trebouxiaceae ,Genus-Myrmecia ,Species-israelensis ,Organism-Myrmecia israelensis (Green coccoid free-living microalga) (Friedmannia israelensis) ,		1. Eukaryota	2. CAM	4. Chlorophyta	09. Trebouxiophyceae	Trebouxiales	Trebouxiaceae	Myrmecia	israelensis	Myrmecia israelensis (Green coccoid free-living microalga) (Friedmannia israelensis)			Chlorophyta	Myrmecia israelensis	294								48	48	48	48	47	48		48		P	Y	D	Q	Q	I	K	Q	V	L	G	N	G	K	K	G
A0A097KLQ2	MQKFSNFKLIRVFQFFIICLAISGTFLSNANAYPIFAQQNYANPREANGRIVCANCHLAQKPVEIEIPQSVLPDTVFEAVVKIPYDQQVKQVLGNGKKGPLNVGAVLILPEGFEIAPPDRMSEEMKNKVGKLYFQPYSPEQKNILVVGPVPGKKYSEMVFPILSPDPSKNKSISYLKYPIYIGGNRGRGQVYPDGSKSNNTVYNPSVAGTISQIQPLEKGGYDVTIQTASGTKVTEKIPSGPELIVSVGQSVQPDQPLTNNPNVGGFGQEETEIVLQNPARVQGLIIFFVFVVLAQVFLVLKKKQFEKVQLAEMNF	Domain-1. Eukaryota,Clade-2. CAM,Phylum-4. Chlorophyta,Class-09. Trebouxiophyceae,Order-Trebouxiales ,Family-Trebouxiaceae ,Genus-Parietochloris ,Species-pseudoalveolaris ,Organism-Parietochloris pseudoalveolaris ,		1. Eukaryota	2. CAM	4. Chlorophyta	09. Trebouxiophyceae	Trebouxiales	Trebouxiaceae	Parietochloris	pseudoalveolaris	Parietochloris pseudoalveolaris			Chlorophyta	Parietochloris pseudoalveolaris	295								32	32	32	32	31	32		32		P	Y	D	Q	Q	V	K	Q	V	L	G	N	G	K	K	G
A0A097KJF6	MKGIISINKIDTKNWLQLCFSEIATPLKRFDFITTWSRFSKTHLFNQNRVLTSVGVSFFSFLLINLPTANAYPIFAQQNYSNPREANGRIVCANCHLAQKPVEIEVPQSVLPDTVFEAVVKIPCDQQVKQVLGNGKKGQLNVGAVVILPEGFSLAPAERIPPELKEKVGNLYPQSYSDSQKNILVVGPVPGKLYSEMIFPLLSPDPAKDKKLSYLKYPIYFGGNRGRGQVYPDGSRSNNTVYSASANGKVSQIVPTGKKGGFEVYIDTANGEQVVEKIPPGPDLIVKTGQSVQSEQPLTNNPNVGGFGQQETEIVLQNPARIQGLIVFLGAIVSTQVFLVLKKKQFEKVQLAQMDLGN	Domain-1. Eukaryota,Clade-2. CAM,Phylum-4. Chlorophyta,Class-09. Trebouxiophyceae,Order-Trebouxiales ,Family-Trebouxiaceae ,Genus-Symbiochloris ,Species-handae ,Organism-Symbiochloris handae ,		1. Eukaryota	2. CAM	4. Chlorophyta	09. Trebouxiophyceae	Trebouxiales	Trebouxiaceae	Symbiochloris	handae	Symbiochloris handae			Chlorophyta	Symbiochloris handae	296								71	71	71	71	70	71		71		P	C	D	Q	Q	V	K	Q	V	L	G	N	G	K	K	G
G8XPC5	MKQLSKKFISFFQTFGICLMVSFIFDLNLSSKANAYPVFAQQNYANPREANGRIVCANCHLAQKNVEIEVPQAVLPDTVFEAVVKIPYDQQVKQVLGNGKKGALNVGAVLILPEGFELAPQDRIPEEMKNKVGNLYFQPYTPEKKNILVIGPVPGKKYSEIVFPILSPDPSKNKNISYLKYPIFVGGNRGRGQIYPDGSKSNNTIYNASKGGKILQIEPGEKKGSSNITIETSNGDQVVDKIPAGVELLVKVNQSVQADQPLTNNPNVGGFGQKDTEVVLQNPARIQGLIVFFLFVVLAQVFLVLKKKQFEKVQLAEMNF	Domain-1. Eukaryota,Clade-2. CAM,Phylum-4. Chlorophyta,Class-09. Trebouxiophyceae,Order-Trebouxiales ,Family-Trebouxiaceae ,Genus-Trebouxia ,Species-aggregata ,Organism-Trebouxia aggregata ,		1. Eukaryota	2. CAM	4. Chlorophyta	09. Trebouxiophyceae	Trebouxiales	Trebouxiaceae	Trebouxia	aggregata	Trebouxia aggregata			Chlorophyta	Trebouxia aggregata	297								35	35	35	35	34	35		35		P	Y	D	Q	Q	V	K	Q	V	L	G	N	G	K	K	G
A0A6B9VQS1	MQQLSKKFITLFQTFSICLMVSFVLDFTLSSKANAYPVFAQQNYANPREANGRIVCANCHLAQKNVEIEVPQAVLPDTVFEAVVKIPYDQQVKQVLGNGKKGALNVGAVLILPEGFELAPQDRIPEEMKNKVGNLYFQPYTPDKKNIIVIGPVPGKKYSELVFPILSPDPSKSKNISYLKYPIFVGGNRGRGQIYPDGSKSNNTIYNASKGGKIIQIEPGEKKGTSNITIETSNGEQVVDKIPAGVELLVKVNQSVQADQPLTNNPNVGGFGQKDTEVVLQNPARIQGLIVFFLFVVLAQVFLVLKKKQFEKVQLAEMNF	Domain-1. Eukaryota,Clade-2. CAM,Phylum-4. Chlorophyta,Class-09. Trebouxiophyceae,Order-Trebouxiales ,Family-Trebouxiaceae ,Genus-Trebouxia ,Species-sp. ,Organism-Trebouxia sp. TR9 ,		1. Eukaryota	2. CAM	4. Chlorophyta	09. Trebouxiophyceae	Trebouxiales	Trebouxiaceae	Trebouxia	sp.	Trebouxia sp. TR9			Chlorophyta	Trebouxia sp.	298		22						35	35	35	35	34	35		35		P	Y	D	Q	Q	V	K	Q	V	L	G	N	G	K	K	G
C1KA81	REATGRIVCANCHLAQKPVEIEVPQAVLPNTVFEAVIKIPYDQQINRVLGNGKKGGLNVGAVLILPEGFELAPPDRISPELKEKIGNLSFQSYRPNKKNILVIGPVPGQKYSEIVFPILSPDPATKKDVHFLKYPIYVGGNRGRGQIYPDGSKSNNTVYNATSAGIVSGIVRKEKGGYEITIVDASDGHQVVDIIPPGPELLVSEGESIKLDQPLTSNPNVGGFGQGNAEIVLQDPLRVQGLLFFFASIILAQIFLVLKKKQFEKVQLSEMNF	Domain-1. Eukaryota,Clade-2. CAM,Phylum-4. Chlorophyta,Class-09. Trebouxiophyceae,Order-Watanabeales ,Family-,Genus-Chloroidium ,Species-saccharophilum ,Organism-Chloroidium saccharophilum (Terrestrial coccoid green alga) (Chlorella saccharophila) ,		1. Eukaryota	2. CAM	4. Chlorophyta	09. Trebouxiophyceae	Watanabeales		Chloroidium	saccharophilum	Chloroidium saccharophilum (Terrestrial coccoid green alga) (Chlorella saccharophila)			Chlorophyta	Chloroidium saccharophilum	299								-12	-12	-12	-12	-13	-12		-12		P	Y	D	Q	Q	I	N	R	V	L	G	N	G	K	K	G
A0A097KK56	MSFFTKGRFTKCSSPIFSDHQSLLPLGNAFAKDEGNNLWQNKSILNKILLSVKATFLSFIILFQLVSDSQAYPIFAQQNYANPREANGRIVCANCHLAQKDVEIEVPQAVLPDTVFEAVIKIPYDKQVTQVLGNGKKGGLNVGAVVILPEGFSLAPADRISTELKNKVGNVYYQPYSAEKQNMLVVGPIPGKQYSEMVIPILSPDPSKAKNISYLKYPIYFGGNRGRGQVYPDGSKSNNTIYNSPVNGNVSQIQPLGKKGGFEVVIDKENGEQIVEKIPAGPDLIVKVGQSIQVDQPLTNNPNVGGFGQQETEIVLQSPARIQGLIVFFVLVVLTQLFLVFKKKQFEKVQLAEMNF	Domain-1. Eukaryota,Clade-2. CAM,Phylum-4. Chlorophyta,Class-09. Trebouxiophyceae,Order-Watanabeales ,Family-,Genus-Watanabea ,Species-reniformis ,Organism-Watanabea reniformis ,		1. Eukaryota	2. CAM	4. Chlorophyta	09. Trebouxiophyceae	Watanabeales		Watanabea	reniformis	Watanabea reniformis			Chlorophyta	Watanabea reniformis	300								71	71	-110	71	70	71		71		P	Y	D	K	Q	V	T	Q	V	L	G	N	G	K	K	G
D0EVS8	MSIRISLKQFISKSIKCLFLCGIFLGINPQNVFSYPIFAQQNYENPREPNGRLVCANCHLAQKPVEIEVPQSVLPDTVFEAIVKIPYDQQVQQVLVNGKKGSLNVGAVLILPPNFQLAPKDRISPELKKRINRLSFQPYSAERQNILVVGPVPGNKYSEMVFPILSPDPNKDKNVSYLKYPLYVGGNRGRGQVYANGSKSNNTVYTAPTAGKIQSININQKGEADISILNETGDLISQTIPAGPQIIVKQDQTINVDQPLTNNPNVGGFGQKDTEIVLQNPVRLQGLLIFFASILLTQIFLVLKKKQFEKVQLFEMNF	Domain-1. Eukaryota,Clade-2. CAM,Phylum-4. Chlorophyta,Class-10. Ulvophyceae,Order-Bryopsidales ,Family-Bryopsidaceae ,Genus-Bryopsis ,Species-hypnoides ,Organism-Bryopsis hypnoides (Green alga) ,		1. Eukaryota	2. CAM	4. Chlorophyta	10. Ulvophyceae	Bryopsidales	Bryopsidaceae	Bryopsis	hypnoides	Bryopsis hypnoides (Green alga)			Chlorophyta	Bryopsis hypnoides	301								34	34	34	34	33	34		34		P	Y	D	Q	Q	V	Q	Q	V	L	V	N	G	K	K	G
A0A0D6E2I4	MSIQISLRQFINKSINTLFLCGIFLYANPQDTFAYPIFAQQNYENPREPNGRLVCANCHLAQKPVEIEVPQSVLPDTVFEAIVKIPYDQQVQQVLVNGKKGSLNVGAVLILPPNFQLAPKDRISPELKKKINRLSFQPYSAERQNILVVGPVPGKKYSEMVFPILSPDPNKDKDISYLKYPLYVGGNRGRGQVYADGSKSNNTVYTASTAGKIQSININQKGEAEISVSNETGDLINQTIPAGPQIIVKQDQMVTLDQPLTNNPNVGGFGQKDTEIVLQNPARLQGLLVFFASILLTQIFLVLKKKQFEKVQLFEMNF	Domain-1. Eukaryota,Clade-2. CAM,Phylum-4. Chlorophyta,Class-10. Ulvophyceae,Order-Bryopsidales ,Family-Bryopsidaceae ,Genus-Bryopsis ,Species-plumosa ,Organism-Bryopsis plumosa (Green alga) (Ulva plumosa) ,		1. Eukaryota	2. CAM	4. Chlorophyta	10. Ulvophyceae	Bryopsidales	Bryopsidaceae	Bryopsis	plumosa	Bryopsis plumosa (Green alga) (Ulva plumosa)			Chlorophyta	Bryopsis plumosa	302								34	34	34	34	33	34		34		P	Y	D	Q	Q	V	Q	Q	V	L	V	N	G	K	K	G
A0A2P0QH81	MCIQISLRQFISKNIKFLLLCGILLSIHPQNTFAYPIFAQQNYENPREPNGRLVCANCHLAQKPVEIEVPQSVLPDTVFEAIVKIPYDQQVQQVLVNGKKGNLNVGAVLILPPNFQLAPKNRISPELKKKINRLSFQPYSSERKNILVVGPVPGNKYSEMVFPILSPDPNKDKNVSYLKYPLYVGGNRGRGQVYVDGSKSNNTVYTALTAGKIQSININQKGEADIAILTETGNLSSQTIPAGPQIIVKQDQTVTLDQPLTNNPNVGGFGQKDTEIVLQNPARLQGLLVFFASILLTQIFLVLKKKQFEKVQLFEMNF	Domain-1. Eukaryota,Clade-2. CAM,Phylum-4. Chlorophyta,Class-10. Ulvophyceae,Order-Bryopsidales ,Family-Bryopsidaceae ,Genus-Bryopsis ,Species-sp. ,Organism-Bryopsis sp. HV04063 ,		1. Eukaryota	2. CAM	4. Chlorophyta	10. Ulvophyceae	Bryopsidales	Bryopsidaceae	Bryopsis	sp.	Bryopsis sp. HV04063			Chlorophyta	Bryopsis sp.	303								34	34	34	34	33	34		34		P	Y	D	Q	Q	V	Q	Q	V	L	V	N	G	K	K	G
A0A1L2EDS8	MNRLKKFTPKAYIQFFLVSVFCICSIPQSSIAYPIFAQQNYENPREPNGRLVCANCHLAQKPVEIEVPQSVLPDTIFEAVVNIPYDQQVQQVLVNGKKGNLNVGAVLILPENFQLAPKNRISPELKKKINRLSFQPYSPERSNILVVGPVPGKKYSKMVFPILSPDPKKDKNISYLKYPLYVGGNRGRGQVYANGSKSNNTIYTSSIDGIIQQINTNEKGESEIIILNNNGETISQQIPAGPQLVVKKEQAVQIDQPLTINPNVGGFGQKDTEIVLQNPARLQGLLIFFVSILLTQIFLVLKKKQFEKVQLSEINF	Domain-1. Eukaryota,Clade-2. CAM,Phylum-4. Chlorophyta,Class-10. Ulvophyceae,Order-Bryopsidales ,Family-Bryopsidaceae ,Genus-Lambia ,Species-antarctica ,Organism-Lambia antarctica ,		1. Eukaryota	2. CAM	4. Chlorophyta	10. Ulvophyceae	Bryopsidales	Bryopsidaceae	Lambia	antarctica	Lambia antarctica			Chlorophyta	Lambia antarctica	304								32	32	32	32	31	32		32		P	Y	D	Q	Q	V	Q	Q	V	L	V	N	G	K	K	G
A0A386AXZ3	MKFVFITFLSLGLTQLILVNTTFAYPIFAQQNYENPREANGRIVCANCHLAQKPVELQVPQAVLPDTVFEAIIKIPYDQQIQQVLGNGQKGPLNVGAVIILPEGFQLAPKNRISPELKKRVKRLSFQPYSQEKKNILVVGPVPGQKYSQMVVPLLSPDPKKDKKSSYLKYPIYLGANRGRGQVYADGSKSNNTVYTSSVAGKILQINESTEEKKTLITIQANNGEKIVEKVPPGPEVIVKIDQQVQQDQPLTNNPNIGGFGQQDSDIVLQNPQRILGFLIFAFTILLTQIFLVLKKKQFEKVQLFQLNF	Domain-1. Eukaryota,Clade-2. CAM,Phylum-4. Chlorophyta,Class-10. Ulvophyceae,Order-Bryopsidales ,Family-Bryopsidaceae ,Genus-Pseudochlorodesmis ,Species-sp. ,Organism-Pseudochlorodesmis sp. HV01306a ,		1. Eukaryota	2. CAM	4. Chlorophyta	10. Ulvophyceae	Bryopsidales	Bryopsidaceae	Pseudochlorodesmis	sp.	Pseudochlorodesmis sp. HV01306a			Chlorophyta	Pseudochlorodesmis sp.	305								24	24	24	24	23	24		24		P	Y	D	Q	Q	I	Q	Q	V	L	G	N	G	Q	K	G
A0A386AY72	MFGRLICLVFLLFSLGVEASEAFPIFAQQNYENPREANGRIVCANCHLAQKPVELHVPQAVLPDTVFEAVVKIPYDQQIQQVLANGKKGALNVGAVLILPEGFQLAPKDRISPELKKKIQRLSFQPYSQNQKNILVVGPVPGKKYSEMVFPILSPDPQKDKKNFYLKYPLYLGANRGRGQVYADGSKSNNTVYTASVSGKILEILQEENSGHLIKIETNTKDQIIEKIPPGPEILVRQNQTVEQDQPLTNNPNIGGFGQQDTDIILQNPQRIFGFILFALTILLTQIFLVLKKKQFEKVQLFQLNF	Domain-1. Eukaryota,Clade-2. CAM,Phylum-4. Chlorophyta,Class-10. Ulvophyceae,Order-Bryopsidales ,Family-Bryopsidaceae ,Genus-Pseudochlorodesmis ,Species-sp. ,Organism-Pseudochlorodesmis sp. HV01306b ,		1. Eukaryota	2. CAM	4. Chlorophyta	10. Ulvophyceae	Bryopsidales	Bryopsidaceae	Pseudochlorodesmis	sp.	Pseudochlorodesmis sp. HV01306b			Chlorophyta	Pseudochlorodesmis sp.	305								22	22	22	22	21	22		22		P	Y	D	Q	Q	I	Q	Q	V	L	A	N	G	K	K	G
A0A386AYF7	MKKNYKNFFLLIVCFISILQNFGPGYSVNAYPIFAQQNYENPREANGRIVCANCHLAQKSVELEVPQAVLPDTVFEAVVKIPYDQQIQQVLGDGKKGPLNVGAVLILPEGFKLAPKNRISPELKKRVQRLSFQPYSENQKNILVVGPVPGKKYTQMIFPILSPDPKKDKKISYLKYPIYLGANRGRGQVYADGSKSNNTIYTSSVTGKIIQIQEAIEEKATLIKIEKNTGDSIIEKIPSGPEIIVKLNQQVQQDQPLTNNPNIGGFGQQDTDIVLQNPQRILGYLIFVLSILLTQLFLVLKKKQFEKVQLFQLNF	Domain-1. Eukaryota,Clade-2. CAM,Phylum-4. Chlorophyta,Class-10. Ulvophyceae,Order-Bryopsidales ,Family-Bryopsidaceae ,Genus-Pseudochlorodesmis ,Species-sp. ,Organism-Pseudochlorodesmis sp. HV01306c ,		1. Eukaryota	2. CAM	4. Chlorophyta	10. Ulvophyceae	Bryopsidales	Bryopsidaceae	Pseudochlorodesmis	sp.	Pseudochlorodesmis sp. HV01306c			Chlorophyta	Pseudochlorodesmis sp.	305								30	30	30	30	29	30		30		P	Y	D	Q	Q	I	Q	Q	V	L	G	D	G	K	K	G
A0A386AYM1	MQSTSQNIKQIIIQYTRIIVLCIVFFGILANPSNAYPIFAQQNYENPREANGRLVCANCHLAQKPVEIEVPQSILPDTVFEAVVKIPYDQQVQQVLVNGKKGDLNVGAVLILPPNFQLAPKDRISPELKKRINRLSFQQYSSERPNILVVGPVPGKKYSEMIFPILSPDPTKDPTISYLKYPLYVGGNRGRGQVYANGSKSNNTIYTSSVAGKIQSIIINEKGESDISIITDTGETISQIIPAGPDILVKQDQFVNLDQPLTNNPNVGGFGQKDTEIVLQNPARLQGLLVFFASILLTQIFLVLKKKQFEKVQLVEMNF	Domain-1. Eukaryota,Clade-2. CAM,Phylum-4. Chlorophyta,Class-10. Ulvophyceae,Order-Bryopsidales ,Family-Bryopsidaceae ,Genus-Pseudoderbesia ,Species-arbuscula ,Organism-Pseudoderbesia arbuscula ,		1. Eukaryota	2. CAM	4. Chlorophyta	10. Ulvophyceae	Bryopsidales	Bryopsidaceae	Pseudoderbesia	arbuscula	Pseudoderbesia arbuscula			Chlorophyta	Pseudoderbesia arbuscula	308								35	35	35	35	34	35		35		P	Y	D	Q	Q	V	Q	Q	V	L	V	N	G	K	K	G
A0A6B9VZ07	MMKIIYGYLLILLLWVVEVPQVFAYPIFAQQNYENPREANGRIVCANCHLAQKPVELDVPQGVLPNTVFEAVIKIPYDQQIQQVLANGKKGPLNVGAVLILPEGFELAPKDRISPELKKKIRGLSFQPYRQNQKNIIVVGPVPGKKYSQMVFPILSPVVDSQNKTNRSYYLKYPIYLGANRGRGQVYADGSKSNNTIYSASLGGVIKQIAPVEKPGGFLITIETKTGEQIVEKIPPGPEIIVSVDQKVEIDQPLTNNPNIGGFGQQDGDIVLQNPQRIFGYLVFVLSVLLTQIFLVLKKKQFEKVQLFELNF	Domain-1. Eukaryota,Clade-2. CAM,Phylum-4. Chlorophyta,Class-10. Ulvophyceae,Order-Bryopsidales ,Family-Caulerpaceae ,Genus-Caulerpa ,Species-ashmeadii ,Organism-Caulerpa ashmeadii ,		1. Eukaryota	2. CAM	4. Chlorophyta	10. Ulvophyceae	Bryopsidales	Caulerpaceae	Caulerpa	ashmeadii	Caulerpa ashmeadii			Chlorophyta	Caulerpa ashmeadii	309								24	24	24	27	26	24		24		P	Y	D	Q	Q	I	Q	Q	V	L	A	N	G	K	K	G
A0A2Z4M9L3	MVRHNLFLGWLLILIFWTNSTIAYPIFAQQNYENPREANGRIVCANCHLAQKPVELEVPQGVLPNTVFEAVVKIPYDQQINQVVANGKKGPLNVGAVLILPEGFELAPKSRITPELKKRIQRLSFQPYSEKQKNIILVGPVPGKKYSKMVFPILSPDPENQKNYYLKYPIYLGANRGRGQVYADGSKSNNTIYSSSTGGIIKNIAPIEGGGNLITIETDKGDQIMEKIPPGPEILVKINQKVEMDQPLTNNPNIGGFGQQDSDIVLQNPQRIIGYLVFVLSVLITQIFLVLKKKQFEKVQQFELNF	Domain-1. Eukaryota,Clade-2. CAM,Phylum-4. Chlorophyta,Class-10. Ulvophyceae,Order-Bryopsidales ,Family-Caulerpaceae ,Genus-Caulerpa ,Species-brownii ,Organism-Caulerpa brownii ,		1. Eukaryota	2. CAM	4. Chlorophyta	10. Ulvophyceae	Bryopsidales	Caulerpaceae	Caulerpa	brownii	Caulerpa brownii			Chlorophyta	Caulerpa brownii	310								23	23	23	22	21	23		23		P	Y	D	Q	Q	I	N	Q	V	V	A	N	G	K	K	G
A0A1C9JBN1	MFCKHKKSKDQFFLTCGAGALAFLLAVLAPSQVLAYPIFAQQNYENPREANGRIVCANCHLAQKAVQLTLPQAVLPNTVFEAVVKIPYDQQIQQVLANGKKGPLNVGAVLILPEGFELAPKNRISPELKKRIQRLSFQPYSENQKNILVVGPVPGKKYSQMVFPILSPDPQNKTKKSYYLKYPIFLGANRGRGQVYADGSKSNNTIYSASNGGIIQTIKPIEDKPGGSLITIKTDNGEQFIEKIPPGPEIIVNVNQKIEKDQPLTNNPNIGGFGQQDGQIVLQNPQRIIGYLIFVLSVLFTQIFLVLKKKQFEKVQLFELNF	Domain-1. Eukaryota,Clade-2. CAM,Phylum-4. Chlorophyta,Class-10. Ulvophyceae,Order-Bryopsidales ,Family-Caulerpaceae ,Genus-Caulerpa ,Species-cliftonii ,Organism-Caulerpa cliftonii ,		1. Eukaryota	2. CAM	4. Chlorophyta	10. Ulvophyceae	Bryopsidales	Caulerpaceae	Caulerpa	cliftonii	Caulerpa cliftonii			Chlorophyta	Caulerpa cliftonii	311								35	35	35	36	35	35		35		P	Y	D	Q	Q	I	Q	Q	V	L	A	N	G	K	K	G
A0A3G2SD87	MMKILYGYLLILLLWVVEVPQVFAYPIFAQQNYENPREANGRIVCANCHLAQKPVELDVPQGVLPNTIFEAVVKIPYDQQIQQVLANGKKGPLNVGAVLILPEGFELAPKDRISPELKKKIRGLSFQPYRENQKNIIVVGPVPGKKYSQMVFPILSPDPQNKTKKSYYLKYPIYLGANRGRGQVYADGSKSNNTIYSASLGGVIKEIAPVEKPGGFLITIETKTGEQIVEKIPPGPEIIVSVDQKVEIDQPLTNNPNIGGFGQQDGDIVLQNPQRILGYLVFVLSVLLTQIFLVLKKKQFEKVQLFELNF	Domain-1. Eukaryota,Clade-2. CAM,Phylum-4. Chlorophyta,Class-10. Ulvophyceae,Order-Bryopsidales ,Family-Caulerpaceae ,Genus-Caulerpa ,Species-cupressoides ,Organism-Caulerpa cupressoides ,		1. Eukaryota	2. CAM	4. Chlorophyta	10. Ulvophyceae	Bryopsidales	Caulerpaceae	Caulerpa	cupressoides	Caulerpa cupressoides			Chlorophyta	Caulerpa cupressoides	312								24	24	24	25	24	24		24		P	Y	D	Q	Q	I	Q	Q	V	L	A	N	G	K	K	G
A0A345HGV3	MMKFIYGYLLILLLWVVEVPQVFAYPIFAQQNYENPREANGRIVCANCHLAQKPVELDVPQGVLPNTVFEAVVKIPYDQQIKQVLANGKKGPLNVGAVLILPEGFELAPKDRISPELKKKIKGLSFQPYRENQKNIIVVGPVPGKKYSQMVFPILSPDPQNKTKKSYYLKYPIYLGANRGRGQVYADGSKSNNTVYSASLGGVIKQIAPLEQKGGPGGFLITIETKTGEQIIEKIPPGPEIIVSVDQKVEIDQPLTNNPNIGGFGQQDGDIVLQNPQRIFGYLVFVFSVLLTQIFLVLKKKQFEKVQLFEFNF	Domain-1. Eukaryota,Clade-2. CAM,Phylum-4. Chlorophyta,Class-10. Ulvophyceae,Order-Bryopsidales ,Family-Caulerpaceae ,Genus-Caulerpa ,Species-lentillifera ,Organism-Caulerpa lentillifera ,		1. Eukaryota	2. CAM	4. Chlorophyta	10. Ulvophyceae	Bryopsidales	Caulerpaceae	Caulerpa	lentillifera	Caulerpa lentillifera			Chlorophyta	Caulerpa lentillifera	313								24	24	24	25	24	24		24		P	Y	D	Q	Q	I	K	Q	V	L	A	N	G	K	K	G
A0A2P0QJ45	MKILYGYLLILLLWVVEVPQVFAYPIFAQQNYENPREANGRIVCANCHLAQKPVELDVPQGVLPNTIFEAVVKIPYDQQIQQVLSNGKKGPLNVGAVLILPEGFELAPKDRISPELKKKIRGLSFQPYRENQKNIIVVGPVPGKKYSQMVFPILSPDPQNKTKRSYYLKYPIYLGANRGRGQVYADGSKSNNTIYSASLGGVIKQIAPVEKPGGFLITIETKTGEQIVEKIPPGPEIIVSVDQKVEIDQPLTNNPNIGGFGQQDGDIVLQNPQRILGYLVFVLSVLLTQIFLVLKKKQFEKVQLFELNF	Domain-1. Eukaryota,Clade-2. CAM,Phylum-4. Chlorophyta,Class-10. Ulvophyceae,Order-Bryopsidales ,Family-Caulerpaceae ,Genus-Caulerpa ,Species-manorensis ,Organism-Caulerpa manorensis ,		1. Eukaryota	2. CAM	4. Chlorophyta	10. Ulvophyceae	Bryopsidales	Caulerpaceae	Caulerpa	manorensis	Caulerpa manorensis			Chlorophyta	Caulerpa manorensis	314								23	23	23	24	23	23		23		P	Y	D	Q	Q	I	Q	Q	V	L	S	N	G	K	K	G
A0A3S5FWP6	MKILYGYLLILLLWVVEVPQVFAYPIFAQQNYENPREANGRIVCANCHLAQKPVELDVPQGVLPNTIFEAVVKIPYDQQIQQVLANGKKGPLNVGAVLILPEGFELAPKDRISPELKKKIRGLSFQPYRENQKNIIVVGPVPGKKYSQMVFPILSPDPQNKTKRSYYLKYPIYLGANRGRGQVYADGSKSNNTIYSASLGGVIKQIAPVEKPGGFLITIETKTGEQIVEKIPPGPEIIVSVDQKVEIDQPLTNNPNIGGFGQQDGDIVLQNPQRILGYLVFVLSVLLTQIFLVLKKKQFEKVQLFELNF	Domain-1. Eukaryota,Clade-2. CAM,Phylum-4. Chlorophyta,Class-10. Ulvophyceae,Order-Bryopsidales ,Family-Caulerpaceae ,Genus-Caulerpa ,Species-okamurae ,Organism-Caulerpa okamurae ,		1. Eukaryota	2. CAM	4. Chlorophyta	10. Ulvophyceae	Bryopsidales	Caulerpaceae	Caulerpa	okamurae	Caulerpa okamurae			Chlorophyta	Caulerpa okamurae	315								23	23	23	24	23	23		23		P	Y	D	Q	Q	I	Q	Q	V	L	A	N	G	K	K	G
A0A1I9LK88	MMKILYGYLLILLLWVVEVPQVFAYPIFAQQNYENPREANGRIVCANCHLAQKPVELDVPQGVLPNTIFEAVVNIPYDQQIQQVLANGKKGPLNVGAVLILPEGFELAPKDRISPELKKKIRGLSFQPYRENQKNIIVVGPVPGKKYSQMVFPILSPDPQNKTKRSYYLKYPIYLGANRGRGQVYADGSKSNNTIYSASLGGVIKQIAPVEKPGGFLITIETKTGEQIVEKIPPGPEIIVSVDQKVEIDQPLTNNPNIGGFGQQDGDIVLQNPQRILGYLVFVLSVLLTQIFLVLKKKQFEKVQLFELNF	Domain-1. Eukaryota,Clade-2. CAM,Phylum-4. Chlorophyta,Class-10. Ulvophyceae,Order-Bryopsidales ,Family-Caulerpaceae ,Genus-Caulerpa ,Species-racemosa ,Organism-Caulerpa racemosa (Green alga) ,		1. Eukaryota	2. CAM	4. Chlorophyta	10. Ulvophyceae	Bryopsidales	Caulerpaceae	Caulerpa	racemosa	Caulerpa racemosa (Green alga)			Chlorophyta	Caulerpa racemosa	316								24	24	24	25	24	24		24		P	Y	D	Q	Q	I	Q	Q	V	L	A	N	G	K	K	G
A0A6B9UEJ5	MKILYGYLLILLLWIVEVPQVFAYPIFAQQNYENPREANGRIVCANCHLAQKPVELDIPQGVLPNTIFEAVVKIPYDQQIQQVLANGKKGPLNVGAVLILPEGFELAPKDRISPELKKKIRGLSFQPYRENQKNIIVVGPVPGKKYSQMVFPILSPDPQNKTKKSYYLKYPIYLGANRGRGQVYADGSKSNNTIYSASLGGIIKEIAPIEKPGGFLITIETKTGEQIVEKIPPGPEIIVSVDQKVEIDQPLTNNPNIGGFGQQDGDIVLQNPQRILGYLVFVLSVLLTQIFLVLKKKQFEKVQLFELNF	Domain-1. Eukaryota,Clade-2. CAM,Phylum-4. Chlorophyta,Class-10. Ulvophyceae,Order-Bryopsidales ,Family-Caulerpaceae ,Genus-Caulerpa ,Species-serrulata ,Organism-Caulerpa serrulata ,		1. Eukaryota	2. CAM	4. Chlorophyta	10. Ulvophyceae	Bryopsidales	Caulerpaceae	Caulerpa	serrulata	Caulerpa serrulata			Chlorophyta	Caulerpa serrulata	317								23	23	23	24	23	23		23		P	Y	D	Q	Q	I	Q	Q	V	L	A	N	G	K	K	G
A0A6B9UEJ8	MKILYGYLLILLLWVVEVPGVFAYPIFAQQNYENPREANGRIVCANCHLAQKPVELDVPQGVLPNTVFEAVVKIPYDQQIKQVLANGKKGPLNVGAVLILPEGFELAPKDRISPELKKKIRGLSFQPYRENKKNIIVVGPVPGKKYSQMVFPILSPVVDPQNKTKKSYYLKYPIYLGANRGRGQVYADGSKSNNTIYSASLGGVIKQIAPIEKPGGFLITIETKTGEQIVEKIPPGPEIIVSVDQKVEIDQPLTNNPNIGGFGQQDGDIVLQNPQRILGYLVFVLSVLLTQIFLVLKKKQFEKVQLFELNF	Domain-1. Eukaryota,Clade-2. CAM,Phylum-4. Chlorophyta,Class-10. Ulvophyceae,Order-Bryopsidales ,Family-Caulerpaceae ,Genus-Caulerpa ,Species-sertularioides ,Organism-Caulerpa sertularioides f. longipes ,		1. Eukaryota	2. CAM	4. Chlorophyta	10. Ulvophyceae	Bryopsidales	Caulerpaceae	Caulerpa	sertularioides	Caulerpa sertularioides f. longipes			Chlorophyta	Caulerpa sertularioides	318								23	23	23	26	25	23		23		P	Y	D	Q	Q	I	K	Q	V	L	A	N	G	K	K	G
A0A386B049	MFVKKFYQTCWLLLILLFWTPQVFAYPIFAQQNYENPREANGRIVCANCHLAQKPVELSVPQAVLPNTVFEAIVKIPYDQQIKQVLGNGKKGALNVGAVLILPEGFELAPKDRISPELKTKIKGLSFQPYSKNRKNILVVGPVAGKKYSQMVFPILSPDPKNKATKSSYLKYPIYLGGNRGRGQVYADGSKSNNTVYSASTAGVIKQITPREEKPGGFLITIETSTGDQVVEKIPPGPEIIVNANQKVEVDQALTNNPNIGGFGQQDSEIVLQNPQRIIAYIVFAFSVLLTQIFLVLKKKQFEKVQLFELNF	Domain-1. Eukaryota,Clade-2. CAM,Phylum-4. Chlorophyta,Class-10. Ulvophyceae,Order-Bryopsidales ,Family-Caulerpaceae ,Genus-Caulerpa ,Species-verticillata ,Organism-Caulerpa verticillata ,		1. Eukaryota	2. CAM	4. Chlorophyta	10. Ulvophyceae	Bryopsidales	Caulerpaceae	Caulerpa	verticillata	Caulerpa verticillata			Chlorophyta	Caulerpa verticillata	319								25	25	25	26	25	25		25		P	Y	D	Q	Q	I	K	Q	V	L	G	N	G	K	K	G
A0A386B0I5	MFSYFNFKIRFTGLLTLFIYFSVCVQCIAYPIFAQQNYSNPREANGRLVCANCHLAQKSVEIEVPQAVLPDTIFEAVVKIPYDKKIQQVLVNGKKGQLNVGAVLILPPGFRLAPKDQIPPNLAKKVNKLSFQIYNKQNPNILVVGPVAGKKYSEITFPLLAPNPKVNKTISYLKYPIYVGANRGRGQVYADGSKSNNTIFTSPVTGTIKSIRQNKKNETEISILSKDQKMVLQTIPAGPDIVVQTNQNILIDEPLSNNPNVGGFGQKETEIVLQNPLRIQGLFIFFISVFLTQIFLVLKKKQFEKVQAFEMNF	Domain-1. Eukaryota,Clade-2. CAM,Phylum-4. Chlorophyta,Class-10. Ulvophyceae,Order-Bryopsidales ,Family-Codiaceae ,Genus-Codium ,Species-arabicum ,Organism-Codium arabicum (Green alga) ,		1. Eukaryota	2. CAM	4. Chlorophyta	10. Ulvophyceae	Bryopsidales	Codiaceae	Codium	arabicum	Codium arabicum (Green alga)			Chlorophyta	Codium arabicum	320								29	29	29	29	28	29		29		P	Y	D	K	K	I	Q	Q	V	L	V	N	G	K	K	G
A0A2P0QHX5	MFSFFFDKIKIKFFIYSCFFYFNILLYCQAYPIFAQQNYPNPREENGRLVCANCHLAQKSVDIEVPQSVLPDTVFEAIVKIPYDKKIKQVLINGKKGQLNVGAVLILPPGFSLAPKDRISPDLSKRVNKLTFQIYNKQNPNILVVGPVPGKKYSEMIFPLLSPNPKVNKNISYLKYPIYIGGNRGRGQVYADGSKSNNNIFTSPVTGIIKSIQKNEKNETEITILSNEQNTILQTIPAGPEIVVQMNQKIQVDEPLSNNPNVGGFGQKETEIVLQNPLRIQGLFIFFISVFLTQIFLVLKKKQYEKVQSFEMNF	Domain-1. Eukaryota,Clade-2. CAM,Phylum-4. Chlorophyta,Class-10. Ulvophyceae,Order-Bryopsidales ,Family-Codiaceae ,Genus-Codium ,Species-arenicola ,Organism-Codium arenicola ,		1. Eukaryota	2. CAM	4. Chlorophyta	10. Ulvophyceae	Bryopsidales	Codiaceae	Codium	arenicola	Codium arenicola			Chlorophyta	Codium arenicola	321								30	30	-88	30	29	30		30		P	Y	D	K	K	I	K	Q	V	L	I	N	G	K	K	G
A0A0B5GLC7	MSIQISLRQFINKSINTLFLCGIFLYANPQDTFAYPIFAQQNYENPREPNGRLVCANCHLAQKPVEIEVPQSVLPDTVFEAIVKIPYDQQVQQVLVNGKKGSLNVGAVLILPPNFQLAPKDRISPELKKKINRLSFQPYSAERQNILVVGPVPGKKYSEMVFPILSPDPNKDKDISYLKYPLYVGGNRGRGQVYADGSKSNNTVYTASTAGKIQSININQKGEAEISVSNETGDLINQTIPAGPQIIVKQDQMVTLDQPLTNNPNVGGFGQKDTEIVLQNPARLQGLLVFFASILLTQIFLVLKKKQFEKVQLFEMNF	Domain-1. Eukaryota,Clade-2. CAM,Phylum-4. Chlorophyta,Class-10. Ulvophyceae,Order-Bryopsidales ,Family-Codiaceae ,Genus-Codium ,Species-decorticatum ,Organism-Codium decorticatum ,		1. Eukaryota	2. CAM	4. Chlorophyta	10. Ulvophyceae	Bryopsidales	Codiaceae	Codium	decorticatum	Codium decorticatum			Chlorophyta	Codium decorticatum	322								34	34	34	34	33	34		34		P	Y	D	Q	Q	V	Q	Q	V	L	V	N	G	K	K	G
A0A6B9PC30	MISFSFTRNPIVFFISSCIFCFIFCFSCNAYPIFAQQNYSNPREPNGRLVCANCHLAQKSVDIEIPQSVLPNTVFEAIVKIPYDKKIKQVLINGKKGQLNVGAVLILPPGFTLAPKEKISPVLAQKINKLTFQIYNKQNPNILVVGPVPGKKYSEIIFPLLSPDPEVTKNISYLKYPIYIGANRGRGQVYADGSKSNNTIFTSPVTGIIKSINQNEKNEIEISILTNEQKTIVQKIPAGPDIVVKTNQKINVDEPLSNNPNVGGFGQKETEIVLQNPLRIQGLFIFFISVFLTQIFLVLKKKQFEKVQSFEMNF	Domain-1. Eukaryota,Clade-2. CAM,Phylum-4. Chlorophyta,Class-10. Ulvophyceae,Order-Bryopsidales ,Family-Codiaceae ,Genus-Codium ,Species-fragile ,Organism-Codium fragile (Dead man's fingers) (Green alga) ,		1. Eukaryota	2. CAM	4. Chlorophyta	10. Ulvophyceae	Bryopsidales	Codiaceae	Codium	fragile	Codium fragile (Dead man's fingers) (Green alga)			Chlorophyta	Codium fragile	323								30	30	30	30	29	30		30		P	Y	D	K	K	I	K	Q	V	L	I	N	G	K	K	G
A0A1I9LKI7	MKALHFMFSFFFDKLKIKFFIYSGFFYFNLLLYCQAYPIFAQQNYPNPREENGRLVCANCHLAQKSVDIEVPQSVLPDTVFEAIVKIPYDKKIKQVLINGKKGQLNVGAVLILPPGFSLAPKDRISPDLAKKVNKLTFQIYNKQNPNILVVGPVPGKKYSEMIFPLLAPNPKVNKTISYLKYPIYIGGNRGRGQVYADGSKSNNNIFTSPATGIIQSIYKNAKNETEITILSNTNKTILQTIPAGPEIVVQINQKIQIDEPLSNNPNVGGFGQKETEIVLQNPLRIQGLFIFFISVFLTQIFLVLKKKQYEKVQSFEMNF	Domain-1. Eukaryota,Clade-2. CAM,Phylum-4. Chlorophyta,Class-10. Ulvophyceae,Order-Bryopsidales ,Family-Codiaceae ,Genus-Codium ,Species-simulans ,Organism-Codium simulans ,		1. Eukaryota	2. CAM	4. Chlorophyta	10. Ulvophyceae	Bryopsidales	Codiaceae	Codium	simulans	Codium simulans			Chlorophyta	Codium simulans	324								36	36	36	36	35	36		36		P	Y	D	K	K	I	K	Q	V	L	I	N	G	K	K	G
A0A1C9JBE0	MIIFSYQKLVRSLSISTLVFFFAFSISIDSLWAYPIFAQQNYTNPREPNGRLVCANCHLAQKPVEIEVPQSVFPDTVFEAIVKIPYDQQVKQVLINGKKGKLNVGAVLILPPGFQLAPKERISPELEKKVNKLSFINYSDKDPNILVVGPVPGKKYSQMTFPILSPNPATNKNIAYLKYPIYVGGNRGRGQVYADGSKSNNTIYTSPINGTIRSIEKKEKGIVEIAIQTENSTIINQTIPAGPELIVKEQQKVIVDQPLTNNPNVGGFGQKDTEIVLQNPIRIQGLFIFLISIAVTQVFLVLKKKQFEKVQLFEMNF	Domain-1. Eukaryota,Clade-2. CAM,Phylum-4. Chlorophyta,Class-10. Ulvophyceae,Order-Bryopsidales ,Family-Derbesiaceae ,Genus-Derbesia ,Species-sp. ,Organism-Derbesia sp. WEST4838 ,		1. Eukaryota	2. CAM	4. Chlorophyta	10. Ulvophyceae	Bryopsidales	Derbesiaceae	Derbesia	sp.	Derbesia sp. WEST4838			Chlorophyta	Derbesia sp.	325								33	33	33	33	32	33		33		P	Y	D	Q	Q	V	K	Q	V	L	I	N	G	K	K	G
A0A386B0R2	MNNKNFWNQIYLFIFSLWISLNIITIPSIAYPIFAQQNYSNPREANGRLVCANCHLAEKPISIQVPQSVLPDTVFETTVNIPYDQQIRQVLVNGKKGKLNVGAVLILPPGFELAPKSRISPELAQKVNKLPFVKYNDSNPNILVVGPVPGKKYSTMTFPIISPNPESNKKISYLKYPIYVGGNRGRGQVYADGSKSNNTVYLSPFNGVIDSITKDEKGLTEIRINSASNGQTSVQKIPSGPTILVTENQQVTVDQPLTNNPNVGGFGQEETEIVLQNPRRLESLILFFITIGLTQILLVLKKKQFEKVQLSEMNF	Domain-1. Eukaryota,Clade-2. CAM,Phylum-4. Chlorophyta,Class-10. Ulvophyceae,Order-Bryopsidales ,Family-Derbesiaceae ,Genus-Pedobesia ,Species-claviformis ,Organism-Pedobesia claviformis ,		1. Eukaryota	2. CAM	4. Chlorophyta	10. Ulvophyceae	Bryopsidales	Derbesiaceae	Pedobesia	claviformis	Pedobesia claviformis			Chlorophyta	Pedobesia claviformis	326								30	30	30	30	29	30		30		P	Y	D	Q	Q	I	R	Q	V	L	V	N	G	K	K	G
A0A1X9RPS7	MKIFEKLIYIVLILLIINLEISQPTFAYPIFAQQNYKNPREANGRIVCANCHLAQKPIDIKVPQTVLPDTVFEAIIEIPYDQQLKQVLGNGKKGDLNVGAVLILPEGFKLAPKDRISPELKNKVNNLNFQNYSPSQQNILVVGPVPGKKYSTMTVPLISPDPMKNKNIFFLKYPIYVGGNRGRGQIYANGSKSNNIVYTASASGKIIDIVPIENKGGYSVKIQTLMGNEIIENIPPGLDLIVTINQSIKQDEPLTINPNVGGFGQTDTEIVLQNPARIQGLIVFLIFIFLTQLFLVLKKKQFEKVQLLEMNF	Domain-1. Eukaryota,Clade-2. CAM,Phylum-4. Chlorophyta,Class-10. Ulvophyceae,Order-Bryopsidales ,Family-Dichotomosiphonaceae ,Genus-Avrainvillea ,Species-mazei ,Organism-Avrainvillea mazei ,		1. Eukaryota	2. CAM	4. Chlorophyta	10. Ulvophyceae	Bryopsidales	Dichotomosiphonaceae	Avrainvillea	mazei	Avrainvillea mazei			Chlorophyta	Avrainvillea mazei	327								27	27	27	27	26	27		27		P	Y	D	Q	Q	L	K	Q	V	L	G	N	G	K	K	G
A0A3B8CLE5	MNIFKKLIYIFLIFLIINLEISQSTFAYPIFAQQNYKNPREANGRIVCANCHLAQKPIDIKVPQTILPDTVFEAVIEIPYDQQLKQVLGNGKKGDLNVGAVLILPEGFKLAPKDRISPELKNKVNNLNFQNYSPSQQNILVVGPVPGKKYSTMTVPLISPDPMKEKNIFFLKYPIYVGGNRGRGQIYADGSKSNNIVYTASANGKIIDITPIENKGGYSVKIQTLTGTEIIENIPPGLDLVVKINQSIKQDEPLTINPNVGGFGQTDTEIVLQNPARIQGLIIFLILIFLTQLFLVLKKKQFEKVQLLEMNF	Domain-1. Eukaryota,Clade-2. CAM,Phylum-4. Chlorophyta,Class-10. Ulvophyceae,Order-Bryopsidales ,Family-Dichotomosiphonaceae ,Genus-Avrainvillea ,Species-sp. ,Organism-Avrainvillea sp. HV04061 ,		1. Eukaryota	2. CAM	4. Chlorophyta	10. Ulvophyceae	Bryopsidales	Dichotomosiphonaceae	Avrainvillea	sp.	Avrainvillea sp. HV04061			Chlorophyta	Avrainvillea sp.	328								27	27	27	27	26	27		27		P	Y	D	Q	Q	L	K	Q	V	L	G	N	G	K	K	G
A0A386AWX7	MNKFIDSFIKLINISLILIILNIEIVQSTFAYPIFAQQNYKNPREENGRIVCANCHLAQKPIDIKVPQTVLPNTVFEAVVEIPYDQQLKQVLGNGKKGDLNVGAVLILPEGFELAPKDRISSELKTKINNLSFQNYSPSQKNIIVVGPVSGKKYNTMTFPILSPDPSKNKNLSYLKYPIYVGGNRGRGQIYADGSKSNNVVYTASVSGKIIDIIPIEKKGGYSIKIESITGKEVIETIPPGLELIIQQNQNIKQDEPLTINPNVGGFGQTDTEIILQNPFRIQALIIFLISILITQLFLVLKKKQFEKVQLLEMNF	Domain-1. Eukaryota,Clade-2. CAM,Phylum-4. Chlorophyta,Class-10. Ulvophyceae,Order-Bryopsidales ,Family-Dichotomosiphonaceae ,Genus-Dichotomosiphon ,Species-tuberosus ,Organism-Dichotomosiphon tuberosus ,		1. Eukaryota	2. CAM	4. Chlorophyta	10. Ulvophyceae	Bryopsidales	Dichotomosiphonaceae	Dichotomosiphon	tuberosus	Dichotomosiphon tuberosus			Chlorophyta	Dichotomosiphon tuberosus	329								31	31	88	31	30	31		31		P	Y	D	Q	Q	L	K	Q	V	L	G	N	G	K	K	G
A0A386AZF3	MFGRFVCLVFLLFSLGVESSGAFPIFAQQNYENPREANGRIVCANCHLAQKPVELHVPQAVLPDTVFEAVVKIPYDQQIQQVLANGKKGPLNVGAVLILPEGFQLAPKDRISPELKKKLKRLSFQPYSQNQKNILVVGPVPGKKYSEMVFPILSPDPQKDKKNFYLKYPLYLGANRGRGQVYADGSKSNNTVYTASVSGKILDILKDENSGHLIKIETNTKDEIIEKIPPGLEIIVRQNQSIEQDQPLTNNPNIGGFGQQDTDIVLQNPQRVFGFILFALTILLTQIFLVLKKKQFEKVQLFQLNF	Domain-1. Eukaryota,Clade-2. CAM,Phylum-4. Chlorophyta,Class-10. Ulvophyceae,Order-Bryopsidales ,Family-Halimedaceae ,Genus-Boodleopsis ,Species-pusilla ,Organism-Boodleopsis pusilla ,		1. Eukaryota	2. CAM	4. Chlorophyta	10. Ulvophyceae	Bryopsidales	Halimedaceae	Boodleopsis	pusilla	Boodleopsis pusilla			Chlorophyta	Boodleopsis pusilla	330								22	22	22	22	21	22		22		P	Y	D	Q	Q	I	Q	Q	V	L	A	N	G	K	K	G
A0A386AZ69	MFIRFFFFFLFFFNLGIESCFAFPIFAQQNYENPREANGRIVCANCHLAQKSVELYVPQAILPDTVFEAIVKVPYDQQIQQVLANGKKGPLNVGAVLILPNGFQLAPKDRISPELKKKIKNLSFQPYSKNQKNILVVGPVPGTKYNEMVFPILSPNPQKNKKIFYLKYPIYLGANRGRGQVYADGSKSNNTVYTASVPGKIIEILKDENLEYLIKIETNTKEQIIEKIPPGLEIIVSQNQIVEQDEPLTNNPNIGGFGQQDTDIVLQNPQRVIGFILFTITILLTQIFLVLKKKQFEKVQLFQLNF	Domain-1. Eukaryota,Clade-2. CAM,Phylum-4. Chlorophyta,Class-10. Ulvophyceae,Order-Bryopsidales ,Family-Halimedaceae ,Genus-Boodleopsis ,Species-sp. ,Organism-Boodleopsis sp. FL1161 ,		1. Eukaryota	2. CAM	4. Chlorophyta	10. Ulvophyceae	Bryopsidales	Halimedaceae	Boodleopsis	sp.	Boodleopsis sp. FL1161			Chlorophyta	Boodleopsis sp.	331								22	22	22	22	21	22		22		P	Y	D	Q	Q	I	Q	Q	V	L	A	N	G	K	K	G
A0A386AZP1	MYKIINNLNKLFITYLFFLIFYSYPVKAYPIFAQENYSNPREANGRIVCANCHLAQKPVELEVPQAILPDTVFEAIVKIPYDQQFKQVLGNGKKGPLNVGAILILPEGFQLAPKERISTELKKKIKKLSFQPYSKTQKNILVVGPVSGKKYNEIVFPILSPDPKKNKKVQYLKYPIYLGANRGRGQIYADGSRSNNTVYAASTKGKITNIQKNIEENTSFITISKENGNEVIEKIPAGPKIIVKINQNVAQDQPLTNNPNIGGFGQQDKEIVLQNPKRILGYFIFVISVFLTQIFLVLKKKQFEKVQLFQLNF	Domain-1. Eukaryota,Clade-2. CAM,Phylum-4. Chlorophyta,Class-10. Ulvophyceae,Order-Bryopsidales ,Family-Halimedaceae ,Genus-Boodleopsis ,Species-sp. ,Organism-Boodleopsis sp. H.0758 ,		1. Eukaryota	2. CAM	4. Chlorophyta	10. Ulvophyceae	Bryopsidales	Halimedaceae	Boodleopsis	sp.	Boodleopsis sp. H.0758			Chlorophyta	Boodleopsis sp.	331								28	28	28	28	27	28		28		P	Y	D	Q	Q	F	K	Q	V	L	G	N	G	K	K	G
A0A386AZW8	MILKKSVFKINSNFIILNISFLLCLCLCQPTFAYPIFAQQNFENPKEVNGRIVCANCHLGQKQVELKLPQSIFPNTVFEVIVKIPYDQQLKQVLGHGKKGPLNVGAVLILPEGFKLAPKNRISPELKKKVNGLSFQPYREKKENILVVGPVSGNKYNEMVFPILSPNPKKDKKIFYLKYPIYLGGNRGRGQVYADGSKSNNTVYTSSVSGKIIQIENSKITIETNNGDQIVEKIPLGPEIIVNISDFVNQDQPLTNNPNIGGFGQQEGDIVLQNPQRILSYIIFALSVLLTQVFLVIKKKQFEKVQLFKLNF	Domain-1. Eukaryota,Clade-2. CAM,Phylum-4. Chlorophyta,Class-10. Ulvophyceae,Order-Bryopsidales ,Family-Halimedaceae ,Genus-Callipsygma ,Species-wilsonis ,Organism-Callipsygma wilsonis ,		1. Eukaryota	2. CAM	4. Chlorophyta	10. Ulvophyceae	Bryopsidales	Halimedaceae	Callipsygma	wilsonis	Callipsygma wilsonis			Chlorophyta	Callipsygma wilsonis	333								33	33	33	33	32	33		33		P	Y	D	Q	Q	L	K	Q	V	L	G	H	G	K	K	G
A0A2P0QHD0	MVLKKFYFFVSFFILFTNNAIAYPIFAQQNYENPREANGRIVCANCHLAEKPVELQVPQAVLPDTVFEAVVKIPYDQQIQQVLGNGKKGPLNVGAVLILPEGFQLAPKDRISPEFKKRIKRLSFQPYSETQKNILVVGPVPIKKYSQMVFPILSPDPNKTKDKKSYFLKYPIYLGANRGRGQVYADGSKSNNTIYTSPVAGKIIQISEPTQESSQFKIQIETDSGEKIIEKIPQGPEILVSVNQIVQQDQPLTNNPNIGGFGQQEKEIVLQNPQRIFGYLIFVFSVLLTQIFLVLKKKQFEKVQLFQLNY	Domain-1. Eukaryota,Clade-2. CAM,Phylum-4. Chlorophyta,Class-10. Ulvophyceae,Order-Bryopsidales ,Family-Halimedaceae ,Genus-Chlorodesmis ,Species-fastigiata ,Organism-Chlorodesmis fastigiata (Turtle weed) (Vaucheria fastigiata) ,		1. Eukaryota	2. CAM	4. Chlorophyta	10. Ulvophyceae	Bryopsidales	Halimedaceae	Chlorodesmis	fastigiata	Chlorodesmis fastigiata (Turtle weed) (Vaucheria fastigiata)			Chlorophyta	Chlorodesmis fastigiata	334								22	22	22	24	23	22		22		P	Y	D	Q	Q	I	Q	Q	V	L	G	N	G	K	K	G
A0A386AX37	MLSLRNSLFVLFFGFIFTNNAFAYPIFAQQNYENPREANGRIVCANCHLAQKPVELQVPQAVLPDTVFEAVVKIPYDQQIQQVLGNGKKGPLNVGAVLILPEGFQLAPKDRISPELKKRIQRLSFQPYSESRKNILVVGPVPGKKYSQMVFPILSPDPKKDKKNYFLKYPIYLGANRGRGQIYGDGSKSNNTVYTAPVSGKILEISDVGVKIETNTGEQIIEKIPPGPEIIIKVNQIVEQDQPLTNNPNIGGFGQQDTEIVLQNPQRILGYFIFVFSVLLTQIFLVLKKKQFEKVQLFQLNF	Domain-1. Eukaryota,Clade-2. CAM,Phylum-4. Chlorophyta,Class-10. Ulvophyceae,Order-Bryopsidales ,Family-Halimedaceae ,Genus-Flabellia ,Species-petiolata ,Organism-Flabellia petiolata ,		1. Eukaryota	2. CAM	4. Chlorophyta	10. Ulvophyceae	Bryopsidales	Halimedaceae	Flabellia	petiolata	Flabellia petiolata			Chlorophyta	Flabellia petiolata	335								23	23	23	23	22	23		23		P	Y	D	Q	Q	I	Q	Q	V	L	G	N	G	K	K	G
A0A0B5GKB4	KNPSSQSNLRQIASRLALFFLSFFIFERGTLAYPIFAQQNYENPREANGRIVCANCHLAQKSVELEVPQAVLPDTVFEAIVKIPYDQQIEQVLGNGKKGPLNVGAVLILPEGFQLAPKDRISPELKKRVQRLSFQPYSENQKNILVVGPVPGKKYSQMVFPILSPKGPKINYLKYPIYLGANRGRGQVYADGSKSNNTVYTASVSGKILQTNEDSPSAGGGLSITIENNNGDQIIEKIPPGPEVIVSPNQIVQQDQPLTNNPNIGGFGQQEGEIVLQNPQRIFGYLVFVLSVLLTQIFLVLKKKQFEKVQLFQLNF	Domain-1. Eukaryota,Clade-2. CAM,Phylum-4. Chlorophyta,Class-10. Ulvophyceae,Order-Bryopsidales ,Family-Halimedaceae ,Genus-Halimeda ,Species-cylindracea ,Organism-Halimeda cylindracea ,		1. Eukaryota	2. CAM	4. Chlorophyta	10. Ulvophyceae	Bryopsidales	Halimedaceae	Halimeda	cylindracea	Halimeda cylindracea			Chlorophyta	Halimeda cylindracea	336								32	32	32	29	28	32		32		P	Y	D	Q	Q	I	E	Q	V	L	G	N	G	K	K	G
A0A1C9JB31	MTKVFSSAPQRAACTLRVQLSPFGQRATSAFKKAVFLILSFFIFERGVLAYPIFAQQNYDNPREANGRIVCANCHLAQKPVELQVPQAVLPDTVFEAVVQIPYDQQIQQVLGDGTKGPLNVGAVLILPEGFQLAPKNRITPELKKRIQRLSFQPYSENQKNILVVGPVPGKKYSQMVFPILAPKNANYLKYPIYLGANRGRGQVYADGSKSNNTVYTASVSGKIIQISGDATSLAEQKTITIETNNGDNIIEKIPPGPEIIVSLNQIVQQDQPLTNNPNIGGFGQQDGEIVLQNPQRIFGYLLFVVSVLLTQIFLVLKKKQFEKVQLFQLNF	Domain-1. Eukaryota,Clade-2. CAM,Phylum-4. Chlorophyta,Class-10. Ulvophyceae,Order-Bryopsidales ,Family-Halimedaceae ,Genus-Halimeda ,Species-discoidea ,Organism-Halimeda discoidea ,		1. Eukaryota	2. CAM	4. Chlorophyta	10. Ulvophyceae	Bryopsidales	Halimedaceae	Halimeda	discoidea	Halimeda discoidea			Chlorophyta	Halimeda discoidea	337								50	50	50	45	44	50		50		P	Y	D	Q	Q	I	Q	Q	V	L	G	D	G	T	K	G
A0A386AXI3	MVKAFFVYRVQLISVVLLSFFFFERGVLAYPIFAQQNYENPREANGRIVCANCHLAQKPVELQVPQAVFPDTVFEAVVKIPYDQQIQQVLGNGKKGPLNVGAVLILPEGFKQAPKNRITPELKNKIQRLSFQPYSENQKNILVAGPVPGKKYNQMVFPILAPKDIKFLKYPIYLGANRGRGQVYADGSKSNNTVYTASVSGKILQINESEESATQKETSIIIETNNGDKVIDKIPPGPEIIVSPNQIVQQDQSLTNDPNIGGFGQQEGEIVLQNPQRIFGYLVFVISVLLTQIFLVLKKKQFEKVQLFQLNF	Domain-1. Eukaryota,Clade-2. CAM,Phylum-4. Chlorophyta,Class-10. Ulvophyceae,Order-Bryopsidales ,Family-Halimedaceae ,Genus-Halimeda ,Species-micronesica ,Organism-Halimeda micronesica ,		1. Eukaryota	2. CAM	4. Chlorophyta	10. Ulvophyceae	Bryopsidales	Halimedaceae	Halimeda	micronesica	Halimeda micronesica			Chlorophyta	Halimeda micronesica	338								29	29	29	24	23	29		29		P	Y	D	Q	Q	I	Q	Q	V	L	G	N	G	K	K	G
A0A386AYW8	MGKIFYRVFLIALASLLGAGSESQVLAYPIFAQQNYENPREANGRIVCANCHLAQKSVELQVPQAVLPDTVFEAIVKIPYDQQIQQVLGDGKKGPLNVGAVLILPEGFELAPKNRITPELKKRIQRLSFQPYSENQKNILVVGPVPGKKYSQMVFPILAPKNVNYLKYPIYLGANRGRGQVYADGSKSNNTVYTAPVSGKIIQITDLQDNNSEIIIETNNGEKVLEKIPPGPEIIVNQNQIVQQDQPLTNNPNIGGFGQQDGEIVLQNPKRIFGYLLFVVSVLLTQIFLVLKKKQFEKVQLFQLNF	Domain-1. Eukaryota,Clade-2. CAM,Phylum-4. Chlorophyta,Class-10. Ulvophyceae,Order-Bryopsidales ,Family-Halimedaceae ,Genus-Halimeda ,Species-minima ,Organism-Halimeda minima ,		1. Eukaryota	2. CAM	4. Chlorophyta	10. Ulvophyceae	Bryopsidales	Halimedaceae	Halimeda	minima	Halimeda minima			Chlorophyta	Halimeda minima	339								27	27	27	22	21	27		27		P	Y	D	Q	Q	I	Q	Q	V	L	G	D	G	K	K	G
A0A386AXK7	MFGRFVCLVFLLFSLGVESSVAFPIFAQQNYENPREANGRIVCANCHLAQKPVELRVPQAVLPDTVFEAVVKIPYDQQIQQVLANGKKGPLNVGAVLILPEGFQLAPKDRISPELKKKIQRLSFQPYSQNQKNILVVGPVPGQKYSEMVFPILSPDPQKDKKNFYLKYPIYLGANRGRGQVYADGSKSNNTVYTASVSGKILEILKDENGGTKVPGHLIKIETNTKDQISEKIPPGPEIIVRQNQIVEQDQPLTNNPNIGGFGQQDTDIVLQNPQRVLGFLLFALTILLTQIFLVLKKKQFEKVQLFQLNF	Domain-1. Eukaryota,Clade-2. CAM,Phylum-4. Chlorophyta,Class-10. Ulvophyceae,Order-Bryopsidales ,Family-Halimedaceae ,Genus-Johnson-sea-linkia ,Species-profunda ,Organism-Johnson-sea-linkia profunda ,		1. Eukaryota	2. CAM	4. Chlorophyta	10. Ulvophyceae	Bryopsidales	Halimedaceae	Johnson-sea-linkia	profunda	Johnson-sea-linkia profunda			Chlorophyta	Johnson-sea-linkia profunda	340								22	22	22	22	21	22		22		P	Y	D	Q	Q	I	Q	Q	V	L	A	N	G	K	K	G
A0A386B0Z7	MFLQKFFLKWKLIVLLSFFLLSIPTEVLAYPVFAQQNYENPREANGRIVCANCHLAQKPVELQVPQAVLPDTVFEAVVQIPYDQQIQQVLGNGKKGPLNVGAVLILPEGFQLAPKDRISPELKKRIQRLSFQPYSENQKNILVVGPVPGKKYSQMVFPILSPDPKKDKKIYYLKYPIYLGANRGRGQVYADGSKSNNTVYTAPVAGKITQISETSNPSASLIQIETKSGEQVVEKVPPGPEIIVNVNQTVQQDQPLTNNPNIGGFGQQDTEVVLQNPQRILGFFIFVLSVLLTQIFLVLKKKQFEKVQLFQLNF	Domain-1. Eukaryota,Clade-2. CAM,Phylum-4. Chlorophyta,Class-10. Ulvophyceae,Order-Bryopsidales ,Family-Halimedaceae ,Genus-Pseudocodium ,Species-devriesii ,Organism-Pseudocodium devriesii ,		1. Eukaryota	2. CAM	4. Chlorophyta	10. Ulvophyceae	Bryopsidales	Halimedaceae	Pseudocodium	devriesii	Pseudocodium devriesii			Chlorophyta	Pseudocodium devriesii	341								29	29	29	29	28	29		29		P	Y	D	Q	Q	I	Q	Q	V	L	G	N	G	K	K	G
A0A2P0QJ04	MFARFVCLLFLFFSLGIESSVAFPIFAQQNYENPREANGRIVCANCHLAQKPVELRVPQAVFPDTVFEAVVKIPYDQQIQQVLANGKKGSLNVGAVLILPEGFQLAPKDRISPELKTKIQRLSFQPYSPNQKNILVVGPVPGKKYSEMVFPILSPDPQKDKKNFYLKYPIYLGANRGRGQVYADGSKSNNTVYTASVAGKILEIQKDENSGHLIQIETAAKEAILEKIPPGPEIIVRPNQQVEQDQPLTNNPNIGGFGQQDTDIVLQNPQRILGFILFALTILLTQIFLVLKKKQFEKVQLFQLNF	Domain-1. Eukaryota,Clade-2. CAM,Phylum-4. Chlorophyta,Class-10. Ulvophyceae,Order-Bryopsidales ,Family-Halimedaceae ,Genus-Rhipilia ,Species-penicilloides ,Organism-Rhipilia penicilloides ,		1. Eukaryota	2. CAM	4. Chlorophyta	10. Ulvophyceae	Bryopsidales	Halimedaceae	Rhipilia	penicilloides	Rhipilia penicilloides			Chlorophyta	Rhipilia penicilloides	342								22	22	22	22	21	22		22		P	Y	D	Q	Q	I	Q	Q	V	L	A	N	G	K	K	G
A0A386B186	MYKFIIFFISFLLAIGCNGVFAELRPTFAYPIFAQQNYENPREANGRIVCANCHLAQKPVELEVPQAVLPDTVFEAIVKIPYDQQIQQVLGNGKKGPLNVGAVLILPEGFQLAPKDRISPELKRRVKRLTFQPYSDDNKNILVVGPVPGNKFNEMVFPLLSPDPKKDKKTYYLKYPIYLGGNRGRGQVYADGSKSNNTVYTASTSGKIIKILDTDGFEIVIEKKGGDQIVEKIPPGPEIIVHVNEKIEQDQPLTNNPNIGGFGQQDTEIVLQNPQRILGYFVFILSVLFTQIFLVLKKKQFEKVQLFQLNF	Domain-1. Eukaryota,Clade-2. CAM,Phylum-4. Chlorophyta,Class-10. Ulvophyceae,Order-Bryopsidales ,Family-Halimedaceae ,Genus-Rhipiliopsis ,Species-peltata ,Organism-Rhipiliopsis peltata ,		1. Eukaryota	2. CAM	4. Chlorophyta	10. Ulvophyceae	Bryopsidales	Halimedaceae	Rhipiliopsis	peltata	Rhipiliopsis peltata			Chlorophyta	Rhipiliopsis peltata	343								29	29	29	29	28	29		29		P	Y	D	Q	Q	I	Q	Q	V	L	G	N	G	K	K	G
A0A0D6E250	MAKKIFYIFILFFLSFVNTAFAYPIFAQQNYENPREANGRIVCANCHLAQKPVELEVPQAVLPDTVFEAVVKIPYDQQIQQVLGNGKKGPLNVGAVLILPEGFQLAPKDRISPELKKKVQRLSFQPYSDNRKNILVVGPVPGKKYNQMVFPILSPDPQKDKKNYYLKYPIYVGGNRGRGQIYADGSKSNNTVYTSPVSGKILQISSSQSKVEGYSITIETNTGDQVVEKIPPGPEIIVNADQIVQQDQPLTNNPNIGGFGQQDADIILQNPQRILGYLVFAFSVLLTQIFLVLKKKQFEKVQLFQLNF	Domain-1. Eukaryota,Clade-2. CAM,Phylum-4. Chlorophyta,Class-10. Ulvophyceae,Order-Bryopsidales ,Family-Halimedaceae ,Genus-Tydemania ,Species-expeditionis ,Organism-Tydemania expeditionis (Green alga) ,		1. Eukaryota	2. CAM	4. Chlorophyta	10. Ulvophyceae	Bryopsidales	Halimedaceae	Tydemania	expeditionis	Tydemania expeditionis (Green alga)			Chlorophyta	Tydemania expeditionis	344								22	22	22	22	21	22		22		P	Y	D	Q	Q	I	Q	Q	V	L	G	N	G	K	K	G
A0A386B1J0	MFLKKFNFSCIVTLTFFFLYFLILFPKNTIAYPIFAQQNYENPREANGRIVCANCHLAEKPIELQVPQAVLPDTVFEAIVKIPYDQQIQQVLGNGKKGPINVGAIIILPEGFQLAPKDRISPELKKRIQRLSFQPYSETQKNILVVGPVPGKKYNQMVFPLLSPDPKKNKKSYFLKYPIYLGANRGRGQVYADGSKSNNTIYTSPVAGKIIQISQPTKESSQFEVHIETNSGKKIIEKIPPGPEIIVNMNQIVEQDQPLTNNPNIGGFGQQNVEIVLQNPQRIFGYFIFVFSVLLTQIFLVLKKKQFEKVQLFQLNF	Domain-1. Eukaryota,Clade-2. CAM,Phylum-4. Chlorophyta,Class-10. Ulvophyceae,Order-Bryopsidales ,Family-Halimedaceae ,Genus-Udotea ,Species-argentea ,Organism-Udotea argentea ,		1. Eukaryota	2. CAM	4. Chlorophyta	10. Ulvophyceae	Bryopsidales	Halimedaceae	Udotea	argentea	Udotea argentea			Chlorophyta	Udotea argentea	345								31	31	31	31	30	31		31		P	Y	D	Q	Q	I	Q	Q	V	L	G	N	G	K	K	G
A0A386B257	MFLKKFYFFGKALFFFILFTNNAIAYPIFAQQNYENPREANGRIVCANCHLAEKPVELKIPQAVLPDTVFEAIVKIPYDQQIQQVLGNGKKGPLNVGAVLILPEGFQLAPKDRISPELKKRIKRLNFQPYSETQKNILVAGPVPGKKYNQMVFPILSPDPNVTKDKKSYFLKYPIYLGANRGRGQVYADGSKSNNTIYTASVDGKITKIFKPTRQSLPIIVQIDTDYDLTLNQEIPRGPELIVSENQRVEEDQPLTNNPNIGGFGQQEKEIVLQNPQRIFGYLIFVFSVLLTQIFLVLKKKQFEKVQLFQLNF	Domain-1. Eukaryota,Clade-2. CAM,Phylum-4. Chlorophyta,Class-10. Ulvophyceae,Order-Bryopsidales ,Family-Halimedaceae ,Genus-Udotea ,Species-sp. ,Organism-Udotea sp. TZ0819 ,		1. Eukaryota	2. CAM	4. Chlorophyta	10. Ulvophyceae	Bryopsidales	Halimedaceae	Udotea	sp.	Udotea sp. TZ0819			Chlorophyta	Udotea sp.	346								25	25	25	27	26	25		25		P	Y	D	Q	Q	I	Q	Q	V	L	G	N	G	K	K	G
A0A1A8H109	MIINNFQNKLQKFIFVVVVFLNLIWISSAHAFPIFAQQNYNNPREANGRIVCANCHLAQKPVEIEVPQSVLPDTVFEAVVKIPYDQQVKQVLANGKKGDLNVGAVLVLPEGFELAPKDRISPELKKKVNKLFFQPYSQDQKNILVVGPVPGNKYQEMVFPILSPDPSKNKNISYLKYPIYVGGNRGRGQVYADGSKSNNTIYSASAAGNITDIQILEENGQNKGYAITIQTPTGNNIIDQVPPGPTLIVKKGDNIQLDQSLTNNPNVGGFGQRDTEIVLQNPARIQGFLIFLICIFLTQIFLVLKKKQFEKVQLFEMNF	Domain-1. Eukaryota,Clade-2. CAM,Phylum-4. Chlorophyta,Class-10. Ulvophyceae,Order-Bryopsidales ,Family-Ostreobiaceae ,Genus-Ostreobium ,Species-quekettii ,Organism-Ostreobium quekettii ,		1. Eukaryota	2. CAM	4. Chlorophyta	10. Ulvophyceae	Bryopsidales	Ostreobiaceae	Ostreobium	quekettii	Ostreobium quekettii			Chlorophyta	Ostreobium quekettii	347		24						31	31	31	31	30	31		31		P	Y	D	Q	Q	V	K	Q	V	L	A	N	G	K	K	G
A0A1X9RQ75	MIRSKDIKIINFFSTFIISLSLLLPLKGEAFPIFAQQNYNNPREANGRIVCANCHLAQKTIEIEVPQSVLPDTVFEAIVKIPYDQQIKQVLANGKKGDLNVGAVLILPEGFTIAPKNRISPELKKKVNKLFFQPYSENQKNILVVGPVPGSKYQEMIFPILSPDPSKNKNISYLKYPIYVGGNRGRGQIYADGSKSNNTIYSSPVNGKILDIKTITDENGKSSGVSVVIETNERDQIVEKIPLGPELVVQKGDIVQADQSLTNNPNVGGFGQQDTEIVLQNPARIQGLLIFLLCILLTQLFLVLKKKQFEKVQLFEMNF	Domain-1. Eukaryota,Clade-2. CAM,Phylum-4. Chlorophyta,Class-10. Ulvophyceae,Order-Bryopsidales ,Family-Ostreobiaceae ,Genus-Ostreobium ,Species-sp. ,Organism-Ostreobium sp. HV05007a ,		1. Eukaryota	2. CAM	4. Chlorophyta	10. Ulvophyceae	Bryopsidales	Ostreobiaceae	Ostreobium	sp.	Ostreobium sp. HV05007a			Chlorophyta	Ostreobium sp.	348								30	30	30	30	29	30		30		P	Y	D	Q	Q	I	K	Q	V	L	A	N	G	K	K	G
A0A1X9ZI40	MVKHNFQNKLGKCILTIIVFLNLIWISSAQAFPIFAQQNYSNPREANGRIVCANCHLAQKPVEIEVPQSVLPDTVFEAVVKIPYDQQVKQVLANGKKGDLNVGAVLVLPEGFELAPRDRISPELKKRVNKLFFQPYSQDQKNILVVGPVPGNKYQEMVFPILSPDPSKNKNISYLKYPIYIGGNRGRGQVYADGSKSNNTIYSASATGRITDIQVLEENGQNKGYAITIETPTGSNIIDKVPPGPTLIVKNGDNIQIDQSLTNNPNVGGFGQRDTEIVLQNPARVQGFLVFLICILLTQIFLVLKKKQFEKVQLFEMNF	Domain-1. Eukaryota,Clade-2. CAM,Phylum-4. Chlorophyta,Class-10. Ulvophyceae,Order-Bryopsidales ,Family-Ostreobiaceae ,Genus-Ostreobium ,Species-sp. ,Organism-Ostreobium sp. HV05007bc ,		1. Eukaryota	2. CAM	4. Chlorophyta	10. Ulvophyceae	Bryopsidales	Ostreobiaceae	Ostreobium	sp.	Ostreobium sp. HV05007bc			Chlorophyta	Ostreobium sp.	348								31	31	31	31	30	31		31		P	Y	D	Q	Q	V	K	Q	V	L	A	N	G	K	K	G
A0A1X9ZI59	MVKTKLQKLILAVSVILSLIWTTPTQAFPIFAQQNYSNPREANGRIVCANCHLAQKPVEIEVPQSVLPDTVFEAVVKIPYDQQVKQVLANGKKGDLNVGAVLVLPEGFELAPRDKISPELKKRVNKLFFQPYSQDQKNILVVGPVPGNKYQEMVFPILAPDPSKNKNISYLKYPIYVGGNRGRGQVYADGSKSNNTIYSASAAGKITDIQVLEENGQSKGVTITIQTATGDNIIEQIPPGPTLIVKKGDNIQIDQSLTNNPNVGGFGQRDTEIVLQNPARIQGFLIFLICILLTQIFLVLKKKQFEKVQLFEMNF	Domain-1. Eukaryota,Clade-2. CAM,Phylum-4. Chlorophyta,Class-10. Ulvophyceae,Order-Bryopsidales ,Family-Ostreobiaceae ,Genus-Ostreobium ,Species-sp. ,Organism-Ostreobium sp. HV05007bc ,		1. Eukaryota	2. CAM	4. Chlorophyta	10. Ulvophyceae	Bryopsidales	Ostreobiaceae	Ostreobium	sp.	Ostreobium sp. HV05007bc			Chlorophyta	Ostreobium sp.	348								27	27	27	27	26	27		27		P	Y	D	Q	Q	V	K	Q	V	L	A	N	G	K	K	G
A0A1X9RQ11	MIRSKDIKIINFFSTFIISLSLLLPLKGEAFPIFAQQNYNNPREANGRIVCANCHLAQKTIEIEVPQSVLPDTVFEAIVKIPYDQQIKQVLANGKKGDLNVGAVLILPEGFTIAPKNRISPELKKKVNKLFFQPYSENQKNILVVGPVPGSKYQEMIFPILSPDPSKNKNISYLKYPIYVGGNRGRGQIYADGSKSNNTIYSSPVNGKILDIKTITDENGKSSGVSVVIETNERDQIVEKIPLGPELVVQKGDIVQADQSLTNNPNVGGFGQQDTEIVLQNPARIQGLLIFLLCILLTQLFLVLKKKQFEKVQLFEMNF	Domain-1. Eukaryota,Clade-2. CAM,Phylum-4. Chlorophyta,Class-10. Ulvophyceae,Order-Bryopsidales ,Family-Ostreobiaceae ,Genus-Ostreobium ,Species-sp. ,Organism-Ostreobium sp. HV05042 ,		1. Eukaryota	2. CAM	4. Chlorophyta	10. Ulvophyceae	Bryopsidales	Ostreobiaceae	Ostreobium	sp.	Ostreobium sp. HV05042			Chlorophyta	Ostreobium sp.	348								30	30	30	30	29	30		30		P	Y	D	Q	Q	I	K	Q	V	L	A	N	G	K	K	G
A0A173CTE2	MIINNFQNKLQKFIFVVVVFLNLIWISSAHAFPIFAQQNYNNPREANGRIVCANCHLAQKPVEIEVPQSVLPDTVFEAVVKIPYDQQVKQVLANGKKGDLNVGAVLVLPEGFELAPKDRISPELKKKVNKLFFQPYSQDQKNILVVGPVPGNKYQEMVFPILSPDPSKNKNISYLKYPIYVGGNRGRGQVYADGSKSNNTIYSASAAGNITDIQILEENGQNKGYAITIQTPTGNNIIDQVPPGPTLIVKKGDNIQLDQSLTNNPNVGGFGQRDTEIVLQNPARIQGFLIFLICIFLTQIFLVLKKKQFEKVQLFEMNF	Domain-1. Eukaryota,Clade-2. CAM,Phylum-4. Chlorophyta,Class-10. Ulvophyceae,Order-Bryopsidales ,Family-Ostreobiaceae ,Genus-Ostreobium ,Species-sp. ,Organism-Ostreobium sp. OS1B ,		1. Eukaryota	2. CAM	4. Chlorophyta	10. Ulvophyceae	Bryopsidales	Ostreobiaceae	Ostreobium	sp.	Ostreobium sp. OS1B			Chlorophyta	Ostreobium sp.	348								31	31	31	31	30	31		31		P	Y	D	Q	Q	V	K	Q	V	L	A	N	G	K	K	G
A0A3S7SZE2	MLGKNLVLLFLVMCLSVGASPSQAYPVFAQQNYSDPREPNGRIVCANCHLAQKPIEVELPQAVLPDTVFEAVVKIPYDSSIQQVLGNGKKGALNVGAVMILPEGFRVAPSDRISPELKKRINRLSFQSYSSDQSNILVVGPVPGKKYAEMVFPILSPDPEKNKGVSFLKYPVYVGGNRGRGQVYPDGSKSNNTVYTSSVSGTIQSVEPLDKKGGWVVTILSNKGATITERIPAGPDLLVQTGQAVDQDQPLTNNPNVGGFGQQESEVVLQNPLRIQGLLAFFVCVILTQIFLVLKKKQFEKVQLFEMNF	Domain-1. Eukaryota,Clade-2. CAM,Phylum-4. Chlorophyta,Class-10. Ulvophyceae,Order-Bryopsidales ,Family-Pseudobryopsidaceae ,Genus-Pseudobryopsis ,Species-hainanensis ,Organism-Pseudobryopsis hainanensis ,		1. Eukaryota	2. CAM	4. Chlorophyta	10. Ulvophyceae	Bryopsidales	Pseudobryopsidaceae	Pseudobryopsis	hainanensis	Pseudobryopsis hainanensis			Chlorophyta	Pseudobryopsis hainanensis	353								24	24	24	24	23	24		24		P	Y	D	S	S	I	Q	Q	V	L	G	N	G	K	K	G
A0A2Z4MA19	MTKTKNTLLFFLAAIFMNSVLSLNTAFAYPIFAQQNYQNPREPNGRIVCANCHLAQKPVELEVPQAVLPDSVFEASIKIPYDESLQQVQANGKKGDLNVGMVLILPEGFELAPADRVPESMKTKLGKLYYQPYSDQQKNILVAGPVPGKQYSEMIVPLLSPDPAKDKSVNYLKYPIYLGGNRGRGQLYPDGSKSNNNVFTASTSGKIIAIESAKKSTSISIQTSSGDTVVDKIPAGPSLLVKEGQTIQADQPLTNNPNVGGFGQAETEIVLQNPARIQGLILFLIATFITQIFLVLKKKQVEKVQLAEMNF	Domain-1. Eukaryota,Clade-2. CAM,Phylum-4. Chlorophyta,Class-10. Ulvophyceae,Order-Chlorocystidales ,Family-Chlorocystidaceae ,Genus-Halochlorococcum ,Species-sp. ,Organism-Halochlorococcum sp. NIES-1838 ,		1. Eukaryota	2. CAM	4. Chlorophyta	10. Ulvophyceae	Chlorocystidales	Chlorocystidaceae	Halochlorococcum	sp.	Halochlorococcum sp. NIES-1838			Chlorophyta	Halochlorococcum sp.	354								28	28	28	28	27	28		28		P	Y	D	E	S	L	Q	Q	V	Q	A	N	G	K	K	G
A0A6B9VUV6	ILIISLVSLVLIGSINAFPQFAQQLYSDPIDRTGKFVCSACHLAEQPIRISTTSSVFPKSYLDLTIEIPIATGTSSIQLAGNGELSSINVGGVIVLPPGFVTINTSDIQLFSPWSEDHNNILVYGPVPARSYSSVVISLVAPKSGVPLKYSIAIGGNRGRGQLYPNGTATNNGSFRSSEELGLLTRVHTYQISTIIVIRGSMIKSNLISLPIGVDLLTLSNVVAKSVTPDVLLTANPNVGGFAQQDLSIVLQEPNRLRFFNQSALLVIKKKQYERSFSNKLEVNS	Domain-1. Eukaryota,Clade-2. CAM,Phylum-4. Chlorophyta,Class-10. Ulvophyceae,Order-Cladophorales ,Family-Pithophoraceae ,Genus-Pithophora ,Species-roettleri ,Organism-Pithophora roettleri ,		1. Eukaryota	2. CAM	4. Chlorophyta	10. Ulvophyceae	Cladophorales	Pithophoraceae	Pithophora	roettleri	Pithophora roettleri			Chlorophyta	Pithophora roettleri	355								17	-50	9	4	3	8		8		S	Y	L	D	L	T	I	E	I	P	I	A	T	G	T	S
A0A386JM60	MKKNLFFTIILCLTLFFNKTSFAYPIFAQQNYESPREPNGRIVCANCHLAQKPVEIEVPQAVLPDTVFEAVVNIPYDQQIKQVLSNGKKGELNVGAVLILPTGFELAPTERIPEEMKKQIGNIYFQSYSPDKKNILVVGPIPGKQYSKITFPILSPDPSKNKNISYLKYPIYLGGNRGRGQLYPDGSKSNSAG	Domain-1. Eukaryota,Clade-2. CAM,Phylum-4. Chlorophyta,Class-10. Ulvophyceae,Order-Dasycladales ,Family-Dasycladaceae ,Genus-Dasycladus ,Species-sp. ,Organism-Dasycladus sp. HV04045 ,		1. Eukaryota	2. CAM	4. Chlorophyta	10. Ulvophyceae	Dasycladales	Dasycladaceae	Dasycladus	sp.	Dasycladus sp. HV04045			Chlorophyta	Dasycladus sp.	356								23	23	23	23	22	23		23		P	Y	D	Q	Q	I	K	Q	V	L	S	N	G	K	K	G
W6M9X7	MKKNLFFTIFICLTLFCTKIAIAYPIFAQQNYENPREPNGRIVCANCHLAQKPVEIEVPQAVLPDTVFEAVVKIPYDQQIKQVLSNGKKGDLNVGAVLILPTGFELAPTERIPEEMKKKIGNIYFQSYSPDQKNILVVGPVPGKTYNELTFPILSPDPAQTKNISYLKYPIYLGGNRGRGQLYPDGSKSNNTVYNASTSGKIVDILTKKKGSFEISIETSNGEIIIDKIPAGPELIVKKGQIIQADQPLTNNPNVGGFGQSETEIVLQNPTRIQILVLFFSFILVTQIFLVLKKKQFEKVQLAEMNF	Domain-1. Eukaryota,Clade-2. CAM,Phylum-4. Chlorophyta,Class-10. Ulvophyceae,Order-Dasycladales ,Family-Polyphysaceae ,Genus-Acetabularia ,Species-acetabulum ,Organism-Acetabularia acetabulum (Mermaid's wine glass) (Acetabularia mediterranea) ,		1. Eukaryota	2. CAM	4. Chlorophyta	10. Ulvophyceae	Dasycladales	Polyphysaceae	Acetabularia	acetabulum	Acetabularia acetabulum (Mermaid's wine glass) (Acetabularia mediterranea)			Chlorophyta	Acetabularia acetabulum	357								23	23	23	23	22	23		23		P	Y	D	Q	Q	I	K	Q	V	L	S	N	G	K	K	G
A0A386JLZ5	MRKHLFFTIFICLTLFFTKTSFAYPIFAQQNYSNPREPNGRIVCANCHLAQKPVEIEVPQAVLPDTVFEAVVKIPYDQQIKQVLSNGKKGDLNVGAVLILPTGFELAPTERIPEEMKTKIGNIYFQSYSPDQKNILVVGPVPGKTYNEITFPILSPDPAKTKNISYLKYPIYLGGNRGRGQLYPDGSKSNNTVYNASTSGKIVDILTKKKGSFEISIETSNGEIVVDKIPAGPELIVKKGQIIQADQPLTNNPNVGGFGQSETEIVLQNPTRIQILILFFSFVLITQIFLVLKKKQFEKVQLAEMNF	Domain-1. Eukaryota,Clade-2. CAM,Phylum-4. Chlorophyta,Class-10. Ulvophyceae,Order-Dasycladales ,Family-Polyphysaceae ,Genus-Acetabularia ,Species-peniculus ,Organism-Acetabularia peniculus (Green alga) (Polyphysa peniculus) ,		1. Eukaryota	2. CAM	4. Chlorophyta	10. Ulvophyceae	Dasycladales	Polyphysaceae	Acetabularia	peniculus	Acetabularia peniculus (Green alga) (Polyphysa peniculus)			Chlorophyta	Acetabularia peniculus	358								23	23	23	23	22	23		23		P	Y	D	Q	Q	I	K	Q	V	L	S	N	G	K	K	G
A0A386JLY7	MKKNLFFTIFICLTLFINKTSFAYPIFAQQNYENPREPNGRIVCANCHLAQKPVEIEVPQAVLPDTVFEAVVKIPYDQQIKQVLSNGKKGDLNVGAVLILPNGFELAPTERISEEMKKKIGNIYFQSYSPDQKNILVVGPIPGKNYNEITFPILSPDPSKTKNISYLKYPIYLGGNRGRGQLYPDGSKSNNTIYNASTSGKIIDILQKKKGAFEISIETSNGEIVIDKIPAGPELIVKKDQIIQADQPLTNNPNVGGFGQAETEIVLQNPTRIQILILFFSFVIITQIFLVLKKKQFEKVQLAEMNF	Domain-1. Eukaryota,Clade-2. CAM,Phylum-4. Chlorophyta,Class-10. Ulvophyceae,Order-Dasycladales ,Family-Polyphysaceae ,Genus-Halicoryne ,Species-sp. ,Organism-Halicoryne sp. HV04044 ,		1. Eukaryota	2. CAM	4. Chlorophyta	10. Ulvophyceae	Dasycladales	Polyphysaceae	Halicoryne	sp.	Halicoryne sp. HV04044			Chlorophyta	Halicoryne sp.	359								23	23	23	23	22	23		23		P	Y	D	Q	Q	I	K	Q	V	L	S	N	G	K	K	G
A0A1W6EGW9	MKKFLNKISFLMLFLVHLNGINVANAYPIFAQQNYENPREPNGRIVCANCHLAQKPVEIEVPQAVLPDTVFEAVVKIPYDQQIKQVLANGKKGDLNVGAVLILPEGFELAPAERIPEEMKTKIGKVYYQPYSADKKNILVVGPIPGKTNSELVFPILSPDPSKNKDVFYFKYPIYLGGNRGRGQLYPDGSKSNNTVYSSSVSGQIEKIEPLSKKGGFSITIKTADGNEIVEKVPPGPELIVREGQAIQVDQPFTNNPNVGGFGQTETEIVLQNPARIQGLIAFFAGVLLTQIFLVLKKKQFEKVQLAEMNF	Domain-1. Eukaryota,Clade-2. CAM,Phylum-4. Chlorophyta,Class-10. Ulvophyceae,Order-Ignatiales ,Family-Ignatiaceae ,Genus-Ignatius ,Species-tetrasporus ,Organism-Ignatius tetrasporus ,		1. Eukaryota	2. CAM	4. Chlorophyta	10. Ulvophyceae	Ignatiales	Ignatiaceae	Ignatius	tetrasporus	Ignatius tetrasporus			Chlorophyta	Ignatius tetrasporus	360								26	26	26	26	25	26		26		P	Y	D	Q	Q	I	K	Q	V	L	A	N	G	K	K	G
A0A1W6EGQ6	MKKFLNKISFLMLFLVHLNGINVANAYPIFAQQNYENPREPNGRIVCANCHLAQKPVEIEVPQAVLPDTVFEAVVKIPYDQQIKQVLANGKKGDLNVGAVLILPEGFELAPAERIPEEMKTKIGKVYYQPYSADKKNILVVGPIPGKTNSELVFPILSPDPSKNKDVFYFKYPIYLGGNRGRGQLYPDGSKSNNTVYSSSVSGQIEKIEPLSKKGGFSITIKTADGNEIVEKVPPGPELIVREGQAIQVDQPFTNNPNVGGFGQTETEIVLQNPARIQGLIAFFAGVLLTQIFLVLKKKQFEKVQLAEMNF	Domain-1. Eukaryota,Clade-2. CAM,Phylum-4. Chlorophyta,Class-10. Ulvophyceae,Order-Ignatiales ,Family-Ignatiaceae ,Genus-Pseudocharacium ,Species-americanum ,Organism-Pseudocharacium americanum ,		1. Eukaryota	2. CAM	4. Chlorophyta	10. Ulvophyceae	Ignatiales	Ignatiaceae	Pseudocharacium	americanum	Pseudocharacium americanum			Chlorophyta	Pseudocharacium americanum	361								26	26	26	26	25	26		26		P	Y	D	Q	Q	I	K	Q	V	L	A	N	G	K	K	G
Q20EX6	MFTNNLTKNALVTLVSGFMAIFIGFNTVQPAEAYPIFAQQNFKNPREANGRIVCANCHLAQKPVELEVPQAVLPDTVFEATVKVPYDKSIKQVGANGKPAELNVGAVLILPEGFQLAPSDRIPEEMKTKVGNLYFSPYSTEQKNILVVGPVPGKDYSEMVFPILSPDPAKDKSVSYLNYPVYLGGNRGRGQVYPDGSKSNNNVFGSPVAGTVSEIKALKSKKGGYEVTITTASGNTVVEKIPGGPEVIVSEGEVVTVDQPLTNNPNVGGFGQGEAELVLQNPARIQGLLLFLLATIGAQVFLVLKKKQFEKVQLAEMNF	Domain-1. Eukaryota,Clade-2. CAM,Phylum-4. Chlorophyta,Class-10. Ulvophyceae,Order-Oltmannsiellopsidales ,Family-Oltmannsiellopsidaceae ,Genus-Oltmannsiellopsis ,Species-viridis ,Organism-Oltmannsiellopsis viridis (Marine flagellate) (Oltmannsiella viridis) ,		1. Eukaryota	2. CAM	4. Chlorophyta	10. Ulvophyceae	Oltmannsiellopsidales	Oltmannsiellopsidaceae	Oltmannsiellopsis	viridis	Oltmannsiellopsis viridis (Marine flagellate) (Oltmannsiella viridis)			Chlorophyta	Oltmannsiellopsis viridis	362								33	33	33	33	32	33		33		P	Y	D	K	S	I	K	Q	V	G	A	N	G	K	P	A
A0A1W6EH46	MFTKNLSNKHLNQINKFNRVQKPMLVKVLAGFVSIFILFDSLAAQAYPIFAQQNYKDPREANGRIVCANCHLAQKSVELEVPQSVLPNTVFEAVVKIPYDQQIKQVSAKGKPADLNVGAVVILPEGFEYAPADRIPEEIQTKVGKLYATPYSPEQKNILVVGPVPGKQYSEMVFPILSPDPTKSKSVSYLKYPIYVGGNRGRGQVYPDGSKSNNNVFTSSATGTITSITPSKKGSEIVIQSNSGEDVTEKIPAGPQVIVNVGQKVTADQALTSNPNVGGFGQTETEVVLQNPTRIQGLLAYFAVTIGAQLFLVLKKKQFEKVQLAEMNF	Domain-1. Eukaryota,Clade-2. CAM,Phylum-4. Chlorophyta,Class-10. Ulvophyceae,Order-Oltmansiellopsidales ,Family-,Genus-Neodangemannia ,Species-microcystis ,Organism-Neodangemannia microcystis ,		1. Eukaryota	2. CAM	4. Chlorophyta	10. Ulvophyceae	Oltmansiellopsidales		Neodangemannia	microcystis	Neodangemannia microcystis			Chlorophyta	Neodangemannia microcystis	363								46	46	46	46	45	46		46		P	Y	D	Q	Q	I	K	Q	V	S	A	K	G	K	P	A
A0A2Z4MAQ9	MNKSNTSASFFGKNIITTVSFLLALSCVFFINTNSALAYPIFAQQNYENPREANGRIVCANCHLAQKPVEIEVPQAVLPDTVFEAVVKIPYDQQIKQVLANGKKGDLNVGAVLILPEGFELAPPDRIPEEMKKKIGSLITPQPYSADKKNILVVGPVPGKKYSEMVFPILAPDPSKNKNVAYLKYPIFLGGNRGRGQLYPDGSKSNNTVYTASTTGKILSIKPLSKKGGFEVTIETKAGEQIIDKVPPGPELIVREGQNIQADQPITNNPNVGGMGQTETEVVLQNPARIQGLLVFFGFVLLTQLFLVLKKKRFEKVQLAEMNY	Domain-1. Eukaryota,Clade-2. CAM,Phylum-4. Chlorophyta,Class-10. Ulvophyceae,Order-Scotinosphaerales ,Family-Scotinosphaeraceae ,Genus-Scotinosphaera ,Species-sp. ,Organism-Scotinosphaera sp. NIES-154 ,		1. Eukaryota	2. CAM	4. Chlorophyta	10. Ulvophyceae	Scotinosphaerales	Scotinosphaeraceae	Scotinosphaera	sp.	Scotinosphaera sp. NIES-154			Chlorophyta	Scotinosphaera sp.	364								38	38	39	39	38	38		38		P	Y	D	Q	Q	I	K	Q	V	L	A	N	G	K	K	G
A0A2Z4MAS5	MQTRNTFSWIKEEITRSISVSLMIYIITGASISNAYPIFAQQGYENPREATGRIVCANCHLANKPVDIEVPQAVLPDTVFEAVVRIPYDMQLKQVLANGKKGALNVGAVLILPEGFELAPPDRISPEMKEKIGNLSFQNYRPTKKNILVIGPVPGKKYSEITFPILSPDPASNKDAHFLKYPIYVGGNRGRGQIYPDGNKSNNTVYNATATGIVSKIIRKEKGGYEITITDALDGHQVVDIIPPGPELLVSEGESIKLDQPLTINPNVGGFGQGDAEIVLQDPLRVQGLLFFLASIVFAQIFLVLKKKQFEKVQVSEMNF	Domain-1. Eukaryota,Clade-2. CAM,Phylum-4. Chlorophyta,Class-10. Ulvophyceae,Order-Trentepohliales ,Family-Trentepohliaceae ,Genus-Cephaleuros ,Species-sp. ,Organism-Cephaleuros sp. HZ-2017 ,		1. Eukaryota	2. CAM	4. Chlorophyta	10. Ulvophyceae	Trentepohliales	Trentepohliaceae	Cephaleuros	sp.	Cephaleuros sp. HZ-2017			Chlorophyta	Cephaleuros sp.	365								35	35	35	35	34	35		35		P	Y	D	M	Q	L	K	Q	V	L	A	N	G	K	K	G
A0A4Y5P3E4	MKKFWSSCSCIFLISLLFSSFKECKAFPIYAQQLYPNSPREATGRIVCANCHLASKPVEISVPQAVFPDTVFEAVIKIPYDKQIKQVLGNGKKGDLNVGAALILPSGFKLAPNERIPAEMKEKMGDLTFQNYSQDKENILVVGPVSKKYTEMIVPLLSPDPATNRNIHYLKYPIYVAGQRGRGQLSPDGSKTNNNQFTATHAGKISEIIQKKKYSLINIESNGEIQSEKIPAGPNLIVKEGDQIQIDQPLTNNPNVGGFGQTDAEIVLQSPARIIGLIFVFFILVLAQLGFVFKKKQFERVQLSSGLFN	Domain-1. Eukaryota,Clade-2. CAM,Phylum-4. Chlorophyta,Class-10. Ulvophyceae,Order-Trentepohliales ,Family-Trentepohliaceae ,Genus-Trentepohlia ,Species-odorata ,Organism-Trentepohlia odorata ,		1. Eukaryota	2. CAM	4. Chlorophyta	10. Ulvophyceae	Trentepohliales	Trentepohliaceae	Trentepohlia	odorata	Trentepohlia odorata			Chlorophyta	Trentepohlia odorata	366								27	27	27	26	25	27		27		P	Y	D	K	Q	I	K	Q	V	L	G	N	G	K	K	G
A0A1W6EHD7	MTKKQNVFFIFLLAIFFNFTININAIAYPIFAQQGYKNPREANGRIVCANCHLAQKPVELEVPQAVLPDTVFEAMVKIPYDQQIKQVQANGKKGDLNVGMVLILPEGFELAPADRIPEEMKTKVGKLFYQPYSSDQKNILVIGPIPGKLYSEMVVPLLSPNPASNKKVNYLKYPIYLGGNRGRGQLYPDGSKSNNNLFNSSATGKIVEIVQSGKKGGFDITIQTENGETVIDKIPAGPELIVSKGQNIQADQPLTQNPNVGGFGQAETEIVLQNPARLQGLIFFLVTIFITQLFLVLKKKQVEKVQLAEMNF	Domain-1. Eukaryota,Clade-2. CAM,Phylum-4. Chlorophyta,Class-10. Ulvophyceae,Order-Ulotrichales ,Family-Hazeniaceae ,Genus-Hazenia ,Species-capsulata ,Organism-Hazenia capsulata ,		1. Eukaryota	2. CAM	4. Chlorophyta	10. Ulvophyceae	Ulotrichales	Hazeniaceae	Hazenia	capsulata	Hazenia capsulata			Chlorophyta	Hazenia capsulata	367								27	27	27	27	26	27		27		P	Y	D	Q	Q	I	K	Q	V	Q	A	N	G	K	K	G
A0A1B2RYJ8	MTKKQNVFFIFLLTLFINFSLEFKASAYPIFAQQNYQNPREANGRIVCSNCHLAQKPVELEVPQSVLPDTVFEAVVKIPYDQQIKQVQANGKKGELNVGMVLILPEGFELAPSDRIPEEMKKKVGNLYYQPYSQEQKNILVVGPVPGKKYSEMVVPLLSPNPATNKNVNYLKYPIYFGGNRGRGQLYPDGSKSNNNVFSASATGKITEIVSSGKKGGFDITIETPAGIVIDKVPAGPDLIVSQGQNIQVDQPLTNNPNVGGFGQAETELVLQNPARVQGLIVFLITIFITQLFLVLKKKQVEKVQLAEMNF	Domain-1. Eukaryota,Clade-2. CAM,Phylum-4. Chlorophyta,Class-10. Ulvophyceae,Order-Ulotrichales ,Family-Helicodictyaceae ,Genus-Rhexinema ,Species-sarcinoideum ,Organism-Rhexinema sarcinoideum ,		1. Eukaryota	2. CAM	4. Chlorophyta	10. Ulvophyceae	Ulotrichales	Helicodictyaceae	Rhexinema	sarcinoideum	Rhexinema sarcinoideum			Chlorophyta	Rhexinema sarcinoideum	368								27	27	27	27	26	27		27		P	Y	D	Q	Q	I	K	Q	V	Q	A	N	G	K	K	G
A0A1W6EG70	MSRKPNVFFIFLVAVFFNFTINLNAFAYPIFAQQNYKNPREANGRIVCSNCHLAQKPVELEVPQAVLPDTVFEAMIKIPYDQQIKQVQANGKKGDLNVGMVLILPDGFELAPSDRVPEEMKKKVGKLYYQPYSSEQKNILVVGPVPGKDYSEMVVPLLAPNPATNKSVNYLKYPIYLGGNRGRGQLYPDGSKSNNNVYSASATGKITEIVPAGKKGGFVITIETAAGPITEKIPAGPDLIVTTGQTIQVDQPLTNNPNVGGFGQAETEIVLQNPARIQGLIVFLITIFITQLFLVLKKKQVEKVQLAEMNF	Domain-1. Eukaryota,Clade-2. CAM,Phylum-4. Chlorophyta,Class-10. Ulvophyceae,Order-Ulotrichales ,Family-Sarcinofilaceae ,Genus-Sarcinofilum ,Species-mucosum ,Organism-Sarcinofilum mucosum (Green alga) (Pseudoschizomeris mucosa) ,		1. Eukaryota	2. CAM	4. Chlorophyta	10. Ulvophyceae	Ulotrichales	Sarcinofilaceae	Sarcinofilum	mucosum	Sarcinofilum mucosum (Green alga) (Pseudoschizomeris mucosa)			Chlorophyta	Sarcinofilum mucosum	369								27	27	27	27	26	27		27		P	Y	D	Q	Q	I	K	Q	V	Q	A	N	G	K	K	G
Q3ZJ66	MKRNIIFLVIHQFENLTMKKKQNIFFIFLLTVFFNFTVNSNVSAYPVFAQQGYKNPREANGRIVCANCHLAQKPVELEVPQAVLPDTVFEAMVKIPYDQQIKQVQANGKKGDLNVGMVLILPEGFELAPSDRLPEEMKKKVGNLYYQPYSSEQKNILVIGPIPGKLYNEMVVPLISPNPATNKNVNYLKYPIYLGGNRGRGQLYPDGSKSNNNLYNASATGKITEITPTGKKGGFDITIQTLNGETVIDKVPAGPELIVTKDQTIQVDQPLTNNPNVGGFGQAEAEIVLQNPARVQGLIIFLITIFITQLFLVLKKKQVEKVQLAEMNF	Domain-1. Eukaryota,Clade-2. CAM,Phylum-4. Chlorophyta,Class-10. Ulvophyceae,Order-Ulotrichales ,Family-Tupiellaceae ,Genus-Tupiella ,Species-akineta ,Organism-Tupiella akineta (Green alga) (Pseudendoclonium akinetum) ,		1. Eukaryota	2. CAM	4. Chlorophyta	10. Ulvophyceae	Ulotrichales	Tupiellaceae	Tupiella	akineta	Tupiella akineta (Green alga) (Pseudendoclonium akinetum)			Chlorophyta	Tupiella akineta	370								44	44	44	44	43	44		44		P	Y	D	Q	Q	I	K	Q	V	Q	A	N	G	K	K	G
A0A3P8MUJ8	MKSKQNLFVIFLASIFLNTMIQFDANAYPIFAQQAYPNPREANGRIVCANCHLAQKPVELEVPQAVLPDTVFEAMVKIPYDQQIKQVQANGKKGDLNVGMVLLLPEGFELAPADRVPEQMKKKVGKLYYQPYSPEQKNILVVGPVPGKDYNEMVIPILSPDPAKSKSINFLKYPIYLGGNRGRGQLYPDGSKSNNNVYNSTVAGTISEIKTGKKSSKITVQTANGEVIETVPNGPDLLVREGQTVSIDTPFTNNPNVGGFGQTETEIVLQNPGRIQGLVVFLGTIVLAQIFLILKKKQVEKVQLSEMNF	Domain-1. Eukaryota,Clade-2. CAM,Phylum-4. Chlorophyta,Class-10. Ulvophyceae,Order-Ulotrichales ,Family-Ulotrichaceae ,Genus-Capsosiphon ,Species-fulvescens ,Organism-Capsosiphon fulvescens ,		1. Eukaryota	2. CAM	4. Chlorophyta	10. Ulvophyceae	Ulotrichales	Ulotrichaceae	Capsosiphon	fulvescens	Capsosiphon fulvescens			Chlorophyta	Capsosiphon fulvescens	371								27	27	27	27	26	27		27		P	Y	D	Q	Q	I	K	Q	V	Q	A	N	G	K	K	G
A0A1B2RZ27	MTKKQNLFFIFLLALFINFSLELKASAYPIFAQQNYQNPREANGRIVCSNCHLAQKPVELEVPQSVLPDTVFEALVKIPYDQQIKQVQANGKKGELNVGMVLILPEGFELAPSDRIPEEMKKNVGNLYYQPYSQEQKNILVVGPVPGKTYSEMVVPLLSPNPATNKNVNYLKYPIYLGGNRGRGQLYPDGSKSNNNVFNASATGKITEIVSSGKKGGFDITIETSSGIVIDKVPAGPDLIVSKGQTIQVDQPLTNNPNVGGFGQAETELVLQNPVRVQGLIVFLVTIFITQLFLVLKKKQVEKVQLAEMNF	Domain-1. Eukaryota,Clade-2. CAM,Phylum-4. Chlorophyta,Class-10. Ulvophyceae,Order-Ulotrichales ,Family-Ulotrichaceae ,Genus-Gloeotilopsis ,Species-planctonica ,Organism-Gloeotilopsis planctonica ,		1. Eukaryota	2. CAM	4. Chlorophyta	10. Ulvophyceae	Ulotrichales	Ulotrichaceae	Gloeotilopsis	planctonica	Gloeotilopsis planctonica			Chlorophyta	Gloeotilopsis planctonica	372								27	27	27	27	26	27		27		P	Y	D	Q	Q	I	K	Q	V	Q	A	N	G	K	K	G
A0A097KNK6	MKKSFAILSFLKYFIFSTIFLFQFSILSANAYPIFAQQNYQNPREPNGRIVCANCHLAQKAVQIEVPQAVLPDTVFEAIVKIPYDQQIKQVLGNGKKGDLNVGAVLILPEGFELAPSERIPDEIKEKIGNLSFQPYSPDKKNILVIGPIAGKQYSEIIFPILSPDPSKNKNVSFLKYPIYVGGNRGRGQVYPDGSKSNNTIYNSSSSGIIKSIDPLSKKGGYSVKIETSNLDEIIEKIPPGPELIVNVGQKIQADQPLTINPNVGGFGQEETEIVLQNPARIQGLIIFFLFVILAQVFLVLKKKQFEKVQLAEMNF	Domain-1. Eukaryota,Clade-2. CAM,Phylum-4. Chlorophyta,Class-10. Ulvophyceae,Order-Ulotrichales ,Family-Ulotrichaceae ,Genus-Gloeotilopsis ,Species-sterilis ,Organism-Gloeotilopsis sterilis (Green alga) ,		1. Eukaryota	2. CAM	4. Chlorophyta	10. Ulvophyceae	Ulotrichales	Ulotrichaceae	Gloeotilopsis	sterilis	Gloeotilopsis sterilis (Green alga)			Chlorophyta	Gloeotilopsis sterilis	373								31	31	31	31	30	31		31		P	Y	D	Q	Q	I	K	Q	V	L	G	N	G	K	K	G
A0A2Z4MAU8	MTRKTNVFFIFLVALFFNFNINLNASAYPIFAQQNYKNPREANGRIVCANCHLAQKPVELEIPQAVLPDTVFEAMIKIPYDQQIKQVQANGKKGELNVGMVLILPEGFELAPADRVPEEMKKKVGNLYYQPYSPEQKNILVIGPIAGKTYSEMVVPLLAPNPATNKAVNYLKYPIYLGGNRGRGQLYPDGSKSNNNVYSSSVTGKITEITPSGKKGGFNITIETVSGPIIEKVPAGPDLIVTLGQTIQVDQPLTNNPNVGGFGQAEGELVLQNPGRVQGLVVFLITIFITQLFLVLKKKQVEKVQLAEMNF	Domain-1. Eukaryota,Clade-2. CAM,Phylum-4. Chlorophyta,Class-10. Ulvophyceae,Order-Ulotrichales ,Family-Ulotrichaceae ,Genus-Ulothrix ,Species-zonata ,Organism-Ulothrix zonata ,		1. Eukaryota	2. CAM	4. Chlorophyta	10. Ulvophyceae	Ulotrichales	Ulotrichaceae	Ulothrix	zonata	Ulothrix zonata			Chlorophyta	Ulothrix zonata	374								27	27	27	27	26	27		27		P	Y	D	Q	Q	I	K	Q	V	Q	A	N	G	K	K	G
A0A2Z4M9N0	MVKRFLMRWTVLSLCLCLLSSDALAYPIFAQQNYQNPREANGRIVCANCHLAQKPVELDVPQAVLPDSIFEAVVKIPYDQSIQQVQANGKKGDLNVGMVLILPDGFALAPSERVPEQMKTKVGNLYYQPYSESQKNILVIGPVPGKDNSEMVIPLVSPDPDKDKSIHYLKQAMYLGGNRGRGQLYPDGSKSNNNVFNSSVNGTITQIESAKKSTTLTFTLNNGETMTEKIPAGPALIVREGQTVQVDQPLTNNPNVGGFGQAEAEIVLQAPSRIQGLVLFLITVFITQVFFVIKKKQIEKVQLAEMNF	Domain-1. Eukaryota,Clade-2. CAM,Phylum-4. Chlorophyta,Class-10. Ulvophyceae,Order-Ulvales ,Family-Ulvaceae ,Genus-Blidingia ,Species-minima ,Organism-Blidingia minima ,		1. Eukaryota	2. CAM	4. Chlorophyta	10. Ulvophyceae	Ulvales	Ulvaceae	Blidingia	minima	Blidingia minima			Chlorophyta	Blidingia minima	375								25	25	25	25	24	25		25		P	Y	D	Q	S	I	Q	Q	V	Q	A	N	G	K	K	G
A0A8E5J5Y6	MNRFYKLKIMVKRFLMRWTVLSLCLCLLSSDALAYPIFAQQNYQNPREANGRIVCANCHLAQKPVELDVPQAVLPDSIFEAVVKIPYDQSIQQVQANGKKGDLNVGMVLILPDGFALAPSERVPEQMKTKVGNLYYQPYSESQKNILVIGPVPGKDNSEMVIPLVSPDPDKDKSIHYLKQAMYLGGNRGRGQLYPDGSKSNNNVFNSSVNGTITQIESAKKSTTLTFTLNNGETMTEKIPAGPALIVREGQTVQVDQPLTNNPNVGGFGQAEAEIVLQAPSRIQGLVLFLITVFITQVFFVIKKKQIEKVQLAEMNF	Domain-1. Eukaryota,Clade-2. CAM,Phylum-4. Chlorophyta,Class-10. Ulvophyceae,Order-Ulvales ,Family-Ulvaceae ,Genus-Blidingia ,Species-minima ,Organism-Blidingia minima ,		1. Eukaryota	2. CAM	4. Chlorophyta	10. Ulvophyceae	Ulvales	Ulvaceae	Blidingia	minima	Blidingia minima			Chlorophyta	Blidingia minima	375								34	34	34	34	33	34		34		P	Y	D	Q	S	I	Q	Q	V	Q	A	N	G	K	K	G
A0A1W6EGF7	MTKKQNGFLLFLAAMLLNFNMVSNAFAYPIFAQQNYQNPREPNGRIVCANCHLAQKSVELEVPQAVLPDSVFEASVKIPYDESIQQVQANGKKGDLNVGMVLILPEGFELAPADRVPEEMKTKVGKLYYQAYSPEQKNILVVGPVPGKEYSEMVVPLISPDPSKNKDVHFLKYPIYLGGNRGRGQLYPDGSKSNNNVFNASTTGTITAIETTKKATKITIQPAEGEAVVEKIPAGPSLIVREGQTIQADQPLTNNPNVGGFGQAETEIVLQNPARIQGLVVFLITVFITQIFLVLKKKQVEKVQLAEMNF	Domain-1. Eukaryota,Clade-2. CAM,Phylum-4. Chlorophyta,Class-10. Ulvophyceae,Order-Ulvales ,Family-Ulvaceae ,Genus-Pseudoneochloris ,Species-marina ,Organism-Pseudoneochloris marina (Green alga) ,		1. Eukaryota	2. CAM	4. Chlorophyta	10. Ulvophyceae	Ulvales	Ulvaceae	Pseudoneochloris	marina	Pseudoneochloris marina (Green alga)			Chlorophyta	Pseudoneochloris marina	377								27	27	27	27	26	27		27		P	Y	D	E	S	I	Q	Q	V	Q	A	N	G	K	K	G
A0A6J4AZY3	MIKTKNLVFLFLFTLNFFTYDQIAKAYPIFAQQNYQNPREPNGRIVCANCHLAQKPVEIEVPQAVLPDSIFEASIKIPYDKSIQQVQSNGKKGDLNVGMVLILPDGFSLAPTDRIPEEMKTKVGQLYYQPYSDNQSNILVAGPVSGKDYSQMVVPILSPDPAKDKDVNYLKYPIYLGGNRGRGQLYPDGSKSNNNIFNSSVSGKITEINTSKKSTSIIIETSSGDKITEKIPAGPTIIVNQGQSVKVDQPLTNNPNVGGFGQDETEIVLQNPTRVQGPNSFLNYYFHYSNFLST	Domain-1. Eukaryota,Clade-2. CAM,Phylum-4. Chlorophyta,Class-10. Ulvophyceae,Order-Ulvales ,Family-Ulvaceae ,Genus-Ulva ,Species-australis ,Organism-Ulva australis ,		1. Eukaryota	2. CAM	4. Chlorophyta	10. Ulvophyceae	Ulvales	Ulvaceae	Ulva	australis	Ulva australis			Chlorophyta	Ulva australis	378								26	26	26	26	25	26		26		P	Y	D	K	S	I	Q	Q	V	Q	S	N	G	K	K	G
A0A4Y6A668	MIKTKNLVFLFLFTLNFFTYDQIAKAYPIFAQQNYQNPREPNGRIVCANCHLAQKPVELEVPQAVLPDSVFEASIKIPYDKSIQQVQSNGKKGDLNVGMVLILPDGFSLAPTDRIPEEMKTKVGQLYYQPYSDNQSNILVAGPVSGKDYSQMVVPLLSPDPAKDKTVNYLKYPLYLGGNRGRGQLYPDGSKSNNNIFNSSVSGKITEIKASKKSTSIVIETSNGETITEKIPSGPTIIVSEGQAVKVDQPLTNNPNVGGFGQAETEIVLQNPARVQGLIVFLITIFITQIFLVLKKKQVEKVQLAEMNF	Domain-1. Eukaryota,Clade-2. CAM,Phylum-4. Chlorophyta,Class-10. Ulvophyceae,Order-Ulvales ,Family-Ulvaceae ,Genus-Ulva ,Species-compressa ,Organism-Ulva compressa (Green alga) (Enteromorpha compressa) ,		1. Eukaryota	2. CAM	4. Chlorophyta	10. Ulvophyceae	Ulvales	Ulvaceae	Ulva	compressa	Ulva compressa (Green alga) (Enteromorpha compressa)			Chlorophyta	Ulva compressa	379								26	26	26	26	25	26		26		P	Y	D	K	S	I	Q	Q	V	Q	S	N	G	K	K	G
A0A0U2T310	MFYFIIFMIKTKNLVFLFLFALNFFTYDQIAKAYPIFAQQNYQNPREPNGRIVCANCHLAQKPVEIEVPQAVLPDSVFEASIKIPYDKSIQQVQSNGKKGDLNVGMVLILPEGFSLAPTDRIPEEMKTKVGQLYYQPYSDTQSNLLVAGPVPGKDYSQMVVPILSPDPAKDKNVNYLKYPIYLGGNRGRGQLYPDGSKSNNNIFNSSVSGKITEIKTSKKSTSIVIETSNGETITEKIPAGPTIIVSEGEAVKIDQPLTNNPNVGGFGQAETEIVLQNPARVQGLIIFLITIFITQIFLVLKKKQVEKVQLAEMNF	Domain-1. Eukaryota,Clade-2. CAM,Phylum-4. Chlorophyta,Class-10. Ulvophyceae,Order-Ulvales ,Family-Ulvaceae ,Genus-Ulva ,Species-fasciata ,Organism-Ulva fasciata ,		1. Eukaryota	2. CAM	4. Chlorophyta	10. Ulvophyceae	Ulvales	Ulvaceae	Ulva	fasciata	Ulva fasciata			Chlorophyta	Ulva fasciata	380								33	33	-110	33	32	33		33		P	Y	D	K	S	I	Q	Q	V	Q	S	N	G	K	K	G
A0A286KT21	MIKTKNLVFLFLFTLNFFTYDQIAKAYPIFAQQNYQNPREPNGRIVCANCHLAQKPVEIEVPQAVLPDSVFEASIKIPYDKSIQQVQSNGKKGDLNVGMVLILPEGFSLAPTDRIPEEMKTKVGQLYYQPYSDSQSNMLVAGPVPGKDYSQMVVPILSPDPAKDKNVNYLKYPIYLGGNRGRGQLYPDGSKSNNNIFNSSVSGKITEIKTSKKSTSIVIETSNGETITEKIPVGPTIIVSEGQAVKIDQPLTNNPNVGGFGQAETEIVLQNPARVQGLIVFLITIFITQIFLVLKKKQVEKVQLAEMNF	Domain-1. Eukaryota,Clade-2. CAM,Phylum-4. Chlorophyta,Class-10. Ulvophyceae,Order-Ulvales ,Family-Ulvaceae ,Genus-Ulva ,Species-flexuosa ,Organism-Ulva flexuosa ,		1. Eukaryota	2. CAM	4. Chlorophyta	10. Ulvophyceae	Ulvales	Ulvaceae	Ulva	flexuosa	Ulva flexuosa			Chlorophyta	Ulva flexuosa	381								26	26	-110	26	25	26		26		P	Y	D	K	S	I	Q	Q	V	Q	S	N	G	K	K	G
A0A7L9K1E2	MIKTKNLVFLFLFTLNFFTYDQIAKAYPIFAQQNYQNPREPNGRIVCANCHLAQKPVEIEVPQAVLPDSIFEASIKIPYDKSIQQVQSNGKKGDLNVGMVLILPEGFSLAPTDRIPEEMKTKVGQLYYQPYSDTQSNLLVAGPVPGKDYSQMVVPILSPDPTKDKSVNYLKYPIYLGGNRGRGQLYPDGSKSNNNIFNSSVSGKITEIKTSKKSTSIVIETSNGENKTITEKIPAGPTIIVSEGQAVKIDQPLTNNPNVGGFGQAETEIVLQNPARVQGLIIFLITIFITQIFLVLKKKQVEKVQLAEMNF	Domain-1. Eukaryota,Clade-2. CAM,Phylum-4. Chlorophyta,Class-10. Ulvophyceae,Order-Ulvales ,Family-Ulvaceae ,Genus-Ulva ,Species-gigantea ,Organism-Ulva gigantea ,		1. Eukaryota	2. CAM	4. Chlorophyta	10. Ulvophyceae	Ulvales	Ulvaceae	Ulva	gigantea	Ulva gigantea			Chlorophyta	Ulva gigantea	382								26	26	-110	26	25	26		26		P	Y	D	K	S	I	Q	Q	V	Q	S	N	G	K	K	G
A0A8F4XN67	MIKTKNLVFLFLFTLNFFTYDQIAKAYPIFAQQNYQNPREPNGRIVCANCHLAQKPVELEVPQAILPDSVFEASIKIPYDKSIQQVQSNGKKGDLNVGMVLILPDGFSLAPTDRIPEEMKTKVGQLYYQPYSDNQSNILVVGPISGKDYSQMVVPLLSPDPAKDKSVNYLKYPIYLGGNRGRGQLYPDGSKSNNNIFNSSVSGKITEINASKKSTSIVIETSNGEKITEKIPSGPTIIVSQGQTVKVDQPLTNNPNVGGFGQAETEIVLQNPARVQGLIVFLITIFITQIFLVLKKKQVEKVQLAEMNF	Domain-1. Eukaryota,Clade-2. CAM,Phylum-4. Chlorophyta,Class-10. Ulvophyceae,Order-Ulvales ,Family-Ulvaceae ,Genus-Ulva ,Species-intestinalis ,Organism-Ulva intestinalis (Hollow green nori) (Enteromorpha intestinalis) ,		1. Eukaryota	2. CAM	4. Chlorophyta	10. Ulvophyceae	Ulvales	Ulvaceae	Ulva	intestinalis	Ulva intestinalis (Hollow green nori) (Enteromorpha intestinalis)			Chlorophyta	Ulva intestinalis	383								26	26	26	26	25	26		26		P	Y	D	K	S	I	Q	Q	V	Q	S	N	G	K	K	G
A0A8F0LFQ7	MVKTKNLVFLFLFTLNFFTYDQIAKAYPIFAQQNYQNPREPNGRIVCANCHLAQKPVEIEVPQAVLPDSVFEASIKIPYDKSIQQVQSNGKKGDLNVGMVLILPEGFSLAPTDRIPEEMKTKVGQLYYQPYSDTQSNLLVAGPVPGKDYSQMVVPILSPDPAKDKNVNYLKYPIYLGGNRGRGQLYPDGSKSNNNIFNSSVSGKITEIKTSKKSTSIVIETSNGETITEKIPAGPTIIVSEGQAVKIDQPLTNNPNVGGFGQAETEIVLQNPARVQGLIIFLITIFITQIFLVLKKKQVEKVQLAEMNF	Domain-1. Eukaryota,Clade-2. CAM,Phylum-4. Chlorophyta,Class-10. Ulvophyceae,Order-Ulvales ,Family-Ulvaceae ,Genus-Ulva ,Species-lacinulata ,Organism-Ulva lacinulata ,		1. Eukaryota	2. CAM	4. Chlorophyta	10. Ulvophyceae	Ulvales	Ulvaceae	Ulva	lacinulata	Ulva lacinulata			Chlorophyta	Ulva lacinulata	384								26	26	-110	26	25	26		26		P	Y	D	K	S	I	Q	Q	V	Q	S	N	G	K	K	G
A0A4D5XWR6	MIKTKNLVFLFLFALNFFTYDQIAKAYPIFAQQNYQNPREPNGRIVCANCHLAQKPVEIEVPQAVLPDSVFEASIKIPYDKSIQQVQSNGKKGDLNVGMVLILPEGFSLAPTDRIPEEMKTKVGQLYYQPYSDTQSNLLVAGPVPGKDYSQMVVPILSPDPAKDKNVNYLKYPIYLGGNRGRGQLYPDGSKSNNNIFNSSVSGKITEIKTSKKSTSIVIETSNGETITEKIPAGPTIIVSEGEAVKIDQPLTNNPNVGGFGQAETEIVLQNPARVQGLIIFLITIFITQIFLVLKKKQVEKVQLAEMNF	Domain-1. Eukaryota,Clade-2. CAM,Phylum-4. Chlorophyta,Class-10. Ulvophyceae,Order-Ulvales ,Family-Ulvaceae ,Genus-Ulva ,Species-lactuca ,Organism-Ulva lactuca (Sea lettuce) (Phyllona lactuca) ,		1. Eukaryota	2. CAM	4. Chlorophyta	10. Ulvophyceae	Ulvales	Ulvaceae	Ulva	lactuca	Ulva lactuca (Sea lettuce) (Phyllona lactuca)			Chlorophyta	Ulva lactuca	385								26	26	-110	26	25	26		26		P	Y	D	K	S	I	Q	Q	V	Q	S	N	G	K	K	G
A0A173GH85	MIKTKNLVFLFLFTLNFFTCDQIAKAYPIFAQQNYQNPREPNGRIVCANCHLAQKPVEIEVPQAVLPDSVFEASIKIPYDKSIQQVQSNGKKGDLNVGMVLILPEGFSLAPTDRIPEEMKTKVGQLYYQPYSDSQSNMLVAGPVSGKDYSQMVVPILSPDPAKDKDVNYLKYPIYLGGNRGRGQLYPDGSKSNNNIFNSSVSGKITEIKASKKSTSIVIETSNGETITEKIPAGPTIIVSEGQAVKIDQPLTNNPNVGGFGQAETEIVLQNPARVQGLIIFLITIFITQIFLVLKKKQVEKVQLAEMNF	Domain-1. Eukaryota,Clade-2. CAM,Phylum-4. Chlorophyta,Class-10. Ulvophyceae,Order-Ulvales ,Family-Ulvaceae ,Genus-Ulva ,Species-linza ,Organism-Ulva linza ,		1. Eukaryota	2. CAM	4. Chlorophyta	10. Ulvophyceae	Ulvales	Ulvaceae	Ulva	linza	Ulva linza			Chlorophyta	Ulva linza	386								26	26	-110	26	25	26		26		P	Y	D	K	S	I	Q	Q	V	Q	S	N	G	K	K	G
A0A4Y6A9I5	MIKTKNLVFLFLFTLNFFTYDQIAKAYPIFAQQNYQNPREPNGRIVCANCHLAQKPVELEVPQAVLPDSVFEASIKIPYDKSIQQVQSNGKKGDLNVGMVLILPDGFSLAPTDRIPEEMKTKVGQLYYQPYSDNQSNILVAGPVSGKDYSQMVVPLLSPDPAKDKTVNYLKYPIYLGGNRGRGQLYPDGSKSNNNIFNSSVSGKITEIKASKKSTSIVIETSNGETITEKIPSGPTIIVSEGQAVKVDQPLTNNPNVGGFGQAETEIVLQNPARVQGLIVFLITIFITQIFLVLKKKQVEKVQLAEMNF	Domain-1. Eukaryota,Clade-2. CAM,Phylum-4. Chlorophyta,Class-10. Ulvophyceae,Order-Ulvales ,Family-Ulvaceae ,Genus-Ulva ,Species-mutabilis ,Organism-Ulva mutabilis ,		1. Eukaryota	2. CAM	4. Chlorophyta	10. Ulvophyceae	Ulvales	Ulvaceae	Ulva	mutabilis	Ulva mutabilis			Chlorophyta	Ulva mutabilis	387								26	26	26	26	25	26		26		P	Y	D	K	S	I	Q	Q	V	Q	S	N	G	K	K	G
A0A2Z6FBE2	MIKTKNLVFLFLFALNFFTYDQIAKAYPIFAQQNYQNPREPNGRIVCANCHLAQKPVEIEVPQAVLPDSVFEASIKIPYDKSIQQVQSNGKKGDLNVGMVLILPEGFSLAPTDRIPEEMKTKVGQLYYQPYSDTQSNLLVAGPVPGKDYSQMVVPILSPDPAKDKNVNYLKYPIYLGGNRGRGQLYPDGSKSNNNIFNSSVSGKITEIKTSKKSTSIVIETSNGETITEKIPAGPTIIVSEGQAVKIDQPLTNNPNVGGFGQAETEIVLQNPARVQGLIIFLITIFITQIFLVLKKKQVEKVQLAEMNF	Domain-1. Eukaryota,Clade-2. CAM,Phylum-4. Chlorophyta,Class-10. Ulvophyceae,Order-Ulvales ,Family-Ulvaceae ,Genus-Ulva ,Species-ohnoi ,Organism-Ulva ohnoi ,		1. Eukaryota	2. CAM	4. Chlorophyta	10. Ulvophyceae	Ulvales	Ulvaceae	Ulva	ohnoi	Ulva ohnoi			Chlorophyta	Ulva ohnoi	388								26	26	-110	26	25	26		26		P	Y	D	K	S	I	Q	Q	V	Q	S	N	G	K	K	G
A0A6B9PFI1	MIKTKNLVFLFLFTLNFFTYDQIAKAYPIFAQQNYQNPREPNGRIVCANCHLAQKPVEIEVPQAVLPDSIFEASIKIPYDKSIQQVQSNGKKGDLNVGMVLILPDGFSLAPTDRIPEEMKTKVGQLYYQPYSDNQSNILVAGPVSGKDYSQMVVPILSPDPAKDKDVNYLKYPIYLGGNRGRGQLYPDGSKSNNNIFNSSVSGKITEINTSKKSTSIIIETSSGDKITEKIPAGPTIIVNQGQSVKVDQPLTNNPNVGGFGQAETEIVLQNPTRVQGLIVFLITIFITQIFLVLKKKQVEKVQLAEMNF	Domain-1. Eukaryota,Clade-2. CAM,Phylum-4. Chlorophyta,Class-10. Ulvophyceae,Order-Ulvales ,Family-Ulvaceae ,Genus-Ulva ,Species-pertusa ,Organism-Ulva pertusa (Sea lettuce) ,		1. Eukaryota	2. CAM	4. Chlorophyta	10. Ulvophyceae	Ulvales	Ulvaceae	Ulva	pertusa	Ulva pertusa (Sea lettuce)			Chlorophyta	Ulva pertusa	389	6							26	26	26	26	25	26		26		P	Y	D	K	S	I	Q	Q	V	Q	S	N	G	K	K	G
A0A288QAJ4	MIKTKNLVFLFLFTLNFFTCDQIAKAYPIFAQQNYQNPREPNGRIVCANCHLAQKPVEIEVPQAVLPDSVFEASIKIPYDKSIQQVQSNGKKGDLNVGMVLILPEGFSLAPTDRIPEEMKTKVGQLYYQPYSDSQSNMLVAGPVSGKDYSQMVVPILSPDPAKDKDVNYLKYPIYLGGNRGRGQLYPDGSKSNNNIFNSSVSGKITEIKASKKSTSIAIETSNGETITEKIPAGPTIIVSEGQTVKIDQPLTNNPNVGGFGQAETEIVLQNPARVQGLIIFLITIFITQIFLVLKKKQVEKVQLAEMNF	Domain-1. Eukaryota,Clade-2. CAM,Phylum-4. Chlorophyta,Class-10. Ulvophyceae,Order-Ulvales ,Family-Ulvaceae ,Genus-Ulva ,Species-prolifera ,Organism-Ulva prolifera (Green seaweed) (Enteromorpha prolifera) ,		1. Eukaryota	2. CAM	4. Chlorophyta	10. Ulvophyceae	Ulvales	Ulvaceae	Ulva	prolifera	Ulva prolifera (Green seaweed) (Enteromorpha prolifera)			Chlorophyta	Ulva prolifera	390	7							26	26	-110	26	25	26		26		P	Y	D	K	S	I	Q	Q	V	Q	S	N	G	K	K	G
A0A8F0HZR8	MIKTKNLVFLFLFTLNFFAYDQIAKAYPIFAQQNYQNPREPNGRIVCANCHLAQKPVEIEVPQAVLPDSVFEASIKIPYDKSIQQVQSNGKKGDLNVGMVLILPDGFSLAPTDRIPEEMKTKVGQLYYQPYSDNQSNILVAGPIAGKDYSQMVVPILSPDPAKDKNINYLKYPIYLGGNRGRGQLYPDGSKSNNNIFNSSVSGKITDINASKKSTSIIIETSNGETITEKIPAGPTIIVSKGQTIKVDQPLTNNPNVGGFGQGETEIVLQNPTRVQGLIVFLITIFITQIFLVLKKKQVEKVQLAEMNF	Domain-1. Eukaryota,Clade-2. CAM,Phylum-4. Chlorophyta,Class-10. Ulvophyceae,Order-Ulvales ,Family-Ulvaceae ,Genus-Ulva ,Species-rigida ,Organism-Ulva rigida ,		1. Eukaryota	2. CAM	4. Chlorophyta	10. Ulvophyceae	Ulvales	Ulvaceae	Ulva	rigida	Ulva rigida			Chlorophyta	Ulva rigida	391								26	26	26	26	25	26		26		P	Y	D	K	S	I	Q	Q	V	Q	S	N	G	K	K	G
A0A0E3TJF9	MFYFIIFMIKTKNLVFLFLFTLNFFTYDQIAKAYPIFAQQNYQNPREPNGRIVCANCHLAQKPVEIEVPQAVLPDSVFEASIKIPYDKSIQQVQSNGKKGDLNVGMVLILPDGFSLAPTDRIPEEMKTKVGQLYYQPYSDNQSNILVAGPVSGKDYSQMVVPILSPDPAKDKNVNYLKYPIYLGGNRGRGQLYPDGSKSNNNIFNSSVSGQITEIKSSKKSTSIVIETLNGETITEKIPVGPTIIVSEGETVKIDQPLTNNPNVGGFGQAETEIVLQNPARVQGLIVFLITIFITQIFLVLKKKQVEKVQLAEMNF	Domain-1. Eukaryota,Clade-2. CAM,Phylum-4. Chlorophyta,Class-10. Ulvophyceae,Order-Ulvales ,Family-Ulvaceae ,Genus-Ulva ,Species-sp. ,Organism-Ulva sp. UNA00071828 ,		1. Eukaryota	2. CAM	4. Chlorophyta	10. Ulvophyceae	Ulvales	Ulvaceae	Ulva	sp.	Ulva sp. UNA00071828			Chlorophyta	Ulva sp.	392								33	33	33	33	32	33		33		P	Y	D	K	S	I	Q	Q	V	Q	S	N	G	K	K	G
A0A8K1SUN4	MIKTKNLVFLFLFTLNFFTYDQIAKAYPIFAQQNYQNPREPNGRIVCANCHLAQKPVEIEVPQAVLPDSVFEASIKIPYDKSIQQVQSNGKKGDLNVGMVLILPEGFSLAPTDRIPEEMKTKVGQLYYQPYSDSQSNMLVAGPVPGKDYSQMVVPILSPDPSKDKNVNYLKYPIYLGGNRGRGQLYPDGSKSNNNIFNSSVSGKITEIKTSKKSTSIVIETSNGETITEKIPVGPTIIVSEGQTVKIDQPLTNNPNVGGFGQAETEIVLQNPARVQGLIIFLITIFITQIFLVLKKKQVEKVQLAEMNF	Domain-1. Eukaryota,Clade-2. CAM,Phylum-4. Chlorophyta,Class-10. Ulvophyceae,Order-Ulvales ,Family-Ulvaceae ,Genus-Ulva ,Species-torta ,Organism-Ulva torta ,		1. Eukaryota	2. CAM	4. Chlorophyta	10. Ulvophyceae	Ulvales	Ulvaceae	Ulva	torta	Ulva torta			Chlorophyta	Ulva torta	393								26	26	-110	26	25	26		26		P	Y	D	K	S	I	Q	Q	V	Q	S	N	G	K	K	G
A0A0S2LNC7	MNKKFLQLLMVCIVFSLNSALNANAYPIFAQQNYENPREPTGRIVCANCHLAQKPVEIEAPQSVFPDTVFEAVVKIPYDEQVKQNLANGKKGNINVGMVLILPEGFEVAPAERTPEEIKKKVGNLYYQPYAPDKKNILVVGPIPAKKYSEMVVPILAPDPSKNKNVNYLKYPIYLGANRGRGQVYPDGSKTNNTVYNSPVNGKIVSIIPGEKNK GFEITIETSSGNRVVEKIPPGPELLVKESQNVSADQPLTNNPNVGGFGQKDIEIVLQNPARIQALLGFFVFVLVNQVFLVMKKKQFEKVQLAEMNF	Domain-1. Eukaryota,Clade-2. CAM,Phylum-4. Chlorophyta,Class-11. Chlorophyceae,Order-,Family-,Genus-Jenufa ,Species-minuta ,Organism-Jenufa minuta (Green alga) ,		1. Eukaryota	2. CAM	4. Chlorophyta	11. Chlorophyceae			Jenufa	minuta	Jenufa minuta (Green alga)			Chlorophyta	Jenufa minuta	394								25	25	25	25	24	25		25		P	Y	D	E	Q	V	K	Q	N	L	A	N	G	K	K	G
A0A0S2LNF5	MMNLCMGKSLFSKKNFNKGKVLIFTIFLSVLFNFFSVLELKAYPIYAQQNYENPREATGRIVCANCHLAQKPVEIEAPQSVFPDSVFEAVIKIPYDEQIKQNLGNGKKGNINVGMVLILPEGFELAPKDRIPEEIKKKVGKAYYQPYSSEKKNILVIGPVPGKKYSEMVVPILSPDPSKNKNVNYFKYPIYVGGNRGRGQVNPDGSKTNNTVYNSPITGKITSIVPGEKNK GFEVTIEGSSGNQVVENIPAGPEIIVKESQNVQADQPLTNNPNVGGFGQQEIEIVLQNPVRLLYLLGFFLFVLINQIFLVMKKKQFEKVQLAEMNF	Domain-1. Eukaryota,Clade-2. CAM,Phylum-4. Chlorophyta,Class-11. Chlorophyceae,Order-,Family-,Genus-Jenufa ,Species-perforata ,Organism-Jenufa perforata ,		1. Eukaryota	2. CAM	4. Chlorophyta	11. Chlorophyceae			Jenufa	perforata	Jenufa perforata			Chlorophyta	Jenufa perforata	395								42	42	42	42	41	42		42		P	Y	D	E	Q	I	K	Q	N	L	G	N	G	K	K	G
A0A0S2LMA4	MFQSRFFQFFSIGFIYFSLILGFVEAPLAQAYPVFAQQNYENPREANGRIVCANCHLAQKPVELEVPQAVLPDSVFEAVIQIPYDQQIKQVLGNGKKGDLNVGMVLILPEGFELAPSDRIPEEMKKKVGKLYYQPYSADKKNILVVGPIPGKKYSEMVVPILSPDPATNKNVGYLKYPIYLGGNRGRGQVYPDGSKSNNTVYNSPVAGKIVNISP EKKGGY ELTIETSSGEQKVEKIPAGPELLVSVGQTIQADQPLTNNPNVGGFGQKDSEVVLQNPARIQGLLVFFVFVLLAQVFLVIKKKQFEKVQLAEMNF	Domain-1. Eukaryota,Clade-2. CAM,Phylum-4. Chlorophyta,Class-11. Chlorophyceae,Order-,Family-Treubariaceae ,Genus-Treubaria ,Species-triappendiculata ,Organism-Treubaria triappendiculata (Green alga) ,		1. Eukaryota	2. CAM	4. Chlorophyta	11. Chlorophyceae		Treubariaceae	Treubaria	triappendiculata	Treubaria triappendiculata (Green alga)			Chlorophyta	Treubaria triappendiculata	396								31	31	31	31	30	31		31		P	Y	D	Q	Q	I	K	Q	V	L	G	N	G	K	K	G
A0A7R6ZN17	MIKKVLVALRTTLLAVILGVGTSFSLNPAYAYPIFAQQNYTNPREANGRIVCANCHLAQKPVEIEVPQAVLPDTVFEALVEIPYDKQVKQVLANGKKGDLNVGMVLILPEGFELAPPDRIPEEMKKKVGNLYYQPYSPEQKNILVVGPVPGKKYSQMVVPILSPDPAKNKNVSYLKYPIYFGGNRGRGQLYPDGKKSNNTLFNASVTGKIVAITPIEKKGGFDITIEKTNGETVIDKIPAGPDLIVKEGQIVQADQPLTNNPNVGGFGQTETEIVLQNPARIQGLLIFFSFILITQIFLVLKKKQFEKVQLAEMNF	Domain-1. Eukaryota,Clade-2. CAM,Phylum-4. Chlorophyta,Class-11. Chlorophyceae,Order-Chlamydomonadales ,Family-Astrephomenaceae ,Genus-Astrephomene ,Species-gubernaculifera ,Organism-Astrephomene gubernaculifera ,		1. Eukaryota	2. CAM	4. Chlorophyta	11. Chlorophyceae	Chlamydomonadales	Astrephomenaceae	Astrephomene	gubernaculifera	Astrephomene gubernaculifera			Chlorophyta	Astrephomene gubernaculifera	397								31	31	31	31	30	31		31		P	Y	D	K	Q	V	K	Q	V	L	A	N	G	K	K	G
A0A0S2LPW3	MKKNITTNTALRAIFSTVIGFFLVGSLQTAEAYPIFAQQNYENPREPNGRIVCANCHLAQKPAEIEVPQAVLPNTVFEAVIEIPYDKQVQQVQANGKKGDLNVGFVLILPEGFTLAPADRIPEEMKKKIGNVYYQPYSPEKQNILVAGPIPGKKYSELVVPILSPDPAVNKNVSYLKYPIYLGANRGRGQVYPDGSKSNNTVFNASASGKITSIEPASKKGGYLVTIEKADGETVTDKIPAGPDLIVREGQAVSADQPLTNNPNVGGFGQKDVEIVLQNPARIQGLLVFFLFVLLAQVLLVLKKKQFEKVQLAEMNF	Domain-1. Eukaryota,Clade-2. CAM,Phylum-4. Chlorophyta,Class-11. Chlorophyceae,Order-Chlamydomonadales ,Family-Characiochloridaceae ,Genus-Characiochloris ,Species-acuminata ,Organism-Characiochloris acuminata ,		1. Eukaryota	2. CAM	4. Chlorophyta	11. Chlorophyceae	Chlamydomonadales	Characiochloridaceae	Characiochloris	acuminata	Characiochloris acuminata			Chlorophyta	Characiochloris acuminata	398								32	32	32	32	31	32		32		P	Y	D	K	Q	V	Q	Q	V	Q	A	N	G	K	K	G
A0A0S2LPU4	MNSPKRFLSILGGILMLQTFVSLMSLTSAQAYPIFAQQNYENPREANGRLVCANCHLAQKPIELEVPQAVLPDSVFEAVLSIPYDKQIQQVLANGKKGELNVGMVLILPEGFELAPADRIPEEIKEKVGNLYYQPYSAERKNILVVGPVPGKKYSEMVIPILSPDPATNKTVSYLKYPIFAGGNRGRGQVYPDGSKSNNTVYNSPATGKIVSIEP TKKGGAEISIEKTNGEVVVEKIPPGPEVLVTVGQAIKADQPLTTNPNVGGFGQKDTEVVLQNPARIQGLLVFFTFILLTQVFLVLKKKQFEKVQLAEMNF	Domain-1. Eukaryota,Clade-2. CAM,Phylum-4. Chlorophyta,Class-11. Chlorophyceae,Order-Chlamydomonadales ,Family-Chlamydomonadaceae ,Genus-Carteria ,Species-cerasiformis ,Organism-Carteria cerasiformis (Green alga) ,		1. Eukaryota	2. CAM	4. Chlorophyta	11. Chlorophyceae	Chlamydomonadales	Chlamydomonadaceae	Carteria	cerasiformis	Carteria cerasiformis (Green alga)			Chlorophyta	Carteria cerasiformis	399								31	31	31	31	30	31		31		P	Y	D	K	Q	I	Q	Q	V	L	A	N	G	K	K	G
A0A0S2IC08	MNATKRIVSILGSFLLLQISSWALSFVTPANAYPIFAQQNYENPREANGRIVCANCHLAQKPIELEVPQSIFPDTVFEAVLSIPYDKQIQQVLANGKKGDLNVGMVLILPDGFELAPADRIPEEIKEKVGNLYYQPYSPEKKNILVVGPVPGKKYSEMVIPLLSPDPSKNKAVSYLKYPIYAGGNRGRGQVYPDGSKSNNTVYNSPVTGTIVSIAP TKKGGAEISIEKANGETVLEKIPAGPEVIVSVGQTIKADQPLTNNPNVGGFGQKDTEVVLQNPARVQGLLVFFAFILLTQVLLVLKKKQFEKVQLAEMNF	Domain-1. Eukaryota,Clade-2. CAM,Phylum-4. Chlorophyta,Class-11. Chlorophyceae,Order-Chlamydomonadales ,Family-Chlamydomonadaceae ,Genus-Carteria ,Species-crucifera ,Organism-Carteria crucifera ,		1. Eukaryota	2. CAM	4. Chlorophyta	11. Chlorophyceae	Chlamydomonadales	Chlamydomonadaceae	Carteria	crucifera	Carteria crucifera			Chlorophyta	Carteria crucifera	400								32	32	32	32	31	32		32		P	Y	D	K	Q	I	Q	Q	V	L	A	N	G	K	K	G
A0A0S2LPP6	MLKNLKAIGLAVALTVLTGNFTANAFPIFAQQNYANPREANGRLVCANCHLAQKPVEIEVPQAVLPDTVFEAVIEIPYDKSLQQVSANGKKGDLNVGMVLILPEGFELAPADRIPEEMKKKVGNLYYQPYSPENKNILVVGPVPGKQYSEMVVPILSPDPATNKNVSYLKYPIYLGGNRGRGQVYPDGSKSNNTVYNSPVSGKVTDIAPAGKKGFLITIEKANGETIVEKIPTGPEILVAVGDTVLADQPLTNNPNVGGFGQKDVEIVLQNPARVQGLLLFFAGVMLAQILLVLKKKQFEKVQLFELNF	Domain-1. Eukaryota,Clade-2. CAM,Phylum-4. Chlorophyta,Class-11. Chlorophyceae,Order-Chlamydomonadales ,Family-Chlamydomonadaceae ,Genus-Carteria ,Species-sp. ,Organism-Carteria sp. SAG 8-5 ,		1. Eukaryota	2. CAM	4. Chlorophyta	11. Chlorophyceae	Chlamydomonadales		Carteria	sp.	Carteria sp. SAG 8-5			Chlorophyta	Carteria sp.	401								25	25	25	25	24	25		25		P	Y	D	K	S	L	Q	Q	V	S	A	N	G	K	K	G
A0A0S2LPY3	MPTALSLIIFSLLFIKEIIFVNSKIKSFIFSAFAGLVVFMNNPVAQAYPIFAQQNYENPREATGRIVCANCHLAQKPAEIEVPQAVLPDTVFEAVVEIPYDKSSKQVLANGKKGDLNVGFVLILPEGFELAPADRIPEEIKKKVGNVYYQPYSPEKKNILVVGPLPGKKYSELVVPILSPDPAKNKNVSYLKYPIYLGANRGRGQVYPDGSKSNNTVYNASAAGKITNIAVASEKKGGYLVTIEKANGETVTDKIPAGPDLLVKEGQVVTADQPLTSNPNVGGFGQKDVEIVLQNPARIQGLLVFFVFVLLAQVLLVLKKKQFEKVQLAEMNF	Domain-1. Eukaryota,Clade-2. CAM,Phylum-4. Chlorophyta,Class-11. Chlorophyceae,Order-Chlamydomonadales ,Family-Chlamydomonadaceae ,Genus-Chlamydomonas ,Species-applanata ,Organism-Chlamydomonas applanata (Chlamydomonas humicola) ,		1. Eukaryota	2. CAM	4. Chlorophyta	11. Chlorophyceae	Chlamydomonadales	Chlamydomonadaceae	Chlamydomonas	applanata	Chlamydomonas applanata (Chlamydomonas humicola)			Chlorophyta	Chlamydomonas applanata	402								47	47	47	47	46	47		47		P	Y	D	K	S	S	K	Q	V	L	A	N	G	K	K	G
G3EAB4	AVSPAEAYPVFAQQNYANPREANGRIVCANCHLAQKAVEIEVPQAILPDTVFEAVIELPYDKQVKQVLANGKKGDLNVGMVLILPEGFELAPPDRVPAEMKEKVGNLYYQPYSPEQKNILVVGPVPGKKYSEMVVPILSPDPAKNKNVSYLKYPIYFGGNRGRGQVYPDGKKSNNTIYNASAAGKIVTITPIEKKGGFEVSIEKANGEVVVDKIPAGPDLIVKEGQTVQADQPLTNNPNVGGFGQAETEIVLQNPA	Domain-1. Eukaryota,Clade-2. CAM,Phylum-4. Chlorophyta,Class-11. Chlorophyceae,Order-Chlamydomonadales ,Family-Chlamydomonadaceae ,Genus-Chlamydomonas ,Species-incerta ,Organism-Chlamydomonas incerta ,		1. Eukaryota	2. CAM	4. Chlorophyta	11. Chlorophyceae	Chlamydomonadales	Chlamydomonadaceae	Chlamydomonas	incerta	Chlamydomonas incerta			Chlorophyta	Chlamydomonas incerta	403	8	26						7	7	7	7	6	7		7		P	Y	D	K	Q	V	K	Q	V	L	A	N	G	K	K	G
A0A1L2M5B0	MLTTSYSVFHNFVNSKIKGLIFSAFAGLVLIIQSPSAQAYPIFAQQNYENPREATGRIVCANCHLAQKPAEIEVPQAVLPDTVFEAVVEIPYDKSSKQVLANGKKGDLNVGFVLILPEGFELAPADRIPEEIKKKVGNVYYSPYSPEKKNILVVGPLPGKKYSELVVPILSPDPAKNKNVSYLKYPIYLGANRGRGQVYPDGSKSNNTVFNASAAGKITTIATASEKKGGYLVTIEKANGETVTDKIPAGPDLIVKEGQVVVADQPLTNNPNVGGFGQKDVEIVLQNPARIQGLLAFFVCVLTAQVLLVLKKKQFEKVQLAEMNF	Domain-1. Eukaryota,Clade-2. CAM,Phylum-4. Chlorophyta,Class-11. Chlorophyceae,Order-Chlamydomonadales ,Family-Chlamydomonadaceae ,Genus-Chlamydomonas ,Species-leiostraca ,Organism-Chlamydomonas leiostraca ,		1. Eukaryota	2. CAM	4. Chlorophyta	11. Chlorophyceae	Chlamydomonadales	Chlamydomonadaceae	Chlamydomonas	leiostraca	Chlamydomonas leiostraca			Chlorophyta	Chlamydomonas leiostraca	404								39	39	39	39	38	39		39		P	Y	D	K	S	S	K	Q	V	L	A	N	G	K	K	G
A0A0S2IC00	MSKNSAYTFGVSVTRNLIANAVLDGSFAKTFFCSIFFGIFLFLNCAVSDYAIAYPVFAQQNYENPREANGRIVCANCHLAQKPAEIEIPQAVLPDTVFEAVVQIPYDKQVQQVQANGKKGDLNVGMVLILPEGFELAPPDRIPEELKKKVGNIYYQPYSPEKKNILVAGPLPGKKYSDMIIPILSPDPAKNSKVAYLKYPIYLGANRGRGQVYPDGSKSNNTVYNASVSGKIVSINPGEKKGSINITIEKANGENVIEKIPAGPEVLVQEGQLIQADQPLTNNPNIGGFGQKDVEIVLQNSSRITGLLIFFVFILIAQVLLVLKKKQFEKVQLAEMNF	Domain-1. Eukaryota,Clade-2. CAM,Phylum-4. Chlorophyta,Class-11. Chlorophyceae,Order-Chlamydomonadales ,Family-Chlamydomonadaceae ,Genus-Chlamydomonas ,Species-nivalis ,Organism-Chlamydomonas nivalis ,		1. Eukaryota	2. CAM	4. Chlorophyta	11. Chlorophyceae	Chlamydomonadales	Chlamydomonadaceae	Chlamydomonas	nivalis	Chlamydomonas nivalis			Chlorophyta	Chlamydomonas nivalis	405								53	53	53	53	52	53		53		P	Y	D	K	Q	V	Q	Q	V	Q	A	N	G	K	K	G
A0A0S2ICC7	MVQLLKTNNTFKTALLAVIIGLTGFAWQSPVNAYPIFAQQNYENPREPNGRIVCANCHLAQKSVEIEIPQAVLPNTVFEAVIELPYDKQVQQVLANGKKGELNVGMVLILPEGFELAPQDRIPEEIKKKVGNLYYQPYSPEKKNILVVGPVPGKKYSEMVVPILAPDPATNKNVSYLKYPIYLGGNRGRGQVYPDGSKSNNTVYNSSVTGKITSIAKVDKKGSLEITIEKANGESIVEKIPAGPELIVREGQLISADQPLTNNPNVGGFGQRDVEIVLQNPARIQGLLVFFVFVLTAQVLLVLKKKQFEKVQLAEMNF	Domain-1. Eukaryota,Clade-2. CAM,Phylum-4. Chlorophyta,Class-11. Chlorophyceae,Order-Chlamydomonadales ,Family-Chlamydomonadaceae ,Genus-Chlamydomonas ,Species-peterfii ,Organism-Chlamydomonas peterfii ,		1. Eukaryota	2. CAM	4. Chlorophyta	11. Chlorophyceae	Chlamydomonadales	Chlamydomonadaceae	Chlamydomonas	peterfii	Chlamydomonas peterfii			Chlorophyta	Chlamydomonas peterfii	406								33	33	33	33	32	33		33		P	Y	D	K	Q	V	Q	Q	V	L	A	N	G	K	K	G
P23577	MSNQVFTTLRAATLAVILGMAGGLAVSPAQAYPVFAQQNYANPREANGRIVCANCHLAQKAVEIEVPQAVLPDTVFEAVIELPYDKQVKQVLANGKKGDLNVGMVLILPEGFELAPPDRVPAEIKEKVGNLYYQPYSPEQKNILVVGPVPGKKYSEMVVPILSPDPAKNKNVSYLKYPIYFGGNRGRGQVYPDGKKSNNTIYNASAAGKIVAITALSEKKGGFEVSIEKANGEVVVDKIPAGPDLIVKEGQTVQADQPLTNNPNVGGFGQAETEIVLQNPARIQGLLVFFSFVLLTQVLLVLKKKQFEKVQLAEMNF	Domain-1. Eukaryota,Clade-2. CAM,Phylum-4. Chlorophyta,Class-11. Chlorophyceae,Order-Chlamydomonadales ,Family-Chlamydomonadaceae ,Genus-Chlamydomonas ,Species-reinhardtii ,Organism-Chlamydomonas reinhardtii (Chlamydomonas smithii) ,		1. Eukaryota	2. CAM	4. Chlorophyta	11. Chlorophyceae	Chlamydomonadales	Chlamydomonadaceae	Chlamydomonas	reinhardtii	Chlamydomonas reinhardtii (Chlamydomonas smithii)			Chlorophyta	Chlamydomonas reinhardtii	407	9	27						31	31	31	31	30	31		31		P	Y	D	K	Q	V	K	Q	V	L	A	N	G	K	K	G
A0A345K4X2	MSFNFNELRNSLRTLVLLTVVSGFGFTFTTPVSEAYPIFAQQNYENPREANGRLVCANCHLAQKPTELEVPQAVLPNTVFEAVIEIPYDQQVKQVLANGKKGDLNVGMVLILPEGFELAPADRIPAELKEKVGNLYYTPYSPEKKNILVVGPVPGKKYSKMVVPILSPDPATNKNVSFLKYPIYVGGNRGRGQLYPDGSRSNNTIYNTPAPGTITTITPIQSKKGGYEITITKADGSIITEKIPGGPDLVVKEGDVVTADQPLTNNPNVGGFGQKDVEVVLQNPTRVQGLLAFFVCILLGQILLVVKKKQFEKVQLAEMNF	Domain-1. Eukaryota,Clade-2. CAM,Phylum-4. Chlorophyta,Class-11. Chlorophyceae,Order-Chlamydomonadales ,Family-Chlamydomonadaceae ,Genus-Chlamydomonas ,Species-ICE-L ,Organism-Chlamydomonas sp. ICE-L ,		1. Eukaryota	2. CAM	4. Chlorophyta	11. Chlorophyceae	Chlamydomonadales		Chlamydomonas	ICE-L	Chlamydomonas sp. ICE-L			Chlorophyta	Chlamydomonas ICE-L	408								35	35	35	35	34	35		35		P	Y	D	Q	Q	V	K	Q	V	L	A	N	G	K	K	G
A0A2Z5DY85	MIFKPQSFLKAIVLSMTITFAFNMSAPIASAYPIFAQQNYENPREANGRIVCANCHLAQKPVELEVPQAVLPDTVFEAIIQIPYDTQVKQVLANGKKGDLNVGMVLILPEGFELAPADRIPEEMKKKVGNLYYQPYSPDKKNILVVGPVPGKQYSEMVVPLLSPDPATNKNVSYLKYPIYVGGNRGRGQVYPDGSKSNNTVYNSPVSGTITEILKLEGKKGGYTISITKADGVVLTEKIPGGPEVIVKEGQAIIADQPLTNNPNVGGFGQKDVEVVLQNPVRIQGLLAFFACILLAQILLVVKKKQFEKVQLAEMNF	Domain-1. Eukaryota,Clade-2. CAM,Phylum-4. Chlorophyta,Class-11. Chlorophyceae,Order-Chlamydomonadales ,Family-Chlamydomonadaceae ,Genus-Chlamydomonas ,Species-priscuii ,Organism-Chlamydomonas sp. UWO 241 ,		1. Eukaryota	2. CAM	4. Chlorophyta	11. Chlorophyceae	Chlamydomonadales	Chlamydomonadaceae	Chlamydomonas	priscuii	Chlamydomonas sp. UWO 241			Chlorophyta	Chlamydomonas priscuii	409								31	31	31	31	30	31		31		P	Y	D	T	Q	V	K	Q	V	L	A	N	G	K	K	G
Q95AG0	MIFKPQSFLKAIVLSMTITFAFNMSAPIASAYPIFAQQNYENPREANGRIVCANCHLAQKPVELEVPQAVLPDTVFEAIIQIPYDTQVKQVLANGKKGDLNVGMVLILPEGFELAPADRIPEEMKKKVGNLYYQPYSPDKKNILVVGPVPGKQYSEMVVPLLSPDPATNKNVSYLKYPIYVGGNRGRGQVYPDGSKSNNTVYNSPVSGTITEILKLEGKKGGYTISITKADGVVLTEKIPGGPEVIVKEGQAIIADQPLTNNPNVGGFGQKDVEVVLQNPVRIQGLLAFFACILLAQILLVVKKKQFEKVQLAEMNF	Domain-1. Eukaryota,Clade-2. CAM,Phylum-4. Chlorophyta,Class-11. Chlorophyceae,Order-Chlamydomonadales ,Family-Chlamydomonadaceae ,Genus-Chlamydomonas ,Species-subcaudata ,Organism-Chlamydomonas subcaudata ,		1. Eukaryota	2. CAM	4. Chlorophyta	11. Chlorophyceae	Chlamydomonadales	Chlamydomonadaceae	Chlamydomonas	subcaudata	Chlamydomonas subcaudata			Chlorophyta	Chlamydomonas subcaudata	410								31	31	31	31	30	31		31		P	Y	D	T	Q	V	K	Q	V	L	A	N	G	K	K	G
A0A0S2LNS5	MNTKIKSFFFSALTLLGLTIALPFGFVSSVEAYPIFAQQNYENPREATGRLVCANCHLAQKPAEIEVPQAVLPDTVFEAIVEIPYDKSSKQVLANGKKGELNVGFVLILPEGFELAPADRIPEEMKKKVGNVYYQPYSPEKKNILVVGPLPGKKYSELVVPILSPDPAKNKNVSYLKYPIYLGANRGRGQVYPDGSKSNNTVYNASAAGKITSIATASEKKGGYLVTIEKSNGETVTDKIPAGPELLVREGQVLTADQPLTSNPNVGGFGQKDVEVVLQNPARIQGLLVFFVFVLLGQVLLVLKKKQFEKVQLAEMNF	Domain-1. Eukaryota,Clade-2. CAM,Phylum-4. Chlorophyta,Class-11. Chlorophyceae,Order-Chlamydomonadales ,Family-Chlamydomonadaceae ,Genus-Chloromonas ,Species-perforata ,Organism-Chloromonas perforata ,		1. Eukaryota	2. CAM	4. Chlorophyta	11. Chlorophyceae	Chlamydomonadales	Chlamydomonadaceae	Chloromonas	perforata	Chloromonas perforata			Chlorophyta	Chloromonas perforata	411								32	32	32	32	31	32		32		P	Y	D	K	S	S	K	Q	V	L	A	N	G	K	K	G
A0A0S2IBR7	MSNNFALYLNTRDTSKKTLSFLCSVFFGIFLFLNCDILSAKAYPVFAQQNYENPREANGRIVCANCHLAQKPAEIEVPQAVLPDTVFEAVIQIPYDQQLKQVQANGKKGDLNVGMVLILPEGFELAPPDRIPEELKKKVGNVYYQPYSPEKKNILVAGPLPGKKYSEMIVPLLSPDPAKNKNISFLKYPIYLGANRGRGQVYPDGSKSNNTVYNSSVSGKIISIKPGEKKGALDITIEKSNGENLVEKIPSGPEVIVREGQFIEADQPLTTNPNVGGFGQKDVEIVLQNPARVQGLLVFFTFVLLAQVLLVLKKKQFEKVQLAEMNF	Domain-1. Eukaryota,Clade-2. CAM,Phylum-4. Chlorophyta,Class-11. Chlorophyceae,Order-Chlamydomonadales ,Family-Chlamydomonadaceae ,Genus-Chloromonas ,Species-radiata ,Organism-Chloromonas radiata ,		1. Eukaryota	2. CAM	4. Chlorophyta	11. Chlorophyceae	Chlamydomonadales	Chlamydomonadaceae	Chloromonas	radiata	Chloromonas radiata			Chlorophyta	Chloromonas radiata	412								42	42	42	42	41	42		42		P	Y	D	Q	Q	L	K	Q	V	Q	A	N	G	K	K	G
A0A0S2ID21	MFKTNAFFKATVLSFMVGFTSFLFPFGNQNSAEAYPIFAQQNYENPREATGRIVCANCHLAQKPVDIEVPQAVLPDTVFEAIINIPYDKQIQQVQANGKKGDLNVGFVLILPEGFELAPADRVPEEIKKKVGNLYYQPYSPDKKNILVVGPIAGKKYSEMVVPLLSPDPAKNKNAFYLKYPIYLGGNRGRGQVYPDGSKSNNTVYNSPASGKIVSIIPGEKKGGYQITIEKTNGDTIVEKIPAGPELLVKEGQLVQADQPLTNNPNVGGFGQKDVEIVLQNPARIQGLLAFFAFVLLAQVLLVLKKKQFEKVQLAEMNF	Domain-1. Eukaryota,Clade-2. CAM,Phylum-4. Chlorophyta,Class-11. Chlorophyceae,Order-Chlamydomonadales ,Family-Chlamydomonadaceae ,Genus-Lobochlamys ,Species-culleus ,Organism-Lobochlamys culleus ,		1. Eukaryota	2. CAM	4. Chlorophyta	11. Chlorophyceae	Chlamydomonadales	Chlamydomonadaceae	Lobochlamys	culleus	Lobochlamys culleus			Chlorophyta	Lobochlamys culleus	413								34	34	34	34	33	34		34		P	Y	D	K	Q	I	Q	Q	V	Q	A	N	G	K	K	G
A0A0S2IBZ9	MRSTLLRVVNNVFFWFFKFKTFVMFKTHAFVKATFLSFMIGFTVFFGQDSAEAYPIFAQQNYQNPREATGRIVCANCHLAQKPVELEVPQAVLPDTVFEAVINIPYDKEIQQVQANGKKGDLNVGFVLILPEGFELAPADRVPEEIKKKVGNLYYQPYSPDKKNILVVGPVPGKKYSEMVVPILAPDPAKNKNVFYLKYPIYLGGNRGRGQVYPDGSKSNNTVYNSPTAGKIVSILPGEKKGTSQITIEKANGETIVEKIPAGPELLVKEGQIVQADQPLTNNPNVGGFGQRDVEIVLQNPARIQGLLAFFVFVLLAQVLLVLKKKQFEKVQLAEMNF	Domain-1. Eukaryota,Clade-2. CAM,Phylum-4. Chlorophyta,Class-11. Chlorophyceae,Order-Chlamydomonadales ,Family-Chlamydomonadaceae ,Genus-Lobochlamys ,Species-segnis ,Organism-Lobochlamys segnis ,		1. Eukaryota	2. CAM	4. Chlorophyta	11. Chlorophyceae	Chlamydomonadales	Chlamydomonadaceae	Lobochlamys	segnis	Lobochlamys segnis			Chlorophyta	Lobochlamys segnis	414								53	53	53	53	52	53		53		P	Y	D	K	E	I	Q	Q	V	Q	A	N	G	K	K	G
A0A0S2IBF9	MNLNSLKISLKTLVLLTFVISFGFNFSTPVSQAYPIFAQQNYENPREANGRLVCANCHLAQKSTEIEVPQAILPNTVFEAVIEIPYDQQVKQVLANGKKGELNVGMVLILPEGFELAPADRIPEELKKKVGNLYYTPYSPEKKNILVVGPVPGKKYSKMIVPIISPDPTTNKNVSYLKYPIYVGGNRGRGQVYPDGSKSNNTIFNSSTAGTITQIAPIESKKGGYEITITKTDGTSVVDKIPGGPDLVVKEGQIVTIDQPLTNNPNVGGFGQKDVEIVLQNPARIQGLLVFFVFILLAQILLVVKKKQFEKVQLAEMNF	Domain-1. Eukaryota,Clade-2. CAM,Phylum-4. Chlorophyta,Class-11. Chlorophyceae,Order-Chlamydomonadales ,Family-Chlamydomonadaceae ,Genus-Microglena ,Species-monadina ,Organism-Microglena monadina ,		1. Eukaryota	2. CAM	4. Chlorophyta	11. Chlorophyceae	Chlamydomonadales	Chlamydomonadaceae	Microglena	monadina	Microglena monadina			Chlorophyta	Microglena monadina	415								33	33	33	33	32	33		33		P	Y	D	Q	Q	V	K	Q	V	L	A	N	G	K	K	G
A0A0S2LNQ4	MTKITAFLKATILSIVVGFATFFCQNSAQAYPIFAQQNYENPREATGRIVCANCHLAQKPVDIEVPQAVLPDTVFEAVIELPYDKQVQQVLANGKKGDLNVGIVLILPEGFELAPPDRIPEEIKKKVGNLYYQPYSPEKKNILVVGPVPGKKYSEMVVPILSPDPAKNKNVSYLKYPIYLGGNRGRGQVYPDGSKSNNTVYNAPVAGTITSITPADKKGGYQITIEKVNGETITEKIPAGPELLVKEGQIVQADQPLTNNPNVGGFGQKDVEIVLQNPARIQGLLIFFGFVLLAQVLLVLKKKQFEKVQLAEMNF	Domain-1. Eukaryota,Clade-2. CAM,Phylum-4. Chlorophyta,Class-11. Chlorophyceae,Order-Chlamydomonadales ,Family-Chlamydomonadaceae ,Genus-Oogamochlamys ,Species-gigantea ,Organism-Oogamochlamys gigantea ,		1. Eukaryota	2. CAM	4. Chlorophyta	11. Chlorophyceae	Chlamydomonadales	Chlamydomonadaceae	Oogamochlamys	gigantea	Oogamochlamys gigantea			Chlorophyta	Oogamochlamys gigantea	416								30	30	30	30	29	30		30		P	Y	D	K	Q	V	Q	Q	V	L	A	N	G	K	K	G
A0A1C8XRL4	AYPIFAQQGYENPREATGRIVCANCHLAQKPAEIEVPQAVLPDTVFEAAVQIPYDKSVKQVNAKGKKADLNVGFVLILPEGFELAPADRIPEEMKKKVGNVYYQPYSPDKKNILVVGPLPGKTYSELTVPILSPDPAKNKNVSYLKYPIYLGANRGRGQLYPDGSKSNNTVYNTPAPGKIVSITTANEKKGGYLVNIEKANGETVTEKIPPGPELIVQEGQVLTADQPLTTNPNVGGFGQKDVEIVLQNPARIQGLLVFFAFVLLAQVLLVLKKKQFEKVQLAEMNF	Domain-1. Eukaryota,Clade-2. CAM,Phylum-4. Chlorophyta,Class-11. Chlorophyceae,Order-Chlamydomonadales ,Family-Dunaliellaceae ,Genus-Dunaliella ,Species-salina ,Organism-Dunaliella salina (Green alga) (Protococcus salinus) ,		1. Eukaryota	2. CAM	4. Chlorophyta	11. Chlorophyceae	Chlamydomonadales	Dunaliellaceae	Dunaliella	salina	Dunaliella salina (Green alga) (Protococcus salinus)			Chlorophyta	Dunaliella salina	417		30						1	1	1	1	0	1		1		P	Y	D	K	S	V	K	Q	V	N	A	K	G	K	K	A
K7NTZ9	AYPIFAQQGYENPREATGRIVCANCHLAQKPAEIEVPQAVLPDTVFEAAVQIPYDKSVKQVNAKGKKADLNVGFVLILPEGFELAPADRIPEEMKKKVGNVYYQPYSPDKKNILVVGPLPGKTYSELTVPILSPDPAKNKNVSYLKYPIYLGANRGRGQLYPDGSKSNNTVYNTPAPGKIVSITTANEKKGGYLVNIEKANGETVTEKIPPGPELIVQEGQVLTADQPLTTNPNVGGFGQKDVEIVLQNPARIQGLLVFFAFVLLAQVLLVLKKKQFEKVQLAEMNF	Domain-1. Eukaryota,Clade-2. CAM,Phylum-4. Chlorophyta,Class-11. Chlorophyceae,Order-Chlamydomonadales ,Family-Dunaliellaceae ,Genus-Dunaliella ,Species-tertiolecta ,Organism-Dunaliella tertiolecta (Green alga) ,		1. Eukaryota	2. CAM	4. Chlorophyta	11. Chlorophyceae	Chlamydomonadales	Dunaliellaceae	Dunaliella	tertiolecta	Dunaliella tertiolecta (Green alga)			Chlorophyta	Dunaliella tertiolecta	418								1	1	1	1	0	1		1		P	Y	D	K	S	V	K	Q	V	N	A	K	G	K	K	A
A0A0S2LNT8	MVTKAIQRLVTVTISFFVVLGISTSAQAYPIFAQQNYENPREANGRIVCANCHLAQKPVELEVPQAVLPDTVFEAVVKIPYDLQTKQVLANGKKGDLNVGMVLMLPEGFELAPADRIPEEMKQKVGNLYYQPYSPDKKNILVVGPVPGKNYQEMVIPVLSPDPATNKNVNYLKYPLYLGGNRGRGQVYPDGSKSNNTVYNSPATGKITAITAVGKKGYEITIEKANGDAVVEKVPAGPDLIVKEGQAIQADQPLTNNPNVGGFGQAEGEIVLQNPARIYGLLAFLSFVLLTQLLLVLKKKQFEKVQLAEMNF	Domain-1. Eukaryota,Clade-2. CAM,Phylum-4. Chlorophyta,Class-11. Chlorophyceae,Order-Chlamydomonadales ,Family-Dunaliellaceae ,Genus-Hafniomonas ,Species-laevis ,Organism-Hafniomonas laevis ,		1. Eukaryota	2. CAM	4. Chlorophyta	11. Chlorophyceae	Chlamydomonadales	Dunaliellaceae	Hafniomonas	laevis	Hafniomonas laevis			Chlorophyta	Hafniomonas laevis	419								28	28	28	28	27	28		28		P	Y	D	L	Q	T	K	Q	V	L	A	N	G	K	K	G
A0A499SA80	MKKSIGFIFSIVATFVVACFVNSPANAYPIFAQQNYENPREATGRIVCANCHLAQKPVDIEVPQAVLPDTVFEAVINIPYDKQIQQVAGNGKKGDLNVGMVLILPEGFELAPADRIPEEMKEKVGKLYYQPYSPEKKNILVIGPIPGKKYSEMVVPLLSPDPAKNKDVSFLKYPIYLGGNRGRGQIYPDGSKSNNTVYNSPATGTITSIAAGDKKGGYSVTIQTATGDSVIEKIPAGPELIVSEGQAIKADQPLTNNPNVGGFGQKDVEIVLQNPARIQGLLLFFVSVILAQVFLVLKKKQFEKVQLAEMNF	Domain-1. Eukaryota,Clade-2. CAM,Phylum-4. Chlorophyta,Class-11. Chlorophyceae,Order-Chlamydomonadales ,Family-Dunaliellaceae ,Genus-Spermatozopsis ,Species-similis ,Organism-Spermatozopsis similis (Green alga) ,		1. Eukaryota	2. CAM	4. Chlorophyta	11. Chlorophyceae	Chlamydomonadales	Dunaliellaceae	Spermatozopsis	similis	Spermatozopsis similis (Green alga)			Chlorophyta	Spermatozopsis similis	420								27	27	27	27	26	27		27		P	Y	D	K	Q	I	Q	Q	V	A	G	N	G	K	K	G
A0A0S2ICX8	MSYLLTTQKHLKKSIPFFKTLLFSTIFAFFLGQQSCPNALAYPIFAQQNYENPREPNGRIVCANCHLAQKTVELEMPQAVLPDTVFEAVVKIPYDKQIKQVLGNGKKGDLNVGMVLILPEGFELAPSDRISEEMKKKVGNLYYQPYSPEKKNILVVGPVPGKKYSEMVIPIVSPDPAKNKNVSYLKYPIYLGGNRGRGQVYPDGSKSNNTVYNAPAAGKILSISPIEKKGGFEITIETSNGQIVEKIPAGPELMVSEGQTVVQDQPLTNNPNVGGFGQQDGEIVLQNPARIQGLLVFFLFVVLTQVMLVLKKKQFEKVQLAEMNF	Domain-1. Eukaryota,Clade-2. CAM,Phylum-4. Chlorophyta,Class-11. Chlorophyceae,Order-Chlamydomonadales ,Family-Golenkiniaceae ,Genus-Golenkinia ,Species-longispicula ,Organism-Golenkinia longispicula ,		1. Eukaryota	2. CAM	4. Chlorophyta	11. Chlorophyceae	Chlamydomonadales	Golenkiniaceae	Golenkinia	longispicula	Golenkinia longispicula			Chlorophyta	Golenkinia longispicula	421								41	41	41	41	40	41		41		P	Y	D	K	Q	I	K	Q	V	L	G	N	G	K	K	G
A0A0S2ICT5	MNSQLKNFFYSVLAAGLVLINNIPTAQAYPIFAQQNYENPREATGRIVCANCHLAQKPAEIEVPQAVLPDTVFEAVVEIPYDLSSKQVLANGKKGDLNVGFVLILPEGFTLAPIDRIPEEMKKKVGDVYYQPYSPTKNNILVVGPLPGKKYSELVVPILSPDPAKNKNVSYLKYPIYLGANRGRGQVYPDGSKSNNTVFNASAAGQITAIATATNEKGKKTGYLVTIEKANGETVTEKIPAGPELIVREGQVVVADQPLTSNPNVGGFGQKDVEIVLQNPARVQGLLVFFVFILLAQVLLVLKKKQFEKVQLAEMNF	Domain-1. Eukaryota,Clade-2. CAM,Phylum-4. Chlorophyta,Class-11. Chlorophyceae,Order-Chlamydomonadales ,Family-Haematococcaceae ,Genus-Chlorogonium ,Species-capillatum ,Organism-Chlorogonium capillatum ,		1. Eukaryota	2. CAM	4. Chlorophyta	11. Chlorophyceae	Chlamydomonadales	Haematococcaceae	Chlorogonium	capillatum	Chlorogonium capillatum			Chlorophyta	Chlorogonium capillatum	422								28	28	28	28	27	28		28		P	Y	D	L	S	S	K	Q	V	L	A	N	G	K	K	G
A0A0S2IDG2	MKSLIKSFFYSIFAAFLIFGTNTEAQAYPIFAQQNYENPREATGRIVCANCHLAQKPAEISVPQSVLPDTVFEAVVEIPYDLSSKQVLANGKKGDLNVGFVLILPEGFELAPADRIPEEMKKKVGNVYYQPYSPTNKNILVVGPLPGKKYSELVVPILSPDPAKNKNVSYLKYPIYLGANRGRGQVYPDGSKSNNTVYNVSAPGKITSIATADVKKGGYLVTIEKANGETVTDKIPAGPTLIVTEGMEVVADQPLTTNPNVGGFGQKDVEIVLQNPARVQGLLIFFVCILIAQVLLVLKKKQFEKVQLAEMNF	Domain-1. Eukaryota,Clade-2. CAM,Phylum-4. Chlorophyta,Class-11. Chlorophyceae,Order-Chlamydomonadales ,Family-Haematococcaceae ,Genus-Haematococcus ,Species-lacustris ,Organism-Haematococcus lacustris (Green alga) (Haematococcus pluvialis) ,		1. Eukaryota	2. CAM	4. Chlorophyta	11. Chlorophyceae	Chlamydomonadales	Haematococcaceae	Haematococcus	lacustris	Haematococcus lacustris (Green alga) (Haematococcus pluvialis)			Chlorophyta	Haematococcus lacustris	423								27	27	27	27	26	27		27		P	Y	D	L	S	S	K	Q	V	L	A	N	G	K	K	G
A0A9E7V7L3	MNSQFKNFFYSVLAAGFLLMNNMPTAQAYPIFAQQNYENPREATGRIVCANCHLAQKPAEIEVPQSVLPDTVFEAVVEIPYDLSSKQVLANGKKGDLNVGFVLILPEGFELAPADRIPEEMKKKVGNVYYQSYSPTKKNILVVGPLPGKKYSQLVVPILSPDPAKNKNVSYLKYPIYLGANRGRGQLYPDGSKSNNTVLNASAAGKITAIVTADAKKGGYLVTIEKANGETVTDKIPAGPELIVREGQVVIADQPLTSNPNVGGFGQKDVEFVLQNPARVQGLLVFFVFILLAQVLLVLKKKQFEKVQLAEMNF	Domain-1. Eukaryota,Clade-2. CAM,Phylum-4. Chlorophyta,Class-11. Chlorophyceae,Order-Chlamydomonadales ,Family-Haematococcaceae ,Genus-Hyalogonium ,Species-fusiforme ,Organism-Hyalogonium fusiforme ,		1. Eukaryota	2. CAM	4. Chlorophyta	11. Chlorophyceae	Chlamydomonadales	Haematococcaceae	Hyalogonium	fusiforme	Hyalogonium fusiforme			Chlorophyta	Hyalogonium fusiforme	424								28	28	28	28	27	28		28		P	Y	D	L	S	S	K	Q	V	L	A	N	G	K	K	G
A0A0S2IDJ1	MSTNKKSFIYSILAALLLTITPNAQAYPIFAQQNYENPREATGRIVCANCHLAQKPAEIEVPQAVLPDTVFEAVVEIPYDKASKQVLANGKKGELNVGFVLILPEGFELAPADRIPEEMKKKVGNVYYQPYSPEKKNILVVGPLPGNKYSELVVPILSPDPAKNKNVSYLKYPIYLGANRGRGQVYPDGSKSNNTVFNASAAGKIASIETASKKKGGYIVTIEKANGETITEKIPAGPDLLVREGQLVVADQPLTSNPNVGGFGQKDVEIVLQNPARIQGLLIFFLFVLLAQVLLVLKKKQFEKVQLAEMNF	Domain-1. Eukaryota,Clade-2. CAM,Phylum-4. Chlorophyta,Class-11. Chlorophyceae,Order-Chlamydomonadales ,Family-Haematococcaceae ,Genus-Stephanosphaera ,Species-pluvialis ,Organism-Stephanosphaera pluvialis ,		1. Eukaryota	2. CAM	4. Chlorophyta	11. Chlorophyceae	Chlamydomonadales	Haematococcaceae	Stephanosphaera	pluvialis	Stephanosphaera pluvialis			Chlorophyta	Stephanosphaera pluvialis	425								26	26	26	26	25	26		26		P	Y	D	K	A	S	K	Q	V	L	A	N	G	K	K	G
A0A0S2LQP4	MISTKWTLPAQFKAGTLLAVFVAFSMFVSGEATAYPIFAQQNYANPREPNGRIVCANCHLAQKPVEIEVPQAVLPDTVFEAVIELPYDKQAKQVLANGKKGDLNVGMVLILPEGFELAPADRIPEEMKKKVGNLYYTPYSPDQKNILVVGPVPGKKYSEMVVPILSPDPAKNKAVSYLKYPIYLGGNRGRGQVYPDGSKSNNTVYNASAAGTITAITPIETKKGGYQVTIQKANGDSVVDTIPAGPEVIVKVGQSVQADQVLTNNPNVGGFGQKDVEIVLQNPARLQGLLVFFAFVLTAQVLLVLKKKQFEKVQLAEMNF	Domain-1. Eukaryota,Clade-2. CAM,Phylum-4. Chlorophyta,Class-11. Chlorophyceae,Order-Chlamydomonadales ,Family-Phacotaceae ,Genus-Phacotus ,Species-lenticularis ,Organism-Phacotus lenticularis ,		1. Eukaryota	2. CAM	4. Chlorophyta	11. Chlorophyceae	Chlamydomonadales	Phacotaceae	Phacotus	lenticularis	Phacotus lenticularis			Chlorophyta	Phacotus lenticularis	426								34	34	34	34	33	34		34		P	Y	D	K	Q	A	K	Q	V	L	A	N	G	K	K	G
A6YG68	MTTFFISKVNGPVNKSLIWLKIHIYEFFLLKFMLLFPPTVCSTNPDCFKSNRIVNCFLDESPYFFRWVGFSLQKTQVAKIILCLIAVICCELSLTSNQINTSQAYPIFAQQNYENPREATGRIVCANCHLAQKPVELSLPQAVMPDTVFEAVVKIPYDQEIQQVLGNGKKGGLNVGAVLILPEGFSLAPPDRIPEEMKNKVGKLYFQSYNPEKPNILVIGPVPGKTYNEMVFPILSPNPETNKNISYLKYPIYLGGNRGRGQIYPDGSKSNNTVYNASTGGTIVDITPASKKGGYNLTIETANGEQIVDKIPPGPELIVSVGQSIKPDQALTNNPNVGGFGQQDGEIVLQNPVRLQALIVFFIFVILTQLFLVLKKKQFEKVQLAEMNF	Domain-1. Eukaryota,Clade-2. CAM,Phylum-4. Chlorophyta,Class-11. Chlorophyceae,Order-Chlamydomonadales ,Family-Pleurastraceae ,Genus-Pleurastrum ,Species-terricola ,Organism-Pleurastrum terricola (Filamentous green alga) (Leptosira terrestris) ,		1. Eukaryota	2. CAM	4. Chlorophyta	11. Chlorophyceae	Chlamydomonadales	Pleurastraceae	Pleurastrum	terricola	Pleurastrum terricola (Filamentous green alga) (Leptosira terrestris)			Chlorophyta	Pleurastrum terricola	427								104	104	104	104	103	104		104		P	Y	D	Q	E	I	Q	Q	V	L	G	N	G	K	K	G
A0A1B1FK55	MKAAVLAVMLGLAGSLLANPAQAYPIFAQQNYANPREANGRIVCANCHLAQKAVEIEVPQAVLPDTIFEAVIELPYDKQVKQVLANGKKGDLNVGMVLILPEGFELAPPDRIPEEIKKKVGNLYYQPYSPEQKNILVVGPVPGNKYSEMVVPILSPDPAKNKNVSYLKYPIYFGGNRGRGQVYPDGKKSNNTIYNASAAGKVVTISTISGKKGGFEITIEKTNGETVVDKIPAGPDLIVKEGQILQADQPLTNNPNVGGFGQAETEVVLQNPARIQGLLVFFSFVLIAQILLVLKKKQFEKVQLAEMNF	Domain-1. Eukaryota,Clade-2. CAM,Phylum-4. Chlorophyta,Class-11. Chlorophyceae,Order-Chlamydomonadales ,Family-Tetrabaenaceae ,Genus-Tetrabaena ,Species-socialis ,Organism-Tetrabaena socialis ,		1. Eukaryota	2. CAM	4. Chlorophyta	11. Chlorophyceae	Chlamydomonadales	Tetrabaenaceae	Tetrabaena	socialis	Tetrabaena socialis			Chlorophyta	Tetrabaena socialis	428		31						23	23	23	23	22	23		23		P	Y	D	K	Q	V	K	Q	V	L	A	N	G	K	K	G
A0A6C0RXI4	MVKQFLITVRAAFLAVIVSIAGSLSLNSAQAYPIFAQQNYPNPREANGRIVCANCHLAQKPVEIEVPQAILPDTVFEAVIEIPYDKQVKQVLANGKKGDLNVGMVLILPEGFELAPPDRIPEEMKKKVGNLYYQPYSPEQKNILVVGPVPGKTYSEMVVPILSPDPAKNKNISYLKYPIYFGGNRGRGQIYPDGKKSNNTIYNASAAGKIIAISPIEKKGGFEITIEKTNGETIVDKIPAGPDLIVKEGQTVQVDQPLTNNPNVGGFGQAETEIVLQNPARIQGLLVFFSFVLIAQIFLVLKKKQFEKVQLAEMNF	Domain-1. Eukaryota,Clade-2. CAM,Phylum-4. Chlorophyta,Class-11. Chlorophyceae,Order-Chlamydomonadales ,Family-Volvocaceae ,Genus-Colemanosphaera ,Species-angeleri ,Organism-Colemanosphaera angeleri ,		1. Eukaryota	2. CAM	4. Chlorophyta	11. Chlorophyceae	Chlamydomonadales	Volvocaceae	Colemanosphaera	angeleri	Colemanosphaera angeleri			Chlorophyta	Colemanosphaera angeleri	429								31	31	31	31	30	31		31		P	Y	D	K	Q	V	K	Q	V	L	A	N	G	K	K	G
A0A6C0RVU1	MVKQLLITVRAAFLAVMVSIAGSLSLNSAQAYPIFAQQNYPNPREANGRIVCANCHLAQKPVEIEVPQAILPDTVFEAVIEIPYDKQVKQVLANGKKGDLNVGMVLILPEGFELAPPDRIPEEMKKKVGNLYYQPYSPEQKNILVVGPVPGKTYSEMVVPILSPDPAKNKNISYLKYPIYFGGNRGRGQIYPDGKKSNNTIYNASAAGKIITISPIEKKGGFEITIEKTNGETIVDKIPAGPDLIVKEGQTVQVDQPLTNNPNVGGFGQTETEIVLQNPARIQGLLVFFSFILIAQILLVLKKKQFEKVQLAEMNF	Domain-1. Eukaryota,Clade-2. CAM,Phylum-4. Chlorophyta,Class-11. Chlorophyceae,Order-Chlamydomonadales ,Family-Volvocaceae ,Genus-Colemanosphaera ,Species-charkowiensis ,Organism-Colemanosphaera charkowiensis ,		1. Eukaryota	2. CAM	4. Chlorophyta	11. Chlorophyceae	Chlamydomonadales	Volvocaceae	Colemanosphaera	charkowiensis	Colemanosphaera charkowiensis			Chlorophyta	Colemanosphaera charkowiensis	430								31	31	31	31	30	31		31		P	Y	D	K	Q	V	K	Q	V	L	A	N	G	K	K	G
A0A385KPD5	MIKEKLGALRSAFFAVSLSVAGITAVNPVEAYPIFAQQNYANPREANGRIVCANCHLAQKPVEIEVPQAVLPNTVFEAVIEIPYDKQVKQVLANGKKGDLNVGMVLILPEGFELAPPDRIPEEIQKKVGNLYYQPYSPEQKNILVVGPVPGKKYTEMVVPILSPDPAKNKNVSFLKYPIYFGGNRGRGQVYPDGKKSNNTIYNASAAGKIVAILPIEKKGGYEITIEKANGETIIDKVPAGPDLIVKEGQIVQADQPLTNNPNVGGFGQAETEIVLQNPVRIQGLLVFFSFILITQILLVLKKKQFEKVQLAEMNF	Domain-1. Eukaryota,Clade-2. CAM,Phylum-4. Chlorophyta,Class-11. Chlorophyceae,Order-Chlamydomonadales ,Family-Volvocaceae ,Genus-Eudorina ,Species-sp. ,Organism-Eudorina sp. NIES-3984 ,		1. Eukaryota	2. CAM	4. Chlorophyta	11. Chlorophyceae	Chlamydomonadales	Volvocaceae	Eudorina	sp.	Eudorina sp. NIES-3984			Chlorophyta	Eudorina sp.	431								31	31	31	31	30	31		31		P	Y	D	K	Q	V	K	Q	V	L	A	N	G	K	K	G
M1VMD9	MSKKISVALRAAILTLILGVAGNLSLNPAQAYPIFAQQNYANPREANGRIVCANCHLAQKPVEIEVPQAVLPNTVFEAVIDLPYDKQVKQVLANGKKGDLNVGMVLILPEGFELAPPDRIPEEMKQKVGNLYYQPYSPEQKNILVVGPVPGKKYSEMVVPILSPDPAKNKNVSYLKYPIYFGGNRGRGQVYPDGKKSNNTIYNASAAGKIVSITPIEKKGGFEITIEKANGETVVDKIPAGPDLIVKENQSVQADQPLTNNPNVGGFGQAETEIVLQNPARIQGLLVFFSFILIAQILLVLKKKQFEKVQLAEMNF	Domain-1. Eukaryota,Clade-2. CAM,Phylum-4. Chlorophyta,Class-11. Chlorophyceae,Order-Chlamydomonadales ,Family-Volvocaceae ,Genus-Gonium ,Species-pectorale ,Organism-Gonium pectorale (Green alga) ,		1. Eukaryota	2. CAM	4. Chlorophyta	11. Chlorophyceae	Chlamydomonadales	Volvocaceae	Gonium	pectorale	Gonium pectorale (Green alga)			Chlorophyta	Gonium pectorale	432		32						31	31	31	31	30	31		31		P	Y	D	K	Q	V	K	Q	V	L	A	N	G	K	K	G
A0A6C0RWR7	MIKQVLITVRSSVLAVILAITGNLVVNPAEAYPIFAQQNYANPREANGRIVCANCHLAQKPVEIEVPQAVLPDTVFEAVIEIPYDKQVKQVLANGKKGDLNVGMVLILPEGFELAPPDRIPEEIKKKVGNLYYQPYSPEQKNILVVGPVPGKTYSEMVVPILSPDPAKNKNVSYLKYPIYFGGNRGRGQVYPDGKKSNNTIYNASVAGKIVAITPIEKKGGFEVTIEKANGETVVDKIPAGPDLIVKQGQTVQADQPLTTNPNVGGFGQTETEIVLQNPARIQGLLLFFSFVLLTQVLLVLKKKQFEKVQLAEMNF	Domain-1. Eukaryota,Clade-2. CAM,Phylum-4. Chlorophyta,Class-11. Chlorophyceae,Order-Chlamydomonadales ,Family-Volvocaceae ,Genus-Pandorina ,Species-colemaniae ,Organism-Pandorina colemaniae ,		1. Eukaryota	2. CAM	4. Chlorophyta	11. Chlorophyceae	Chlamydomonadales	Volvocaceae	Pandorina	colemaniae	Pandorina colemaniae			Chlorophyta	Pandorina colemaniae	433								31	31	31	31	30	31		31		P	Y	D	K	Q	V	K	Q	V	L	A	N	G	K	K	G
A0A6C0RVE2	MIKQTLITFRAAFLAVIVGFASSLFLNPAQAYPIFAQQNYANPREANGRIVCANCHLAQKPVEIEVPQAVLPDTVFEAVIEIPYDKQVKQVAANGKKGDLNVGMVLILPEGFELAPPDRIPEEIKKKVGNLYYQPYSPEQKNILVVGPIPGKTYSEMVVPILSPDPAKNKNVSYLKYPIYFGGNRGRGQIYPDGKKSNNTIYNASAAGKIVSISPIEKKGGFEITIEKANGVTIVDKIPAGPDLIVKQGQTVVADQPLTNNPNVGGFGQAETEIVLQNPARVQGLLVFFSFVLLAQILLVLKKKQFEKVQLAEMNF	Domain-1. Eukaryota,Clade-2. CAM,Phylum-4. Chlorophyta,Class-11. Chlorophyceae,Order-Chlamydomonadales ,Family-Volvocaceae ,Genus-Pandorina ,Species-morum ,Organism-Pandorina morum (Freshwater green alga) (Volvox morum) ,		1. Eukaryota	2. CAM	4. Chlorophyta	11. Chlorophyceae	Chlamydomonadales	Volvocaceae	Pandorina	morum	Pandorina morum (Freshwater green alga) (Volvox morum)			Chlorophyta	Pandorina morum	434								31	31	31	31	30	31		31		P	Y	D	K	Q	V	K	Q	V	A	A	N	G	K	K	G
M9P8D4	MIKQKLVAVRAAFLTSILSVAYIVGVNPAEAYPIFAQQNYANPREANGRIVCANCHLAQKPVEIEVPQAVLPNTVFEAVIEIPYDKQVKQVLANGKKGDLNVGMVLILPEGFELAPADRIPEEMKKKVGDLYYQPYSAEQKNILVVGPVPGKKYSEMVVPILSPDPAKNKNVSFLKYPIYFGGNRGRGQVYPDGKKSNNTIYNASAAGKIVAITPIEKKGGYEITIEKANGETILDKIPAGPDLIVKEGQNVQADQPLTNNPNVGGFGQAETEIVLQNPARIQGLLVFFSFILITQILLVLKKKQFEKVQLAEMNF	Domain-1. Eukaryota,Clade-2. CAM,Phylum-4. Chlorophyta,Class-11. Chlorophyceae,Order-Chlamydomonadales ,Family-Volvocaceae ,Genus-Pleodorina ,Species-starrii ,Organism-Pleodorina starrii ,		1. Eukaryota	2. CAM	4. Chlorophyta	11. Chlorophyceae	Chlamydomonadales	Volvocaceae	Pleodorina	starrii	Pleodorina starrii			Chlorophyta	Pleodorina starrii	435								31	31	31	31	30	31		31		P	Y	D	K	Q	V	K	Q	V	L	A	N	G	K	K	G
A0A385KPQ5	MVKQNLVAVRAAFLAAILGVVIIVNPAEAYPIFAQQNYANPREANGRIVCANCHLAQKPVEIEVPQAVLPNTVFEAVIEIPYDKQVKQVVANGKKGDLNVGMVLILPEGFELAPADRIPEEIKKKVGNLYYQPYSPEQKNILVVGPVPGKNYSEMVVPILSPDPAKNKNVSFLKYPIYFGGNRGRGQVYPDGKKSNNTIYNASAAGKIVAIASIEKKGGYEITIEKANGETILDKIPAGPDLIVKEGQIVQADQPLTNNPNVGGFGQAETEIVLQNPVRIQGLLVFFSFILITQILLVLKKKQFEKVQLAEMNF	Domain-1. Eukaryota,Clade-2. CAM,Phylum-4. Chlorophyta,Class-11. Chlorophyceae,Order-Chlamydomonadales ,Family-Volvocaceae ,Genus-Volvox ,Species-africanus ,Organism-Volvox africanus ,		1. Eukaryota	2. CAM	4. Chlorophyta	11. Chlorophyceae	Chlamydomonadales	Volvocaceae	Volvox	africanus	Volvox africanus			Chlorophyta	Volvox africanus	436		33						29	29	29	29	28	29		29		P	Y	D	K	Q	V	K	Q	V	V	A	N	G	K	K	G
B8R166	MVKEKLVAVRAAFLAAMLGVVGILAVNPAEAYPVFAQQNYANPREANGRIVCANCHLAQKPVEIEVPQAVLPNTVFEAVIEIPYDKQVKQVLANGKKGDLNVGMVLILPEGFELAPPDRIPEEIKKKVGNLYYQPYSPEQKNILVVGPVPGKKYSEMVVPILSPDPAKNKNVSFLKYPIYFGGNRGRGQVYPDGKKSNNTIYNASAAGKIVAIAPIEKKGGYEITIEKANGETIIDKIPAGPDLIVKEGQNVQADQPLTNNPNVGGFGQAETEIVLQNPARIQGLLVFFSFILITQILLVLKKKQFEKVQLAEMNF	Domain-1. Eukaryota,Clade-2. CAM,Phylum-4. Chlorophyta,Class-11. Chlorophyceae,Order-Chlamydomonadales ,Family-Volvocaceae ,Genus-Volvox ,Species-carteri ,Organism-Volvox carteri (Green alga) ,		1. Eukaryota	2. CAM	4. Chlorophyta	11. Chlorophyceae	Chlamydomonadales	Volvocaceae	Volvox	carteri	Volvox carteri (Green alga)			Chlorophyta	Volvox carteri	437		34						31	31	31	31	30	31		31		P	Y	D	K	Q	V	K	Q	V	L	A	N	G	K	K	G
A0A6C0RVA7	MIKQMLITVRTAVLAVILGVAGSLSLNPAQAYPIFAQQNYANPREANGRIVCANCHLAQKPVEIEVPQAVLPDTVFEAVIEIPYDKQVKQVLANGKKGDLNVGMVLILPEGFELAPPDRIPEEMKKKVGNLYYQPYSPEQKNILVVGPVPGKTYSEMVVPIISPDPSKNKNVSYLKYPIYFGGNRGRGQVYPDGKKSNNTIYNASAAGKIVAISPIVKKGGFEITIEKANGETIVDKIPAGPDLIVKQGQTVQADQPLTNNPNVGGFGQTETEIVLQNPARIQGLLVFFSFILLTQVLLVLKKKQFEKVQLAEMNF	Domain-1. Eukaryota,Clade-2. CAM,Phylum-4. Chlorophyta,Class-11. Chlorophyceae,Order-Chlamydomonadales ,Family-Volvocaceae ,Genus-Volvulina ,Species-compacta ,Organism-Volvulina compacta ,		1. Eukaryota	2. CAM	4. Chlorophyta	11. Chlorophyceae	Chlamydomonadales	Volvocaceae	Volvulina	compacta	Volvulina compacta			Chlorophyta	Volvulina compacta	438								31	31	31	31	30	31		31		P	Y	D	K	Q	V	K	Q	V	L	A	N	G	K	K	G
A0A385KPK3	MVKQILVAVRAAILAVIFGIAGSLSVNPAEAYPIFAQQNYANPREANGRIVCANCHLAQKAVEIEVPQAVLPDTVFEAVIDLPYDKQVKQVLANGKKGDLNVGMVLILPEGFELAPPDRIPEEMKKKVGNLYYQPYSPEQKNILVVGPVPGKKYSEMVIPIVSPDPAKNKNVSFLKYPIYFGGNRGRGQVYPDGKKSNNTIYNVSAPGKIVAITPVEKKGGFEITIEKANGETIVDKIPAGPDLIVKEGQILVADQPLTNNPNVGGFGQAETEIVLQNPARVQGLLAFFSFILIAQVLLVLKKKQFEKVQLAEMNF	Domain-1. Eukaryota,Clade-2. CAM,Phylum-4. Chlorophyta,Class-11. Chlorophyceae,Order-Chlamydomonadales ,Family-Volvocaceae ,Genus-Yamagishiella ,Species-unicocca ,Organism-Yamagishiella unicocca ,		1. Eukaryota	2. CAM	4. Chlorophyta	11. Chlorophyceae	Chlamydomonadales	Volvocaceae	Yamagishiella	unicocca	Yamagishiella unicocca			Chlorophyta	Yamagishiella unicocca	439								31	31	31	31	30	31		31		P	Y	D	K	Q	V	K	Q	V	L	A	N	G	K	K	G
A0A097KN09	MQNSFYFRTPFSSKIRHFGFFLSILFFLTLYPFSKVEAYPIFAQQNYENPREANGRIVCANCHLAQKPIEIEVPQSVLPDTVFEAVLKIPYDKQIKQVLGNGKKGDLNVGAVFILPEGFELAPPERIPEEMKTKVGKLYFQQYSPDKKNIIVIGPIPGKKYSEIVLPIISPDPAKNKNLSYLKYPIYVGGNRGRGQVYPDGSKSNNTVYNASATGKIAEISTLDKKGGYEVTIETSTGEKIVDKIQAGPELIVKQGQSVQADQPLTNNPNVGGFGQQDTEIVLQNPARILGLIVFFAFVVIAQVFLVLKKKQFEKVQLAEMNF	Domain-1. Eukaryota,Clade-2. CAM,Phylum-4. Chlorophyta,Class-11. Chlorophyceae,Order-Chlorosarcinales ,Family-Chlorosarcinaceae ,Genus-Chlorosarcina ,Species-brevispinosa ,Organism-Chlorosarcina brevispinosa ,		1. Eukaryota	2. CAM	4. Chlorophyta	11. Chlorophyceae	Chlorosarcinales	Chlorosarcinaceae	Chlorosarcina	brevispinosa	Chlorosarcina brevispinosa			Chlorophyta	Chlorosarcina brevispinosa	440								38	38	38	38	37	38		38		P	Y	D	K	Q	I	K	Q	V	L	G	N	G	K	K	G
A0A5C2FSS4	MNSKIQAFFYATLSAFFLIAAPNAQAYPIFAQQNYENPREATGRIVCANCHLAQKPAEIEVPQAVLPDTVFEAVVEIPYDKSSKQVLANGKKGDLNVGFVLILPEGFELAPADRIPEEMKKKVGNVYYQPYSPEKKNILVVGPLPGKKYSELVVPILSPDPAKNKTVSYLKYPIYLGANRGRGQLYPDGSKSNNTVFNASAAGKITSIAKVEGKKGGYLLTIEKANGETVTDKIPGGPDLIVNEGQVVVADQPLVANPNVGGFGQAETEIVLQNPARIQGLLVFFVGVLLAQVLLVLKKKQFEKVQLAEMNF	Domain-1. Eukaryota,Clade-2. CAM,Phylum-4. Chlorophyta,Class-11. Chlorophyceae,Order-Chlorosarcinales ,Family-Chlorosarcinaceae ,Genus-Chlorosarcinopsis ,Species-eremi ,Organism-Chlorosarcinopsis eremi ,		1. Eukaryota	2. CAM	4. Chlorophyta	11. Chlorophyceae	Chlorosarcinales	Chlorosarcinaceae	Chlorosarcinopsis	eremi	Chlorosarcinopsis eremi			Chlorophyta	Chlorosarcinopsis eremi	441								26	26	26	26	25	26		26		P	Y	D	K	S	S	K	Q	V	L	A	N	G	K	K	G
A0A140HAQ0	MFLFMTKFNQPKAFIFSTLFSFLIGLVGVSTAQAYPIFAQQNYENPREATGRIVCANCHLAQKPVELEVPQAVLPDTVFEAVVKIPYDQQVKQVLANGKKGDLNVGMVLILPEGFELAPTDRISEEMKKKVGDLYYQPYSPEKKNILVVGPVPGKKYSEMVIPILSPDPAKNKNVSYLKYPIYLGGNRGRGQVYPDGSKSNNTIYNSPAAGKITNIEPAGKKGGFNITIETTKGDQIVEKIPAGPELAVSVGQSVQADQPLTNNPNVGGFGQKDVEIVLQNPARIQGLLAFFATILLAQTLLVLKKKQFEKVQLAEMNF	Domain-1. Eukaryota,Clade-2. CAM,Phylum-4. Chlorophyta,Class-11. Chlorophyceae,Order-Sphaeropleales ,Family-Bracteacoccaceae ,Genus-Bracteacoccus ,Species-aerius ,Organism-Bracteacoccus aerius ,		1. Eukaryota	2. CAM	4. Chlorophyta	11. Chlorophyceae	Sphaeropleales	Bracteacoccaceae	Bracteacoccus	aerius	Bracteacoccus aerius			Chlorophyta	Bracteacoccus aerius	442								34	34	34	34	33	34		34		P	Y	D	Q	Q	V	K	Q	V	L	A	N	G	K	K	G
A0A0S2LPR9	MTKKAQPFGSYKAFIFSMLFSLLVGFGDISTAQAYPIFAQQNYENPREATGRIVCANCHLAQKPVELEVPQSILPDTVFEAVVKIPYDQQVKQVLGNGKKGDLNVGMVLILPEGFELAPTDRVPEEMKKKVGNLYYQPYSPEKKNILVVGPVPGKKYSEMVVPILSPDPAVNKNVSYLKYPIYLGGNRGRGQVYPDGSKSNNTIYNSPVAGKVTNIEPADKKGGFKVTIETANGDQITEKIPSGPELAVTVGQTIQADQPLTNNPNVGGFGQKDVEVVLQNPARIQGLLAFFATILLAQTLLVLKKKQFEKVQLAEMNF	Domain-1. Eukaryota,Clade-2. CAM,Phylum-4. Chlorophyta,Class-11. Chlorophyceae,Order-Sphaeropleales ,Family-Bracteacoccaceae ,Genus-Bracteacoccus ,Species-giganteus ,Organism-Bracteacoccus giganteus ,		1. Eukaryota	2. CAM	4. Chlorophyta	11. Chlorophyceae	Sphaeropleales	Bracteacoccaceae	Bracteacoccus	giganteus	Bracteacoccus giganteus			Chlorophyta	Bracteacoccus giganteus	443								34	34	34	34	33	34		34		P	Y	D	Q	Q	V	K	Q	V	L	G	N	G	K	K	G
A0A140HAK7	MSVLTFYIFNSFMTKKTMSFGSYKNLIFSTLFSLVIGLVSISTAQAYPIFAQQNYENPREATGRIVCANCHLAQKPVELEVPQSVLPDTVFEAVVKIPYDQQVKQVLGNGKKGDLNVGMVLILPEGFELAPTDRVPEEIKKKVGNLYYQSYSPEKKNILVVGPVPGKKYSEMVIPILSPDPAVNKNVSYLKYPIYLGGNRGRGQVYPDGSKSNNTIYNSPAAGKITNIEPAEKKGGFKITIETANGDQIVEKIPPGPELAVNVGQTVQADQPLTNNPNVGGFGQKDVEVVLQNPARIQGLLAFFATILLAQTLLVLKKKQFEKVQLAEMNF	Domain-1. Eukaryota,Clade-2. CAM,Phylum-4. Chlorophyta,Class-11. Chlorophyceae,Order-Sphaeropleales ,Family-Bracteacoccaceae ,Genus-Bracteacoccus ,Species-minor ,Organism-Bracteacoccus minor ,		1. Eukaryota	2. CAM	4. Chlorophyta	11. Chlorophyceae	Sphaeropleales	Bracteacoccaceae	Bracteacoccus	minor	Bracteacoccus minor			Chlorophyta	Bracteacoccus minor	444								46	46	46	46	45	46		46		P	Y	D	Q	Q	V	K	Q	V	L	G	N	G	K	K	G
A0A140HA80	MFYFSIMMKYRHFNNLIFSSLTSVFIGLGLASNAEAYPVFAQQNYENPREANGRIVCANCHLAQKPVELEIPQAVLPDTVFEAVIKIPYDQQVKQVLGNGKQGDLNVGMVLILPDGFELAPAERVPEEIKKKVGKLYYQPYSPEKKNILVVGPIPGKKYSEMVVPILSPDPGKNKNISYLKYPIFLGGNRGRGQVYPDGSKSNNTVYSAPVAGQITSITPGEKKGGFQITIETSNGNTVVEKIPAGPELIVNQGQTVQADQPLTNNPNVGGFGQKDEEIVLQNPARIQGLLAFFAAVLIAQVLLVLKKKQFEKVQLAEMNF	Domain-1. Eukaryota,Clade-2. CAM,Phylum-4. Chlorophyta,Class-11. Chlorophyceae,Order-Sphaeropleales ,Family-Chromochloridaceae ,Genus-Chromochloris ,Species-zofingiensis ,Organism-Chromochloris zofingiensis ,		1. Eukaryota	2. CAM	4. Chlorophyta	11. Chlorophyceae	Sphaeropleales	Chromochloridaceae	Chromochloris	zofingiensis	Chromochloris zofingiensis			Chlorophyta	Chromochloris zofingiensis	445								36	36	36	36	35	36		36		P	Y	D	Q	Q	V	K	Q	V	L	G	N	G	K	Q	G
A0A1W5RMU6	MSYNNFEGSVKKMILSVGIIVGILFNGMSPAEAYPVFAQQNYENPREANGRIVCANCHLAQKSVELEVPQAVLPDTVFEAVVKIPYDKQVQQVLGNGKKGDINVGMVLILPEGFELAPADRVPEEMQKKVGKLYYQPYSPEKKNILVVGPVAGKNYSEMVIPILSPDPAKDKNVSYLKYPIYLGGNRGRGQVYPDGSKSNNNIFNSPATGKITSVAVGKKAYEITIETSNGQSIVEKIPAGPELLVKEGDTVQQDQPLTNNPNVGGFGQKDEEIVLQNPARIQGLLAFFFTVLLAQVLLVLKKKQFEKVQLAEMNF	Domain-1. Eukaryota,Clade-2. CAM,Phylum-4. Chlorophyta,Class-11. Chlorophyceae,Order-Sphaeropleales ,Family-Hydrodictyaceae ,Genus-Hydrodictyon ,Species-reticulatum ,Organism-Hydrodictyon reticulatum (Water net) (Conferva reticulatum) ,		1. Eukaryota	2. CAM	4. Chlorophyta	11. Chlorophyceae	Sphaeropleales	Hydrodictyaceae	Hydrodictyon	reticulatum	Hydrodictyon reticulatum (Water net) (Conferva reticulatum)			Chlorophyta	Hydrodictyon reticulatum	446								33	33	33	33	32	33		33		P	Y	D	K	Q	V	Q	Q	V	L	G	N	G	K	K	G
A0A2U8GH51	MSYNNIGFSFKKTVFSMGIVFGILFNNMCPAQAYPVFAQQNYENPREPNGRIVCANCHLAQKPVELEVPQAVLPDTVFEAVVKIPYDKQVQQVLGNGKKGDINVGMVLILPEGFELAPADRVPEEIQKKVGKLYYQPYSPEKKNILVVGPVPGKNYSEMVVPILSPDPATNKNVSYLKYPIYLGGNRGRGQVYPDGSKSNNNVFNSPATGKITSLAVGKKAYEITIETSNGPIVEKIPAGPELLVKEGDTVQQDQPLTINPNVGGFGQKDEEIVLQNPARIQGLLAFFFTVLLAQVLLVLKKKQFEKVQLAEMNF	Domain-1. Eukaryota,Clade-2. CAM,Phylum-4. Chlorophyta,Class-11. Chlorophyceae,Order-Sphaeropleales ,Family-Hydrodictyaceae ,Genus-Lacunastrum ,Species-gracillimum ,Organism-Lacunastrum gracillimum ,		1. Eukaryota	2. CAM	4. Chlorophyta	11. Chlorophyceae	Sphaeropleales	Hydrodictyaceae	Lacunastrum	gracillimum	Lacunastrum gracillimum			Chlorophyta	Lacunastrum gracillimum	447								33	33	33	33	32	33		33		P	Y	D	K	Q	V	Q	Q	V	L	G	N	G	K	K	G
A0A2U8GHF5	MSYNNFEGSFKKMILSVGIVFGMLFNGMSPAEAYPVFAQQNYENPREANGRIVCANCHLAQKSVELEVPQAVLPDTVFEAVVKIPYDKQVQQVLGNGKKGDINVGMVLILPEGFELAPADRVPEEMQKKVGKLFYTPYSPEKKNILIVGPVAGKNYSEMVIPILSPDPAKNKNVSYLKYPIYLGGNRGRGQVYPDGSKSNNNVFNSPATGKITSIAVGKKAYEITIETSNGQSIVEKIPAGPELLIKEGDTVQQDQPLTNNPNVGGFGQKDEEIVLQNPARIQGLLAFFFTVLLAQVLLVLKKKQFEKVQLAEMNF	Domain-1. Eukaryota,Clade-2. CAM,Phylum-4. Chlorophyta,Class-11. Chlorophyceae,Order-Sphaeropleales ,Family-Hydrodictyaceae ,Genus-Pediastrum ,Species-angulosum ,Organism-Pediastrum angulosum ,		1. Eukaryota	2. CAM	4. Chlorophyta	11. Chlorophyceae	Sphaeropleales	Hydrodictyaceae	Pediastrum	angulosum	Pediastrum angulosum			Chlorophyta	Pediastrum angulosum	448								33	33	33	33	32	33		33		P	Y	D	K	Q	V	Q	Q	V	L	G	N	G	K	K	G
A0A1W5RMM9	MSYNNFEGSFKKMILSVGIFFGILFNGMSPAEAYPVFAQQNYENPREANGRIVCANCHLAQKSVELEVPQAVLPDTVFEAVVKIPYDKQVQQVLGNGKKGDINVGMVLILPEGFELAPADRVPEEMQKKVGKLYYQPYSPEKKNILIVGPVAGKNYSEMVIPILSPDPAKNKNVSYLKYPIYLGGNRGRGQVYPDGSKSNNNVFNSPATGKITSVAVSKKAYEITIETSNGQSIVEKIPAGPELLVKEGDTVQQDQPLTNNPNVGGFGQKDEEIVLQNPARIQGLLAFFFTVLLAQVLLVLKKKQFEKVQLAEMNF	Domain-1. Eukaryota,Clade-2. CAM,Phylum-4. Chlorophyta,Class-11. Chlorophyceae,Order-Sphaeropleales ,Family-Hydrodictyaceae ,Genus-Pediastrum ,Species-duplex ,Organism-Pediastrum duplex (Green alga) ,		1. Eukaryota	2. CAM	4. Chlorophyta	11. Chlorophyceae	Sphaeropleales	Hydrodictyaceae	Pediastrum	duplex	Pediastrum duplex (Green alga)			Chlorophyta	Pediastrum duplex	449								33	33	33	33	32	33		33		P	Y	D	K	Q	V	Q	Q	V	L	G	N	G	K	K	G
A0A2U8GIZ2	MSYNNFEGSFKKMILSVGIVFGIIFNGMSPAQAYPVFAQQNYENPREANGRIVCANCHLAQKSVELEVPQAVLPDTVFEAVVKIPYDKQVQQVLGNGKKGDINVGMVLILPEGFELAPADRVPEEMQKKVGKLYYQPYSPEKKNILIVGPVPGKNYSEMVVPILSPDPATNKNVSYLKYPIYLGGNRGRGQVYPDGSKSNNNLFNSPATGKITSVVVGKKAYEITIETSNGQSIVEKIPAGPELLVKEGDTVQQDQPLTNNPNVGGFGQKDEEIVLQNPARIQGLLAFFFTVLLAQVLLVLKKKQFEKVQLAEMNF	Domain-1. Eukaryota,Clade-2. CAM,Phylum-4. Chlorophyta,Class-11. Chlorophyceae,Order-Sphaeropleales ,Family-Hydrodictyaceae ,Genus-Pseudopediastrum ,Species-boryanum ,Organism-Pseudopediastrum boryanum (Green alga) (Pediastrum boryanum) ,		1. Eukaryota	2. CAM	4. Chlorophyta	11. Chlorophyceae	Sphaeropleales	Hydrodictyaceae	Pseudopediastrum	boryanum	Pseudopediastrum boryanum (Green alga) (Pediastrum boryanum)			Chlorophyta	Pseudopediastrum boryanum	450								33	33	33	33	32	33		33		P	Y	D	K	Q	V	Q	Q	V	L	G	N	G	K	K	G
A0A2U8GJG8	MSYNNFEGSFKKMILSVGIVFGILFNGISPAQAYPVFAQQNYENPREANGRIVCANCHLAQKSVELEVPQAVLPDTVFEAVVKLPYDKQVQQVLGNGKKGDINVGMVLILPEGFELAPADRVPEEMQKKVGKLFYQPYSPEKKNILIVGPVPGKNYSEMVVPLLSPDPATNKNVSYLKYPIYLGGNRGRGQVYPDGSKSNNNLFNSPATGKITSVAVGKKAYEITIETSNGQSIVEKIPAGPTLLVKEGDSVQQDQPLTNNPNVGGFGQKDEEIVLQNPARIQGLLAFFFTVLLAQVLLVLKKKQFEKVQLAEMNF	Domain-1. Eukaryota,Clade-2. CAM,Phylum-4. Chlorophyta,Class-11. Chlorophyceae,Order-Sphaeropleales ,Family-Hydrodictyaceae ,Genus-Pseudopediastrum ,Species-integrum ,Organism-Pseudopediastrum integrum ,		1. Eukaryota	2. CAM	4. Chlorophyta	11. Chlorophyceae	Sphaeropleales	Hydrodictyaceae	Pseudopediastrum	integrum	Pseudopediastrum integrum			Chlorophyta	Pseudopediastrum integrum	451								33	33	33	33	32	33		33		P	Y	D	K	Q	V	Q	Q	V	L	G	N	G	K	K	G
A0A2U8GJR4	MSYNNFKGSFKKMILSVGIVFGILLNGMSPAQAYPVFAQQNYENPREANGRIVCANCHLAQKSVELEVPQAVLPDTVFEAVVKIPYDKQVQQVLGNGKKGDINVGMVLILPEGFELAPADRVPEEMQKKVGELYYQPYSPEKKNILVVGPVPGKNYSEMVVPILSPDPAKNKSVSYLKYPIYLGGNRGRGQVYPDGSKSNNNLFNSSVTGKITSVAVKKKSYEITIETSNGQSIVEKIPAGPELLVKEGDTVQQDQPLTNNPNVGGFGQKDEEIVLQNPARIQGLLAFFFTVLLAQVLLVLKKKQFEKVQLAEMNF	Domain-1. Eukaryota,Clade-2. CAM,Phylum-4. Chlorophyta,Class-11. Chlorophyceae,Order-Sphaeropleales ,Family-Hydrodictyaceae ,Genus-Pseudopediastrum ,Species-sp. ,Organism-Pseudopediastrum sp. CL0201VA ,		1. Eukaryota	2. CAM	4. Chlorophyta	11. Chlorophyceae	Sphaeropleales	Hydrodictyaceae	Pseudopediastrum	sp.	Pseudopediastrum sp. CL0201VA			Chlorophyta	Pseudopediastrum sp.	452								33	33	33	33	32	33		33		P	Y	D	K	Q	V	Q	Q	V	L	G	N	G	K	K	G
A0A2U8GJW9	MKKIMTYNNMNGSIKKTIFSIGIVFGVLFSNMNPAQAYPVFAQQNYENPREANGRIVCANCHLAQKPVELEVPQAVLPDTVFEAVIKIPYDKQVQQVSGNGKKGDINVGMVFILPEGFELAPADRVPEEIQKKVGKVFYQPYSSEKKNILVAGPLPGKKNSEMVIPILSPDPATNKSVSYLKYPIYFGGNRGRGQVYPDGSKSNNNVFNASVAGKITNISTEKKGSEITIETATGQSVVEKIPAGPELLVKQGDNVVQDQPLTNNPNVGGFGQKDAEIVLQNPARIQGLLAFFFTVLLAQVLLVLKKKQFEKVQLAEMNF	Domain-1. Eukaryota,Clade-2. CAM,Phylum-4. Chlorophyta,Class-11. Chlorophyceae,Order-Sphaeropleales ,Family-Hydrodictyaceae ,Genus-Stauridium ,Species-tetras ,Organism-Stauridium tetras ,		1. Eukaryota	2. CAM	4. Chlorophyta	11. Chlorophyceae	Sphaeropleales	Hydrodictyaceae	Stauridium	tetras	Stauridium tetras			Chlorophyta	Stauridium tetras	453								37	37	37	37	36	37		37		P	Y	D	K	Q	V	Q	Q	V	S	G	N	G	K	K	G
A0A140H9T2	MKNIQKFWLGLVVSTLLASQPVQAYPIFAQQNYASPREATGRIVCANCHLAQKPVELEVPQAVLPDTVFEAVINIPYDKEVQQVGGNGKKADLNVGMVLILPEGFELAPADRVPEEIKKKVGNLFYSPYSPEQKNILVVGPVPGKQYSEMVVPILAPDPATNKNVSYLNYPIYLGGNRGRGQVYPDGTKSNNTVYNASAAGKVVSIAPGEKKRTTAVKIEKADGETVIDLIPDGPQLLVKEGQTVTADQPLTNNPNVGGFGQKDVEIVLQNPARIQGLLAFFATVLGAQVLLVLKKKQFEKVQLAEMNF	Domain-1. Eukaryota,Clade-2. CAM,Phylum-4. Chlorophyta,Class-11. Chlorophyceae,Order-Sphaeropleales ,Family-Mychonastaceae ,Genus-Mychonastes ,Species-homosphaera ,Organism-Mychonastes homosphaera (Green alga) (Chlorella homosphaera) ,		1. Eukaryota	2. CAM	4. Chlorophyta	11. Chlorophyceae	Sphaeropleales	Mychonastaceae	Mychonastes	homosphaera	Mychonastes homosphaera (Green alga) (Chlorella homosphaera)			Chlorophyta	Mychonastes homosphaera	454								24	24	24	24	23	24		24		P	Y	D	K	E	V	Q	Q	V	G	G	N	G	K	K	A
A0A0S2LMV6	MKNIQKFWLGLVASTLLASQPVHAYPIFAQQNYESPREATGRIVCANCHLAQKPVELEVPQAVLPDTVFEAVINIPYDKEVKQVGGNGKKGDLNVGMVLILPEGFELAPADRVPEEIKKKVGNLYYSPYSPEKKNILVVGPVPGKQYSEMVVPILAPDPATNKNVSYLNYPIYLGGNRGRGQVYPDGSKSNNTVYNTAAAGKVVSIAPGQKKGSTVVTVQKADGESVENLIPAGPEILVKEGQMVVADEPLTNNPNVGGFGQKDVEIILQNPARIQGLLAFFVTVLGAQVLLVLKKKQFEKVQLAEMNF	Domain-1. Eukaryota,Clade-2. CAM,Phylum-4. Chlorophyta,Class-11. Chlorophyceae,Order-Sphaeropleales ,Family-Mychonastaceae ,Genus-Mychonastes ,Species-jurisii ,Organism-Mychonastes jurisii (Chlorophycean green alga) (Pseudodictyosphaerium jurisii) ,		1. Eukaryota	2. CAM	4. Chlorophyta	11. Chlorophyceae	Sphaeropleales	Mychonastaceae	Mychonastes	jurisii	Mychonastes jurisii (Chlorophycean green alga) (Pseudodictyosphaerium jurisii)			Chlorophyta	Mychonastes jurisii	455								24	24	24	24	23	24		24		P	Y	D	K	E	V	K	Q	V	G	G	N	G	K	K	G
A0A140HAE7	MIPYTNMEGFMKKFTFSILAVLVLAFNNFSPAQAYPVFAQQNYENPREANGRIVCANCHLAQKPVELEVPQAVLPDTVFEAVVKIPYDQQVQQVQGNGKKGDLNVGMVLILPEGFELAPADRVPEEMKKKVGKLFYQTYSPEKKNILVVGPVPGKKYSEMVIPIVSPDPATNKNISYLKYPIYLGGNRGRGQVYPDGSKSNNNVFNSPATGKISNIVVGEGKKGGYEITIETANGQSIVEKIPAGPELLVKQGDSVQQDQPLTNNPNVGGFGQKDEEIVLQNPARVLGLLAFFSTVLLAQVLLVLKKKQFEKVQLAEMNF	Domain-1. Eukaryota,Clade-2. CAM,Phylum-4. Chlorophyta,Class-11. Chlorophyceae,Order-Sphaeropleales ,Family-Neochloridaceae ,Genus-Chlorotetraedron ,Species-incus ,Organism-Chlorotetraedron incus ,		1. Eukaryota	2. CAM	4. Chlorophyta	11. Chlorophyceae	Sphaeropleales	Neochloridaceae	Chlorotetraedron	incus	Chlorotetraedron incus			Chlorophyta	Chlorotetraedron incus	456								34	-49	34	34	33	34		34		P	Y	D	Q	Q	V	Q	Q	V	Q	G	N	G	K	K	G
A0A140H9L2	MKKIFFSILAIFLLNFTINSGAEAYPIFAQQNYENPREANGRIVCANCHLAQKSVELEVPQAVLPDTVFEAVVKIPYDQQVQQVQANGKKGDLNVGMVLILPEGFELAPTDRVPEEMQKKIGKLVYQTYSPDKKNILVVGPVPGKKYNEMVIPILSPDPATNKKVSYLKYPIYLGANRGRGQVYPDGSKSNNNVFNSSTTGKITSIAVVDKKGSHEITIEATNGQTVIEKIPAGPEILVKEGDNVFQDQPLTNNPNVGGFGQKDEEIVLQNPARIFGLLAFFSTVLLAQVLLVLKKKQFEKVQLAEMNF	Domain-1. Eukaryota,Clade-2. CAM,Phylum-4. Chlorophyta,Class-11. Chlorophyceae,Order-Sphaeropleales ,Family-Neochloridaceae ,Genus-Neochloris ,Species-aquatica ,Organism-Neochloris aquatica ,		1. Eukaryota	2. CAM	4. Chlorophyta	11. Chlorophyceae	Sphaeropleales	Neochloridaceae	Neochloris	aquatica	Neochloris aquatica			Chlorophyta	Neochloris aquatica	457								24	24	24	24	23	24		24		P	Y	D	Q	Q	V	Q	Q	V	Q	A	N	G	K	K	G
A0A140HB56	MSKLRYSNSFFVSLFTAILVGFSAVSSAEAYPIFAQQNYENPREANGRIVCANCHLAQKPVELEIPQSVFPNTVFEAVVKIPYDQQVKQVQGNGKKGDLNVGMVLILPEGFELAPADKIPEEMKKKVGNLYYGPYSPEKKNVLVVGPVPGNKYSEMTVPLLSPDPATNKTVSFLKYPIYLGGNRGRGQVYPDGSKSNNTVYNASTNGKIVSITSASKKGGFNVTIETANGDAVVEKIPAGPELVVAEGQVVQADQPLTTNPNVGGFGQKDEEIVLQNPARIYGLLAFFALVLLAQVLLVLKKKQFEKVQLAEMNF	Domain-1. Eukaryota,Clade-2. CAM,Phylum-4. Chlorophyta,Class-11. Chlorophyceae,Order-Sphaeropleales ,Family-Pseudomuriellaceae ,Genus-Pseudomuriella ,Species-schumacherensis ,Organism-Pseudomuriella schumacherensis (Green alga) ,		1. Eukaryota	2. CAM	4. Chlorophyta	11. Chlorophyceae	Sphaeropleales	Pseudomuriellaceae	Pseudomuriella	schumacherensis	Pseudomuriella schumacherensis (Green alga)			Chlorophyta	Pseudomuriella schumacherensis	458								30	30	-110	30	29	30		30		P	Y	D	Q	Q	V	K	Q	V	Q	G	N	G	K	K	G
A0A097KMJ1	MQKFSFYRLHFSFLKVFGNFLLNNLKIRLAFFDNLFQVREIRLNQKFNETAMIPLERELCSSRIEFSPEVLHHLQWSREFVACTSLKLVKVSLALSIILGTTNPLYANAYPIFAQQNYENPREANGRIVCANCHLAQKPVEIEVPQSVLPDTVFEAVVKIPYDQQVKQVLGNGKKGPLNVGAVLILPDGFQVAPPDRIPEEMKSKVGKLYFQPYNEDKKNILVVGPIPGKKYSEIVFPILSPDPAKNKNVSYLKYPIYVGGNRGRGQVYPDGSKSNNTIYNASTAGKIVQIQPLEKKGGYEISIETLNGDQIIEKVPPGPELIVNVGQTIQVDQPLTINPNVGGFGQMDTEIVLQNPARIQGLLLFFGFIIIAQIFLVLKKKQFEKVQLAEMNF	Domain-1. Eukaryota,Clade-2. CAM,Phylum-4. Chlorophyta,Class-11. Chlorophyceae,Order-Sphaeropleales ,Family-Radiococcaceae ,Genus-Neocystis ,Species-brevis ,Organism-Neocystis brevis ,		1. Eukaryota	2. CAM	4. Chlorophyta	11. Chlorophyceae	Sphaeropleales	Radiococcaceae	Neocystis	brevis	Neocystis brevis			Chlorophyta	Neocystis brevis	459								109	109	109	109	108	109		109		P	Y	D	Q	Q	V	K	Q	V	L	G	N	G	K	K	G
A0A140GIM4	MMTTRHLNQMFFTFLGVLFLGFATIAPANAYPIFAQQNYENPREANGRIVCANCHLAQKPVELEVPQAVLPDTVFEAVVSIPYDKQVQQVQANGKKGDLNVGMVLILPEGFELAPADRVPEEMKKKVGNLFYSPYSPEKKNILVVGPVPGKKYSEMVIPLLSPNPETNKTVGYLKYPIYFGGNRGRGQVYPDGSKSNNTVYNSPATGKITSIVPAGKKAIEITIEGANGNTVVEKVPAGPELLVKEGQFVQQDQPLTNNPNVGGFGQKDVEVVLQNPARIQGLLLFFVGVLTAQVLLVLKKKQFEKVQLAEMNF	Domain-1. Eukaryota,Clade-2. CAM,Phylum-4. Chlorophyta,Class-11. Chlorophyceae,Order-Sphaeropleales ,Family-Rotundellaceae ,Genus-Rotundella ,Species-rotunda ,Organism-Rotundella rotunda ,		1. Eukaryota	2. CAM	4. Chlorophyta	11. Chlorophyceae	Sphaeropleales	Rotundellaceae	Rotundella	rotunda	Rotundella rotunda			Chlorophyta	Rotundella rotunda	460								30	30	30	30	29	30		30		P	Y	D	K	Q	V	Q	Q	V	Q	A	N	G	K	K	G
A0A5J6XHL4	MNFFSNKTKAFITFFPLFSLVFTLAFTSFISFPSIANAYPIFAQQNYENPREANGRIVCANCHLAQKPVELEVPQAVLPDTVFEAVVKIPYDQQVKQVLGNGKKGDLNVGMVLILPEGFELAPADRVPEEMKKKVGKLFYQPYSPDKKNILVVGPIPGKKYSEMIVPILAPDPAKNKNVSFLKYPIYLGGNRGRGQVYPDGSKSNNTVYNSSIAGKITNITSLDKKGGFEITIETANGDSIVEKIPAGPELIVSQGQSVQPDQPLTNNPNVGGFGQKDVEIVLQNPARIQGLLVFFGSVLLAQVLLVLKKKQFEKVQLAEMNF	Domain-1. Eukaryota,Clade-2. CAM,Phylum-4. Chlorophyta,Class-11. Chlorophyceae,Order-Sphaeropleales ,Family-Scenedesmaceae ,Genus-Asterarcys ,Species-sp. ,Organism-Asterarcys sp. GP-2019 ,		1. Eukaryota	2. CAM	4. Chlorophyta	11. Chlorophyceae	Sphaeropleales	Scenedesmaceae	Asterarcys	sp.	Asterarcys sp. GP-2019			Chlorophyta	Asterarcys sp.	461								38	38	38	38	37	38		38		P	Y	D	Q	Q	V	K	Q	V	L	G	N	G	K	K	G
A0A2R4PAT1	METQKVSKLFSKKLRIYMSKNNKNIFCLFAIFSFVVTLGFTNFVPTANAYPIFAQQNYENPREANGRIVCANCHLAQKPVELEVPQAVLPDTVFEAVVQIPYDQQVQQVLGNGKKGDLNVGMVLILPEGFELAPADRVPEEIQKKVGKLFYQPYSPDKKNILVVGPVPGKKYSEMVIPILSPDPAKNKNVSFLKYPLYFGGNRGRGQVYPDGSKSNNTVYNSSVTGKITKIAAADKKGGVDVTIELANGESMVEKIPAGPQLIVTEGQSVVPDQPLTNNPNVGGFGQKDVEIVLQNPARIQGLLAFFATVLLAQVLLVLKKKQFEKVQLAEMNF	Domain-1. Eukaryota,Clade-2. CAM,Phylum-4. Chlorophyta,Class-11. Chlorophyceae,Order-Sphaeropleales ,Family-Scenedesmaceae ,Genus-Hariotina ,Species-reticulata ,Organism-Hariotina reticulata ,		1. Eukaryota	2. CAM	4. Chlorophyta	11. Chlorophyceae	Sphaeropleales	Scenedesmaceae	Hariotina	reticulata	Hariotina reticulata			Chlorophyta	Hariotina reticulata	462								49	49	49	49	48	49		49		P	Y	D	Q	Q	V	Q	Q	V	L	G	N	G	K	K	G
A0A2H4FMI4	MYMSKNKKNIFSLFAIFSLVMTLGFTNFAPTANAYPIFAQQNYENPREANGRIVCANCHLAQKPVELEVPQAVLPDTVFEAVVQIPYDQQVQQVLGNGKKGDLNVGMVLILPEGFELAPADRVPEEIQKKVGKLFYQPYSPDKKNILVVGPVPGKKYSEMVIPLLSPDPAKNKNVSFLKYPIYLGGNRGRGQVYPDGSKSNNTVYNASVAGKITNIAAADKKGGFNVTIEIANGESIVEKIPAGPQLIVSEGQSVVPDQPLTNNPNVGGFGQKDVEIVLQNPARIQGLLAFFATVLLAQVLLVLKKKQFEKVQLAEMNF	Domain-1. Eukaryota,Clade-2. CAM,Phylum-4. Chlorophyta,Class-11. Chlorophyceae,Order-Sphaeropleales ,Family-Scenedesmaceae ,Genus-Hariotina ,Species-sp. ,Organism-Hariotina sp. MMOGRB0030F ,		1. Eukaryota	2. CAM	4. Chlorophyta	11. Chlorophyceae	Sphaeropleales	Scenedesmaceae	Hariotina	sp.	Hariotina sp. MMOGRB0030F			Chlorophyta	Hariotina sp.	463								34	34	34	34	33	34		34		P	Y	D	Q	Q	V	Q	Q	V	L	G	N	G	K	K	G
A0A2H4FN19	MNSFSQKKKAFFSFFTIFSLFLGLGFTSLTQVAEAYPIFAQQNYENPREANGRIVCANCHLAQKPVELEVPQAVLPDTVFEAVVKIPYDQQVKQVLGNGKKGDLNVGMVLILPEGFELAPADRVPEEMKKKVGKLFYQPYSPDKKNILVVGPVPGKKYSEMVIPVLSPDPAKNKNVSFLKYPLYLGGNRGRGQVYPDGSKSNNTVYNASTAGKVTNIAPFDKKGGVEVTIETANGDSIIEKIPAGPELLVSVGQSVQQDQPLTNNPNVGGFGQKDVEIVLQNPARIQGLLVFFACVLLGQVLLVLKKKQFEKVQLAEMNF	Domain-1. Eukaryota,Clade-2. CAM,Phylum-4. Chlorophyta,Class-11. Chlorophyceae,Order-Sphaeropleales ,Family-Scenedesmaceae ,Genus-Pectinodesmus ,Species-pectinatus ,Organism-Pectinodesmus pectinatus ,		1. Eukaryota	2. CAM	4. Chlorophyta	11. Chlorophyceae	Sphaeropleales	Scenedesmaceae	Pectinodesmus	pectinatus	Pectinodesmus pectinatus			Chlorophyta	Pectinodesmus pectinatus	464								35	35	35	35	34	35		35		P	Y	D	Q	Q	V	K	Q	V	L	G	N	G	K	K	G
A0A249RWY0	MNFFTHKKNNFGSFVTIFSFVVALGVTNLTPAAEAYPIFAQQNYENPREANGRIVCANCHLAQKPVELEVPQAVLPDTVFEAVVKIPYDQQVQQVLGNGKKGDLNVGMVLILPDGFELAPADRVPEEMKKKVGKLFYQPYSPDKKNILVVGPVPGKKYSEMVIPILSPDPATNKNVSFLKYPIYFGGNRGRGQVYPDGSKSNNTVYNSSVTGKISNIAPFDKKGGVEITIETANGDSIVEKIPAGPQVIVTQGQTVQPDQPLTNNPNVGGFGQKDVEIVLQNPARIQGLLVFFATVLFAQVLLVLKKKQFEKVQLAEMNF	Domain-1. Eukaryota,Clade-2. CAM,Phylum-4. Chlorophyta,Class-11. Chlorophyceae,Order-Sphaeropleales ,Family-Scenedesmaceae ,Genus-Tetradesmus ,Species-obliquus ,Organism-Tetradesmus obliquus (Green alga) (Acutodesmus obliquus) ,		1. Eukaryota	2. CAM	4. Chlorophyta	11. Chlorophyceae	Sphaeropleales	Scenedesmaceae	Tetradesmus	obliquus	Tetradesmus obliquus (Green alga) (Acutodesmus obliquus)			Chlorophyta	Tetradesmus obliquus	465	11	37						35	35	35	35	34	35		35		P	Y	D	Q	Q	V	Q	Q	V	L	G	N	G	K	K	G
A0A140HA10	MKNLKSLFETQKTSFFNFLFSLLTFSIISNFVISSPAEAFPIFAQQNYANPREATGRIVCANCHLAQKPVELEVPQAVLPDTVFEAVIKIPYDQQVKQVLGNGKQGDLNVGMVLILPEGFELAPADRIPEEIKKKVGDLFYEPYSPEQKNMLVVGPVPGKKYSEMVVPILSPDPATNKNVSYLKYPIYLGGNRGRGQVYPDGSKSNNTVYNSAVTGKILEITPASKKGGYNITIETADGPTVEKIPPGPQLLVSVGQTVVPDQPLTSNPNVGGFGQKDGEIVLQNPARIQGLLVFFATVLVAQVLLVLKKKQFEKVQLAEMNF	Domain-1. Eukaryota,Clade-2. CAM,Phylum-4. Chlorophyta,Class-11. Chlorophyceae,Order-Sphaeropleales ,Family-Selenastraceae ,Genus-Kirchneriella ,Species-aperta ,Organism-Kirchneriella aperta ,		1. Eukaryota	2. CAM	4. Chlorophyta	11. Chlorophyceae	Sphaeropleales	Selenastraceae	Kirchneriella	aperta	Kirchneriella aperta			Chlorophyta	Kirchneriella aperta	466								39	39	-110	39	38	39		39		P	Y	D	Q	Q	V	K	Q	V	L	G	N	G	K	Q	G
A0A140GJ16	TSFFEAKKLSLFTLFFSLLTFVFGNECLIASPANAYPVFAQQNYANPREATGRIVCANCHLAQKPVELEVPQAVLPDTVFEAVVKIPYDQQVQQVLSNGKLGDLNVGMVLILPEGFELAPADRIPEEIKKKVGNLYYQPYSPEQKNILVVGPVPGKKYSEMVVPIVSPDPTTNRNVSYLKYPIYLGGNRGRGQVYPDGSKSNNTVFNASVSGKITDITPAGKKGGYNITIETANGTTVDKIPPGPQLLVSVGQTVVADQPLTNNPNVGGFGQKDAEIVLQNPARIQGLLVFFATVLVAQVLLVLKKKQFEKVQLAEMNF	Domain-1. Eukaryota,Clade-2. CAM,Phylum-4. Chlorophyta,Class-11. Chlorophyceae,Order-Sphaeropleales ,Family-Selenastraceae ,Genus-Ourococcus ,Species-multisporus ,Organism-Ourococcus multisporus ,		1. Eukaryota	2. CAM	4. Chlorophyta	11. Chlorophyceae	Sphaeropleales	Selenastraceae	Ourococcus	multisporus	Ourococcus multisporus			Chlorophyta	Ourococcus multisporus	467								35	35	35	35	34	35		35		P	Y	D	Q	Q	V	Q	Q	V	L	S	N	G	K	L	G
A0A2Z6FBQ2	MNKKFANNILFSFLTVLFVNSFLFTSTANAYPVFAQQNYANPREATGRIVCANCHLAQKPVELEVPQAVLPDTVFEAVVKIPYDQQVQQVLGNGKQGDLNVGMVLILPEGFELAPAERIPEEMKKKVGNLYYQPYSPEQKNILVVGPVPGKKYSEMVVPILSPDPATNKNVSFFKYPIYLGGNRGRGQVYPDGSKSNNTVYNSAVSGKITEITPTGKKGAYEITIETAEGLIVEKIPAGPQPVVSVGQTVVPDQPLTNNPNVGGFGQKDGEIVLQNPARIQGLLVFFATVLVAQVLLVLKKKQFEKVQLAEMNF	Domain-1. Eukaryota,Clade-2. CAM,Phylum-4. Chlorophyta,Class-11. Chlorophyceae,Order-Sphaeropleales ,Family-Selenastraceae ,Genus-Raphidocelis ,Species-subcapitata ,Organism-Raphidocelis subcapitata ,		1. Eukaryota	2. CAM	4. Chlorophyta	11. Chlorophyceae	Sphaeropleales	Selenastraceae	Raphidocelis	subcapitata	Raphidocelis subcapitata			Chlorophyta	Raphidocelis subcapitata	468		39						30	30	-103	30	29	30		30		P	Y	D	Q	Q	V	Q	Q	V	L	G	N	G	K	Q	G
A0A140HB10	MKFNFEKMFSLASNFGSAVVLSLFLSIINVSNVEAYPIFAQQNYENPREANGRIVCANCHLAQKPVELEVPQAVLPDTVFEAVVKIPYDQQIQQVLANGKKGELNVGMVLLLPEGFELAPSDRVPEEMKKKVGNLYYQPYSPEKKNILVVGPVPGKTYNEMVIPILSPDPATNKNVSYLKYPLYLGGNRGRGQVYPDGSKSNNTIYNASAAGKIVSIAPLGKKGGYQVTIETASGDQVVDKIPAGPELIVKEGQTLLPDQPLTNNPNVGGFGQKDVEIVLQNPARIQGLLVFFTFVLLAQVLLVLKKKQFEKVQLAEMNF	Domain-1. Eukaryota,Clade-2. CAM,Phylum-4. Chlorophyta,Class-11. Chlorophyceae,Order-Sphaeropleales ,Family-Sphaeropleaceae ,Genus-Ankyra ,Species-judayi ,Organism-Ankyra judayi ,		1. Eukaryota	2. CAM	4. Chlorophyta	11. Chlorophyceae	Sphaeropleales	Sphaeropleaceae	Ankyra	judayi	Ankyra judayi			Chlorophyta	Ankyra judayi	469								35	35	35	35	34	35		35		P	Y	D	Q	Q	I	Q	Q	V	L	A	N	G	K	K	G
A0A140GIU1	MMPFNFKEMSRPVMTFGSALVLSLFVSIINISNVEAYPIFAQQNYENPREANGRIVCANCHLAQKPVELEVPQAVLPDTVFEAVVKIPYDQQIQQVLANGKKGELNVGMVLILPEGFELAPSDRVPEEMKKKVGNLYYQPYSPEKKNILVVGPVPGKTYNEMVVPILSPDPAKNKNVSYLKYPIYLGGNRGRGQVYPDGSKSNNTIYNASAAGKIVSIAPLGKKGGYQVTIETANGDQIVDKVPAGPELIVKEGQTLQADQPLTNNPNVGGFGQKDVEIVLQNPARIQGLLAFFTFVLLAQVLLVLKKKQFEKVQLAEMNF	Domain-1. Eukaryota,Clade-2. CAM,Phylum-4. Chlorophyta,Class-11. Chlorophyceae,Order-Sphaeropleales ,Family-Sphaeropleaceae ,Genus-Atractomorpha ,Species-echinata ,Organism-Atractomorpha echinata ,		1. Eukaryota	2. CAM	4. Chlorophyta	11. Chlorophyceae	Sphaeropleales	Sphaeropleaceae	Atractomorpha	echinata	Atractomorpha echinata			Chlorophyta	Atractomorpha echinata	470								36	36	36	36	35	36		36		P	Y	D	Q	Q	I	Q	Q	V	L	A	N	G	K	K	G
A0A4D6C368	MPKHSLHPLTLILSVLVFMAPSSAAKAYPIFAQQGYEQPREATGRIVCANCHLAQKSVDLEVPQSVFPDTVFEANVSIPYDQQVKQVLGNGKKGNLNVGAVLILPEGFEIAPPDRIPAELAGKVGKLYFQPYSPDKKNMIVVGPVPGKKYSEMVFPILSPKVEQGSAVPYLKYPVYLGGNRGRGQVYPNGNKSNNTVYNASGAGRIESIQPVEEGGYTISIKTATGEILTDKIPAGPDLVVSVGDTVTADQPLTNNPNVGGFGQADGEIVLQDPTRVQGLIVFLGFITVAQTFLVLKKKQFEKVQLAEMNF	Domain-1. Eukaryota,Clade-2. CAM,Phylum-4. Chlorophyta,Class-12. Chloropicophyceae,Order-Chloropicales ,Family-Chloropicaceae ,Genus-Chloroparvula ,Species-japonica ,Organism-Chloroparvula japonica ,		1. Eukaryota	2. CAM	4. Chlorophyta	12. Chloropicophyceae	Chloropicales	Chloropicaceae	Chloroparvula	japonica	Chloroparvula japonica			Chlorophyta	Chloroparvula japonica	471								27	27	-110	27	26	27		27		P	Y	D	Q	Q	V	K	Q	V	L	G	N	G	K	K	G
A0A4D6C5F4	MPKHIVKFLAGVFTSTLACLALTSHAQAYPQFAQQGYEEPREPTGRIVCANCHLAEKPVDIELPQAVFPDSVFEANVQIPYDKKIKQVLGNGKKGGLNVGAVLILPEGFEIAPKDRIPEEISAKVGKLAFQPYSPEKKNIIIVGPLPGKKYMNMTFPILSPKKENNVNYGTYPIYLGGNRGRGQVYPTGDKSNNTIYTSSANGVIESITKDEKDSSIISIRDPKTNETTTEKVPVGPSLVVSVGDTLTSGQPLSNNPNVGGFGQADSEIVLQNPLRVELLIAFLGTITIAQIFLVLKKKQFEKVQLAEMNF	Domain-1. Eukaryota,Clade-2. CAM,Phylum-4. Chlorophyta,Class-12. Chloropicophyceae,Order-Chloropicales ,Family-Chloropicaceae ,Genus-Chloroparvula ,Species-pacifica ,Organism-Chloroparvula pacifica ,		1. Eukaryota	2. CAM	4. Chlorophyta	12. Chloropicophyceae	Chloropicales	Chloropicaceae	Chloroparvula	pacifica	Chloroparvula pacifica			Chlorophyta	Chloroparvula pacifica	472								28	28	28	26	25	28		28		P	Y	D	K	K	I	K	Q	V	L	G	N	G	K	K	G
A0A4D6C4L6	MPKHSLHPVALMMMSVLAFMAPSSGAQAYPIFAQQGYEQPREATGRIVCANCHLAEKPVDLELPQSVFPDTVFEANVSIPYDKSVKQVLGNGKKGPLNVGAVLILPEGFEIAPKDRIPEEIAGKVGKLYFQPYSPDKKNMIVVGPVPGKKYSEMVFPILSPKSESEGGVSYQKYAVYLGGNRGRGQVYPTGNKSNNTIYTAPGAGRISSIDPQEDGGFKINITADDGTVTTEAVPPGPELVVAVDQTVDKDQPLTINPNVGGFGQADTEIVLQNPTRVVSLIALLGFISVAQTFLVLKKKQFEKVQLAEMNF	Domain-1. Eukaryota,Clade-2. CAM,Phylum-4. Chlorophyta,Class-12. Chloropicophyceae,Order-Chloropicales ,Family-Chloropicaceae ,Genus-Chloroparvula ,Species-sp. ,Organism-Chloroparvula sp. RCC4572 ,		1. Eukaryota	2. CAM	4. Chlorophyta	12. Chloropicophyceae	Chloropicales	Chloropicaceae	Chloroparvula	sp.	Chloroparvula sp. RCC4572			Chlorophyta	Chloroparvula sp.	473								28	28	-110	28	27	28		28		P	Y	D	K	S	V	K	Q	V	L	G	N	G	K	K	G
A0A4D6C1X5	MPKHSLHPVALMMMSVLAFMAPSSGAQAYPIFAQQGYEQPREATGRIVCANCHLAEKPVDLELPQSVFPDTVFEANVSIPYDKSVKQVLGNGKKGPLNVGAVLILPEGFEIAPKDRIPEEIAGKVGKLYFQPYSPDKKNMIVVGPVPGKKYSEMVFPILSPKSESEGGVSYQKYAVYLGGNRGRGQVYPTGNKSNNTIYTAPEAGRISSIDPQEDGGFKINITADDGAVTTEAVPPGPELVVAVDQTVDKDQPLTINPNVGGFGQADTEIVLQNPTRVVSLIALLGFISVAQTFLVLKKKQFEKVQLAEMNF	Domain-1. Eukaryota,Clade-2. CAM,Phylum-4. Chlorophyta,Class-12. Chloropicophyceae,Order-Chloropicales ,Family-Chloropicaceae ,Genus-Chloroparvula ,Species-sp. ,Organism-Chloroparvula sp. RCC696 ,		1. Eukaryota	2. CAM	4. Chlorophyta	12. Chloropicophyceae	Chloropicales	Chloropicaceae	Chloroparvula	sp.	Chloroparvula sp. RCC696			Chlorophyta	Chloroparvula sp.	473								28	28	-110	28	27	28		28		P	Y	D	K	S	V	K	Q	V	L	G	N	G	K	K	G
A0A4D6C2J4	MPKHSLHPVALMMMSVLAFMAPSSGAQAYPIFAQQGYEQPREATGRIVCANCHLAEKPVDLELPQSVFPDTVFEANVSIPYDKSVKQVLGNGKKGPLNVGAVLILPEGFEIAPKDRIPEEIAGKVGKLYFQPYSPDKKNMVVVGPVPGKKYSEMVFPILSPKSEAEGGVSYQKYAVYLGGNRGRGQVYPTGNKSNNTIYTAPEAGRISSIDPQEDGGFKINITADNGNVATEAVPPGPELVVAVDQTVDKDQPLTINPNVGGFGQADTEIVLQNPTRVLSLIALLGFISVAQTFLVLKKKQFEKVQLAEMNF	Domain-1. Eukaryota,Clade-2. CAM,Phylum-4. Chlorophyta,Class-12. Chloropicophyceae,Order-Chloropicales ,Family-Chloropicaceae ,Genus-Chloroparvula ,Species-sp. ,Organism-Chloroparvula sp. RCC999 ,		1. Eukaryota	2. CAM	4. Chlorophyta	12. Chloropicophyceae	Chloropicales	Chloropicaceae	Chloroparvula	sp.	Chloroparvula sp. RCC999			Chlorophyta	Chloroparvula sp.	473								28	28	-110	28	27	28		28		P	Y	D	K	S	V	K	Q	V	L	G	N	G	K	K	G
A0A4D6C1W5	MRKLIGFFAFILGFIAINSPSQAYPIFAQQGYEEPREATGRIVCANCHLAQKPVDLELPQSVFPDSVFEANIHIPYDQQLKQVLGNGKKGGLNVGAVLILPEDFEIAPKDRIPEEISAKVGKLFFQPYSADKKNIVVVGPLPGKKYTDMVFPILSPKDPKNFLKYPVYLGGNRGRGQVYPSGEKSNNTVYNTPLAGKITDVKTNDEGKTLVTIVNSTTEKSATETIPAGPTLLVKVGDTVEQDQPLTNNPNVGGFGQADSEIVLQNPLRVIGLIAFLFTICLAQIFLVLKKKQFEKVQLADMNF	Domain-1. Eukaryota,Clade-2. CAM,Phylum-4. Chlorophyta,Class-12. Chloropicophyceae,Order-Chloropicales ,Family-Chloropicaceae ,Genus-Chloropicon ,Species-laureae ,Organism-Chloropicon laureae ,		1. Eukaryota	2. CAM	4. Chlorophyta	12. Chloropicophyceae	Chloropicales	Chloropicaceae	Chloropicon	laureae	Chloropicon laureae			Chlorophyta	Chloropicon laureae	476		40						23	23	23	19	18	23		23		P	Y	D	Q	Q	L	K	Q	V	L	G	N	G	K	K	G
A0A4D6C472	MRKLIGFFAFILGFIAISSPSQAYPIFAQQGYEEPREATGRIVCANCHLAQKPADVEMPQAVFPDTVFEANIHIPYDKSLKQVLGNGKKGGLNVGAVLILPEGFEIAPKDRIPEEISAKVGKLFFQPYSADKKNIVVVGPLPGKKNSDMVFPIISPEKPKNFLKYPVYLGANRGRGQVYPSGEKSNNTVYNSPAKGTITSIDVNEEGKNLITIVNPETEQSVTETIPPGPTLLVKVGDSVEADQPLTNNPNVGGFGQADTEIVLQNPFRVIGLIAFLFTICVAQIFLVLKKKQFEKVQLADMNF	Domain-1. Eukaryota,Clade-2. CAM,Phylum-4. Chlorophyta,Class-12. Chloropicophyceae,Order-Chloropicales ,Family-Chloropicaceae ,Genus-Chloropicon ,Species-mariensis ,Organism-Chloropicon mariensis ,		1. Eukaryota	2. CAM	4. Chlorophyta	12. Chloropicophyceae	Chloropicales	Chloropicaceae	Chloropicon	mariensis	Chloropicon mariensis			Chlorophyta	Chloropicon mariensis	477								23	23	23	19	18	23		23		P	Y	D	K	S	L	K	Q	V	L	G	N	G	K	K	G
A0A4D6C4T8	MRKLIGFIAFILTFIFISEPSEAYPIFAQQGYETPREATGRIVCANCHLAQKPVDLELPQAVFPDSVFEANVHIPYDQQIKQVLGNGKKGGLNVGAVLILPDDFEIAPADRIPSEISEKVGKLFFQPYSPDKKNMIVVGPLPGKKYTDMVFPILSPSNPKNFLKFPVYLGGNRGRGQVYPDGSRSNNTVYNSPASGQITAIEQGDKGASLITIVENDQAVTETIPAGPEILVKVGDFIKADEPLTNNPNVGGFGQADSEVVLQNPFRVQALIAFLGCIIIAQLFLVLKKKQFEKVQLSDMNF	Domain-1. Eukaryota,Clade-2. CAM,Phylum-4. Chlorophyta,Class-12. Chloropicophyceae,Order-Chloropicales ,Family-Chloropicaceae ,Genus-Chloropicon ,Species-maureeniae ,Organism-Chloropicon maureeniae ,		1. Eukaryota	2. CAM	4. Chlorophyta	12. Chloropicophyceae	Chloropicales	Chloropicaceae	Chloropicon	maureeniae	Chloropicon maureeniae			Chlorophyta	Chloropicon maureeniae	478								23	23	-110	19	18	23		23		P	Y	D	Q	Q	I	K	Q	V	L	G	N	G	K	K	G
A0A088CIL2	MRKLIGFFAFIFGFIAINSPSQAYPIFAQQGYENPREANGRIVCANCHLAQKPVDIELPQAVFPDTVFEADIHVPYDVSLKQVLGNGKKGGLNVGAVLILPEGFEVAPKDRIPEEISAKVGKLFFQPYSAEKKNIIVVGPLPGKKYTDMVFPILSPQNPKNFLKYPVYLGGNRGRGQVYPSGEKSNNTVYNSPIAGKITAIDTDAEGKSLISILNNESGETKNTTVPPGPTLLVKVGDTVTNDQPITNNPNVGGFGQTEGEIVLQNPLRVIGLIVFLFTICLAQIFLVLKKKQFEKVQLADMNF	Domain-1. Eukaryota,Clade-2. CAM,Phylum-4. Chlorophyta,Class-12. Chloropicophyceae,Order-Chloropicales ,Family-Chloropicaceae ,Genus-Chloropicon ,Species-primus ,Organism-Chloropicon primus ,		1. Eukaryota	2. CAM	4. Chlorophyta	12. Chloropicophyceae	Chloropicales	Chloropicaceae	Chloropicon	primus	Chloropicon primus			Chlorophyta	Chloropicon primus	479		41						23	23	23	19	18	23		23		P	Y	D	V	S	L	K	Q	V	L	G	N	G	K	K	G
A0A4D6C4S7	MRKLIGFFAFIFGFIALSSPSQAYPIFAQQGYDYPREANGRIVCANCHLAQKPVDIEMPQAVFPDTVFEANIHIPYDQSLKQVLGNGKKGGLNVGAVLILPEGFEIAPKDRIPEEISTKVGKLFFQPYAADKKNIIVVGPLPGKKYSDMVFPVLSPKDPKNFLKFPVYLGGNRGRGQVYPSGEKSNNTVYTSPAKGAITAIDTDPEGKSVISIFDKDADKTVNTTIPAGPTLLVKVGDTLAADQPLTNNPNVGGFGQADTEIVLQNPLRVIGLIVFLFTICVAQIFLVLKKKQFEKVQLADMNF	Domain-1. Eukaryota,Clade-2. CAM,Phylum-4. Chlorophyta,Class-12. Chloropicophyceae,Order-Chloropicales ,Family-Chloropicaceae ,Genus-Chloropicon ,Species-roscoffensis ,Organism-Chloropicon roscoffensis ,		1. Eukaryota	2. CAM	4. Chlorophyta	12. Chloropicophyceae	Chloropicales	Chloropicaceae	Chloropicon	roscoffensis	Chloropicon roscoffensis			Chlorophyta	Chloropicon roscoffensis	480								23	23	23	19	18	23		23		P	Y	D	Q	S	L	K	Q	V	L	G	N	G	K	K	G
A0A4D6C3K4	MRKLIGFFAFIFGFIAINSPSQAYPIFAQQGYEYPREATGRIVCANCHLAQKPADLELPQAVFPDTVFEANIHIPYDQQLKQVLGNGKKGGLNVGAVLILPEGFEVAPKDRIPEEISAKVGKLFFQPYAADKKNIIVVGPLPGKKYSDMVFPILSPKDPKNFLKYPVYLGANRGRGQVYPSGEKSNNTVYTASASGQITAIDKNEEGKSLITIFNKEAEKSVTETVPPGPTLLVKVGDTVSADQPLTNNPNVGGFGQADAEIVLQNPLRVIGLIVFLFTICLAQIFLVLKKKQFEKVQLADMNF	Domain-1. Eukaryota,Clade-2. CAM,Phylum-4. Chlorophyta,Class-12. Chloropicophyceae,Order-Chloropicales ,Family-Chloropicaceae ,Genus-Chloropicon ,Species-sieburthii ,Organism-Chloropicon sieburthii ,		1. Eukaryota	2. CAM	4. Chlorophyta	12. Chloropicophyceae	Chloropicales	Chloropicaceae	Chloropicon	sieburthii	Chloropicon sieburthii			Chlorophyta	Chloropicon sieburthii	481								23	23	23	19	18	23		23		P	Y	D	Q	Q	L	K	Q	V	L	G	N	G	K	K	G
A0A4D6C3W5	MRKLYSFFVFIMGLTFVISPSQAYPIFAQQGYEYPREATGRIVCANCHLAEKPVDLELPQAIFPDTVFEANVHIPYDQQIKQVLGNGKKGGLNVGAVLILPEEFEIAPADRIPEEISAKVGKLFFQPYSPDKKNIVVVGPLPGKKYTDMVFPVISPSNPKSFLKYPVYLGGNRGRGQVYPDGSKSNNTVYNSPVSGTITNIEPGEKGSSVLTITKNDTTTVNEIIPAGPEFLVKVGDLVEADQPLTNNPNVGGFGQADTEIVLQNPLRVQVLIVFLGLIVVAQIFLVLKKKQFEKVQLAEMNF	Domain-1. Eukaryota,Clade-2. CAM,Phylum-4. Chlorophyta,Class-12. Chloropicophyceae,Order-Chloropicales ,Family-Chloropicaceae ,Genus-Chloropicon ,Species-sp. ,Organism-Chloropicon sp. RCC4434 ,		1. Eukaryota	2. CAM	4. Chlorophyta	12. Chloropicophyceae	Chloropicales	Chloropicaceae	Chloropicon	sp.	Chloropicon sp. RCC4434			Chlorophyta	Chloropicon sp.	482								23	23	23	19	18	23		23		P	Y	D	Q	Q	I	K	Q	V	L	G	N	G	K	K	G
[truncated: 1,196 more rows]
[truncated: 91 more columns]

## Sheet: petE
Entry	Sequence	new Name		Domain	Clade	Phylum	Class	Order	Family	Genus	Species	Organism			Group	Name	petA	petE	psaF					1	1	2	3	4	1		2		7	8	9	10	11	12	13	14	15	16	17		1		32	33	34
[truncated: 1,176 more rows]
[truncated: 88 more columns]

## Sheet: psaF
Entry	Sequence	new Name		Domain	Clade	Phylum	Class	Order	Family	Genus	Species	Organism			Group	Name	petA	petE	psaF					3	1	2	3	4	1		2		7	8	9	10	11	12	13	14	15	16	17	18	19	20	21	22	23
[truncated: 344 more rows]
[truncated: 14 more columns]

## Sheet: Alighn Order
													Residue		7	8	9	10	11	12	13		33	34	35	36	37	38	39	40	41	42	43	44	45	46	47	48	49	50	51	52	53	54	55	56	57	58	59
[truncated: 636 more rows]
[truncated: 108 more columns]

## Sheet: Pic
						Order	7	8	9	10	11	12	13		38	39	40	41	42	43	44	45	46	47	48	49	50	51	52	53	54	55	56	57	58	Δ₁	Δ₂	59	60	61	62	63			Order	9	10	11	12
[truncated: 16 more rows]
[truncated: 144 more columns]
