# Supplementary material for: Insights into plastocyanin–cytochrome b6f complex formation: The role of plastocyanin phosphorylation
Source: Plant Physiol. 2025 Jun 24;198(4):kiaf269. doi: 10.1093/plphys/kiaf269 (PMC12341890; doi:10.1093/plphys/kiaf269)
Supplement: kiaf269_Supplementary_Data [file kiaf269_supplementary_data.zip › Supplementary File S4a- exportPDB_superposedPC_00.pdb]

CRYST1  102.454  171.205  351.009  90.00  90.00  90.00 I 2 2 2       0
ATOM      1  N   TYR A   1      36.028 134.575  93.313  1.00 64.57      A    N  
ATOM      2  CA  TYR A   1      37.426 134.060  93.293  1.00 64.85      A    C  
ATOM      3  C   TYR A   1      38.394 135.171  93.658  1.00 64.54      A    C  
ATOM      4  O   TYR A   1      38.135 136.348  93.403  1.00 64.93      A    O  
ATOM      5  CB  TYR A   1      37.816 133.553  91.897  1.00 73.75      A    C  
ATOM      6  CG  TYR A   1      36.943 132.460  91.324  1.00 75.08      A    C  
ATOM      7  CD1 TYR A   1      36.910 131.188  91.899  1.00 76.44      A    C  
ATOM      8  CD2 TYR A   1      36.144 132.701  90.202  1.00 75.93      A    C  
ATOM      9  CE1 TYR A   1      36.100 130.185  91.371  1.00 77.67      A    C  
ATOM     10  CE2 TYR A   1      35.329 131.711  89.670  1.00 77.23      A    C  
ATOM     11  CZ  TYR A   1      35.309 130.455  90.257  1.00 77.70      A    C  
ATOM     12  OH  TYR A   1      34.484 129.476  89.747  1.00 78.10      A    O  
ATOM     13  N   PRO A   2      39.532 134.808  94.257  1.00 53.65      A    N  
ATOM     14  CA  PRO A   2      40.525 135.811  94.633  1.00 53.29      A    C  
ATOM     15  C   PRO A   2      40.940 136.594  93.389  1.00 53.01      A    C  
ATOM     16  O   PRO A   2      41.197 137.796  93.450  1.00 52.84      A    O  
ATOM     17  CB  PRO A   2      41.662 134.971  95.194  1.00 43.70      A    C  
ATOM     18  CG  PRO A   2      40.953 133.794  95.786  1.00 44.07      A    C  
ATOM     19  CD  PRO A   2      39.923 133.470  94.734  1.00 44.10      A    C  
ATOM     20  N   VAL A   3      41.002 135.914  92.251  1.00 65.72      A    N  
ATOM     21  CA  VAL A   3      41.370 136.607  91.028  1.00 65.65      A    C  
ATOM     22  C   VAL A   3      40.341 137.694  90.739  1.00 65.64      A    C  
ATOM     23  O   VAL A   3      40.696 138.776  90.286  1.00 65.88      A    O  
ATOM     24  CB  VAL A   3      41.473 135.643  89.817  1.00 49.52      A    C  
ATOM     25  CG1 VAL A   3      40.208 134.832  89.686  1.00 49.39      A    C  
ATOM     26  CG2 VAL A   3      41.732 136.434  88.551  1.00 48.83      A    C  
ATOM     27  N   PHE A   4      39.070 137.412  91.011  1.00 65.91      A    N  
ATOM     28  CA  PHE A   4      38.026 138.405  90.779  1.00 66.15      A    C  
ATOM     29  C   PHE A   4      38.377 139.666  91.539  1.00 66.30      A    C  
ATOM     30  O   PHE A   4      38.262 140.781  91.018  1.00 66.47      A    O  
ATOM     31  CB  PHE A   4      36.670 137.903  91.268  1.00 89.45      A    C  
ATOM     32  CG  PHE A   4      35.952 137.048  90.282  1.00 90.02      A    C  
ATOM     33  CD1 PHE A   4      36.072 137.291  88.919  1.00 90.36      A    C  
ATOM     34  CD2 PHE A   4      35.121 136.028  90.707  1.00 90.83      A    C  
ATOM     35  CE1 PHE A   4      35.369 136.531  87.999  1.00 89.25      A    C  
ATOM     36  CE2 PHE A   4      34.413 135.263  89.791  1.00 90.84      A    C  
ATOM     37  CZ  PHE A   4      34.538 135.515  88.437  1.00 89.17      A    C  
ATOM     38  N   ALA A   5      38.794 139.468  92.786  1.00 64.64      A    N  
ATOM     39  CA  ALA A   5      39.192 140.562  93.658  1.00 64.60      A    C  
ATOM     40  C   ALA A   5      40.327 141.281  92.958  1.00 64.56      A    C  
ATOM     41  O   ALA A   5      40.225 142.458  92.622  1.00 64.49      A    O  
ATOM     42  CB  ALA A   5      39.666 140.010  95.002  1.00 50.37      A    C  
ATOM     43  N   GLN A   6      41.406 140.544  92.733  1.00 59.98      A    N  
ATOM     44  CA  GLN A   6      42.576 141.084  92.071  1.00 60.44      A    C  
ATOM     45  C   GLN A   6      42.208 141.901  90.837  1.00 60.53      A    C  
ATOM     46  O   GLN A   6      42.713 143.010  90.635  1.00 60.45      A    O  
ATOM     47  CB  GLN A   6      43.513 139.942  91.685  1.00 53.15      A    C  
ATOM     48  CG  GLN A   6      43.992 139.169  92.883  1.00 53.74      A    C  
ATOM     49  CD  GLN A   6      44.845 137.977  92.519  1.00 55.00      A    C  
ATOM     50  NE2 GLN A   6      46.098 137.994  92.955  1.00 55.58      A    N  
ATOM     51  OE1 GLN A   6      44.383 137.047  91.860  1.00 56.18      A    O  
ATOM     52  N   GLN A   7      41.313 141.356  90.026  1.00 66.56      A    N  
ATOM     53  CA  GLN A   7      40.901 142.015  88.802  1.00 66.55      A    C  
ATOM     54  C   GLN A   7      40.018 143.232  89.021  1.00 66.42      A    C  
ATOM     55  O   GLN A   7      40.038 144.154  88.212  1.00 66.42      A    O  
ATOM     56  CB  GLN A   7      40.170 141.020  87.901  1.00 85.52      A    C  
ATOM     57  CG  GLN A   7      40.945 139.741  87.648  1.00 86.23      A    C  
ATOM     58  CD  GLN A   7      40.245 138.808  86.679  1.00 86.94      A    C  
ATOM     59  NE2 GLN A   7      41.023 138.158  85.817  1.00 86.46      A    N  
ATOM     60  OE1 GLN A   7      39.019 138.663  86.712  1.00 87.27      A    O  
ATOM     61  N   ASN A   8      39.257 143.252  90.112  1.00 73.53      A    N  
ATOM     62  CA  ASN A   8      38.341 144.363  90.363  1.00 73.40      A    C  
ATOM     63  C   ASN A   8      38.604 145.205  91.611  1.00 73.13      A    C  
ATOM     64  O   ASN A   8      37.818 146.098  91.943  1.00 73.71      A    O  
ATOM     65  CB  ASN A   8      36.917 143.822  90.413  1.00 91.63      A    C  
ATOM     66  CG  ASN A   8      36.522 143.134  89.133  1.00 93.05      A    C  
ATOM     67  ND2 ASN A   8      36.465 141.803  89.162  1.00 94.01      A    N  
ATOM     68  OD1 ASN A   8      36.285 143.789  88.121  1.00 94.87      A    O  
ATOM     69  N   TYR A   9      39.702 144.927  92.303  1.00 60.49      A    N  
ATOM     70  CA  TYR A   9      40.033 145.671  93.509  1.00 59.10      A    C  
ATOM     71  C   TYR A   9      41.533 145.823  93.654  1.00 58.99      A    C  
ATOM     72  O   TYR A   9      42.251 144.847  93.888  1.00 58.62      A    O  
ATOM     73  CB  TYR A   9      39.453 144.962  94.731  1.00 61.78      A    C  
ATOM     74  CG  TYR A   9      37.949 144.946  94.734  1.00 60.59      A    C  
ATOM     75  CD1 TYR A   9      37.238 143.791  94.420  1.00 60.43      A    C  
ATOM     76  CD2 TYR A   9      37.235 146.103  95.018  1.00 60.70      A    C  
ATOM     77  CE1 TYR A   9      35.839 143.795  94.391  1.00 61.64      A    C  
ATOM     78  CE2 TYR A   9      35.850 146.121  94.994  1.00 61.15      A    C  
ATOM     79  CZ  TYR A   9      35.153 144.969  94.681  1.00 61.90      A    C  
ATOM     80  OH  TYR A   9      33.775 145.011  94.672  1.00 62.21      A    O  
ATOM     81  N   ALA A  10      41.999 147.058  93.499  1.00 63.26      A    N  
ATOM     82  CA  ALA A  10      43.419 147.354  93.607  1.00 63.19      A    C  
ATOM     83  C   ALA A  10      43.875 147.021  95.010  1.00 63.60      A    C  
ATOM     84  O   ALA A  10      44.943 146.453  95.207  1.00 64.14      A    O  
ATOM     85  CB  ALA A  10      43.658 148.805  93.324  1.00 31.96      A    C  
ATOM     86  N   ASN A  11      43.047 147.385  95.981  1.00 60.69      A    N  
ATOM     87  CA  ASN A  11      43.338 147.132  97.379  1.00 60.44      A    C  
ATOM     88  C   ASN A  11      42.235 146.246  97.954  1.00 60.59      A    C  
ATOM     89  O   ASN A  11      41.084 146.666  98.078  1.00 60.81      A    O  
ATOM     90  CB  ASN A  11      43.378 148.452  98.130  1.00 57.67      A    C  
ATOM     91  CG  ASN A  11      43.844 148.294  99.551  1.00 56.66      A    C  
ATOM     92  ND2 ASN A  11      44.349 149.379 100.115  1.00 56.59      A    N  
ATOM     93  OD1 ASN A  11      43.739 147.215 100.148  1.00 55.70      A    O  
ATOM     94  N   PRO A  12      42.578 145.007  98.322  1.00 53.77      A    N  
ATOM     95  CA  PRO A  12      41.616 144.056  98.880  1.00 53.33      A    C  
ATOM     96  C   PRO A  12      40.985 144.476 100.201  1.00 53.29      A    C  
ATOM     97  O   PRO A  12      40.071 143.801 100.689  1.00 53.16      A    O  
ATOM     98  CB  PRO A  12      42.441 142.782  99.022  1.00 44.91      A    C  
ATOM     99  CG  PRO A  12      43.797 143.316  99.342  1.00 44.99      A    C  
ATOM    100  CD  PRO A  12      43.939 144.447  98.343  1.00 45.35      A    C  
ATOM    101  N   ARG A  13      41.465 145.571 100.790  1.00 55.97      A    N  
ATOM    102  CA  ARG A  13      40.910 146.037 102.065  1.00 56.04      A    C  
ATOM    103  C   ARG A  13      40.356 147.453 101.965  1.00 56.50      A    C  
ATOM    104  O   ARG A  13      41.025 148.361 101.479  1.00 56.73      A    O  
ATOM    105  CB  ARG A  13      41.971 145.960 103.161  1.00 55.87      A    C  
ATOM    106  CG  ARG A  13      41.466 146.237 104.575  1.00 54.60      A    C  
ATOM    107  CD  ARG A  13      42.558 145.870 105.584  1.00 53.54      A    C  
ATOM    108  NE  ARG A  13      42.166 146.015 106.986  1.00 54.43      A    N  
ATOM    109  CZ  ARG A  13      42.340 147.116 107.717  1.00 54.67      A    C  
ATOM    110  NH1 ARG A  13      42.901 148.195 107.186  1.00 53.84      A    N  
ATOM    111  NH2 ARG A  13      41.969 147.126 108.995  1.00 52.91      A    N  
ATOM    112  N   GLU A  14      39.122 147.629 102.429  1.00 60.35      A    N  
ATOM    113  CA  GLU A  14      38.453 148.923 102.380  1.00 60.94      A    C  
ATOM    114  C   GLU A  14      38.720 149.776 103.626  1.00 60.93      A    C  
ATOM    115  O   GLU A  14      39.119 149.265 104.678  1.00 60.73      A    O  
ATOM    116  CB  GLU A  14      36.949 148.716 102.182  1.00 77.40      A    C  
ATOM    117  CG  GLU A  14      36.640 147.648 101.140  1.00 79.98      A    C  
ATOM    118  CD  GLU A  14      35.196 147.661 100.654  1.00 83.75      A    C  
ATOM    119  OE1 GLU A  14      34.275 147.682 101.502  1.00 86.61      A    O  
ATOM    120  OE2 GLU A  14      34.987 147.637  99.416  1.00 83.06      A    O  
ATOM    121  N   ALA A  15      38.496 151.081 103.488  1.00 55.47      A    N  
ATOM    122  CA  ALA A  15      38.721 152.036 104.563  1.00 55.49      A    C  
ATOM    123  C   ALA A  15      38.255 151.542 105.914  1.00 55.48      A    C  
ATOM    124  O   ALA A  15      38.983 151.643 106.898  1.00 55.54      A    O  
ATOM    125  CB  ALA A  15      38.038 153.338 104.236  1.00 58.70      A    C  
ATOM    126  N   ASN A  16      37.045 151.005 105.975  1.00 49.79      A    N  
ATOM    127  CA  ASN A  16      36.524 150.528 107.245  1.00 49.70      A    C  
ATOM    128  C   ASN A  16      37.005 149.131 107.621  1.00 50.20      A    C  
ATOM    129  O   ASN A  16      36.470 148.518 108.547  1.00 50.70      A    O  
ATOM    130  CB  ASN A  16      35.005 150.566 107.228  1.00 58.59      A    C  
ATOM    131  CG  ASN A  16      34.420 149.678 106.170  1.00 57.83      A    C  
ATOM    132  ND2 ASN A  16      33.305 149.044 106.491  1.00 58.32      A    N  
ATOM    133  OD1 ASN A  16      34.952 149.571 105.068  1.00 56.33      A    O  
ATOM    134  N   GLY A  17      38.007 148.630 106.898  1.00 52.38      A    N  
ATOM    135  CA  GLY A  17      38.564 147.319 107.201  1.00 52.73      A    C  
ATOM    136  C   GLY A  17      37.856 146.110 106.620  1.00 52.95      A    C  
ATOM    137  O   GLY A  17      38.256 144.963 106.857  1.00 53.08      A    O  
ATOM    138  N   ARG A  18      36.801 146.363 105.860  1.00 62.03      A    N  
ATOM    139  CA  ARG A  18      36.039 145.299 105.231  1.00 62.77      A    C  
ATOM    140  C   ARG A  18      36.845 144.751 104.055  1.00 62.49      A    C  
ATOM    141  O   ARG A  18      37.440 145.513 103.296  1.00 62.30      A    O  
ATOM    142  CB  ARG A  18      34.705 145.868 104.749  1.00 98.20      A    C  
ATOM    143  CG  ARG A  18      33.745 144.886 104.122  1.00100.58      A    C  
ATOM    144  CD  ARG A  18      32.617 145.675 103.491  1.00105.71      A    C  
ATOM    145  NE  ARG A  18      31.752 144.866 102.641  1.00109.55      A    N  
ATOM    146  CZ  ARG A  18      30.957 145.368 101.698  1.00111.23      A    C  
ATOM    147  NH1 ARG A  18      30.919 146.679 101.480  1.00111.55      A    N  
ATOM    148  NH2 ARG A  18      30.193 144.560 100.973  1.00112.02      A    N  
ATOM    149  N   ILE A  19      36.889 143.429 103.921  1.00 53.17      A    N  
ATOM    150  CA  ILE A  19      37.596 142.794 102.814  1.00 54.01      A    C  
ATOM    151  C   ILE A  19      36.618 142.674 101.636  1.00 54.92      A    C  
ATOM    152  O   ILE A  19      35.455 142.308 101.817  1.00 55.31      A    O  
ATOM    153  CB  ILE A  19      38.102 141.382 103.193  1.00 56.32      A    C  
ATOM    154  CG1 ILE A  19      39.097 141.475 104.348  1.00 55.33      A    C  
ATOM    155  CG2 ILE A  19      38.795 140.740 102.006  1.00 56.71      A    C  
ATOM    156  CD1 ILE A  19      40.323 142.283 104.005  1.00 54.38      A    C  
ATOM    157  N   VAL A  20      37.099 142.979 100.435  1.00 54.15      A    N  
ATOM    158  CA  VAL A  20      36.272 142.942  99.231  1.00 54.72      A    C  
ATOM    159  C   VAL A  20      35.579 141.625  98.891  1.00 55.53      A    C  
ATOM    160  O   VAL A  20      34.526 141.645  98.253  1.00 55.57      A    O  
ATOM    161  CB  VAL A  20      37.080 143.370  98.001  1.00 56.19      A    C  
ATOM    162  CG1 VAL A  20      37.662 144.761  98.227  1.00 55.89      A    C  
ATOM    163  CG2 VAL A  20      38.174 142.345  97.722  1.00 55.73      A    C  
ATOM    164  N   CYS A  21      36.145 140.488  99.294  1.00 64.42      A    N  
ATOM    165  CA  CYS A  21      35.503 139.215  98.977  1.00 65.73      A    C  
ATOM    166  C   CYS A  21      34.053 139.264  99.428  1.00 65.39      A    C  
ATOM    167  O   CYS A  21      33.236 138.457  98.998  1.00 65.57      A    O  
ATOM    168  CB  CYS A  21      36.180 138.030  99.667  1.00111.63      A    C  
ATOM    169  SG  CYS A  21      37.980 137.974  99.574  1.00116.95      A    S  
ATOM    170  N   ALA A  22      33.729 140.227 100.282  1.00 63.99      A    N  
ATOM    171  CA  ALA A  22      32.376 140.355 100.801  1.00 63.89      A    C  
ATOM    172  C   ALA A  22      31.423 141.163  99.937  1.00 63.93      A    C  
ATOM    173  O   ALA A  22      30.218 141.169 100.185  1.00 64.18      A    O  
ATOM    174  CB  ALA A  22      32.418 140.938 102.166  1.00 16.03      A    C  
ATOM    175  N   ASN A  23      31.946 141.858  98.938  1.00 69.16      A    N  
ATOM    176  CA  ASN A  23      31.069 142.620  98.069  1.00 68.90      A    C  
ATOM    177  C   ASN A  23      30.179 141.643  97.306  1.00 68.33      A    C  
ATOM    178  O   ASN A  23      29.033 141.957  96.998  1.00 68.19      A    O  
ATOM    179  CB  ASN A  23      31.874 143.446  97.075  1.00 83.79      A    C  
ATOM    180  CG  ASN A  23      32.735 144.477  97.748  1.00 84.68      A    C  
ATOM    181  ND2 ASN A  23      34.046 144.376  97.548  1.00 85.53      A    N  
ATOM    182  OD1 ASN A  23      32.233 145.357  98.444  1.00 86.77      A    O  
ATOM    183  N   CYS A  24      30.710 140.454  97.021  1.00 66.63      A    N  
ATOM    184  CA  CYS A  24      29.971 139.435  96.279  1.00 66.40      A    C  
ATOM    185  C   CYS A  24      29.584 138.229  97.128  1.00 66.26      A    C  
ATOM    186  O   CYS A  24      28.451 137.757  97.066  1.00 65.92      A    O  
ATOM    187  CB  CYS A  24      30.799 138.965  95.100  1.00 68.30      A    C  
ATOM    188  SG  CYS A  24      31.491 140.293  94.089  1.00 68.24      A    S  
ATOM    189  N   HIS A  25      30.535 137.713  97.896  1.00 64.74      A    N  
ATOM    190  CA  HIS A  25      30.282 136.574  98.778  1.00 64.69      A    C  
ATOM    191  C   HIS A  25      29.492 137.138  99.970  1.00 64.31      A    C  
ATOM    192  O   HIS A  25      30.074 137.558 100.964  1.00 64.39      A    O  
ATOM    193  CB  HIS A  25      31.628 135.965  99.224  1.00 72.37      A    C  
ATOM    194  CG  HIS A  25      32.336 135.197  98.143  1.00 73.19      A    C  
ATOM    195  CD2 HIS A  25      33.097 135.605  97.095  1.00 73.97      A    C  
ATOM    196  ND1 HIS A  25      32.241 133.827  98.032  1.00 73.54      A    N  
ATOM    197  CE1 HIS A  25      32.905 133.424  96.962  1.00 73.49      A    C  
ATOM    198  NE2 HIS A  25      33.434 134.483  96.374  1.00 73.47      A    N  
ATOM    199  N   LEU A  26      28.164 137.142  99.857  1.00 50.02      A    N  
ATOM    200  CA  LEU A  26      27.274 137.714 100.872  1.00 50.18      A    C  
ATOM    201  C   LEU A  26      26.976 136.937 102.156  1.00 51.08      A    C  
ATOM    202  O   LEU A  26      26.360 137.479 103.078  1.00 51.16      A    O  
ATOM    203  CB  LEU A  26      25.947 138.089 100.223  1.00 43.06      A    C  
ATOM    204  CG  LEU A  26      26.050 138.798  98.873  1.00 41.76      A    C  
ATOM    205  CD1 LEU A  26      24.678 139.315  98.496  1.00 40.02      A    C  
ATOM    206  CD2 LEU A  26      27.049 139.961  98.940  1.00 40.77      A    C  
ATOM    207  N   ALA A  27      27.377 135.672 102.225  1.00 68.04      A    N  
ATOM    208  CA  ALA A  27      27.132 134.892 103.434  1.00 68.34      A    C  
ATOM    209  C   ALA A  27      28.209 135.275 104.425  1.00 68.81      A    C  
ATOM    210  O   ALA A  27      29.157 135.980 104.078  1.00 68.77      A    O  
ATOM    211  CB  ALA A  27      27.204 133.408 103.131  1.00 93.25      A    C  
ATOM    212  N   GLN A  28      28.073 134.812 105.661  1.00 75.55      A    N  
ATOM    213  CA  GLN A  28      29.055 135.123 106.690  1.00 76.02      A    C  
ATOM    214  C   GLN A  28      29.355 133.903 107.538  1.00 75.40      A    C  
ATOM    215  O   GLN A  28      28.453 133.299 108.106  1.00 75.55      A    O  
ATOM    216  CB  GLN A  28      28.539 136.266 107.565  1.00101.69      A    C  
ATOM    217  CG  GLN A  28      29.432 136.632 108.735  1.00105.42      A    C  
ATOM    218  CD  GLN A  28      29.086 137.994 109.327  1.00111.71      A    C  
ATOM    219  NE2 GLN A  28      28.381 138.819 108.556  1.00113.41      A    N  
ATOM    220  OE1 GLN A  28      29.458 138.303 110.458  1.00113.15      A    O  
ATOM    221  N   LYS A  29      30.626 133.524 107.600  1.00 57.99      A    N  
ATOM    222  CA  LYS A  29      31.035 132.379 108.405  1.00 57.38      A    C  
ATOM    223  C   LYS A  29      32.388 132.588 109.077  1.00 56.55      A    C  
ATOM    224  O   LYS A  29      33.363 133.021 108.449  1.00 56.60      A    O  
ATOM    225  CB  LYS A  29      31.059 131.095 107.567  1.00 83.94      A    C  
ATOM    226  CG  LYS A  29      29.681 130.614 107.166  1.00 85.28      A    C  
ATOM    227  CD  LYS A  29      29.682 129.158 106.742  1.00 86.53      A    C  
ATOM    228  CE  LYS A  29      28.265 128.711 106.405  1.00 88.69      A    C  
ATOM    229  NZ  LYS A  29      27.298 128.997 107.512  1.00 89.18      A    N  
ATOM    230  N   ALA A  30      32.428 132.268 110.365  1.00 54.36      A    N  
ATOM    231  CA  ALA A  30      33.622 132.417 111.178  1.00 53.22      A    C  
ATOM    232  C   ALA A  30      34.871 131.835 110.544  1.00 52.59      A    C  
ATOM    233  O   ALA A  30      34.809 130.847 109.811  1.00 52.60      A    O  
ATOM    234  CB  ALA A  30      33.393 131.773 112.535  1.00105.27      A    C  
ATOM    235  N   VAL A  31      36.007 132.459 110.840  1.00 55.29      A    N  
ATOM    236  CA  VAL A  31      37.303 132.010 110.339  1.00 54.51      A    C  
ATOM    237  C   VAL A  31      38.330 132.184 111.459  1.00 54.14      A    C  
ATOM    238  O   VAL A  31      38.046 132.808 112.472  1.00 54.04      A    O  
ATOM    239  CB  VAL A  31      37.734 132.824 109.111  1.00 47.33      A    C  
ATOM    240  CG1 VAL A  31      36.641 132.800 108.067  1.00 46.57      A    C  
ATOM    241  CG2 VAL A  31      38.030 134.248 109.518  1.00 47.98      A    C  
ATOM    242  N   GLU A  32      39.517 131.627 111.280  1.00 63.34      A    N  
ATOM    243  CA  GLU A  32      40.560 131.730 112.292  1.00 63.76      A    C  
ATOM    244  C   GLU A  32      41.885 131.994 111.639  1.00 63.64      A    C  
ATOM    245  O   GLU A  32      42.083 131.702 110.468  1.00 63.63      A    O  
ATOM    246  CB  GLU A  32      40.719 130.424 113.071  1.00 79.58      A    C  
ATOM    247  CG  GLU A  32      39.511 129.988 113.836  1.00 81.43      A    C  
ATOM    248  CD  GLU A  32      39.040 131.056 114.769  1.00 85.32      A    C  
ATOM    249  OE1 GLU A  32      39.870 131.532 115.569  1.00 87.31      A    O  
ATOM    250  OE2 GLU A  32      37.846 131.421 114.699  1.00 86.14      A    O  
ATOM    251  N   ILE A  33      42.792 132.558 112.415  1.00 56.85      A    N  
ATOM    252  CA  ILE A  33      44.149 132.792 111.965  1.00 56.78      A    C  
ATOM    253  C   ILE A  33      44.926 132.968 113.240  1.00 56.39      A    C  
ATOM    254  O   ILE A  33      44.487 133.658 114.152  1.00 56.33      A    O  
ATOM    255  CB  ILE A  33      44.313 134.038 111.082  1.00 51.51      A    C  
ATOM    256  CG1 ILE A  33      45.741 134.042 110.524  1.00 51.77      A    C  
ATOM    257  CG2 ILE A  33      44.034 135.306 111.877  1.00 51.26      A    C  
ATOM    258  CD1 ILE A  33      45.989 135.069 109.434  1.00 51.49      A    C  
ATOM    259  N   GLU A  34      46.066 132.303 113.310  1.00 56.82      A    N  
ATOM    260  CA  GLU A  34      46.896 132.369 114.485  1.00 56.93      A    C  
ATOM    261  C   GLU A  34      48.350 132.397 114.054  1.00 56.46      A    C  
ATOM    262  O   GLU A  34      48.750 131.668 113.151  1.00 56.66      A    O  
ATOM    263  CB  GLU A  34      46.612 131.159 115.360  1.00 84.56      A    C  
ATOM    264  CG  GLU A  34      47.495 131.044 116.565  1.00 88.31      A    C  
ATOM    265  CD  GLU A  34      47.041 129.935 117.486  1.00 93.30      A    C  
ATOM    266  OE1 GLU A  34      47.765 129.632 118.459  1.00 96.23      A    O  
ATOM    267  OE2 GLU A  34      45.951 129.368 117.240  1.00 94.13      A    O  
ATOM    268  N   VAL A  35      49.125 133.274 114.681  1.00 50.50      A    N  
ATOM    269  CA  VAL A  35      50.545 133.408 114.392  1.00 49.45      A    C  
ATOM    270  C   VAL A  35      51.249 133.556 115.740  1.00 49.22      A    C  
ATOM    271  O   VAL A  35      50.590 133.713 116.771  1.00 49.64      A    O  
ATOM    272  CB  VAL A  35      50.821 134.645 113.506  1.00 48.25      A    C  
ATOM    273  CG1 VAL A  35      50.030 134.544 112.213  1.00 48.16      A    C  
ATOM    274  CG2 VAL A  35      50.455 135.916 114.242  1.00 47.79      A    C  
ATOM    275  N   PRO A  36      52.590 133.495 115.762  1.00 64.64      A    N  
ATOM    276  CA  PRO A  36      53.309 133.631 117.035  1.00 64.33      A    C  
ATOM    277  C   PRO A  36      53.086 134.995 117.689  1.00 64.00      A    C  
ATOM    278  O   PRO A  36      52.691 135.948 117.028  1.00 64.19      A    O  
ATOM    279  CB  PRO A  36      54.765 133.414 116.631  1.00 72.25      A    C  
ATOM    280  CG  PRO A  36      54.654 132.510 115.459  1.00 72.32      A    C  
ATOM    281  CD  PRO A  36      53.520 133.134 114.683  1.00 72.96      A    C  
ATOM    282  N   GLN A  37      53.337 135.081 118.989  1.00 48.66      A    N  
ATOM    283  CA  GLN A  37      53.150 136.334 119.705  1.00 48.61      A    C  
ATOM    284  C   GLN A  37      54.131 137.326 119.110  1.00 48.44      A    C  
ATOM    285  O   GLN A  37      53.815 138.510 118.909  1.00 48.68      A    O  
ATOM    286  CB  GLN A  37      53.435 136.141 121.199  1.00 57.54      A    C  
ATOM    287  CG  GLN A  37      52.989 137.291 122.109  1.00 57.95      A    C  
ATOM    288  CD  GLN A  37      53.882 138.519 122.034  1.00 59.08      A    C  
ATOM    289  NE2 GLN A  37      53.299 139.656 121.664  1.00 60.77      A    N  
ATOM    290  OE1 GLN A  37      55.078 138.449 122.316  1.00 59.86      A    O  
ATOM    291  N   ALA A  38      55.319 136.817 118.806  1.00 55.63      A    N  
ATOM    292  CA  ALA A  38      56.384 137.630 118.246  1.00 55.47      A    C  
ATOM    293  C   ALA A  38      57.289 136.764 117.384  1.00 55.64      A    C  
ATOM    294  O   ALA A  38      57.218 135.533 117.430  1.00 55.77      A    O  
ATOM    295  CB  ALA A  38      57.190 138.270 119.376  1.00 43.40      A    C  
ATOM    296  N   VAL A  39      58.146 137.409 116.602  1.00 57.57      A    N  
ATOM    297  CA  VAL A  39      59.055 136.678 115.743  1.00 57.99      A    C  
ATOM    298  C   VAL A  39      60.339 137.477 115.516  1.00 58.10      A    C  
ATOM    299  O   VAL A  39      60.297 138.709 115.423  1.00 57.91      A    O  
ATOM    300  CB  VAL A  39      58.375 136.366 114.378  1.00 74.18      A    C  
ATOM    301  CG1 VAL A  39      58.242 137.637 113.549  1.00 74.70      A    C  
ATOM    302  CG2 VAL A  39      59.169 135.314 113.628  1.00 75.08      A    C  
ATOM    303  N   LEU A  40      61.477 136.780 115.443  1.00 47.33      A    N  
ATOM    304  CA  LEU A  40      62.755 137.446 115.196  1.00 47.33      A    C  
ATOM    305  C   LEU A  40      62.859 137.790 113.713  1.00 47.63      A    C  
ATOM    306  O   LEU A  40      62.135 137.226 112.887  1.00 47.19      A    O  
ATOM    307  CB  LEU A  40      63.924 136.547 115.599  1.00 58.22      A    C  
ATOM    308  CG  LEU A  40      64.003 136.111 117.064  1.00 56.81      A    C  
ATOM    309  CD1 LEU A  40      65.376 135.536 117.353  1.00 56.01      A    C  
ATOM    310  CD2 LEU A  40      63.763 137.306 117.970  1.00 57.43      A    C  
ATOM    311  N   PRO A  41      63.753 138.729 113.355  1.00 61.33      A    N  
ATOM    312  CA  PRO A  41      63.935 139.140 111.954  1.00 61.76      A    C  
ATOM    313  C   PRO A  41      64.405 137.993 111.067  1.00 62.51      A    C  
ATOM    314  O   PRO A  41      64.969 137.011 111.558  1.00 62.79      A    O  
ATOM    315  CB  PRO A  41      64.977 140.253 112.044  1.00 44.17      A    C  
ATOM    316  CG  PRO A  41      64.754 140.816 113.404  1.00 44.15      A    C  
ATOM    317  CD  PRO A  41      64.545 139.580 114.254  1.00 44.39      A    C  
ATOM    318  N   ASP A  42      64.175 138.146 109.763  1.00 56.36      A    N  
ATOM    319  CA  ASP A  42      64.537 137.154 108.753  1.00 56.84      A    C  
ATOM    320  C   ASP A  42      64.346 135.719 109.241  1.00 57.18      A    C  
ATOM    321  O   ASP A  42      65.269 134.900 109.221  1.00 57.17      A    O  
ATOM    322  CB  ASP A  42      65.977 137.376 108.277  1.00 80.22      A    C  
ATOM    323  CG  ASP A  42      66.355 136.460 107.127  1.00 82.76      A    C  
ATOM    324  OD1 ASP A  42      65.582 136.370 106.149  1.00 84.57      A    O  
ATOM    325  OD2 ASP A  42      67.431 135.832 107.197  1.00 86.20      A    O  
ATOM    326  N   THR A  43      63.123 135.427 109.670  1.00 60.84      A    N  
ATOM    327  CA  THR A  43      62.766 134.106 110.163  1.00 61.65      A    C  
ATOM    328  C   THR A  43      61.475 133.636 109.505  1.00 61.92      A    C  
ATOM    329  O   THR A  43      60.626 134.443 109.112  1.00 62.02      A    O  
ATOM    330  CB  THR A  43      62.556 134.122 111.684  1.00 61.57      A    C  
ATOM    331  CG2 THR A  43      62.027 132.784 112.158  1.00 62.07      A    C  
ATOM    332  OG1 THR A  43      63.798 134.401 112.338  1.00 62.10      A    O  
ATOM    333  N   VAL A  44      61.319 132.326 109.387  1.00 67.74      A    N  
ATOM    334  CA  VAL A  44      60.115 131.801 108.774  1.00 67.68      A    C  
ATOM    335  C   VAL A  44      59.143 131.243 109.795  1.00 67.65      A    C  
ATOM    336  O   VAL A  44      59.362 130.174 110.362  1.00 67.97      A    O  
ATOM    337  CB  VAL A  44      60.440 130.703 107.726  1.00 53.41      A    C  
ATOM    338  CG1 VAL A  44      59.157 129.993 107.276  1.00 53.55      A    C  
ATOM    339  CG2 VAL A  44      61.131 131.333 106.527  1.00 53.85      A    C  
ATOM    340  N   PHE A  45      58.077 131.988 110.044  1.00 62.12      A    N  
ATOM    341  CA  PHE A  45      57.049 131.530 110.961  1.00 62.22      A    C  
ATOM    342  C   PHE A  45      55.867 131.119 110.100  1.00 62.22      A    C  
ATOM    343  O   PHE A  45      55.858 131.360 108.884  1.00 62.76      A    O  
ATOM    344  CB  PHE A  45      56.633 132.633 111.933  1.00 48.74      A    C  
ATOM    345  CG  PHE A  45      56.122 133.882 111.269  1.00 49.31      A    C  
ATOM    346  CD1 PHE A  45      56.990 134.727 110.579  1.00 50.00      A    C  
ATOM    347  CD2 PHE A  45      54.773 134.218 111.338  1.00 49.17      A    C  
ATOM    348  CE1 PHE A  45      56.519 135.887 109.969  1.00 49.98      A    C  
ATOM    349  CE2 PHE A  45      54.298 135.368 110.734  1.00 49.95      A    C  
ATOM    350  CZ  PHE A  45      55.176 136.205 110.047  1.00 50.40      A    C  
ATOM    351  N   GLU A  46      54.870 130.500 110.721  1.00 59.35      A    N  
ATOM    352  CA  GLU A  46      53.708 130.057 109.972  1.00 58.28      A    C  
ATOM    353  C   GLU A  46      52.372 130.613 110.455  1.00 57.55      A    C  
ATOM    354  O   GLU A  46      52.067 130.620 111.644  1.00 57.49      A    O  
ATOM    355  CB  GLU A  46      53.671 128.529 109.951  1.00 88.90      A    C  
ATOM    356  CG  GLU A  46      54.259 127.895 111.188  1.00 90.34      A    C  
ATOM    357  CD  GLU A  46      54.101 126.389 111.202  1.00 94.23      A    C  
ATOM    358  OE1 GLU A  46      52.945 125.907 111.169  1.00 93.58      A    O  
ATOM    359  OE2 GLU A  46      55.135 125.689 111.252  1.00 97.24      A    O  
ATOM    360  N   ALA A  47      51.588 131.097 109.500  1.00 71.61      A    N  
ATOM    361  CA  ALA A  47      50.269 131.638 109.771  1.00 71.08      A    C  
ATOM    362  C   ALA A  47      49.310 130.469 109.608  1.00 70.88      A    C  
ATOM    363  O   ALA A  47      49.254 129.854 108.544  1.00 70.94      A    O  
ATOM    364  CB  ALA A  47      49.940 132.726 108.761  1.00 40.07      A    C  
ATOM    365  N   VAL A  48      48.561 130.160 110.657  1.00 52.26      A    N  
ATOM    366  CA  VAL A  48      47.622 129.043 110.609  1.00 51.83      A    C  
ATOM    367  C   VAL A  48      46.169 129.484 110.472  1.00 52.05      A    C  
ATOM    368  O   VAL A  48      45.608 130.082 111.384  1.00 52.25      A    O  
ATOM    369  CB  VAL A  48      47.756 128.181 111.859  1.00 40.00      A    C  
ATOM    370  CG1 VAL A  48      46.647 127.143 111.876  1.00 40.39      A    C  
ATOM    371  CG2 VAL A  48      49.135 127.527 111.883  1.00 39.00      A    C  
ATOM    372  N   ILE A  49      45.548 129.163 109.343  1.00 58.44      A    N  
ATOM    373  CA  ILE A  49      44.169 129.576 109.126  1.00 58.68      A    C  
ATOM    374  C   ILE A  49      43.129 128.462 109.063  1.00 58.56      A    C  
ATOM    375  O   ILE A  49      43.414 127.355 108.623  1.00 58.12      A    O  
ATOM    376  CB  ILE A  49      44.075 130.445 107.871  1.00 55.86      A    C  
ATOM    377  CG1 ILE A  49      44.589 129.682 106.660  1.00 56.92      A    C  
ATOM    378  CG2 ILE A  49      44.937 131.678 108.053  1.00 56.75      A    C  
ATOM    379  CD1 ILE A  49      44.723 130.555 105.416  1.00 58.54      A    C  
ATOM    380  N   GLU A  50      41.924 128.775 109.534  1.00 65.23      A    N  
ATOM    381  CA  GLU A  50      40.818 127.828 109.549  1.00 66.20      A    C  
ATOM    382  C   GLU A  50      39.562 128.443 108.937  1.00 65.97      A    C  
ATOM    383  O   GLU A  50      39.178 129.559 109.284  1.00 66.13      A    O  
ATOM    384  CB  GLU A  50      40.517 127.390 110.983  1.00 94.63      A    C  
ATOM    385  CG  GLU A  50      41.649 126.628 111.647  1.00 97.79      A    C  
ATOM    386  CD  GLU A  50      41.339 126.230 113.084  1.00100.33      A    C  
ATOM    387  OE1 GLU A  50      42.157 125.498 113.683  1.00101.67      A    O  
ATOM    388  OE2 GLU A  50      40.287 126.650 113.616  1.00100.29      A    O  
ATOM    389  N   LEU A  51      38.938 127.715 108.012  1.00 61.70      A    N  
ATOM    390  CA  LEU A  51      37.712 128.161 107.360  1.00 61.61      A    C  
ATOM    391  C   LEU A  51      36.703 127.046 107.590  1.00 62.06      A    C  
ATOM    392  O   LEU A  51      36.293 126.361 106.659  1.00 62.67      A    O  
ATOM    393  CB  LEU A  51      37.926 128.344 105.861  1.00 48.23      A    C  
ATOM    394  CG  LEU A  51      39.004 129.301 105.353  1.00 48.17      A    C  
ATOM    395  CD1 LEU A  51      40.395 128.791 105.725  1.00 47.92      A    C  
ATOM    396  CD2 LEU A  51      38.880 129.419 103.842  1.00 48.06      A    C  
ATOM    397  N   PRO A  52      36.278 126.858 108.843  1.00 74.99      A    N  
ATOM    398  CA  PRO A  52      35.318 125.812 109.194  1.00 75.21      A    C  
ATOM    399  C   PRO A  52      33.960 125.919 108.510  1.00 75.31      A    C  
ATOM    400  O   PRO A  52      33.428 127.012 108.327  1.00 75.13      A    O  
ATOM    401  CB  PRO A  52      35.207 125.962 110.703  1.00 63.10      A    C  
ATOM    402  CG  PRO A  52      35.292 127.445 110.863  1.00 62.55      A    C  
ATOM    403  CD  PRO A  52      36.461 127.789 109.971  1.00 62.68      A    C  
ATOM    404  N   TYR A  53      33.416 124.766 108.135  1.00 77.89      A    N  
ATOM    405  CA  TYR A  53      32.106 124.680 107.499  1.00 77.98      A    C  
ATOM    406  C   TYR A  53      31.667 123.228 107.545  1.00 77.66      A    C  
ATOM    407  O   TYR A  53      32.497 122.322 107.623  1.00 77.54      A    O  
ATOM    408  CB  TYR A  53      32.149 125.163 106.047  1.00 80.10      A    C  
ATOM    409  CG  TYR A  53      32.761 124.188 105.068  1.00 80.16      A    C  
ATOM    410  CD1 TYR A  53      34.116 123.872 105.120  1.00 80.66      A    C  
ATOM    411  CD2 TYR A  53      31.988 123.607 104.063  1.00 79.67      A    C  
ATOM    412  CE1 TYR A  53      34.691 123.002 104.189  1.00 80.47      A    C  
ATOM    413  CE2 TYR A  53      32.549 122.740 103.128  1.00 80.13      A    C  
ATOM    414  CZ  TYR A  53      33.903 122.443 103.195  1.00 79.89      A    C  
ATOM    415  OH  TYR A  53      34.475 121.609 102.256  1.00 80.92      A    O  
ATOM    416  N   ASP A  54      30.360 123.007 107.507  1.00 88.33      A    N  
ATOM    417  CA  ASP A  54      29.841 121.652 107.556  1.00 88.37      A    C  
ATOM    418  C   ASP A  54      30.067 120.952 106.230  1.00 88.34      A    C  
ATOM    419  O   ASP A  54      29.336 121.173 105.265  1.00 88.26      A    O  
ATOM    420  CB  ASP A  54      28.355 121.667 107.896  1.00 76.50      A    C  
ATOM    421  CG  ASP A  54      27.790 120.279 108.058  1.00 76.25      A    C  
ATOM    422  OD1 ASP A  54      28.579 119.349 108.341  1.00 76.01      A    O  
ATOM    423  OD2 ASP A  54      26.562 120.122 107.914  1.00 76.68      A    O  
ATOM    424  N   LYS A  55      31.088 120.104 106.187  1.00 90.10      A    N  
ATOM    425  CA  LYS A  55      31.414 119.390 104.965  1.00 90.48      A    C  
ATOM    426  C   LYS A  55      30.345 118.385 104.548  1.00 90.74      A    C  
ATOM    427  O   LYS A  55      30.444 117.768 103.489  1.00 90.54      A    O  
ATOM    428  CB  LYS A  55      32.772 118.704 105.110  1.00 83.69      A    C  
ATOM    429  CG  LYS A  55      33.929 119.690 105.140  1.00 83.52      A    C  
ATOM    430  CD  LYS A  55      35.265 118.986 105.271  1.00 83.87      A    C  
ATOM    431  CE  LYS A  55      36.414 119.985 105.381  1.00 84.64      A    C  
ATOM    432  NZ  LYS A  55      37.732 119.328 105.647  1.00 85.06      A    N  
ATOM    433  N   GLN A  56      29.316 118.232 105.373  1.00 87.89      A    N  
ATOM    434  CA  GLN A  56      28.240 117.304 105.055  1.00 88.30      A    C  
ATOM    435  C   GLN A  56      27.329 117.914 104.003  1.00 88.25      A    C  
ATOM    436  O   GLN A  56      27.041 117.287 102.989  1.00 88.62      A    O  
ATOM    437  CB  GLN A  56      27.436 116.957 106.312  1.00120.57      A    C  
ATOM    438  CG  GLN A  56      28.222 116.172 107.362  1.00121.51      A    C  
ATOM    439  CD  GLN A  56      28.775 114.853 106.831  1.00122.45      A    C  
ATOM    440  NE2 GLN A  56      28.311 113.746 107.402  1.00122.43      A    N  
ATOM    441  OE1 GLN A  56      29.608 114.832 105.922  1.00122.54      A    O  
ATOM    442  N   VAL A  57      26.884 119.140 104.238  1.00 79.28      A    N  
ATOM    443  CA  VAL A  57      26.010 119.817 103.286  1.00 79.55      A    C  
ATOM    444  C   VAL A  57      26.705 120.034 101.935  1.00 79.96      A    C  
ATOM    445  O   VAL A  57      27.937 120.072 101.856  1.00 80.39      A    O  
ATOM    446  CB  VAL A  57      25.553 121.189 103.832  1.00 68.78      A    C  
ATOM    447  CG1 VAL A  57      24.568 121.843 102.855  1.00 68.57      A    C  
ATOM    448  CG2 VAL A  57      24.933 121.017 105.211  1.00 68.41      A    C  
ATOM    449  N   LYS A  58      25.906 120.165 100.878  1.00 72.61      A    N  
ATOM    450  CA  LYS A  58      26.425 120.386  99.534  1.00 72.75      A    C  
ATOM    451  C   LYS A  58      25.843 121.679  98.995  1.00 72.53      A    C  
ATOM    452  O   LYS A  58      24.723 122.057  99.341  1.00 72.50      A    O  
ATOM    453  CB  LYS A  58      26.073 119.210  98.623  1.00122.41      A    C  
ATOM    454  CG  LYS A  58      26.911 117.982  98.922  1.00123.62      A    C  
ATOM    455  CD  LYS A  58      26.547 116.787  98.064  1.00126.84      A    C  
ATOM    456  CE  LYS A  58      27.015 117.016  96.631  1.00127.70      A    C  
ATOM    457  NZ  LYS A  58      28.485 116.865  96.468  1.00128.12      A    N  
ATOM    458  N   GLN A  59      26.610 122.355  98.148  1.00 91.31      A    N  
ATOM    459  CA  GLN A  59      26.196 123.635  97.584  1.00 91.29      A    C  
ATOM    460  C   GLN A  59      25.695 123.513  96.157  1.00 91.28      A    C  
ATOM    461  O   GLN A  59      25.908 122.499  95.498  1.00 91.31      A    O  
ATOM    462  CB  GLN A  59      27.381 124.601  97.587  1.00 79.79      A    C  
ATOM    463  CG  GLN A  59      28.444 124.210  96.571  1.00 79.78      A    C  
ATOM    464  CD  GLN A  59      29.490 125.276  96.373  1.00 80.63      A    C  
ATOM    465  NE2 GLN A  59      29.337 126.058  95.319  1.00 81.86      A    N  
ATOM    466  OE1 GLN A  59      30.420 125.402  97.160  1.00 82.23      A    O  
ATOM    467  N   VAL A  60      25.038 124.563  95.680  1.00 60.48      A    N  
ATOM    468  CA  VAL A  60      24.545 124.582  94.309  1.00 60.26      A    C  
ATOM    469  C   VAL A  60      25.727 124.899  93.378  1.00 60.69      A    C  
ATOM    470  O   VAL A  60      26.291 125.999  93.409  1.00 60.40      A    O  
ATOM    471  CB  VAL A  60      23.405 125.644  94.129  1.00 50.34      A    C  
ATOM    472  CG1 VAL A  60      23.176 125.959  92.654  1.00 48.98      A    C  
ATOM    473  CG2 VAL A  60      22.114 125.118  94.739  1.00 49.76      A    C  
ATOM    474  N   LEU A  61      26.104 123.920  92.558  1.00 64.29      A    N  
ATOM    475  CA  LEU A  61      27.212 124.070  91.618  1.00 64.77      A    C  
ATOM    476  C   LEU A  61      26.858 124.994  90.468  1.00 65.09      A    C  
ATOM    477  O   LEU A  61      25.682 125.238  90.180  1.00 64.90      A    O  
ATOM    478  CB  LEU A  61      27.622 122.708  91.064  1.00 66.77      A    C  
ATOM    479  CG  LEU A  61      28.035 121.721  92.153  1.00 66.67      A    C  
ATOM    480  CD1 LEU A  61      28.021 120.310  91.611  1.00 66.80      A    C  
ATOM    481  CD2 LEU A  61      29.400 122.097  92.673  1.00 68.39      A    C  
ATOM    482  N   ALA A  62      27.900 125.489  89.808  1.00 66.33      A    N  
ATOM    483  CA  ALA A  62      27.762 126.412  88.687  1.00 66.66      A    C  
ATOM    484  C   ALA A  62      26.635 126.041  87.729  1.00 66.74      A    C  
ATOM    485  O   ALA A  62      25.798 126.879  87.396  1.00 66.02      A    O  
ATOM    486  CB  ALA A  62      29.090 126.507  87.933  1.00 75.97      A    C  
ATOM    487  N   ASN A  63      26.621 124.785  87.295  1.00140.21      A    N  
ATOM    488  CA  ASN A  63      25.604 124.291  86.372  1.00140.86      A    C  
ATOM    489  C   ASN A  63      24.198 124.354  86.966  1.00140.77      A    C  
ATOM    490  O   ASN A  63      23.358 125.134  86.514  1.00141.03      A    O  
ATOM    491  CB  ASN A  63      25.936 122.856  85.961  1.00 83.08      A    C  
ATOM    492  CG  ASN A  63      26.208 121.957  87.155  1.00 84.36      A    C  
ATOM    493  ND2 ASN A  63      27.482 121.648  87.379  1.00 84.71      A    N  
ATOM    494  OD1 ASN A  63      25.290 121.552  87.874  1.00 86.07      A    O  
ATOM    495  N   GLY A  64      23.943 123.530  87.973  1.00 69.97      A    N  
ATOM    496  CA  GLY A  64      22.640 123.521  88.604  1.00 69.68      A    C  
ATOM    497  C   GLY A  64      22.536 122.410  89.624  1.00 69.46      A    C  
ATOM    498  O   GLY A  64      21.689 122.458  90.518  1.00 69.71      A    O  
ATOM    499  N   LYS A  65      23.398 121.405  89.489  1.00 80.17      A    N  
ATOM    500  CA  LYS A  65      23.409 120.269  90.403  1.00 79.64      A    C  
ATOM    501  C   LYS A  65      24.072 120.668  91.716  1.00 78.96      A    C  
ATOM    502  O   LYS A  65      24.473 121.816  91.882  1.00 79.10      A    O  
ATOM    503  CB  LYS A  65      24.140 119.095  89.753  1.00114.75      A    C  
ATOM    504  CG  LYS A  65      23.482 118.644  88.457  1.00114.92      A    C  
ATOM    505  CD  LYS A  65      24.355 117.683  87.670  1.00115.91      A    C  
ATOM    506  CE  LYS A  65      23.735 117.384  86.310  1.00116.79      A    C  
ATOM    507  NZ  LYS A  65      24.634 116.569  85.448  1.00115.59      A    N  
ATOM    508  N   LYS A  66      24.180 119.734  92.655  1.00 80.38      A    N  
ATOM    509  CA  LYS A  66      24.786 120.046  93.944  1.00 79.57      A    C  
ATOM    510  C   LYS A  66      26.102 119.330  94.181  1.00 78.76      A    C  
ATOM    511  O   LYS A  66      26.208 118.129  93.955  1.00 78.57      A    O  
ATOM    512  CB  LYS A  66      23.810 119.722  95.076  1.00 89.04      A    C  
ATOM    513  CG  LYS A  66      22.627 120.672  95.137  1.00 89.89      A    C  
ATOM    514  CD  LYS A  66      21.742 120.379  96.330  1.00 92.11      A    C  
ATOM    515  CE  LYS A  66      20.628 121.405  96.436  1.00 93.80      A    C  
ATOM    516  NZ  LYS A  66      19.830 121.485  95.177  1.00 94.91      A    N  
ATOM    517  N   GLY A  67      27.104 120.070  94.651  1.00 87.68      A    N  
ATOM    518  CA  GLY A  67      28.401 119.466  94.891  1.00 87.24      A    C  
ATOM    519  C   GLY A  67      29.195 119.975  96.080  1.00 86.95      A    C  
ATOM    520  O   GLY A  67      28.652 120.610  96.991  1.00 86.67      A    O  
ATOM    521  N   ASP A  68      30.496 119.677  96.050  1.00 78.13      A    N  
ATOM    522  CA  ASP A  68      31.452 120.050  97.092  1.00 77.43      A    C  
ATOM    523  C   ASP A  68      31.852 121.516  97.020  1.00 77.04      A    C  
ATOM    524  O   ASP A  68      31.701 122.166  95.979  1.00 76.59      A    O  
ATOM    525  CB  ASP A  68      32.719 119.189  96.986  1.00 94.20      A    C  
ATOM    526  CG  ASP A  68      32.451 117.716  97.230  1.00 94.58      A    C  
ATOM    527  OD1 ASP A  68      31.565 117.150  96.559  1.00 95.21      A    O  
ATOM    528  OD2 ASP A  68      33.133 117.118  98.090  1.00 94.43      A    O  
ATOM    529  N   LEU A  69      32.375 122.021  98.137  1.00 69.23      A    N  
ATOM    530  CA  LEU A  69      32.813 123.408  98.225  1.00 69.00      A    C  
ATOM    531  C   LEU A  69      34.326 123.574  98.125  1.00 69.25      A    C  
ATOM    532  O   LEU A  69      35.106 122.694  98.513  1.00 68.91      A    O  
ATOM    533  CB  LEU A  69      32.350 124.048  99.538  1.00 59.19      A    C  
ATOM    534  CG  LEU A  69      30.889 124.443  99.734  1.00 58.82      A    C  
ATOM    535  CD1 LEU A  69      30.032 123.196  99.873  1.00 58.32      A    C  
ATOM    536  CD2 LEU A  69      30.770 125.323 100.968  1.00 58.30      A    C  
ATOM    537  N   ASN A  70      34.721 124.726  97.600  1.00 73.25      A    N  
ATOM    538  CA  ASN A  70      36.117 125.083  97.458  1.00 73.84      A    C  
ATOM    539  C   ASN A  70      36.370 126.297  98.333  1.00 74.24      A    C  
ATOM    540  O   ASN A  70      35.461 127.086  98.609  1.00 74.19      A    O  
ATOM    541  CB  ASN A  70      36.431 125.409  96.008  1.00 83.59      A    C  
ATOM    542  CG  ASN A  70      36.393 124.192  95.136  1.00 84.92      A    C  
ATOM    543  ND2 ASN A  70      36.506 123.022  95.755  1.00 85.35      A    N  
ATOM    544  OD1 ASN A  70      36.273 124.291  93.917  1.00 86.31      A    O  
ATOM    545  N   VAL A  71      37.613 126.439  98.770  1.00 73.87      A    N  
ATOM    546  CA  VAL A  71      37.986 127.539  99.633  1.00 73.74      A    C  
ATOM    547  C   VAL A  71      39.062 128.409  99.014  1.00 73.82      A    C  
ATOM    548  O   VAL A  71      39.811 127.975  98.136  1.00 73.71      A    O  
ATOM    549  CB  VAL A  71      38.506 127.013 100.962  1.00 57.84      A    C  
ATOM    550  CG1 VAL A  71      37.417 126.236 101.664  1.00 57.93      A    C  
ATOM    551  CG2 VAL A  71      39.720 126.120 100.720  1.00 57.70      A    C  
ATOM    552  N   GLY A  72      39.123 129.646  99.486  1.00 69.97      A    N  
ATOM    553  CA  GLY A  72      40.112 130.593  99.013  1.00 70.32      A    C  
ATOM    554  C   GLY A  72      40.366 131.556 100.150  1.00 70.78      A    C  
ATOM    555  O   GLY A  72      39.624 131.550 101.135  1.00 71.51      A    O  
ATOM    556  N   MET A  73      41.406 132.374 100.036  1.00 53.11      A    N  
ATOM    557  CA  MET A  73      41.702 133.339 101.087  1.00 52.60      A    C  
ATOM    558  C   MET A  73      42.663 134.428 100.662  1.00 52.39      A    C  
ATOM    559  O   MET A  73      43.382 134.301  99.677  1.00 52.35      A    O  
ATOM    560  CB  MET A  73      42.264 132.624 102.321  1.00 52.36      A    C  
ATOM    561  CG  MET A  73      43.695 132.110 102.206  1.00 53.58      A    C  
ATOM    562  SD  MET A  73      44.931 133.414 102.435  1.00 56.80      A    S  
ATOM    563  CE  MET A  73      46.088 133.082 101.110  1.00 54.81      A    C  
ATOM    564  N   VAL A  74      42.642 135.522 101.403  1.00 55.40      A    N  
ATOM    565  CA  VAL A  74      43.554 136.619 101.153  1.00 55.04      A    C  
ATOM    566  C   VAL A  74      44.125 136.949 102.524  1.00 55.11      A    C  
ATOM    567  O   VAL A  74      43.376 137.127 103.486  1.00 55.34      A    O  
ATOM    568  CB  VAL A  74      42.843 137.848 100.559  1.00 46.26      A    C  
ATOM    569  CG1 VAL A  74      41.710 138.289 101.455  1.00 46.38      A    C  
ATOM    570  CG2 VAL A  74      43.844 138.972 100.385  1.00 46.45      A    C  
ATOM    571  N   LEU A  75      45.450 136.978 102.620  1.00 65.87      A    N  
ATOM    572  CA  LEU A  75      46.130 137.274 103.876  1.00 65.25      A    C  
ATOM    573  C   LEU A  75      46.907 138.561 103.683  1.00 65.26      A    C  
ATOM    574  O   LEU A  75      47.771 138.631 102.818  1.00 65.70      A    O  
ATOM    575  CB  LEU A  75      47.115 136.162 104.221  0.50 17.76      A    C  
ATOM    576  CG  LEU A  75      47.466 135.922 105.690  0.50 16.41      A    C  
ATOM    577  CD1 LEU A  75      48.861 135.320 105.770  0.50 15.30      A    C  
ATOM    578  CD2 LEU A  75      47.401 137.211 106.465  0.50 15.55      A    C  
ATOM    579  N   ILE A  76      46.610 139.582 104.475  1.00 65.73      A    N  
ATOM    580  CA  ILE A  76      47.332 140.838 104.334  1.00 65.61      A    C  
ATOM    581  C   ILE A  76      48.372 141.004 105.431  1.00 66.31      A    C  
ATOM    582  O   ILE A  76      48.045 141.050 106.620  1.00 67.00      A    O  
ATOM    583  CB  ILE A  76      46.386 142.022 104.354  1.00 48.11      A    C  
ATOM    584  CG1 ILE A  76      45.227 141.755 103.381  1.00 47.71      A    C  
ATOM    585  CG2 ILE A  76      47.150 143.280 103.973  1.00 46.62      A    C  
ATOM    586  CD1 ILE A  76      44.075 142.766 103.456  1.00 45.93      A    C  
ATOM    587  N   LEU A  77      49.631 141.093 105.013  1.00 50.66      A    N  
ATOM    588  CA  LEU A  77      50.751 141.216 105.933  1.00 50.77      A    C  
ATOM    589  C   LEU A  77      51.395 142.593 105.887  1.00 51.27      A    C  
ATOM    590  O   LEU A  77      51.214 143.341 104.930  1.00 50.84      A    O  
ATOM    591  CB  LEU A  77      51.794 140.151 105.599  1.00 47.39      A    C  
ATOM    592  CG  LEU A  77      51.240 138.729 105.513  1.00 47.19      A    C  
ATOM    593  CD1 LEU A  77      52.351 137.794 105.105  1.00 47.09      A    C  
ATOM    594  CD2 LEU A  77      50.655 138.303 106.848  1.00 47.56      A    C  
ATOM    595  N   PRO A  78      52.169 142.940 106.928  1.00 52.17      A    N  
ATOM    596  CA  PRO A  78      52.853 144.236 107.018  1.00 52.70      A    C  
ATOM    597  C   PRO A  78      53.864 144.382 105.896  1.00 53.45      A    C  
ATOM    598  O   PRO A  78      54.412 143.387 105.427  1.00 53.25      A    O  
ATOM    599  CB  PRO A  78      53.564 144.170 108.372  1.00 53.01      A    C  
ATOM    600  CG  PRO A  78      52.786 143.139 109.145  1.00 52.35      A    C  
ATOM    601  CD  PRO A  78      52.474 142.107 108.104  1.00 52.84      A    C  
ATOM    602  N   GLU A  79      54.108 145.610 105.459  1.00 72.31      A    N  
ATOM    603  CA  GLU A  79      55.113 145.837 104.427  1.00 73.59      A    C  
ATOM    604  C   GLU A  79      56.366 145.108 104.895  1.00 73.38      A    C  
ATOM    605  O   GLU A  79      56.705 145.152 106.082  1.00 73.34      A    O  
ATOM    606  CB  GLU A  79      55.435 147.324 104.314  1.00116.56      A    C  
ATOM    607  CG  GLU A  79      54.491 148.108 103.447  1.00119.70      A    C  
ATOM    608  CD  GLU A  79      55.080 148.369 102.089  1.00123.96      A    C  
ATOM    609  OE1 GLU A  79      55.448 147.385 101.413  1.00126.17      A    O  
ATOM    610  OE2 GLU A  79      55.180 149.552 101.705  1.00124.67      A    O  
ATOM    611  N   GLY A  80      57.049 144.432 103.979  1.00 63.38      A    N  
ATOM    612  CA  GLY A  80      58.259 143.728 104.363  1.00 62.77      A    C  
ATOM    613  C   GLY A  80      58.055 142.244 104.560  1.00 62.40      A    C  
ATOM    614  O   GLY A  80      58.969 141.450 104.345  1.00 62.49      A    O  
ATOM    615  N   PHE A  81      56.859 141.865 104.989  1.00 72.09      A    N  
ATOM    616  CA  PHE A  81      56.557 140.457 105.184  1.00 71.96      A    C  
ATOM    617  C   PHE A  81      56.110 139.877 103.857  1.00 72.01      A    C  
ATOM    618  O   PHE A  81      55.249 140.450 103.193  1.00 72.87      A    O  
ATOM    619  CB  PHE A  81      55.433 140.277 106.200  1.00 50.63      A    C  
ATOM    620  CG  PHE A  81      55.841 140.559 107.609  1.00 51.42      A    C  
ATOM    621  CD1 PHE A  81      56.061 141.861 108.035  1.00 52.04      A    C  
ATOM    622  CD2 PHE A  81      55.994 139.515 108.521  1.00 51.79      A    C  
ATOM    623  CE1 PHE A  81      56.425 142.120 109.354  1.00 51.77      A    C  
ATOM    624  CE2 PHE A  81      56.358 139.763 109.841  1.00 51.98      A    C  
ATOM    625  CZ  PHE A  81      56.573 141.068 110.260  1.00 51.65      A    C  
ATOM    626  N   GLU A  82      56.702 138.760 103.454  1.00 62.78      A    N  
ATOM    627  CA  GLU A  82      56.295 138.126 102.210  1.00 62.16      A    C  
ATOM    628  C   GLU A  82      56.373 136.613 102.352  1.00 60.98      A    C  
ATOM    629  O   GLU A  82      56.874 136.095 103.359  1.00 61.25      A    O  
ATOM    630  CB  GLU A  82      57.134 138.632 101.028  1.00 84.01      A    C  
ATOM    631  CG  GLU A  82      58.605 138.281 101.051  1.00 87.52      A    C  
ATOM    632  CD  GLU A  82      59.436 139.206 100.162  1.00 93.36      A    C  
ATOM    633  OE1 GLU A  82      60.617 138.885  99.910  1.00 94.73      A    O  
ATOM    634  OE2 GLU A  82      58.918 140.261  99.721  1.00 95.95      A    O  
ATOM    635  N   LEU A  83      55.832 135.906 101.364  1.00 48.14      A    N  
ATOM    636  CA  LEU A  83      55.826 134.452 101.385  1.00 46.90      A    C  
ATOM    637  C   LEU A  83      57.245 133.882 101.428  1.00 46.91      A    C  
ATOM    638  O   LEU A  83      58.120 134.273 100.647  1.00 46.88      A    O  
ATOM    639  CB  LEU A  83      55.083 133.935 100.154  1.00 52.02      A    C  
ATOM    640  CG  LEU A  83      55.003 132.415  99.977  1.00 50.44      A    C  
ATOM    641  CD1 LEU A  83      54.471 131.751 101.254  1.00 49.25      A    C  
ATOM    642  CD2 LEU A  83      54.117 132.103  98.784  1.00 49.30      A    C  
ATOM    643  N   ALA A  84      57.482 132.954 102.341  1.00 59.69      A    N  
ATOM    644  CA  ALA A  84      58.810 132.372 102.427  1.00 59.43      A    C  
ATOM    645  C   ALA A  84      59.095 131.520 101.190  1.00 59.56      A    C  
ATOM    646  O   ALA A  84      58.290 130.648 100.833  1.00 59.85      A    O  
ATOM    647  CB  ALA A  84      58.931 131.518 103.687  1.00 47.70      A    C  
ATOM    648  N   PRO A  85      60.235 131.775 100.505  1.00 66.23      A    N  
ATOM    649  CA  PRO A  85      60.625 131.016  99.308  1.00 66.30      A    C  
ATOM    650  C   PRO A  85      60.869 129.567  99.733  1.00 66.41      A    C  
ATOM    651  O   PRO A  85      61.427 129.307 100.804  1.00 65.88      A    O  
ATOM    652  CB  PRO A  85      61.908 131.708  98.856  1.00 71.78      A    C  
ATOM    653  CG  PRO A  85      61.721 133.105  99.326  1.00 71.95      A    C  
ATOM    654  CD  PRO A  85      61.157 132.904 100.715  1.00 71.93      A    C  
ATOM    655  N   PRO A  86      60.464 128.607  98.890  1.00 79.27      A    N  
ATOM    656  CA  PRO A  86      60.622 127.175  99.170  1.00 79.80      A    C  
ATOM    657  C   PRO A  86      61.986 126.762  99.708  1.00 80.26      A    C  
ATOM    658  O   PRO A  86      62.094 125.826 100.505  1.00 80.38      A    O  
ATOM    659  CB  PRO A  86      60.290 126.525  97.830  1.00 74.94      A    C  
ATOM    660  CG  PRO A  86      60.652 127.593  96.831  1.00 74.68      A    C  
ATOM    661  CD  PRO A  86      60.117 128.832  97.476  1.00 74.43      A    C  
ATOM    662  N   ASP A  87      63.024 127.469  99.285  1.00 83.57      A    N  
ATOM    663  CA  ASP A  87      64.372 127.152  99.731  1.00 83.70      A    C  
ATOM    664  C   ASP A  87      64.657 127.700 101.124  1.00 83.74      A    C  
ATOM    665  O   ASP A  87      65.783 127.608 101.616  1.00 84.25      A    O  
ATOM    666  CB  ASP A  87      65.388 127.730  98.760  1.00 64.98      A    C  
ATOM    667  CG  ASP A  87      65.394 129.231  98.774  1.00 66.06      A    C  
ATOM    668  OD1 ASP A  87      64.430 129.832  98.251  1.00 65.59      A    O  
ATOM    669  OD2 ASP A  87      66.365 129.802  99.322  1.00 67.72      A    O  
ATOM    670  N   ARG A  88      63.637 128.276 101.753  1.00 77.30      A    N  
ATOM    671  CA  ARG A  88      63.769 128.846 103.089  1.00 77.06      A    C  
ATOM    672  C   ARG A  88      62.864 128.118 104.078  1.00 77.02      A    C  
ATOM    673  O   ARG A  88      62.993 128.259 105.291  1.00 77.01      A    O  
ATOM    674  CB  ARG A  88      63.402 130.331 103.051  1.00 56.66      A    C  
ATOM    675  CG  ARG A  88      64.435 131.222 102.387  1.00 55.85      A    C  
ATOM    676  CD  ARG A  88      65.756 131.159 103.146  1.00 55.67      A    C  
ATOM    677  NE  ARG A  88      65.625 131.473 104.572  1.00 55.66      A    N  
ATOM    678  CZ  ARG A  88      65.552 132.708 105.071  1.00 57.36      A    C  
ATOM    679  NH1 ARG A  88      65.598 133.771 104.270  1.00 58.14      A    N  
ATOM    680  NH2 ARG A  88      65.439 132.879 106.381  1.00 58.15      A    N  
ATOM    681  N   VAL A  89      61.955 127.321 103.541  1.00 58.62      A    N  
ATOM    682  CA  VAL A  89      61.000 126.590 104.353  1.00 58.78      A    C  
ATOM    683  C   VAL A  89      61.467 125.207 104.790  1.00 59.38      A    C  
ATOM    684  O   VAL A  89      61.840 124.375 103.968  1.00 59.89      A    O  
ATOM    685  CB  VAL A  89      59.661 126.426 103.584  1.00 40.10      A    C  
ATOM    686  CG1 VAL A  89      58.596 125.798 104.497  1.00 39.75      A    C  
ATOM    687  CG2 VAL A  89      59.210 127.790 103.022  1.00 39.61      A    C  
ATOM    688  N   PRO A  90      61.452 124.944 106.097  1.00 67.66      A    N  
ATOM    689  CA  PRO A  90      61.867 123.643 106.625  1.00 67.92      A    C  
ATOM    690  C   PRO A  90      61.000 122.548 106.016  1.00 68.19      A    C  
ATOM    691  O   PRO A  90      59.800 122.735 105.810  1.00 67.95      A    O  
ATOM    692  CB  PRO A  90      61.623 123.790 108.115  1.00 75.02      A    C  
ATOM    693  CG  PRO A  90      61.919 125.226 108.340  1.00 74.97      A    C  
ATOM    694  CD  PRO A  90      61.228 125.903 107.188  1.00 74.49      A    C  
ATOM    695  N   ALA A  91      61.607 121.404 105.732  1.00 79.11      A    N  
ATOM    696  CA  ALA A  91      60.884 120.290 105.136  1.00 79.63      A    C  
ATOM    697  C   ALA A  91      59.620 119.933 105.915  1.00 80.01      A    C  
ATOM    698  O   ALA A  91      58.547 119.784 105.332  1.00 79.62      A    O  
ATOM    699  CB  ALA A  91      61.798 119.077 105.043  1.00 94.02      A    C  
ATOM    700  N   GLU A  92      59.758 119.805 107.231  1.00 87.65      A    N  
ATOM    701  CA  GLU A  92      58.649 119.448 108.116  1.00 88.26      A    C  
ATOM    702  C   GLU A  92      57.487 120.417 107.947  1.00 87.84      A    C  
ATOM    703  O   GLU A  92      56.321 120.019 107.958  1.00 87.64      A    O  
ATOM    704  CB  GLU A  92      59.106 119.467 109.578  1.00132.59      A    C  
ATOM    705  CG  GLU A  92      60.547 119.036 109.790  1.00135.18      A    C  
ATOM    706  CD  GLU A  92      61.534 119.998 109.150  1.00138.06      A    C  
ATOM    707  OE1 GLU A  92      61.541 121.185 109.535  1.00139.28      A    O  
ATOM    708  OE2 GLU A  92      62.299 119.574 108.260  1.00138.16      A    O  
ATOM    709  N   ILE A  93      57.814 121.694 107.804  1.00 83.98      A    N  
ATOM    710  CA  ILE A  93      56.795 122.716 107.629  1.00 83.74      A    C  
ATOM    711  C   ILE A  93      56.123 122.510 106.285  1.00 83.95      A    C  
ATOM    712  O   ILE A  93      54.895 122.460 106.200  1.00 83.85      A    O  
ATOM    713  CB  ILE A  93      57.409 124.128 107.690  1.00 71.48      A    C  
ATOM    714  CG1 ILE A  93      57.860 124.425 109.125  1.00 71.70      A    C  
ATOM    715  CG2 ILE A  93      56.407 125.153 107.185  1.00 70.57      A    C  
ATOM    716  CD1 ILE A  93      58.517 125.786 109.311  1.00 75.42      A    C  
ATOM    717  N   LYS A  94      56.939 122.385 105.239  1.00 69.12      A    N  
ATOM    718  CA  LYS A  94      56.435 122.170 103.887  1.00 69.39      A    C  
ATOM    719  C   LYS A  94      55.334 121.119 103.922  1.00 69.69      A    C  
ATOM    720  O   LYS A  94      54.392 121.164 103.128  1.00 69.21      A    O  
ATOM    721  CB  LYS A  94      57.564 121.707 102.963  1.00 73.86      A    C  
ATOM    722  CG  LYS A  94      58.592 122.776 102.655  1.00 73.72      A    C  
ATOM    723  CD  LYS A  94      59.466 122.370 101.476  1.00 74.38      A    C  
ATOM    724  CE  LYS A  94      60.201 123.564 100.868  1.00 75.34      A    C  
ATOM    725  NZ  LYS A  94      60.985 123.197  99.644  1.00 75.08      A    N  
ATOM    726  N   GLU A  95      55.472 120.181 104.857  1.00 84.20      A    N  
ATOM    727  CA  GLU A  95      54.509 119.104 105.056  1.00 85.36      A    C  
ATOM    728  C   GLU A  95      53.173 119.698 105.475  1.00 85.61      A    C  
ATOM    729  O   GLU A  95      52.152 119.501 104.814  1.00 85.91      A    O  
ATOM    730  CB  GLU A  95      54.996 118.160 106.158  1.00124.64      A    C  
ATOM    731  CG  GLU A  95      56.266 117.411 105.831  1.00126.76      A    C  
ATOM    732  CD  GLU A  95      56.032 116.320 104.812  1.00129.40      A    C  
ATOM    733  OE1 GLU A  95      57.020 115.703 104.358  1.00129.97      A    O  
ATOM    734  OE2 GLU A  95      54.855 116.075 104.470  1.00130.07      A    O  
ATOM    735  N   LYS A  96      53.194 120.428 106.586  1.00 93.66      A    N  
ATOM    736  CA  LYS A  96      51.991 121.045 107.118  1.00 93.54      A    C  
ATOM    737  C   LYS A  96      51.281 121.859 106.047  1.00 93.26      A    C  
ATOM    738  O   LYS A  96      50.053 121.909 106.005  1.00 93.56      A    O  
ATOM    739  CB  LYS A  96      52.346 121.940 108.307  1.00 92.53      A    C  
ATOM    740  CG  LYS A  96      53.114 121.218 109.407  1.00 93.51      A    C  
ATOM    741  CD  LYS A  96      53.313 122.093 110.647  1.00 96.42      A    C  
ATOM    742  CE  LYS A  96      52.005 122.333 111.401  1.00 97.73      A    C  
ATOM    743  NZ  LYS A  96      52.209 123.196 112.602  1.00 98.61      A    N  
ATOM    744  N   VAL A  97      52.059 122.478 105.170  1.00 72.35      A    N  
ATOM    745  CA  VAL A  97      51.499 123.300 104.113  1.00 71.83      A    C  
ATOM    746  C   VAL A  97      50.750 122.541 103.032  1.00 71.89      A    C  
ATOM    747  O   VAL A  97      49.698 122.992 102.575  1.00 72.09      A    O  
ATOM    748  CB  VAL A  97      52.582 124.115 103.419  1.00 51.08      A    C  
ATOM    749  CG1 VAL A  97      51.964 124.947 102.295  1.00 50.34      A    C  
ATOM    750  CG2 VAL A  97      53.283 124.992 104.431  1.00 50.44      A    C  
ATOM    751  N   GLY A  98      51.296 121.407 102.604  1.00 80.91      A    N  
ATOM    752  CA  GLY A  98      50.647 120.636 101.559  1.00 80.78      A    C  
ATOM    753  C   GLY A  98      50.981 121.191 100.182  1.00 80.60      A    C  
ATOM    754  O   GLY A  98      51.954 121.935 100.032  1.00 80.76      A    O  
ATOM    755  N   ASN A  99      50.183 120.838  99.175  1.00 72.26      A    N  
ATOM    756  CA  ASN A  99      50.426 121.316  97.820  1.00 71.84      A    C  
ATOM    757  C   ASN A  99      49.596 122.539  97.487  1.00 71.54      A    C  
ATOM    758  O   ASN A  99      48.703 122.494  96.638  1.00 71.42      A    O  
ATOM    759  CB  ASN A  99      50.151 120.213  96.797  1.00 97.49      A    C  
ATOM    760  CG  ASN A  99      51.314 119.252  96.651  1.00 97.82      A    C  
ATOM    761  ND2 ASN A  99      51.024 117.958  96.697  1.00 99.07      A    N  
ATOM    762  OD1 ASN A  99      52.462 119.671  96.490  1.00 96.63      A    O  
ATOM    763  N   LEU A 100      49.899 123.637  98.164  1.00 59.20      A    N  
ATOM    764  CA  LEU A 100      49.193 124.895  97.950  1.00 59.18      A    C  
ATOM    765  C   LEU A 100      50.174 125.877  97.350  1.00 59.71      A    C  
ATOM    766  O   LEU A 100      51.333 125.928  97.756  1.00 59.22      A    O  
ATOM    767  CB  LEU A 100      48.660 125.445  99.274  1.00 80.88      A    C  
ATOM    768  CG  LEU A 100      47.465 124.715  99.877  1.00 80.09      A    C  
ATOM    769  CD1 LEU A 100      47.155 125.279 101.252  1.00 79.26      A    C  
ATOM    770  CD2 LEU A 100      46.276 124.869  98.947  1.00 80.04      A    C  
ATOM    771  N   TYR A 101      49.718 126.666  96.392  1.00 68.73      A    N  
ATOM    772  CA  TYR A 101      50.622 127.611  95.769  1.00 70.14      A    C  
ATOM    773  C   TYR A 101      50.176 129.054  95.952  1.00 69.14      A    C  
ATOM    774  O   TYR A 101      49.534 129.649  95.085  1.00 69.36      A    O  
ATOM    775  CB  TYR A 101      50.802 127.224  94.293  1.00 80.72      A    C  
ATOM    776  CG  TYR A 101      51.225 125.771  94.169  1.00 85.54      A    C  
ATOM    777  CD1 TYR A 101      50.281 124.743  94.206  1.00 87.48      A    C  
ATOM    778  CD2 TYR A 101      52.575 125.417  94.180  1.00 86.87      A    C  
ATOM    779  CE1 TYR A 101      50.673 123.409  94.272  1.00 89.48      A    C  
ATOM    780  CE2 TYR A 101      52.974 124.088  94.246  1.00 87.16      A    C  
ATOM    781  CZ  TYR A 101      52.020 123.092  94.299  1.00 89.97      A    C  
ATOM    782  OH  TYR A 101      52.414 121.783  94.421  1.00 90.42      A    O  
ATOM    783  N   TYR A 102      50.526 129.604  97.112  1.00 53.02      A    N  
ATOM    784  CA  TYR A 102      50.178 130.970  97.456  1.00 52.56      A    C  
ATOM    785  C   TYR A 102      50.707 131.955  96.414  1.00 52.95      A    C  
ATOM    786  O   TYR A 102      51.849 131.847  95.947  1.00 52.80      A    O  
ATOM    787  CB  TYR A 102      50.728 131.294  98.837  1.00 56.23      A    C  
ATOM    788  CG  TYR A 102      50.191 130.382  99.918  1.00 55.44      A    C  
ATOM    789  CD1 TYR A 102      51.038 129.536 100.631  1.00 55.19      A    C  
ATOM    790  CD2 TYR A 102      48.833 130.370 100.236  1.00 54.57      A    C  
ATOM    791  CE1 TYR A 102      50.547 128.699 101.635  1.00 54.16      A    C  
ATOM    792  CE2 TYR A 102      48.331 129.539 101.236  1.00 53.50      A    C  
ATOM    793  CZ  TYR A 102      49.192 128.706 101.929  1.00 53.68      A    C  
ATOM    794  OH  TYR A 102      48.696 127.873 102.908  1.00 54.28      A    O  
ATOM    795  N   GLN A 103      49.864 132.920  96.060  1.00 61.83      A    N  
ATOM    796  CA  GLN A 103      50.192 133.921  95.052  1.00 62.31      A    C  
ATOM    797  C   GLN A 103      50.124 135.338  95.583  1.00 61.64      A    C  
ATOM    798  O   GLN A 103      49.408 135.617  96.541  1.00 61.79      A    O  
ATOM    799  CB  GLN A 103      49.204 133.823  93.893  1.00 83.57      A    C  
ATOM    800  CG  GLN A 103      49.157 132.487  93.194  1.00 87.20      A    C  
ATOM    801  CD  GLN A 103      50.417 132.223  92.421  1.00 91.11      A    C  
ATOM    802  NE2 GLN A 103      50.991 131.041  92.612  1.00 91.78      A    N  
ATOM    803  OE1 GLN A 103      50.876 133.071  91.651  1.00 92.59      A    O  
ATOM    804  N   PRO A 104      50.882 136.254  94.966  1.00 61.79      A    N  
ATOM    805  CA  PRO A 104      50.917 137.673  95.349  1.00 61.25      A    C  
ATOM    806  C   PRO A 104      49.679 138.350  94.795  1.00 60.36      A    C  
ATOM    807  O   PRO A 104      49.312 138.115  93.655  1.00 60.03      A    O  
ATOM    808  CB  PRO A 104      52.179 138.189  94.673  1.00 59.92      A    C  
ATOM    809  CG  PRO A 104      53.057 136.984  94.665  1.00 60.55      A    C  
ATOM    810  CD  PRO A 104      52.104 135.893  94.232  1.00 60.66      A    C  
ATOM    811  N   TYR A 105      49.030 139.183  95.591  1.00 65.12      A    N  
ATOM    812  CA  TYR A 105      47.836 139.858  95.106  1.00 64.62      A    C  
ATOM    813  C   TYR A 105      48.151 140.544  93.775  1.00 64.32      A    C  
ATOM    814  O   TYR A 105      47.312 140.618  92.874  1.00 64.27      A    O  
ATOM    815  CB  TYR A 105      47.356 140.896  96.124  1.00 58.52      A    C  
ATOM    816  CG  TYR A 105      45.943 141.365  95.874  1.00 57.50      A    C  
ATOM    817  CD1 TYR A 105      44.848 140.569  96.221  1.00 56.75      A    C  
ATOM    818  CD2 TYR A 105      45.699 142.603  95.287  1.00 56.66      A    C  
ATOM    819  CE1 TYR A 105      43.544 141.003  95.990  1.00 57.13      A    C  
ATOM    820  CE2 TYR A 105      44.403 143.044  95.050  1.00 57.47      A    C  
ATOM    821  CZ  TYR A 105      43.332 142.243  95.402  1.00 57.37      A    C  
ATOM    822  OH  TYR A 105      42.057 142.697  95.162  1.00 57.76      A    O  
ATOM    823  N   SER A 106      49.370 141.046  93.667  1.00 53.34      A    N  
ATOM    824  CA  SER A 106      49.826 141.713  92.462  1.00 53.71      A    C  
ATOM    825  C   SER A 106      51.336 141.749  92.599  1.00 54.08      A    C  
ATOM    826  O   SER A 106      51.864 141.563  93.698  1.00 54.00      A    O  
ATOM    827  CB  SER A 106      49.269 143.136  92.369  1.00 59.78      A    C  
ATOM    828  OG  SER A 106      50.141 144.080  92.962  1.00 59.56      A    O  
ATOM    829  N   PRO A 107      52.054 141.984  91.491  1.00 83.81      A    N  
ATOM    830  CA  PRO A 107      53.518 142.040  91.474  1.00 84.07      A    C  
ATOM    831  C   PRO A 107      54.137 142.926  92.547  1.00 84.52      A    C  
ATOM    832  O   PRO A 107      55.226 142.638  93.037  1.00 85.03      A    O  
ATOM    833  CB  PRO A 107      53.821 142.541  90.072  1.00 84.79      A    C  
ATOM    834  CG  PRO A 107      52.705 141.957  89.277  1.00 84.91      A    C  
ATOM    835  CD  PRO A 107      51.512 142.240  90.147  1.00 84.68      A    C  
ATOM    836  N   GLU A 108      53.447 144.000  92.910  1.00 95.74      A    N  
ATOM    837  CA  GLU A 108      53.950 144.922  93.924  1.00 96.09      A    C  
ATOM    838  C   GLU A 108      53.605 144.446  95.326  1.00 95.88      A    C  
ATOM    839  O   GLU A 108      54.464 144.345  96.206  1.00 96.31      A    O  
ATOM    840  CB  GLU A 108      53.354 146.314  93.713  1.00105.15      A    C  
ATOM    841  CG  GLU A 108      53.703 146.935  92.376  1.00106.42      A    C  
ATOM    842  CD  GLU A 108      53.050 146.226  91.202  1.00108.23      A    C  
ATOM    843  OE1 GLU A 108      53.470 146.485  90.054  1.00109.58      A    O  
ATOM    844  OE2 GLU A 108      52.115 145.423  91.422  1.00108.05      A    O  
ATOM    845  N   GLN A 109      52.330 144.145  95.512  1.00 67.41      A    N  
ATOM    846  CA  GLN A 109      51.807 143.702  96.788  1.00 66.90      A    C  
ATOM    847  C   GLN A 109      52.199 142.284  97.174  1.00 66.88      A    C  
ATOM    848  O   GLN A 109      51.332 141.446  97.429  1.00 67.03      A    O  
ATOM    849  CB  GLN A 109      50.290 143.837  96.751  1.00 78.09      A    C  
ATOM    850  CG  GLN A 109      49.858 145.233  96.346  1.00 78.25      A    C  
ATOM    851  CD  GLN A 109      48.408 145.307  95.964  1.00 78.54      A    C  
ATOM    852  NE2 GLN A 109      47.628 146.048  96.742  1.00 77.77      A    N  
ATOM    853  OE1 GLN A 109      47.985 144.702  94.977  1.00 78.79      A    O  
ATOM    854  N   LYS A 110      53.498 142.013  97.225  1.00 60.38      A    N  
ATOM    855  CA  LYS A 110      53.971 140.684  97.601  1.00 60.10      A    C  
ATOM    856  C   LYS A 110      53.670 140.412  99.072  1.00 59.63      A    C  
ATOM    857  O   LYS A 110      53.873 139.298  99.557  1.00 59.76      A    O  
ATOM    858  CB  LYS A 110      55.479 140.564  97.384  1.00 82.17      A    C  
ATOM    859  CG  LYS A 110      55.939 140.694  95.956  1.00 83.85      A    C  
ATOM    860  CD  LYS A 110      57.443 140.523  95.904  1.00 86.68      A    C  
ATOM    861  CE  LYS A 110      58.008 140.745  94.513  1.00 88.08      A    C  
ATOM    862  NZ  LYS A 110      59.504 140.734  94.549  1.00 88.78      A    N  
ATOM    863  N   ASN A 111      53.202 141.438  99.779  1.00 60.54      A    N  
ATOM    864  CA  ASN A 111      52.890 141.312 101.196  1.00 60.22      A    C  
ATOM    865  C   ASN A 111      51.447 140.865 101.413  1.00 60.46      A    C  
ATOM    866  O   ASN A 111      51.009 140.676 102.552  1.00 60.70      A    O  
ATOM    867  CB  ASN A 111      53.147 142.638 101.910  1.00 62.24      A    C  
ATOM    868  CG  ASN A 111      52.172 143.716 101.501  1.00 61.93      A    C  
ATOM    869  ND2 ASN A 111      51.511 144.318 102.486  1.00 62.91      A    N  
ATOM    870  OD1 ASN A 111      52.015 144.013 100.316  1.00 61.01      A    O  
ATOM    871  N   ILE A 112      50.717 140.709 100.309  1.00 62.57      A    N  
ATOM    872  CA  ILE A 112      49.332 140.251 100.332  1.00 62.20      A    C  
ATOM    873  C   ILE A 112      49.299 138.929  99.582  1.00 62.24      A    C  
ATOM    874  O   ILE A 112      49.634 138.875  98.400  1.00 62.56      A    O  
ATOM    875  CB  ILE A 112      48.399 141.209  99.597  1.00 55.40      A    C  
ATOM    876  CG1 ILE A 112      48.545 142.620 100.156  1.00 54.22      A    C  
ATOM    877  CG2 ILE A 112      46.962 140.705  99.723  1.00 55.55      A    C  
ATOM    878  CD1 ILE A 112      47.713 143.640  99.420  1.00 53.30      A    C  
ATOM    879  N   LEU A 113      48.887 137.866 100.260  1.00 44.85      A    N  
ATOM    880  CA  LEU A 113      48.841 136.548  99.642  1.00 44.58      A    C  
ATOM    881  C   LEU A 113      47.442 136.014  99.424  1.00 44.46      A    C  
ATOM    882  O   LEU A 113      46.578 136.148 100.289  1.00 44.89      A    O  
ATOM    883  CB  LEU A 113      49.589 135.537 100.504  1.00 54.48      A    C  
ATOM    884  CG  LEU A 113      51.000 135.896 100.944  1.00 54.34      A    C  
ATOM    885  CD1 LEU A 113      51.609 134.706 101.674  1.00 53.43      A    C  
ATOM    886  CD2 LEU A 113      51.834 136.269  99.729  1.00 54.94      A    C  
ATOM    887  N   VAL A 114      47.224 135.391  98.271  1.00 58.64      A    N  
ATOM    888  CA  VAL A 114      45.933 134.778  97.966  1.00 58.42      A    C  
ATOM    889  C   VAL A 114      46.152 133.300  97.647  1.00 58.50      A    C  
ATOM    890  O   VAL A 114      47.275 132.871  97.359  1.00 58.15      A    O  
ATOM    891  CB  VAL A 114      45.241 135.442  96.768  1.00 66.16      A    C  
ATOM    892  CG1 VAL A 114      44.809 136.849  97.129  1.00 65.62      A    C  
ATOM    893  CG2 VAL A 114      46.180 135.458  95.581  1.00 66.45      A    C  
ATOM    894  N   VAL A 115      45.079 132.519  97.718  1.00 63.08      A    N  
ATOM    895  CA  VAL A 115      45.160 131.095  97.429  1.00 63.53      A    C  
ATOM    896  C   VAL A 115      43.778 130.609  97.070  1.00 64.02      A    C  
ATOM    897  O   VAL A 115      42.783 131.231  97.442  1.00 63.41      A    O  
ATOM    898  CB  VAL A 115      45.631 130.282  98.641  1.00 53.59      A    C  
ATOM    899  CG1 VAL A 115      44.451 130.018  99.582  1.00 54.18      A    C  
ATOM    900  CG2 VAL A 115      46.253 128.973  98.179  1.00 52.52      A    C  
ATOM    901  N   GLY A 116      43.722 129.487  96.364  1.00 84.64      A    N  
ATOM    902  CA  GLY A 116      42.446 128.932  95.967  1.00 85.77      A    C  
ATOM    903  C   GLY A 116      41.989 129.495  94.637  1.00 86.27      A    C  
ATOM    904  O   GLY A 116      42.641 130.379  94.076  1.00 86.86      A    O  
ATOM    905  N   PRO A 117      40.848 129.020  94.119  1.00 67.39      A    N  
ATOM    906  CA  PRO A 117      39.987 127.998  94.725  1.00 67.00      A    C  
ATOM    907  C   PRO A 117      40.651 126.645  94.845  1.00 66.74      A    C  
ATOM    908  O   PRO A 117      41.438 126.264  93.990  1.00 66.77      A    O  
ATOM    909  CB  PRO A 117      38.799 127.944  93.773  1.00 45.51      A    C  
ATOM    910  CG  PRO A 117      39.448 128.183  92.464  1.00 45.45      A    C  
ATOM    911  CD  PRO A 117      40.367 129.355  92.769  1.00 45.90      A    C  
ATOM    912  N   VAL A 118      40.338 125.931  95.917  1.00 48.03      A    N  
ATOM    913  CA  VAL A 118      40.876 124.595  96.134  1.00 47.81      A    C  
ATOM    914  C   VAL A 118      39.881 123.825  96.994  1.00 47.91      A    C  
ATOM    915  O   VAL A 118      39.081 124.417  97.724  1.00 47.67      A    O  
ATOM    916  CB  VAL A 118      42.257 124.595  96.863  1.00 42.64      A    C  
ATOM    917  CG1 VAL A 118      43.188 125.613  96.248  1.00 42.34      A    C  
ATOM    918  CG2 VAL A 118      42.067 124.846  98.346  1.00 43.41      A    C  
ATOM    919  N   PRO A 119      39.923 122.489  96.921  1.00 80.47      A    N  
ATOM    920  CA  PRO A 119      39.025 121.629  97.690  1.00 80.50      A    C  
ATOM    921  C   PRO A 119      38.965 121.977  99.170  1.00 80.61      A    C  
ATOM    922  O   PRO A 119      39.911 121.729  99.919  1.00 80.66      A    O  
ATOM    923  CB  PRO A 119      39.598 120.240  97.446  1.00 78.95      A    C  
ATOM    924  CG  PRO A 119      40.113 120.353  96.057  1.00 78.96      A    C  
ATOM    925  CD  PRO A 119      40.826 121.678  96.090  1.00 79.13      A    C  
ATOM    926  N   GLY A 120      37.845 122.554  99.583  1.00 60.78      A    N  
ATOM    927  CA  GLY A 120      37.685 122.903 100.980  1.00 60.86      A    C  
ATOM    928  C   GLY A 120      37.566 121.632 101.792  1.00 60.92      A    C  
ATOM    929  O   GLY A 120      37.577 121.654 103.019  1.00 60.83      A    O  
ATOM    930  N   LYS A 121      37.447 120.513 101.090  1.00 80.24      A    N  
ATOM    931  CA  LYS A 121      37.327 119.212 101.729  1.00 80.74      A    C  
ATOM    932  C   LYS A 121      38.666 118.883 102.378  1.00 80.74      A    C  
ATOM    933  O   LYS A 121      38.721 118.297 103.458  1.00 80.71      A    O  
ATOM    934  CB  LYS A 121      36.981 118.151 100.679  1.00104.75      A    C  
ATOM    935  CG  LYS A 121      36.149 116.986 101.191  1.00106.29      A    C  
ATOM    936  CD  LYS A 121      34.786 117.464 101.685  1.00109.22      A    C  
ATOM    937  CE  LYS A 121      33.824 116.303 101.925  1.00109.75      A    C  
ATOM    938  NZ  LYS A 121      33.439 115.613 100.657  1.00109.50      A    N  
ATOM    939  N   LYS A 122      39.743 119.284 101.710  1.00 83.91      A    N  
ATOM    940  CA  LYS A 122      41.088 119.019 102.198  1.00 84.06      A    C  
ATOM    941  C   LYS A 122      41.764 120.246 102.783  1.00 83.97      A    C  
ATOM    942  O   LYS A 122      42.575 120.134 103.697  1.00 84.08      A    O  
ATOM    943  CB  LYS A 122      41.960 118.470 101.065  1.00 98.11      A    C  
ATOM    944  CG  LYS A 122      43.407 118.190 101.468  1.00 99.29      A    C  
ATOM    945  CD  LYS A 122      44.251 117.767 100.269  1.00101.21      A    C  
ATOM    946  CE  LYS A 122      45.694 117.479 100.666  1.00102.00      A    C  
ATOM    947  NZ  LYS A 122      46.539 117.119  99.490  1.00101.65      A    N  
ATOM    948  N   TYR A 123      41.430 121.420 102.265  1.00 84.75      A    N  
ATOM    949  CA  TYR A 123      42.068 122.636 102.746  1.00 84.54      A    C  
ATOM    950  C   TYR A 123      41.199 123.576 103.573  1.00 84.57      A    C  
ATOM    951  O   TYR A 123      41.297 124.797 103.448  1.00 84.52      A    O  
ATOM    952  CB  TYR A 123      42.667 123.381 101.557  1.00 83.33      A    C  
ATOM    953  CG  TYR A 123      43.733 122.592 100.829  1.00 82.42      A    C  
ATOM    954  CD1 TYR A 123      44.907 122.206 101.476  1.00 81.20      A    C  
ATOM    955  CD2 TYR A 123      43.590 122.271  99.481  1.00 81.49      A    C  
ATOM    956  CE1 TYR A 123      45.916 121.530 100.797  1.00 80.82      A    C  
ATOM    957  CE2 TYR A 123      44.593 121.596  98.790  1.00 81.62      A    C  
ATOM    958  CZ  TYR A 123      45.755 121.231  99.452  1.00 81.32      A    C  
ATOM    959  OH  TYR A 123      46.762 120.592  98.757  1.00 82.22      A    O  
ATOM    960  N   SER A 124      40.354 123.005 104.426  1.00 79.54      A    N  
ATOM    961  CA  SER A 124      39.488 123.795 105.291  1.00 79.32      A    C  
ATOM    962  C   SER A 124      40.387 124.424 106.350  1.00 79.43      A    C  
ATOM    963  O   SER A 124      39.992 125.349 107.056  1.00 79.48      A    O  
ATOM    964  CB  SER A 124      38.455 122.896 105.955  1.00 76.47      A    C  
ATOM    965  OG  SER A 124      39.103 121.878 106.699  1.00 76.37      A    O  
ATOM    966  N   GLU A 125      41.599 123.885 106.452  1.00 78.13      A    N  
ATOM    967  CA  GLU A 125      42.615 124.368 107.379  1.00 78.54      A    C  
ATOM    968  C   GLU A 125      43.896 124.503 106.559  1.00 77.80      A    C  
ATOM    969  O   GLU A 125      44.309 123.557 105.897  1.00 77.99      A    O  
ATOM    970  CB  GLU A 125      42.837 123.367 108.507  1.00115.36      A    C  
ATOM    971  CG  GLU A 125      41.574 122.936 109.214  1.00118.75      A    C  
ATOM    972  CD  GLU A 125      41.865 122.239 110.531  1.00121.74      A    C  
ATOM    973  OE1 GLU A 125      42.672 121.282 110.539  1.00121.30      A    O  
ATOM    974  OE2 GLU A 125      41.285 122.651 111.561  1.00122.39      A    O  
ATOM    975  N   MET A 126      44.521 125.675 106.590  1.00 65.42      A    N  
ATOM    976  CA  MET A 126      45.744 125.893 105.828  1.00 65.18      A    C  
ATOM    977  C   MET A 126      46.906 126.354 106.690  1.00 64.82      A    C  
ATOM    978  O   MET A 126      46.732 126.697 107.861  1.00 65.33      A    O  
ATOM    979  CB  MET A 126      45.492 126.920 104.729  1.00 69.14      A    C  
ATOM    980  CG  MET A 126      44.510 126.448 103.676  1.00 71.13      A    C  
ATOM    981  SD  MET A 126      44.127 127.726 102.452  1.00 72.04      A    S  
ATOM    982  CE  MET A 126      42.414 128.046 102.826  1.00 72.39      A    C  
ATOM    983  N   VAL A 127      48.099 126.334 106.109  1.00 64.69      A    N  
ATOM    984  CA  VAL A 127      49.302 126.778 106.805  1.00 63.58      A    C  
ATOM    985  C   VAL A 127      50.103 127.597 105.820  1.00 63.37      A    C  
ATOM    986  O   VAL A 127      50.360 127.153 104.702  1.00 63.23      A    O  
ATOM    987  CB  VAL A 127      50.164 125.598 107.310  1.00 35.68      A    C  
ATOM    988  CG1 VAL A 127      51.607 126.060 107.537  1.00 35.40      A    C  
ATOM    989  CG2 VAL A 127      49.589 125.057 108.616  1.00 34.72      A    C  
ATOM    990  N   VAL A 128      50.495 128.795 106.238  1.00 61.84      A    N  
ATOM    991  CA  VAL A 128      51.240 129.678 105.363  1.00 61.67      A    C  
ATOM    992  C   VAL A 128      52.619 130.055 105.866  1.00 61.74      A    C  
ATOM    993  O   VAL A 128      52.755 130.808 106.827  1.00 62.05      A    O  
ATOM    994  CB  VAL A 128      50.485 130.981 105.126  1.00 35.45      A    C  
ATOM    995  CG1 VAL A 128      51.202 131.781 104.046  1.00 35.59      A    C  
ATOM    996  CG2 VAL A 128      49.033 130.698 104.761  1.00 34.81      A    C  
ATOM    997  N   PRO A 129      53.667 129.553 105.202  1.00 64.14      A    N  
ATOM    998  CA  PRO A 129      55.046 129.856 105.598  1.00 63.97      A    C  
ATOM    999  C   PRO A 129      55.385 131.315 105.279  1.00 64.13      A    C  
ATOM   1000  O   PRO A 129      55.367 131.729 104.109  1.00 64.24      A    O  
ATOM   1001  CB  PRO A 129      55.856 128.878 104.765  1.00 76.23      A    C  
ATOM   1002  CG  PRO A 129      55.045 128.805 103.487  1.00 76.12      A    C  
ATOM   1003  CD  PRO A 129      53.631 128.695 104.004  1.00 76.31      A    C  
ATOM   1004  N   ILE A 130      55.690 132.096 106.312  1.00 63.95      A    N  
ATOM   1005  CA  ILE A 130      56.015 133.503 106.101  1.00 64.36      A    C  
ATOM   1006  C   ILE A 130      57.402 133.883 106.602  1.00 64.73      A    C  
ATOM   1007  O   ILE A 130      57.904 133.321 107.578  1.00 65.50      A    O  
ATOM   1008  CB  ILE A 130      54.964 134.409 106.754  1.00 55.99      A    C  
ATOM   1009  CG1 ILE A 130      53.568 133.939 106.320  1.00 56.26      A    C  
ATOM   1010  CG2 ILE A 130      55.201 135.864 106.342  1.00 55.96      A    C  
ATOM   1011  CD1 ILE A 130      52.426 134.653 106.982  1.00 56.76      A    C  
ATOM   1012  N   LEU A 131      58.019 134.843 105.920  1.00 62.12      A    N  
ATOM   1013  CA  LEU A 131      59.355 135.289 106.281  1.00 61.69      A    C  
ATOM   1014  C   LEU A 131      59.390 136.740 106.744  1.00 62.16      A    C  
ATOM   1015  O   LEU A 131      59.170 137.671 105.958  1.00 62.33      A    O  
ATOM   1016  CB  LEU A 131      60.301 135.103 105.093  1.00 45.31      A    C  
ATOM   1017  CG  LEU A 131      61.744 135.617 105.174  1.00 43.80      A    C  
ATOM   1018  CD1 LEU A 131      62.496 135.018 106.355  1.00 42.15      A    C  
ATOM   1019  CD2 LEU A 131      62.422 135.262 103.878  1.00 43.22      A    C  
ATOM   1020  N   SER A 132      59.676 136.913 108.032  1.00 44.47      A    N  
ATOM   1021  CA  SER A 132      59.763 138.226 108.645  1.00 44.38      A    C  
ATOM   1022  C   SER A 132      60.883 139.028 108.006  1.00 44.42      A    C  
ATOM   1023  O   SER A 132      61.916 138.484 107.625  1.00 44.22      A    O  
ATOM   1024  CB  SER A 132      60.061 138.091 110.136  1.00 56.21      A    C  
ATOM   1025  OG  SER A 132      61.361 137.563 110.347  1.00 56.56      A    O  
ATOM   1026  N   PRO A 133      60.685 140.338 107.869  1.00 48.31      A    N  
ATOM   1027  CA  PRO A 133      61.698 141.215 107.276  1.00 48.95      A    C  
ATOM   1028  C   PRO A 133      62.838 141.471 108.273  1.00 50.03      A    C  
ATOM   1029  O   PRO A 133      62.846 140.906 109.376  1.00 50.10      A    O  
ATOM   1030  CB  PRO A 133      60.904 142.471 106.943  1.00 42.94      A    C  
ATOM   1031  CG  PRO A 133      59.841 142.478 107.990  1.00 42.04      A    C  
ATOM   1032  CD  PRO A 133      59.413 141.046 108.071  1.00 42.33      A    C  
ATOM   1033  N   ASP A 134      63.796 142.316 107.900  1.00 63.87      A    N  
ATOM   1034  CA  ASP A 134      64.931 142.602 108.780  1.00 64.81      A    C  
ATOM   1035  C   ASP A 134      65.286 144.083 108.824  1.00 65.37      A    C  
ATOM   1036  O   ASP A 134      65.919 144.605 107.902  1.00 65.49      A    O  
ATOM   1037  CB  ASP A 134      66.153 141.805 108.332  1.00 81.54      A    C  
ATOM   1038  CG  ASP A 134      67.374 142.097 109.168  1.00 81.87      A    C  
ATOM   1039  OD1 ASP A 134      68.470 141.637 108.787  1.00 81.98      A    O  
ATOM   1040  OD2 ASP A 134      67.242 142.781 110.204  1.00 83.50      A    O  
ATOM   1041  N   PRO A 135      64.919 144.766 109.924  1.00 69.83      A    N  
ATOM   1042  CA  PRO A 135      65.168 146.195 110.144  1.00 70.45      A    C  
ATOM   1043  C   PRO A 135      66.561 146.611 109.719  1.00 71.21      A    C  
ATOM   1044  O   PRO A 135      66.746 147.670 109.114  1.00 71.24      A    O  
ATOM   1045  CB  PRO A 135      64.958 146.355 111.645  1.00 61.32      A    C  
ATOM   1046  CG  PRO A 135      63.941 145.313 111.951  1.00 60.77      A    C  
ATOM   1047  CD  PRO A 135      64.454 144.131 111.171  1.00 60.71      A    C  
ATOM   1048  N   ALA A 136      67.538 145.770 110.044  1.00 77.19      A    N  
ATOM   1049  CA  ALA A 136      68.923 146.046 109.696  1.00 78.37      A    C  
ATOM   1050  C   ALA A 136      69.012 146.394 108.222  1.00 79.12      A    C  
ATOM   1051  O   ALA A 136      69.373 147.516 107.863  1.00 79.84      A    O  
ATOM   1052  CB  ALA A 136      69.791 144.838 109.996  1.00 53.09      A    C  
ATOM   1053  N   LYS A 137      68.665 145.431 107.374  1.00 75.23      A    N  
ATOM   1054  CA  LYS A 137      68.711 145.624 105.932  1.00 75.90      A    C  
ATOM   1055  C   LYS A 137      67.654 146.634 105.506  1.00 75.83      A    C  
ATOM   1056  O   LYS A 137      67.959 147.807 105.293  1.00 76.08      A    O  
ATOM   1057  CB  LYS A 137      68.485 144.290 105.217  1.00111.88      A    C  
ATOM   1058  CG  LYS A 137      69.183 143.107 105.883  1.00113.23      A    C  
ATOM   1059  CD  LYS A 137      70.667 143.367 106.100  1.00115.56      A    C  
ATOM   1060  CE  LYS A 137      71.305 142.263 106.929  1.00116.81      A    C  
ATOM   1061  NZ  LYS A 137      72.748 142.528 107.191  1.00117.26      A    N  
ATOM   1062  N   ASN A 138      66.414 146.178 105.383  1.00 92.68      A    N  
ATOM   1063  CA  ASN A 138      65.318 147.054 104.988  1.00 92.70      A    C  
ATOM   1064  C   ASN A 138      65.124 148.136 106.048  1.00 92.86      A    C  
ATOM   1065  O   ASN A 138      65.098 147.846 107.245  1.00 92.98      A    O  
ATOM   1066  CB  ASN A 138      64.029 146.248 104.845  1.00 77.70      A    C  
ATOM   1067  CG  ASN A 138      62.845 147.117 104.507  1.00 78.17      A    C  
ATOM   1068  ND2 ASN A 138      61.996 146.647 103.603  1.00 78.94      A    N  
ATOM   1069  OD1 ASN A 138      62.689 148.199 105.060  1.00 78.68      A    O  
ATOM   1070  N   LYS A 139      64.977 149.384 105.613  1.00104.53      A    N  
ATOM   1071  CA  LYS A 139      64.798 150.476 106.562  1.00104.19      A    C  
ATOM   1072  C   LYS A 139      63.357 150.614 107.016  1.00103.45      A    C  
ATOM   1073  O   LYS A 139      63.072 150.535 108.212  1.00103.81      A    O  
ATOM   1074  CB  LYS A 139      65.291 151.795 105.961  1.00110.68      A    C  
ATOM   1075  CG  LYS A 139      66.787 151.794 105.652  1.00112.29      A    C  
ATOM   1076  CD  LYS A 139      67.613 151.340 106.860  1.00114.34      A    C  
ATOM   1077  CE  LYS A 139      69.088 151.189 106.509  1.00115.71      A    C  
ATOM   1078  NZ  LYS A 139      69.882 150.686 107.665  1.00115.34      A    N  
ATOM   1079  N   ASN A 140      62.455 150.808 106.055  1.00 65.77      A    N  
ATOM   1080  CA  ASN A 140      61.021 150.957 106.335  1.00 64.75      A    C  
ATOM   1081  C   ASN A 140      60.337 149.752 107.001  1.00 63.54      A    C  
ATOM   1082  O   ASN A 140      59.240 149.352 106.618  1.00 63.53      A    O  
ATOM   1083  CB  ASN A 140      60.291 151.343 105.045  1.00 96.08      A    C  
ATOM   1084  CG  ASN A 140      61.017 150.864 103.803  1.00 97.23      A    C  
ATOM   1085  ND2 ASN A 140      61.817 151.747 103.212  1.00 97.37      A    N  
ATOM   1086  OD1 ASN A 140      60.877 149.710 103.390  1.00 98.49      A    O  
ATOM   1087  N   VAL A 141      61.005 149.194 108.008  1.00 64.88      A    N  
ATOM   1088  CA  VAL A 141      60.516 148.068 108.794  1.00 63.79      A    C  
ATOM   1089  C   VAL A 141      61.298 148.144 110.103  1.00 63.21      A    C  
ATOM   1090  O   VAL A 141      62.517 147.959 110.109  1.00 63.17      A    O  
ATOM   1091  CB  VAL A 141      60.812 146.720 108.119  0.50 18.38      A    C  
ATOM   1092  CG1 VAL A 141      60.378 145.595 109.020  0.50 18.21      A    C  
ATOM   1093  CG2 VAL A 141      60.081 146.618 106.813  0.50 18.47      A    C  
ATOM   1094  N   SER A 142      60.605 148.432 111.203  1.00 60.24      A    N  
ATOM   1095  CA  SER A 142      61.244 148.553 112.515  1.00 59.52      A    C  
ATOM   1096  C   SER A 142      60.678 147.516 113.461  1.00 58.93      A    C  
ATOM   1097  O   SER A 142      59.747 146.800 113.104  1.00 59.31      A    O  
ATOM   1098  CB  SER A 142      60.987 149.936 113.101  1.00 54.19      A    C  
ATOM   1099  OG  SER A 142      61.118 150.937 112.106  1.00 54.63      A    O  
ATOM   1100  N   TYR A 143      61.234 147.422 114.663  1.00 63.80      A    N  
ATOM   1101  CA  TYR A 143      60.719 146.456 115.622  1.00 62.54      A    C  
ATOM   1102  C   TYR A 143      59.461 147.042 116.237  1.00 62.87      A    C  
ATOM   1103  O   TYR A 143      59.520 147.888 117.140  1.00 63.28      A    O  
ATOM   1104  CB  TYR A 143      61.732 146.160 116.720  1.00 57.02      A    C  
ATOM   1105  CG  TYR A 143      63.019 145.571 116.223  1.00 55.48      A    C  
ATOM   1106  CD1 TYR A 143      64.066 146.393 115.825  1.00 54.65      A    C  
ATOM   1107  CD2 TYR A 143      63.190 144.192 116.139  1.00 54.81      A    C  
ATOM   1108  CE1 TYR A 143      65.258 145.862 115.358  1.00 54.63      A    C  
ATOM   1109  CE2 TYR A 143      64.378 143.644 115.668  1.00 54.86      A    C  
ATOM   1110  CZ  TYR A 143      65.411 144.490 115.279  1.00 54.92      A    C  
ATOM   1111  OH  TYR A 143      66.596 143.978 114.805  1.00 53.61      A    O  
ATOM   1112  N   LEU A 144      58.322 146.580 115.735  1.00 64.09      A    N  
ATOM   1113  CA  LEU A 144      57.030 147.051 116.187  1.00 63.21      A    C  
ATOM   1114  C   LEU A 144      56.066 145.902 116.235  1.00 62.69      A    C  
ATOM   1115  O   LEU A 144      56.384 144.793 115.803  1.00 62.13      A    O  
ATOM   1116  CB  LEU A 144      56.486 148.063 115.199  1.00 47.06      A    C  
ATOM   1117  CG  LEU A 144      57.436 149.212 114.906  1.00 47.33      A    C  
ATOM   1118  CD1 LEU A 144      57.070 149.850 113.594  1.00 48.50      A    C  
ATOM   1119  CD2 LEU A 144      57.375 150.218 116.045  1.00 46.82      A    C  
ATOM   1120  N   LYS A 145      54.883 146.179 116.769  1.00 48.17      A    N  
ATOM   1121  CA  LYS A 145      53.821 145.187 116.809  1.00 47.59      A    C  
ATOM   1122  C   LYS A 145      52.988 145.512 115.560  1.00 47.12      A    C  
ATOM   1123  O   LYS A 145      52.410 146.600 115.461  1.00 47.03      A    O  
ATOM   1124  CB  LYS A 145      52.966 145.344 118.060  1.00 48.96      A    C  
ATOM   1125  CG  LYS A 145      51.758 144.443 118.046  1.00 47.84      A    C  
ATOM   1126  CD  LYS A 145      50.702 144.879 119.041  1.00 47.95      A    C  
ATOM   1127  CE  LYS A 145      51.031 144.434 120.453  1.00 49.98      A    C  
ATOM   1128  NZ  LYS A 145      49.889 144.710 121.364  1.00 51.35      A    N  
ATOM   1129  N   TYR A 146      52.961 144.581 114.606  1.00 54.67      A    N  
ATOM   1130  CA  TYR A 146      52.229 144.763 113.352  1.00 55.46      A    C  
ATOM   1131  C   TYR A 146      50.942 143.953 113.272  1.00 56.30      A    C  
ATOM   1132  O   TYR A 146      50.810 142.888 113.879  1.00 56.87      A    O  
ATOM   1133  CB  TYR A 146      53.097 144.361 112.168  1.00 50.11      A    C  
ATOM   1134  CG  TYR A 146      54.289 145.238 111.924  1.00 49.80      A    C  
ATOM   1135  CD1 TYR A 146      54.167 146.419 111.211  1.00 50.19      A    C  
ATOM   1136  CD2 TYR A 146      55.553 144.866 112.376  1.00 50.12      A    C  
ATOM   1137  CE1 TYR A 146      55.272 147.212 110.943  1.00 51.92      A    C  
ATOM   1138  CE2 TYR A 146      56.670 145.653 112.117  1.00 51.09      A    C  
ATOM   1139  CZ  TYR A 146      56.523 146.827 111.395  1.00 52.58      A    C  
ATOM   1140  OH  TYR A 146      57.622 147.616 111.117  1.00 52.51      A    O  
ATOM   1141  N   PRO A 147      49.975 144.449 112.501  1.00 63.66      A    N  
ATOM   1142  CA  PRO A 147      48.703 143.751 112.352  1.00 63.87      A    C  
ATOM   1143  C   PRO A 147      48.765 142.796 111.171  1.00 64.49      A    C  
ATOM   1144  O   PRO A 147      49.676 142.858 110.351  1.00 65.31      A    O  
ATOM   1145  CB  PRO A 147      47.722 144.889 112.100  1.00 31.94      A    C  
ATOM   1146  CG  PRO A 147      48.513 145.782 111.234  1.00 32.13      A    C  
ATOM   1147  CD  PRO A 147      49.903 145.792 111.903  1.00 32.47      A    C  
ATOM   1148  N   ILE A 148      47.784 141.911 111.098  1.00 56.18      A    N  
ATOM   1149  CA  ILE A 148      47.680 140.961 110.013  1.00 56.02      A    C  
ATOM   1150  C   ILE A 148      46.182 140.798 109.789  1.00 56.41      A    C  
ATOM   1151  O   ILE A 148      45.447 140.454 110.718  1.00 56.36      A    O  
ATOM   1152  CB  ILE A 148      48.313 139.613 110.389  1.00 50.10      A    C  
ATOM   1153  CG1 ILE A 148      49.817 139.780 110.603  1.00 48.74      A    C  
ATOM   1154  CG2 ILE A 148      48.091 138.619 109.284  1.00 50.26      A    C  
ATOM   1155  CD1 ILE A 148      50.503 138.540 111.144  1.00 47.66      A    C  
ATOM   1156  N   TYR A 149      45.728 141.082 108.571  1.00 50.59      A    N  
ATOM   1157  CA  TYR A 149      44.314 140.970 108.230  1.00 50.80      A    C  
ATOM   1158  C   TYR A 149      44.070 139.753 107.361  1.00 51.43      A    C  
ATOM   1159  O   TYR A 149      44.682 139.602 106.309  1.00 51.95      A    O  
ATOM   1160  CB  TYR A 149      43.862 142.206 107.481  1.00 55.11      A    C  
ATOM   1161  CG  TYR A 149      44.294 143.483 108.136  1.00 53.74      A    C  
ATOM   1162  CD1 TYR A 149      43.958 143.767 109.455  1.00 52.28      A    C  
ATOM   1163  CD2 TYR A 149      45.023 144.421 107.428  1.00 53.37      A    C  
ATOM   1164  CE1 TYR A 149      44.337 144.960 110.047  1.00 52.29      A    C  
ATOM   1165  CE2 TYR A 149      45.409 145.615 108.008  1.00 52.58      A    C  
ATOM   1166  CZ  TYR A 149      45.067 145.881 109.315  1.00 52.06      A    C  
ATOM   1167  OH  TYR A 149      45.481 147.068 109.869  1.00 52.08      A    O  
ATOM   1168  N   PHE A 150      43.155 138.898 107.793  1.00 55.04      A    N  
ATOM   1169  CA  PHE A 150      42.852 137.682 107.056  1.00 55.75      A    C  
ATOM   1170  C   PHE A 150      41.425 137.619 106.519  1.00 56.50      A    C  
ATOM   1171  O   PHE A 150      40.461 137.904 107.229  1.00 56.53      A    O  
ATOM   1172  CB  PHE A 150      43.108 136.477 107.954  1.00 68.29      A    C  
ATOM   1173  CG  PHE A 150      42.687 135.175 107.354  1.00 68.41      A    C  
ATOM   1174  CD1 PHE A 150      43.334 134.672 106.234  1.00 68.92      A    C  
ATOM   1175  CD2 PHE A 150      41.655 134.438 107.927  1.00 68.07      A    C  
ATOM   1176  CE1 PHE A 150      42.963 133.448 105.694  1.00 68.63      A    C  
ATOM   1177  CE2 PHE A 150      41.272 133.216 107.399  1.00 67.48      A    C  
ATOM   1178  CZ  PHE A 150      41.925 132.714 106.281  1.00 68.66      A    C  
ATOM   1179  N   GLY A 151      41.304 137.237 105.255  1.00 84.00      A    N  
ATOM   1180  CA  GLY A 151      39.999 137.110 104.640  1.00 85.01      A    C  
ATOM   1181  C   GLY A 151      39.872 135.658 104.238  1.00 85.54      A    C  
ATOM   1182  O   GLY A 151      40.829 135.092 103.710  1.00 86.24      A    O  
ATOM   1183  N   GLY A 152      38.716 135.049 104.483  1.00 64.30      A    N  
ATOM   1184  CA  GLY A 152      38.542 133.650 104.131  1.00 64.67      A    C  
ATOM   1185  C   GLY A 152      37.132 133.246 103.737  1.00 64.95      A    C  
ATOM   1186  O   GLY A 152      36.156 133.611 104.396  1.00 64.90      A    O  
ATOM   1187  N   ASN A 153      37.024 132.478 102.659  1.00 73.15      A    N  
ATOM   1188  CA  ASN A 153      35.724 132.020 102.186  1.00 72.82      A    C  
ATOM   1189  C   ASN A 153      35.720 130.606 101.676  1.00 72.73      A    C  
ATOM   1190  O   ASN A 153      36.743 130.071 101.261  1.00 72.83      A    O  
ATOM   1191  CB  ASN A 153      35.208 132.890 101.044  1.00 72.66      A    C  
ATOM   1192  CG  ASN A 153      34.212 132.147 100.152  1.00 73.14      A    C  
ATOM   1193  ND2 ASN A 153      34.657 131.789  98.953  1.00 72.43      A    N  
ATOM   1194  OD1 ASN A 153      33.068 131.882 100.544  1.00 72.47      A    O  
ATOM   1195  N   ARG A 154      34.537 130.014 101.710  1.00 75.10      A    N  
ATOM   1196  CA  ARG A 154      34.334 128.683 101.189  1.00 75.17      A    C  
ATOM   1197  C   ARG A 154      32.905 128.696 100.646  1.00 75.34      A    C  
ATOM   1198  O   ARG A 154      31.969 129.085 101.348  1.00 75.25      A    O  
ATOM   1199  CB  ARG A 154      34.561 127.618 102.279  1.00 75.93      A    C  
ATOM   1200  CG  ARG A 154      33.526 127.511 103.366  1.00 75.05      A    C  
ATOM   1201  CD  ARG A 154      34.108 127.818 104.726  1.00 73.04      A    C  
ATOM   1202  NE  ARG A 154      34.093 129.254 104.976  1.00 71.92      A    N  
ATOM   1203  CZ  ARG A 154      34.213 129.809 106.179  1.00 70.70      A    C  
ATOM   1204  NH1 ARG A 154      34.359 129.048 107.256  1.00 70.33      A    N  
ATOM   1205  NH2 ARG A 154      34.176 131.131 106.299  1.00 69.62      A    N  
ATOM   1206  N   GLY A 155      32.761 128.324  99.372  1.00 65.40      A    N  
ATOM   1207  CA  GLY A 155      31.458 128.325  98.724  1.00 65.63      A    C  
ATOM   1208  C   GLY A 155      31.407 129.316  97.566  1.00 65.63      A    C  
ATOM   1209  O   GLY A 155      32.237 130.220  97.478  1.00 66.06      A    O  
ATOM   1210  N   ARG A 156      30.435 129.157  96.673  1.00 61.09      A    N  
ATOM   1211  CA  ARG A 156      30.309 130.048  95.521  1.00 60.48      A    C  
ATOM   1212  C   ARG A 156      29.637 131.390  95.840  1.00 60.67      A    C  
ATOM   1213  O   ARG A 156      28.750 131.471  96.695  1.00 60.67      A    O  
ATOM   1214  CB  ARG A 156      29.556 129.328  94.395  1.00 62.82      A    C  
ATOM   1215  CG  ARG A 156      30.334 128.153  93.800  1.00 61.29      A    C  
ATOM   1216  CD  ARG A 156      29.550 127.392  92.731  1.00 59.47      A    C  
ATOM   1217  NE  ARG A 156      29.220 128.223  91.577  1.00 56.77      A    N  
ATOM   1218  CZ  ARG A 156      27.982 128.561  91.233  1.00 55.21      A    C  
ATOM   1219  NH1 ARG A 156      26.955 128.131  91.962  1.00 54.36      A    N  
ATOM   1220  NH2 ARG A 156      27.772 129.337  90.170  1.00 53.79      A    N  
ATOM   1221  N   GLY A 157      30.064 132.432  95.134  1.00 58.64      A    N  
ATOM   1222  CA  GLY A 157      29.533 133.767  95.356  1.00 58.64      A    C  
ATOM   1223  C   GLY A 157      28.112 134.029  94.903  1.00 58.67      A    C  
ATOM   1224  O   GLY A 157      27.483 133.175  94.287  1.00 58.91      A    O  
ATOM   1225  N   GLN A 158      27.610 135.224  95.206  1.00 65.67      A    N  
ATOM   1226  CA  GLN A 158      26.248 135.621  94.849  1.00 65.28      A    C  
ATOM   1227  C   GLN A 158      26.186 136.653  93.727  1.00 64.94      A    C  
ATOM   1228  O   GLN A 158      25.129 136.871  93.131  1.00 64.82      A    O  
ATOM   1229  CB  GLN A 158      25.522 136.167  96.082  1.00 66.03      A    C  
ATOM   1230  CG  GLN A 158      25.085 135.093  97.056  1.00 66.02      A    C  
ATOM   1231  CD  GLN A 158      26.246 134.280  97.596  1.00 66.43      A    C  
ATOM   1232  NE2 GLN A 158      26.306 133.005  97.223  1.00 64.47      A    N  
ATOM   1233  OE1 GLN A 158      27.080 134.793  98.338  1.00 67.52      A    O  
ATOM   1234  N   VAL A 159      27.312 137.296  93.443  1.00 63.46      A    N  
ATOM   1235  CA  VAL A 159      27.356 138.294  92.385  1.00 63.23      A    C  
ATOM   1236  C   VAL A 159      28.613 138.113  91.555  1.00 63.14      A    C  
ATOM   1237  O   VAL A 159      29.645 137.677  92.062  1.00 63.52      A    O  
ATOM   1238  CB  VAL A 159      27.373 139.719  92.950  0.50 16.33      A    C  
ATOM   1239  CG1 VAL A 159      27.258 140.722  91.816  0.50 16.71      A    C  
ATOM   1240  CG2 VAL A 159      26.247 139.896  93.937  0.50 15.83      A    C  
ATOM   1241  N   TYR A 160      28.522 138.439  90.274  1.00 66.73      A    N  
ATOM   1242  CA  TYR A 160      29.665 138.327  89.377  1.00 66.43      A    C  
ATOM   1243  C   TYR A 160      30.239 139.717  89.183  1.00 66.36      A    C  
ATOM   1244  O   TYR A 160      29.569 140.718  89.440  1.00 66.22      A    O  
ATOM   1245  CB  TYR A 160      29.238 137.769  88.012  1.00 59.67      A    C  
ATOM   1246  CG  TYR A 160      28.966 136.280  87.981  1.00 59.56      A    C  
ATOM   1247  CD1 TYR A 160      30.013 135.359  87.964  1.00 59.46      A    C  
ATOM   1248  CD2 TYR A 160      27.662 135.795  87.990  1.00 59.06      A    C  
ATOM   1249  CE1 TYR A 160      29.767 133.990  87.959  1.00 58.92      A    C  
ATOM   1250  CE2 TYR A 160      27.403 134.433  87.989  1.00 58.73      A    C  
ATOM   1251  CZ  TYR A 160      28.455 133.533  87.977  1.00 58.92      A    C  
ATOM   1252  OH  TYR A 160      28.185 132.177  88.029  1.00 60.16      A    O  
ATOM   1253  N   PRO A 161      31.492 139.798  88.726  1.00 55.08      A    N  
ATOM   1254  CA  PRO A 161      32.106 141.106  88.511  1.00 55.08      A    C  
ATOM   1255  C   PRO A 161      31.230 142.057  87.708  1.00 55.35      A    C  
ATOM   1256  O   PRO A 161      31.235 143.258  87.960  1.00 54.96      A    O  
ATOM   1257  CB  PRO A 161      33.399 140.757  87.791  1.00 42.43      A    C  
ATOM   1258  CG  PRO A 161      33.790 139.475  88.453  1.00 42.03      A    C  
ATOM   1259  CD  PRO A 161      32.476 138.714  88.539  1.00 42.23      A    C  
ATOM   1260  N   ASP A 162      30.465 141.528  86.754  1.00 71.11      A    N  
ATOM   1261  CA  ASP A 162      29.605 142.377  85.925  1.00 71.58      A    C  
ATOM   1262  C   ASP A 162      28.363 142.851  86.671  1.00 71.66      A    C  
ATOM   1263  O   ASP A 162      27.643 143.727  86.199  1.00 71.37      A    O  
ATOM   1264  CB  ASP A 162      29.192 141.643  84.647  1.00 86.36      A    C  
ATOM   1265  CG  ASP A 162      28.103 140.620  84.885  1.00 86.45      A    C  
ATOM   1266  OD1 ASP A 162      28.220 139.844  85.857  1.00 86.28      A    O  
ATOM   1267  OD2 ASP A 162      27.134 140.589  84.095  1.00 86.37      A    O  
ATOM   1268  N   GLY A 163      28.109 142.266  87.836  1.00 84.37      A    N  
ATOM   1269  CA  GLY A 163      26.959 142.678  88.618  1.00 85.14      A    C  
ATOM   1270  C   GLY A 163      25.778 141.726  88.679  1.00 85.40      A    C  
ATOM   1271  O   GLY A 163      25.024 141.748  89.651  1.00 85.70      A    O  
ATOM   1272  N   LYS A 164      25.608 140.888  87.662  1.00 74.04      A    N  
ATOM   1273  CA  LYS A 164      24.489 139.952  87.628  1.00 74.09      A    C  
ATOM   1274  C   LYS A 164      24.561 138.879  88.712  1.00 73.73      A    C  
ATOM   1275  O   LYS A 164      25.648 138.446  89.096  1.00 73.77      A    O  
ATOM   1276  CB  LYS A 164      24.395 139.316  86.238  1.00106.47      A    C  
ATOM   1277  CG  LYS A 164      24.131 140.344  85.137  1.00107.53      A    C  
ATOM   1278  CD  LYS A 164      23.846 139.702  83.788  1.00109.31      A    C  
ATOM   1279  CE  LYS A 164      23.476 140.750  82.746  1.00110.85      A    C  
ATOM   1280  NZ  LYS A 164      24.560 141.760  82.568  1.00110.55      A    N  
ATOM   1281  N   LYS A 165      23.396 138.466  89.214  1.00 57.50      A    N  
ATOM   1282  CA  LYS A 165      23.322 137.448  90.265  1.00 57.12      A    C  
ATOM   1283  C   LYS A 165      23.930 136.122  89.828  1.00 56.91      A    C  
ATOM   1284  O   LYS A 165      24.719 136.063  88.893  1.00 57.10      A    O  
ATOM   1285  CB  LYS A 165      21.872 137.204  90.685  1.00 68.15      A    C  
ATOM   1286  CG  LYS A 165      21.164 138.413  91.253  1.00 69.32      A    C  
ATOM   1287  CD  LYS A 165      19.876 138.008  91.959  1.00 71.68      A    C  
ATOM   1288  CE  LYS A 165      19.163 139.217  92.565  1.00 74.33      A    C  
ATOM   1289  NZ  LYS A 165      17.917 138.847  93.315  1.00 77.41      A    N  
ATOM   1290  N   SER A 166      23.558 135.053  90.515  1.00 55.34      A    N  
ATOM   1291  CA  SER A 166      24.065 133.729  90.188  1.00 55.17      A    C  
ATOM   1292  C   SER A 166      23.068 132.676  90.678  1.00 55.51      A    C  
ATOM   1293  O   SER A 166      22.074 132.990  91.334  1.00 55.45      A    O  
ATOM   1294  CB  SER A 166      25.431 133.501  90.839  1.00 57.78      A    C  
ATOM   1295  OG  SER A 166      25.305 133.348  92.249  1.00 57.34      A    O  
ATOM   1296  N   ASN A 167      23.337 131.422  90.354  1.00 69.78      A    N  
ATOM   1297  CA  ASN A 167      22.460 130.347  90.761  1.00 69.97      A    C  
ATOM   1298  C   ASN A 167      22.548 130.105  92.261  1.00 70.26      A    C  
ATOM   1299  O   ASN A 167      21.803 129.279  92.797  1.00 70.75      A    O  
ATOM   1300  CB  ASN A 167      22.849 129.079  90.020  1.00 94.93      A    C  
ATOM   1301  CG  ASN A 167      24.297 128.719  90.236  1.00 95.47      A    C  
ATOM   1302  ND2 ASN A 167      24.550 127.471  90.613  1.00 96.94      A    N  
ATOM   1303  OD1 ASN A 167      25.188 129.558  90.062  1.00 94.14      A    O  
ATOM   1304  N   ASN A 168      23.444 130.811  92.951  1.00 69.67      A    N  
ATOM   1305  CA  ASN A 168      23.576 130.597  94.390  1.00 69.54      A    C  
ATOM   1306  C   ASN A 168      23.132 131.767  95.260  1.00 69.96      A    C  
ATOM   1307  O   ASN A 168      23.741 132.051  96.287  1.00 70.00      A    O  
ATOM   1308  CB  ASN A 168      25.017 130.216  94.744  1.00 62.86      A    C  
ATOM   1309  CG  ASN A 168      25.099 129.336  95.992  1.00 62.41      A    C  
ATOM   1310  ND2 ASN A 168      23.973 128.743  96.379  1.00 59.56      A    N  
ATOM   1311  OD1 ASN A 168      26.166 129.183  96.589  1.00 63.59      A    O  
ATOM   1312  N   THR A 169      22.062 132.437  94.857  1.00 83.44      A    N  
ATOM   1313  CA  THR A 169      21.538 133.557  95.626  1.00 83.60      A    C  
ATOM   1314  C   THR A 169      20.011 133.473  95.653  1.00 83.73      A    C  
ATOM   1315  O   THR A 169      19.430 132.506  95.171  1.00 83.97      A    O  
ATOM   1316  CB  THR A 169      21.970 134.913  95.013  1.00 84.06      A    C  
ATOM   1317  CG2 THR A 169      21.302 135.127  93.666  1.00 84.07      A    C  
ATOM   1318  OG1 THR A 169      21.593 135.983  95.889  1.00 84.36      A    O  
ATOM   1319  N   ILE A 170      19.370 134.482  96.232  1.00 70.76      A    N  
ATOM   1320  CA  ILE A 170      17.917 134.534  96.312  1.00 70.74      A    C  
ATOM   1321  C   ILE A 170      17.381 135.405  95.187  1.00 70.48      A    C  
ATOM   1322  O   ILE A 170      18.020 136.385  94.797  1.00 70.65      A    O  
ATOM   1323  CB  ILE A 170      17.453 135.137  97.659  1.00 86.98      A    C  
ATOM   1324  CG1 ILE A 170      17.418 134.050  98.726  1.00 87.18      A    C  
ATOM   1325  CG2 ILE A 170      16.083 135.789  97.512  1.00 87.66      A    C  
ATOM   1326  CD1 ILE A 170      16.731 134.481 100.007  1.00 89.44      A    C  
ATOM   1327  N   TYR A 171      16.214 135.043  94.663  1.00 73.43      A    N  
ATOM   1328  CA  TYR A 171      15.597 135.820  93.598  1.00 73.35      A    C  
ATOM   1329  C   TYR A 171      14.282 136.416  94.074  1.00 73.73      A    C  
ATOM   1330  O   TYR A 171      13.476 135.734  94.716  1.00 73.74      A    O  
ATOM   1331  CB  TYR A 171      15.390 134.952  92.359  1.00 66.21      A    C  
ATOM   1332  CG  TYR A 171      16.676 134.733  91.606  1.00 65.72      A    C  
ATOM   1333  CD1 TYR A 171      17.641 133.846  92.082  1.00 65.03      A    C  
ATOM   1334  CD2 TYR A 171      16.960 135.468  90.457  1.00 65.59      A    C  
ATOM   1335  CE1 TYR A 171      18.865 133.702  91.432  1.00 64.17      A    C  
ATOM   1336  CE2 TYR A 171      18.174 135.335  89.799  1.00 64.91      A    C  
ATOM   1337  CZ  TYR A 171      19.126 134.454  90.291  1.00 64.10      A    C  
ATOM   1338  OH  TYR A 171      20.345 134.346  89.658  1.00 64.32      A    O  
ATOM   1339  N   ASN A 172      14.066 137.690  93.754  1.00 81.23      A    N  
ATOM   1340  CA  ASN A 172      12.870 138.388  94.207  1.00 81.49      A    C  
ATOM   1341  C   ASN A 172      11.942 138.917  93.123  1.00 81.18      A    C  
ATOM   1342  O   ASN A 172      12.354 139.144  91.983  1.00 81.05      A    O  
ATOM   1343  CB  ASN A 172      13.286 139.531  95.135  1.00 93.21      A    C  
ATOM   1344  CG  ASN A 172      14.139 139.052  96.302  1.00 94.64      A    C  
ATOM   1345  ND2 ASN A 172      15.430 139.372  96.261  1.00 96.18      A    N  
ATOM   1346  OD1 ASN A 172      13.647 138.393  97.221  1.00 95.39      A    O  
ATOM   1347  N   ALA A 173      10.684 139.125  93.507  1.00 69.04      A    N  
ATOM   1348  CA  ALA A 173       9.648 139.613  92.602  1.00 68.96      A    C  
ATOM   1349  C   ALA A 173       9.942 140.992  92.012  1.00 68.94      A    C  
ATOM   1350  O   ALA A 173       9.864 141.998  92.705  1.00 69.38      A    O  
ATOM   1351  CB  ALA A 173       8.309 139.632  93.330  1.00 72.59      A    C  
ATOM   1352  N   SER A 174      10.257 141.037  90.723  1.00 77.86      A    N  
ATOM   1353  CA  SER A 174      10.562 142.298  90.057  1.00 77.54      A    C  
ATOM   1354  C   SER A 174       9.468 143.346  90.227  1.00 77.55      A    C  
ATOM   1355  O   SER A 174       9.631 144.486  89.794  1.00 77.74      A    O  
ATOM   1356  CB  SER A 174      10.806 142.070  88.565  1.00 92.42      A    C  
ATOM   1357  OG  SER A 174       9.647 141.568  87.925  1.00 91.79      A    O  
ATOM   1358  N   ALA A 175       8.352 142.960  90.840  1.00 71.26      A    N  
ATOM   1359  CA  ALA A 175       7.240 143.885  91.068  1.00 71.01      A    C  
ATOM   1360  C   ALA A 175       6.127 143.190  91.835  1.00 71.00      A    C  
ATOM   1361  O   ALA A 175       6.159 141.973  92.022  1.00 71.24      A    O  
ATOM   1362  CB  ALA A 175       6.701 144.417  89.745  1.00 42.92      A    C  
ATOM   1363  N   ALA A 176       5.148 143.964  92.289  1.00106.41      A    N  
ATOM   1364  CA  ALA A 176       4.032 143.399  93.035  1.00105.94      A    C  
ATOM   1365  C   ALA A 176       2.917 142.984  92.082  1.00105.76      A    C  
ATOM   1366  O   ALA A 176       2.720 143.599  91.029  1.00105.99      A    O  
ATOM   1367  CB  ALA A 176       3.516 144.406  94.047  1.00121.29      A    C  
ATOM   1368  N   GLY A 177       2.195 141.933  92.456  1.00 71.40      A    N  
ATOM   1369  CA  GLY A 177       1.115 141.447  91.621  1.00 70.57      A    C  
ATOM   1370  C   GLY A 177       0.772 140.004  91.937  1.00 69.97      A    C  
ATOM   1371  O   GLY A 177       1.162 139.471  92.983  1.00 69.99      A    O  
ATOM   1372  N   LYS A 178       0.037 139.364  91.032  1.00 97.08      A    N  
ATOM   1373  CA  LYS A 178      -0.361 137.974  91.227  1.00 96.65      A    C  
ATOM   1374  C   LYS A 178       0.396 137.049  90.288  1.00 96.62      A    C  
ATOM   1375  O   LYS A 178       0.592 137.357  89.108  1.00 96.90      A    O  
ATOM   1376  CB  LYS A 178      -1.865 137.809  90.992  1.00 94.27      A    C  
ATOM   1377  CG  LYS A 178      -2.387 136.400  91.234  1.00 93.38      A    C  
ATOM   1378  CD  LYS A 178      -3.876 136.314  90.929  1.00 92.38      A    C  
ATOM   1379  CE  LYS A 178      -4.432 134.920  91.201  1.00 91.81      A    C  
ATOM   1380  NZ  LYS A 178      -5.892 134.826  90.892  1.00 90.20      A    N  
ATOM   1381  N   ILE A 179       0.829 135.916  90.831  1.00 85.46      A    N  
ATOM   1382  CA  ILE A 179       1.550 134.923  90.050  1.00 85.04      A    C  
ATOM   1383  C   ILE A 179       0.521 134.151  89.231  1.00 85.05      A    C  
ATOM   1384  O   ILE A 179      -0.196 133.292  89.753  1.00 85.06      A    O  
ATOM   1385  CB  ILE A 179       2.325 133.946  90.962  1.00 83.44      A    C  
ATOM   1386  CG1 ILE A 179       3.431 134.693  91.710  1.00 82.00      A    C  
ATOM   1387  CG2 ILE A 179       2.928 132.827  90.132  1.00 83.64      A    C  
ATOM   1388  CD1 ILE A 179       4.151 133.840  92.734  1.00 79.29      A    C  
ATOM   1389  N   VAL A 180       0.454 134.485  87.946  1.00 78.90      A    N  
ATOM   1390  CA  VAL A 180      -0.477 133.861  87.014  1.00 78.94      A    C  
ATOM   1391  C   VAL A 180       0.064 132.558  86.445  1.00 78.80      A    C  
ATOM   1392  O   VAL A 180      -0.706 131.713  85.989  1.00 78.91      A    O  
ATOM   1393  CB  VAL A 180      -0.785 134.801  85.837  1.00 81.03      A    C  
ATOM   1394  CG1 VAL A 180      -1.438 136.069  86.347  1.00 81.57      A    C  
ATOM   1395  CG2 VAL A 180       0.502 135.133  85.086  1.00 80.51      A    C  
ATOM   1396  N   ALA A 181       1.385 132.399  86.464  1.00 91.85      A    N  
ATOM   1397  CA  ALA A 181       1.991 131.189  85.933  1.00 91.72      A    C  
ATOM   1398  C   ALA A 181       3.484 131.045  86.181  1.00 91.88      A    C  
ATOM   1399  O   ALA A 181       4.277 131.930  85.852  1.00 92.01      A    O  
ATOM   1400  CB  ALA A 181       1.721 131.102  84.448  1.00101.85      A    C  
ATOM   1401  N   ILE A 182       3.850 129.909  86.764  1.00 70.18      A    N  
ATOM   1402  CA  ILE A 182       5.245 129.577  87.033  1.00 70.08      A    C  
ATOM   1403  C   ILE A 182       5.551 128.465  86.033  1.00 70.37      A    C  
ATOM   1404  O   ILE A 182       5.239 127.302  86.288  1.00 70.58      A    O  
ATOM   1405  CB  ILE A 182       5.442 129.016  88.469  1.00 60.84      A    C  
ATOM   1406  CG1 ILE A 182       4.947 130.023  89.509  1.00 59.78      A    C  
ATOM   1407  CG2 ILE A 182       6.915 128.715  88.717  1.00 61.18      A    C  
ATOM   1408  CD1 ILE A 182       5.040 129.514  90.942  1.00 57.53      A    C  
ATOM   1409  N   THR A 183       6.144 128.818  84.895  1.00 60.55      A    N  
ATOM   1410  CA  THR A 183       6.452 127.824  83.866  1.00 60.98      A    C  
ATOM   1411  C   THR A 183       7.941 127.496  83.714  1.00 60.69      A    C  
ATOM   1412  O   THR A 183       8.790 128.383  83.719  1.00 60.05      A    O  
ATOM   1413  CB  THR A 183       5.892 128.270  82.502  1.00 68.91      A    C  
ATOM   1414  CG2 THR A 183       4.419 128.620  82.639  1.00 69.76      A    C  
ATOM   1415  OG1 THR A 183       6.596 129.428  82.037  1.00 70.41      A    O  
ATOM   1416  N   ALA A 184       8.249 126.214  83.568  1.00 75.07      A    N  
ATOM   1417  CA  ALA A 184       9.633 125.773  83.427  1.00 75.25      A    C  
ATOM   1418  C   ALA A 184      10.253 126.022  82.057  1.00 75.51      A    C  
ATOM   1419  O   ALA A 184       9.566 126.331  81.085  1.00 75.51      A    O  
ATOM   1420  CB  ALA A 184       9.729 124.316  83.756  1.00 42.60      A    C  
ATOM   1421  N   LEU A 185      11.570 125.876  81.990  1.00 72.83      A    N  
ATOM   1422  CA  LEU A 185      12.300 126.074  80.747  1.00 73.17      A    C  
ATOM   1423  C   LEU A 185      12.936 124.757  80.337  1.00 73.71      A    C  
ATOM   1424  O   LEU A 185      13.008 123.816  81.139  1.00 74.19      A    O  
ATOM   1425  CB  LEU A 185      13.384 127.133  80.935  1.00 82.30      A    C  
ATOM   1426  CG  LEU A 185      12.899 128.538  81.287  1.00 82.37      A    C  
ATOM   1427  CD1 LEU A 185      13.953 129.238  82.111  1.00 84.65      A    C  
ATOM   1428  CD2 LEU A 185      12.594 129.320  80.026  1.00 82.10      A    C  
ATOM   1429  N   SER A 186      13.391 124.702  79.087  1.00 64.58      A    N  
ATOM   1430  CA  SER A 186      14.027 123.517  78.524  1.00 65.29      A    C  
ATOM   1431  C   SER A 186      14.722 122.672  79.575  1.00 66.02      A    C  
ATOM   1432  O   SER A 186      15.439 123.199  80.417  1.00 66.43      A    O  
ATOM   1433  CB  SER A 186      15.042 123.934  77.475  1.00 71.25      A    C  
ATOM   1434  OG  SER A 186      14.420 124.757  76.510  1.00 70.05      A    O  
ATOM   1435  N   GLU A 187      14.510 121.362  79.528  1.00 78.59      A    N  
ATOM   1436  CA  GLU A 187      15.132 120.466  80.493  1.00 79.03      A    C  
ATOM   1437  C   GLU A 187      16.642 120.687  80.563  1.00 78.85      A    C  
ATOM   1438  O   GLU A 187      17.272 120.381  81.571  1.00 79.06      A    O  
ATOM   1439  CB  GLU A 187      14.851 119.012  80.125  1.00126.57      A    C  
ATOM   1440  CG  GLU A 187      15.471 118.024  81.084  1.00128.12      A    C  
ATOM   1441  CD  GLU A 187      15.297 116.595  80.635  1.00130.03      A    C  
ATOM   1442  OE1 GLU A 187      14.139 116.170  80.428  1.00130.35      A    O  
ATOM   1443  OE2 GLU A 187      16.321 115.898  80.489  1.00130.59      A    O  
ATOM   1444  N   LYS A 188      17.222 121.214  79.490  1.00 92.87      A    N  
ATOM   1445  CA  LYS A 188      18.655 121.468  79.458  1.00 92.72      A    C  
ATOM   1446  C   LYS A 188      18.963 122.949  79.379  1.00 92.08      A    C  
ATOM   1447  O   LYS A 188      19.848 123.386  78.639  1.00 92.57      A    O  
ATOM   1448  CB  LYS A 188      19.309 120.718  78.296  1.00149.11      A    C  
ATOM   1449  CG  LYS A 188      19.556 119.256  78.624  1.00149.51      A    C  
ATOM   1450  CD  LYS A 188      20.469 119.129  79.842  1.00149.66      A    C  
ATOM   1451  CE  LYS A 188      20.319 117.778  80.521  1.00149.69      A    C  
ATOM   1452  NZ  LYS A 188      18.937 117.591  81.048  1.00147.46      A    N  
ATOM   1453  N   LYS A 189      18.207 123.705  80.164  1.00 99.70      A    N  
ATOM   1454  CA  LYS A 189      18.337 125.151  80.277  1.00 99.03      A    C  
ATOM   1455  C   LYS A 189      18.107 125.433  81.756  1.00 98.30      A    C  
ATOM   1456  O   LYS A 189      18.711 126.332  82.332  1.00 97.92      A    O  
ATOM   1457  CB  LYS A 189      17.267 125.851  79.436  1.00100.23      A    C  
ATOM   1458  CG  LYS A 189      17.153 127.350  79.673  1.00100.22      A    C  
ATOM   1459  CD  LYS A 189      18.432 128.078  79.304  1.00100.04      A    C  
ATOM   1460  CE  LYS A 189      18.250 129.587  79.385  1.00 99.27      A    C  
ATOM   1461  NZ  LYS A 189      17.870 130.022  80.753  1.00 97.52      A    N  
ATOM   1462  N   GLY A 190      17.225 124.632  82.353  1.00 76.47      A    N  
ATOM   1463  CA  GLY A 190      16.892 124.749  83.760  1.00 75.31      A    C  
ATOM   1464  C   GLY A 190      16.093 125.977  84.166  1.00 74.61      A    C  
ATOM   1465  O   GLY A 190      15.879 126.896  83.367  1.00 74.63      A    O  
ATOM   1466  N   GLY A 191      15.634 125.977  85.415  1.00 71.71      A    N  
ATOM   1467  CA  GLY A 191      14.893 127.113  85.932  1.00 71.12      A    C  
ATOM   1468  C   GLY A 191      13.507 127.372  85.383  1.00 70.69      A    C  
ATOM   1469  O   GLY A 191      12.964 126.574  84.620  1.00 70.09      A    O  
ATOM   1470  N   PHE A 192      12.938 128.512  85.773  1.00 64.26      A    N  
ATOM   1471  CA  PHE A 192      11.594 128.880  85.352  1.00 64.06      A    C  
ATOM   1472  C   PHE A 192      11.452 130.342  84.972  1.00 64.19      A    C  
ATOM   1473  O   PHE A 192      12.413 131.113  84.987  1.00 63.82      A    O  
ATOM   1474  CB  PHE A 192      10.594 128.600  86.474  1.00 52.47      A    C  
ATOM   1475  CG  PHE A 192      10.849 127.326  87.202  1.00 51.74      A    C  
ATOM   1476  CD1 PHE A 192      11.980 127.179  87.995  1.00 51.88      A    C  
ATOM   1477  CD2 PHE A 192       9.967 126.258  87.087  1.00 53.31      A    C  
ATOM   1478  CE1 PHE A 192      12.235 125.985  88.664  1.00 52.56      A    C  
ATOM   1479  CE2 PHE A 192      10.212 125.053  87.756  1.00 53.90      A    C  
ATOM   1480  CZ  PHE A 192      11.350 124.919  88.547  1.00 53.05      A    C  
ATOM   1481  N   GLU A 193      10.216 130.685  84.621  1.00 79.27      A    N  
ATOM   1482  CA  GLU A 193       9.814 132.035  84.276  1.00 79.20      A    C  
ATOM   1483  C   GLU A 193       8.551 132.264  85.095  1.00 79.20      A    C  
ATOM   1484  O   GLU A 193       7.484 131.711  84.790  1.00 79.28      A    O  
ATOM   1485  CB  GLU A 193       9.470 132.177  82.795  1.00 78.44      A    C  
ATOM   1486  CG  GLU A 193      10.637 132.118  81.844  1.00 78.93      A    C  
ATOM   1487  CD  GLU A 193      10.330 132.805  80.517  1.00 80.34      A    C  
ATOM   1488  OE1 GLU A 193       9.161 132.750  80.066  1.00 80.20      A    O  
ATOM   1489  OE2 GLU A 193      11.259 133.394  79.920  1.00 81.42      A    O  
ATOM   1490  N   VAL A 194       8.681 133.055  86.155  1.00 65.94      A    N  
ATOM   1491  CA  VAL A 194       7.548 133.371  87.011  1.00 65.78      A    C  
ATOM   1492  C   VAL A 194       6.847 134.597  86.416  1.00 66.12      A    C  
ATOM   1493  O   VAL A 194       7.419 135.692  86.350  1.00 65.68      A    O  
ATOM   1494  CB  VAL A 194       8.015 133.646  88.462  1.00 53.45      A    C  
ATOM   1495  CG1 VAL A 194       6.861 134.151  89.293  1.00 53.52      A    C  
ATOM   1496  CG2 VAL A 194       8.569 132.364  89.083  1.00 52.99      A    C  
ATOM   1497  N   SER A 195       5.619 134.383  85.943  1.00 95.05      A    N  
ATOM   1498  CA  SER A 195       4.823 135.446  85.337  1.00 95.89      A    C  
ATOM   1499  C   SER A 195       3.971 136.106  86.404  1.00 96.50      A    C  
ATOM   1500  O   SER A 195       3.146 135.454  87.048  1.00 96.55      A    O  
ATOM   1501  CB  SER A 195       3.923 134.885  84.230  1.00 81.06      A    C  
ATOM   1502  OG  SER A 195       4.681 134.439  83.117  1.00 80.63      A    O  
ATOM   1503  N   ILE A 196       4.182 137.406  86.584  1.00 72.40      A    N  
ATOM   1504  CA  ILE A 196       3.456 138.175  87.587  1.00 72.82      A    C  
ATOM   1505  C   ILE A 196       2.599 139.244  86.928  1.00 73.65      A    C  
ATOM   1506  O   ILE A 196       3.090 140.062  86.142  1.00 73.67      A    O  
ATOM   1507  CB  ILE A 196       4.440 138.831  88.594  1.00 62.05      A    C  
ATOM   1508  CG1 ILE A 196       5.262 137.740  89.289  1.00 61.65      A    C  
ATOM   1509  CG2 ILE A 196       3.676 139.616  89.652  1.00 62.37      A    C  
ATOM   1510  CD1 ILE A 196       6.589 138.209  89.829  1.00 59.80      A    C  
ATOM   1511  N   GLU A 197       1.308 139.205  87.250  1.00 99.30      A    N  
ATOM   1512  CA  GLU A 197       0.333 140.148  86.721  1.00100.05      A    C  
ATOM   1513  C   GLU A 197       0.143 141.284  87.719  1.00100.67      A    C  
ATOM   1514  O   GLU A 197      -0.333 141.076  88.840  1.00100.69      A    O  
ATOM   1515  CB  GLU A 197      -1.000 139.437  86.466  1.00 91.37      A    C  
ATOM   1516  CG  GLU A 197      -2.110 140.344  85.942  1.00 92.43      A    C  
ATOM   1517  CD  GLU A 197      -3.409 139.599  85.677  1.00 94.41      A    C  
ATOM   1518  OE1 GLU A 197      -3.871 138.863  86.578  1.00 94.52      A    O  
ATOM   1519  OE2 GLU A 197      -3.968 139.755  84.569  1.00 95.93      A    O  
ATOM   1520  N   LYS A 198       0.527 142.484  87.301  1.00118.45      A    N  
ATOM   1521  CA  LYS A 198       0.418 143.667  88.139  1.00118.94      A    C  
ATOM   1522  C   LYS A 198      -1.034 144.000  88.459  1.00119.58      A    C  
ATOM   1523  O   LYS A 198      -1.903 143.127  88.446  1.00119.59      A    O  
ATOM   1524  CB  LYS A 198       1.079 144.855  87.443  1.00 89.34      A    C  
ATOM   1525  CG  LYS A 198       2.590 144.744  87.303  1.00 89.11      A    C  
ATOM   1526  CD  LYS A 198       3.110 145.850  86.406  1.00 88.97      A    C  
ATOM   1527  CE  LYS A 198       4.612 145.774  86.234  1.00 89.25      A    C  
ATOM   1528  NZ  LYS A 198       5.080 146.792  85.248  1.00 89.80      A    N  
ATOM   1529  N   ALA A 199      -1.286 145.272  88.755  1.00102.09      A    N  
ATOM   1530  CA  ALA A 199      -2.627 145.736  89.079  1.00102.81      A    C  
ATOM   1531  C   ALA A 199      -3.278 146.277  87.822  1.00103.36      A    C  
ATOM   1532  O   ALA A 199      -4.466 146.065  87.581  1.00103.28      A    O  
ATOM   1533  CB  ALA A 199      -2.562 146.818  90.137  1.00120.19      A    C  
ATOM   1534  N   ASN A 200      -2.490 146.983  87.020  1.00115.78      A    N  
ATOM   1535  CA  ASN A 200      -2.992 147.551  85.780  1.00116.28      A    C  
ATOM   1536  C   ASN A 200      -3.350 146.449  84.791  1.00116.59      A    C  
ATOM   1537  O   ASN A 200      -4.047 146.695  83.804  1.00117.01      A    O  
ATOM   1538  CB  ASN A 200      -1.952 148.500  85.171  1.00129.53      A    C  
ATOM   1539  CG  ASN A 200      -0.553 147.913  85.158  1.00129.92      A    C  
ATOM   1540  ND2 ASN A 200       0.366 148.564  85.859  1.00128.26      A    N  
ATOM   1541  OD1 ASN A 200      -0.302 146.891  84.528  1.00130.89      A    O  
ATOM   1542  N   GLY A 201      -2.883 145.233  85.067  1.00113.39      A    N  
ATOM   1543  CA  GLY A 201      -3.162 144.110  84.189  1.00113.91      A    C  
ATOM   1544  C   GLY A 201      -1.929 143.610  83.458  1.00114.16      A    C  
ATOM   1545  O   GLY A 201      -1.938 142.508  82.910  1.00114.00      A    O  
ATOM   1546  N   GLU A 202      -0.874 144.426  83.446  1.00115.43      A    N  
ATOM   1547  CA  GLU A 202       0.389 144.081  82.794  1.00115.75      A    C  
ATOM   1548  C   GLU A 202       1.041 142.871  83.452  1.00115.38      A    C  
ATOM   1549  O   GLU A 202       1.013 142.717  84.674  1.00115.35      A    O  
ATOM   1550  CB  GLU A 202       1.363 145.261  82.845  1.00140.25      A    C  
ATOM   1551  CG  GLU A 202       1.054 146.365  81.856  1.00141.79      A    C  
ATOM   1552  CD  GLU A 202       1.178 145.899  80.419  1.00143.72      A    C  
ATOM   1553  OE1 GLU A 202       2.285 145.473  80.027  1.00143.90      A    O  
ATOM   1554  OE2 GLU A 202       0.170 145.956  79.683  1.00143.27      A    O  
ATOM   1555  N   VAL A 203       1.638 142.016  82.631  1.00 93.81      A    N  
ATOM   1556  CA  VAL A 203       2.288 140.820  83.135  1.00 93.13      A    C  
ATOM   1557  C   VAL A 203       3.782 140.888  82.882  1.00 92.75      A    C  
ATOM   1558  O   VAL A 203       4.214 141.035  81.741  1.00 92.84      A    O  
ATOM   1559  CB  VAL A 203       1.746 139.557  82.439  1.00 72.24      A    C  
ATOM   1560  CG1 VAL A 203       2.290 138.316  83.123  1.00 72.52      A    C  
ATOM   1561  CG2 VAL A 203       0.235 139.558  82.460  1.00 71.76      A    C  
ATOM   1562  N   VAL A 204       4.568 140.788  83.948  1.00 89.11      A    N  
ATOM   1563  CA  VAL A 204       6.021 140.811  83.819  1.00 89.06      A    C  
ATOM   1564  C   VAL A 204       6.548 139.405  84.069  1.00 88.95      A    C  
ATOM   1565  O   VAL A 204       5.917 138.609  84.773  1.00 89.19      A    O  
ATOM   1566  CB  VAL A 204       6.670 141.774  84.828  1.00 75.32      A    C  
ATOM   1567  CG1 VAL A 204       6.206 143.188  84.554  1.00 75.64      A    C  
ATOM   1568  CG2 VAL A 204       6.325 141.353  86.254  1.00 74.74      A    C  
ATOM   1569  N   VAL A 205       7.703 139.096  83.492  1.00 80.31      A    N  
ATOM   1570  CA  VAL A 205       8.272 137.769  83.657  1.00 79.70      A    C  
ATOM   1571  C   VAL A 205       9.606 137.771  84.381  1.00 79.39      A    C  
ATOM   1572  O   VAL A 205      10.531 138.499  84.009  1.00 79.03      A    O  
ATOM   1573  CB  VAL A 205       8.449 137.080  82.299  1.00 83.24      A    C  
ATOM   1574  CG1 VAL A 205       9.090 135.715  82.491  1.00 82.61      A    C  
ATOM   1575  CG2 VAL A 205       7.099 136.945  81.620  1.00 83.24      A    C  
ATOM   1576  N   ASP A 206       9.697 136.938  85.412  1.00 60.28      A    N  
ATOM   1577  CA  ASP A 206      10.917 136.850  86.197  1.00 60.36      A    C  
ATOM   1578  C   ASP A 206      11.696 135.561  86.010  1.00 60.13      A    C  
ATOM   1579  O   ASP A 206      11.342 134.515  86.557  1.00 60.18      A    O  
ATOM   1580  CB  ASP A 206      10.624 137.061  87.687  1.00 94.17      A    C  
ATOM   1581  CG  ASP A 206      10.525 138.534  88.059  1.00 94.81      A    C  
ATOM   1582  OD1 ASP A 206      11.272 139.346  87.469  1.00 96.40      A    O  
ATOM   1583  OD2 ASP A 206       9.716 138.873  88.950  1.00 95.05      A    O  
ATOM   1584  N   LYS A 207      12.777 135.677  85.245  1.00 61.13      A    N  
ATOM   1585  CA  LYS A 207      13.667 134.568  84.948  1.00 61.03      A    C  
ATOM   1586  C   LYS A 207      14.386 134.098  86.216  1.00 60.38      A    C  
ATOM   1587  O   LYS A 207      14.973 134.893  86.941  1.00 60.57      A    O  
ATOM   1588  CB  LYS A 207      14.708 135.015  83.919  1.00 99.98      A    C  
ATOM   1589  CG  LYS A 207      15.193 133.930  82.963  1.00103.32      A    C  
ATOM   1590  CD  LYS A 207      14.173 133.663  81.866  1.00108.33      A    C  
ATOM   1591  CE  LYS A 207      13.695 134.966  81.235  1.00109.96      A    C  
ATOM   1592  NZ  LYS A 207      14.831 135.837  80.835  1.00110.79      A    N  
ATOM   1593  N   ILE A 208      14.336 132.802  86.483  1.00 68.82      A    N  
ATOM   1594  CA  ILE A 208      15.013 132.254  87.644  1.00 67.99      A    C  
ATOM   1595  C   ILE A 208      15.842 131.070  87.186  1.00 68.19      A    C  
ATOM   1596  O   ILE A 208      15.331 130.165  86.522  1.00 68.63      A    O  
ATOM   1597  CB  ILE A 208      14.034 131.744  88.676  1.00 55.41      A    C  
ATOM   1598  CG1 ILE A 208      13.022 132.828  89.012  1.00 55.29      A    C  
ATOM   1599  CG2 ILE A 208      14.791 131.292  89.903  1.00 54.95      A    C  
ATOM   1600  CD1 ILE A 208      11.977 132.369  89.999  1.00 54.22      A    C  
ATOM   1601  N   PRO A 209      17.137 131.058  87.524  1.00 81.43      A    N  
ATOM   1602  CA  PRO A 209      17.987 129.943  87.112  1.00 81.19      A    C  
ATOM   1603  C   PRO A 209      17.751 128.695  87.950  1.00 81.00      A    C  
ATOM   1604  O   PRO A 209      16.914 128.671  88.860  1.00 80.96      A    O  
ATOM   1605  CB  PRO A 209      19.392 130.503  87.297  1.00 87.24      A    C  
ATOM   1606  CG  PRO A 209      19.232 131.361  88.494  1.00 86.98      A    C  
ATOM   1607  CD  PRO A 209      17.936 132.097  88.193  1.00 87.58      A    C  
ATOM   1608  N   ALA A 210      18.492 127.649  87.617  1.00 76.20      A    N  
ATOM   1609  CA  ALA A 210      18.395 126.401  88.342  1.00 75.64      A    C  
ATOM   1610  C   ALA A 210      19.201 126.591  89.620  1.00 75.48      A    C  
ATOM   1611  O   ALA A 210      20.042 127.483  89.693  1.00 75.75      A    O  
ATOM   1612  CB  ALA A 210      18.981 125.293  87.511  1.00 47.32      A    C  
ATOM   1613  N   GLY A 211      18.949 125.763  90.624  1.00 65.93      A    N  
ATOM   1614  CA  GLY A 211      19.680 125.885  91.875  1.00 65.14      A    C  
ATOM   1615  C   GLY A 211      18.746 126.271  93.003  1.00 64.55      A    C  
ATOM   1616  O   GLY A 211      18.413 125.446  93.855  1.00 64.54      A    O  
ATOM   1617  N   PRO A 212      18.306 127.532  93.035  1.00 69.72      A    N  
ATOM   1618  CA  PRO A 212      17.393 127.995  94.082  1.00 69.67      A    C  
ATOM   1619  C   PRO A 212      16.027 127.349  93.902  1.00 69.64      A    C  
ATOM   1620  O   PRO A 212      15.552 127.217  92.779  1.00 69.93      A    O  
ATOM   1621  CB  PRO A 212      17.337 129.496  93.844  1.00 49.46      A    C  
ATOM   1622  CG  PRO A 212      17.522 129.605  92.347  1.00 49.49      A    C  
ATOM   1623  CD  PRO A 212      18.645 128.625  92.106  1.00 49.32      A    C  
ATOM   1624  N   ASP A 213      15.393 126.947  94.998  1.00 69.66      A    N  
ATOM   1625  CA  ASP A 213      14.075 126.333  94.917  1.00 69.56      A    C  
ATOM   1626  C   ASP A 213      12.980 127.376  95.059  1.00 69.29      A    C  
ATOM   1627  O   ASP A 213      13.036 128.227  95.942  1.00 69.07      A    O  
ATOM   1628  CB  ASP A 213      13.918 125.278  96.006  1.00 90.48      A    C  
ATOM   1629  CG  ASP A 213      14.965 124.194  95.907  1.00 91.46      A    C  
ATOM   1630  OD1 ASP A 213      15.126 123.623  94.808  1.00 92.58      A    O  
ATOM   1631  OD2 ASP A 213      15.627 123.907  96.927  1.00 92.36      A    O  
ATOM   1632  N   LEU A 214      11.992 127.321  94.170  1.00 71.41      A    N  
ATOM   1633  CA  LEU A 214      10.873 128.252  94.220  1.00 71.53      A    C  
ATOM   1634  C   LEU A 214      10.141 128.049  95.540  1.00 71.73      A    C  
ATOM   1635  O   LEU A 214      10.049 126.924  96.044  1.00 71.69      A    O  
ATOM   1636  CB  LEU A 214       9.912 127.992  93.065  1.00 70.15      A    C  
ATOM   1637  CG  LEU A 214      10.384 128.371  91.662  1.00 70.36      A    C  
ATOM   1638  CD1 LEU A 214       9.461 127.741  90.612  1.00 69.26      A    C  
ATOM   1639  CD2 LEU A 214      10.407 129.891  91.528  1.00 70.62      A    C  
ATOM   1640  N   ILE A 215       9.631 129.137  96.107  1.00 71.10      A    N  
ATOM   1641  CA  ILE A 215       8.906 129.059  97.366  1.00 71.65      A    C  
ATOM   1642  C   ILE A 215       7.597 129.821  97.259  1.00 72.10      A    C  
ATOM   1643  O   ILE A 215       7.048 130.298  98.254  1.00 72.44      A    O  
ATOM   1644  CB  ILE A 215       9.760 129.598  98.550  1.00 65.61      A    C  
ATOM   1645  CG1 ILE A 215      10.351 130.977  98.220  1.00 65.56      A    C  
ATOM   1646  CG2 ILE A 215      10.876 128.604  98.868  1.00 65.81      A    C  
ATOM   1647  CD1 ILE A 215       9.441 132.158  98.517  1.00 65.17      A    C  
ATOM   1648  N   VAL A 216       7.110 129.926  96.029  1.00 81.79      A    N  
ATOM   1649  CA  VAL A 216       5.854 130.598  95.741  1.00 82.10      A    C  
ATOM   1650  C   VAL A 216       5.086 129.679  94.795  1.00 82.43      A    C  
ATOM   1651  O   VAL A 216       5.683 129.050  93.921  1.00 82.81      A    O  
ATOM   1652  CB  VAL A 216       6.082 131.962  95.037  1.00 64.79      A    C  
ATOM   1653  CG1 VAL A 216       7.149 132.749  95.760  1.00 64.62      A    C  
ATOM   1654  CG2 VAL A 216       6.485 131.754  93.591  1.00 64.78      A    C  
ATOM   1655  N   LYS A 217       3.774 129.575  94.979  1.00 73.06      A    N  
ATOM   1656  CA  LYS A 217       2.972 128.739  94.101  1.00 73.26      A    C  
ATOM   1657  C   LYS A 217       2.195 129.672  93.188  1.00 73.28      A    C  
ATOM   1658  O   LYS A 217       2.226 130.890  93.376  1.00 72.99      A    O  
ATOM   1659  CB  LYS A 217       2.016 127.851  94.905  1.00118.54      A    C  
ATOM   1660  CG  LYS A 217       0.895 128.584  95.627  1.00119.93      A    C  
ATOM   1661  CD  LYS A 217      -0.081 127.582  96.250  1.00121.01      A    C  
ATOM   1662  CE  LYS A 217      -1.291 128.265  96.881  1.00120.94      A    C  
ATOM   1663  NZ  LYS A 217      -2.302 127.280  97.373  1.00119.36      A    N  
ATOM   1664  N   GLU A 218       1.527 129.109  92.187  1.00 80.82      A    N  
ATOM   1665  CA  GLU A 218       0.738 129.908  91.254  1.00 81.21      A    C  
ATOM   1666  C   GLU A 218      -0.523 130.406  91.948  1.00 80.91      A    C  
ATOM   1667  O   GLU A 218      -1.038 129.758  92.865  1.00 80.90      A    O  
ATOM   1668  CB  GLU A 218       0.343 129.076  90.031  1.00118.09      A    C  
ATOM   1669  CG  GLU A 218       1.444 128.882  89.003  1.00120.05      A    C  
ATOM   1670  CD  GLU A 218       1.018 127.962  87.875  1.00124.30      A    C  
ATOM   1671  OE1 GLU A 218      -0.135 128.091  87.411  1.00125.21      A    O  
ATOM   1672  OE2 GLU A 218       1.834 127.116  87.448  1.00125.26      A    O  
ATOM   1673  N   GLY A 219      -1.017 131.559  91.513  1.00100.08      A    N  
ATOM   1674  CA  GLY A 219      -2.225 132.102  92.104  1.00 99.88      A    C  
ATOM   1675  C   GLY A 219      -2.013 132.985  93.319  1.00 99.81      A    C  
ATOM   1676  O   GLY A 219      -2.857 133.832  93.612  1.00 99.84      A    O  
ATOM   1677  N   GLN A 220      -0.904 132.800  94.032  1.00103.26      A    N  
ATOM   1678  CA  GLN A 220      -0.645 133.621  95.209  1.00103.07      A    C  
ATOM   1679  C   GLN A 220      -0.150 135.006  94.803  1.00103.26      A    C  
ATOM   1680  O   GLN A 220       0.488 135.174  93.761  1.00103.20      A    O  
ATOM   1681  CB  GLN A 220       0.369 132.950  96.149  1.00 83.24      A    C  
ATOM   1682  CG  GLN A 220       1.829 133.175  95.808  1.00 82.16      A    C  
ATOM   1683  CD  GLN A 220       2.745 132.910  96.998  1.00 80.56      A    C  
ATOM   1684  NE2 GLN A 220       3.336 133.978  97.524  1.00 80.56      A    N  
ATOM   1685  OE1 GLN A 220       2.911 131.767  97.447  1.00 79.83      A    O  
ATOM   1686  N   THR A 221      -0.457 135.997  95.631  1.00 91.98      A    N  
ATOM   1687  CA  THR A 221      -0.066 137.372  95.355  1.00 92.03      A    C  
ATOM   1688  C   THR A 221       1.258 137.706  96.035  1.00 92.22      A    C  
ATOM   1689  O   THR A 221       1.592 137.142  97.080  1.00 92.40      A    O  
ATOM   1690  CB  THR A 221      -1.151 138.353  95.843  1.00 83.41      A    C  
ATOM   1691  CG2 THR A 221      -0.893 139.743  95.280  1.00 83.22      A    C  
ATOM   1692  OG1 THR A 221      -2.445 137.900  95.413  1.00 82.39      A    O  
ATOM   1693  N   VAL A 222       2.015 138.620  95.440  1.00 71.93      A    N  
ATOM   1694  CA  VAL A 222       3.298 138.999  96.013  1.00 72.31      A    C  
ATOM   1695  C   VAL A 222       3.591 140.498  95.990  1.00 73.07      A    C  
ATOM   1696  O   VAL A 222       3.095 141.248  95.130  1.00 73.23      A    O  
ATOM   1697  CB  VAL A 222       4.503 138.276  95.311  1.00 59.65      A    C  
ATOM   1698  CG1 VAL A 222       4.414 136.766  95.522  1.00 59.44      A    C  
ATOM   1699  CG2 VAL A 222       4.558 138.645  93.818  1.00 59.10      A    C  
ATOM   1700  N   GLN A 223       4.416 140.909  96.955  1.00 89.74      A    N  
ATOM   1701  CA  GLN A 223       4.855 142.289  97.106  1.00 90.42      A    C  
ATOM   1702  C   GLN A 223       6.167 142.385  96.355  1.00 90.80      A    C  
ATOM   1703  O   GLN A 223       6.982 141.467  96.417  1.00 90.65      A    O  
ATOM   1704  CB  GLN A 223       5.118 142.611  98.577  1.00110.17      A    C  
ATOM   1705  CG  GLN A 223       3.960 142.340  99.511  1.00110.65      A    C  
ATOM   1706  CD  GLN A 223       4.382 142.369 100.966  1.00111.37      A    C  
ATOM   1707  NE2 GLN A 223       3.896 143.359 101.703  1.00111.83      A    N  
ATOM   1708  OE1 GLN A 223       5.143 141.514 101.422  1.00111.16      A    O  
ATOM   1709  N   ALA A 224       6.372 143.488  95.646  1.00 71.79      A    N  
ATOM   1710  CA  ALA A 224       7.612 143.669  94.908  1.00 72.13      A    C  
ATOM   1711  C   ALA A 224       8.814 143.361  95.814  1.00 72.34      A    C  
ATOM   1712  O   ALA A 224       8.723 143.449  97.040  1.00 72.23      A    O  
ATOM   1713  CB  ALA A 224       7.698 145.093  94.378  1.00 36.02      A    C  
ATOM   1714  N   ASP A 225       9.933 142.988  95.199  1.00 87.55      A    N  
ATOM   1715  CA  ASP A 225      11.159 142.658  95.922  1.00 87.73      A    C  
ATOM   1716  C   ASP A 225      10.995 141.482  96.876  1.00 86.89      A    C  
ATOM   1717  O   ASP A 225      11.916 141.146  97.616  1.00 86.92      A    O  
ATOM   1718  CB  ASP A 225      11.668 143.879  96.687  1.00127.99      A    C  
ATOM   1719  CG  ASP A 225      12.976 144.399  96.136  1.00130.86      A    C  
ATOM   1720  OD1 ASP A 225      14.000 143.694  96.269  1.00131.68      A    O  
ATOM   1721  OD2 ASP A 225      12.979 145.508  95.562  1.00134.27      A    O  
ATOM   1722  N   GLN A 226       9.825 140.854  96.853  1.00 73.63      A    N  
ATOM   1723  CA  GLN A 226       9.563 139.710  97.713  1.00 72.63      A    C  
ATOM   1724  C   GLN A 226      10.292 138.473  97.189  1.00 72.17      A    C  
ATOM   1725  O   GLN A 226      10.409 138.268  95.974  1.00 72.00      A    O  
ATOM   1726  CB  GLN A 226       8.064 139.429  97.773  1.00 60.45      A    C  
ATOM   1727  CG  GLN A 226       7.689 138.325  98.742  1.00 59.80      A    C  
ATOM   1728  CD  GLN A 226       6.213 138.015  98.713  1.00 60.00      A    C  
ATOM   1729  NE2 GLN A 226       5.863 136.760  98.989  1.00 60.04      A    N  
ATOM   1730  OE1 GLN A 226       5.391 138.899  98.459  1.00 61.01      A    O  
ATOM   1731  N   PRO A 227      10.780 137.623  98.098  1.00 85.75      A    N  
ATOM   1732  CA  PRO A 227      11.493 136.416  97.676  1.00 85.54      A    C  
ATOM   1733  C   PRO A 227      10.610 135.381  96.978  1.00 84.86      A    C  
ATOM   1734  O   PRO A 227       9.548 135.012  97.487  1.00 84.51      A    O  
ATOM   1735  CB  PRO A 227      12.083 135.895  98.987  1.00 73.34      A    C  
ATOM   1736  CG  PRO A 227      11.034 136.264  99.976  1.00 72.82      A    C  
ATOM   1737  CD  PRO A 227      10.704 137.691  99.566  1.00 73.14      A    C  
ATOM   1738  N   LEU A 228      11.064 134.932  95.809  1.00 72.75      A    N  
ATOM   1739  CA  LEU A 228      10.365 133.916  95.023  1.00 72.50      A    C  
ATOM   1740  C   LEU A 228      10.997 132.558  95.316  1.00 72.93      A    C  
ATOM   1741  O   LEU A 228      10.370 131.511  95.148  1.00 72.95      A    O  
ATOM   1742  CB  LEU A 228      10.490 134.221  93.530  1.00 47.73      A    C  
ATOM   1743  CG  LEU A 228       9.765 135.487  93.069  1.00 45.91      A    C  
ATOM   1744  CD1 LEU A 228      10.087 135.815  91.596  1.00 43.57      A    C  
ATOM   1745  CD2 LEU A 228       8.258 135.272  93.279  1.00 44.74      A    C  
ATOM   1746  N   THR A 229      12.247 132.600  95.769  1.00 74.27      A    N  
ATOM   1747  CA  THR A 229      13.008 131.401  96.087  1.00 74.69      A    C  
ATOM   1748  C   THR A 229      13.617 131.459  97.478  1.00 75.54      A    C  
ATOM   1749  O   THR A 229      13.527 132.463  98.188  1.00 76.21      A    O  
ATOM   1750  CB  THR A 229      14.165 131.205  95.099  1.00 77.36      A    C  
ATOM   1751  CG2 THR A 229      13.633 131.034  93.694  1.00 77.61      A    C  
ATOM   1752  OG1 THR A 229      15.032 132.349  95.140  1.00 76.92      A    O  
ATOM   1753  N   ASN A 230      14.239 130.359  97.863  1.00 63.53      A    N  
ATOM   1754  CA  ASN A 230      14.898 130.274  99.147  1.00 64.31      A    C  
ATOM   1755  C   ASN A 230      16.315 130.766  98.861  1.00 64.71      A    C  
ATOM   1756  O   ASN A 230      16.594 131.233  97.747  1.00 64.82      A    O  
ATOM   1757  CB  ASN A 230      14.925 128.813  99.617  1.00 70.43      A    C  
ATOM   1758  CG  ASN A 230      15.949 127.964  98.861  1.00 70.89      A    C  
ATOM   1759  ND2 ASN A 230      16.693 127.147  99.592  1.00 71.10      A    N  
ATOM   1760  OD1 ASN A 230      16.059 128.036  97.641  1.00 70.93      A    O  
ATOM   1761  N   ASN A 231      17.202 130.689  99.851  1.00 67.28      A    N  
ATOM   1762  CA  ASN A 231      18.582 131.084  99.613  1.00 67.55      A    C  
ATOM   1763  C   ASN A 231      19.406 129.803  99.638  1.00 67.28      A    C  
ATOM   1764  O   ASN A 231      19.689 129.246 100.698  1.00 67.59      A    O  
ATOM   1765  CB  ASN A 231      19.098 132.053 100.671  1.00 92.46      A    C  
ATOM   1766  CG  ASN A 231      20.420 132.684 100.269  1.00 93.69      A    C  
ATOM   1767  ND2 ASN A 231      20.486 134.012 100.303  1.00 93.47      A    N  
ATOM   1768  OD1 ASN A 231      21.372 131.980  99.924  1.00 97.02      A    O  
ATOM   1769  N   PRO A 232      19.800 129.320  98.454  1.00 73.44      A    N  
ATOM   1770  CA  PRO A 232      20.588 128.097  98.327  1.00 73.33      A    C  
ATOM   1771  C   PRO A 232      21.949 128.178  98.992  1.00 73.48      A    C  
ATOM   1772  O   PRO A 232      22.400 127.217  99.610  1.00 73.86      A    O  
ATOM   1773  CB  PRO A 232      20.696 127.922  96.817  1.00 84.03      A    C  
ATOM   1774  CG  PRO A 232      20.744 129.336  96.328  1.00 84.13      A    C  
ATOM   1775  CD  PRO A 232      19.653 129.988  97.148  1.00 84.28      A    C  
ATOM   1776  N   ASN A 233      22.593 129.332  98.867  1.00 71.58      A    N  
ATOM   1777  CA  ASN A 233      23.922 129.534  99.423  1.00 71.05      A    C  
ATOM   1778  C   ASN A 233      24.135 128.886 100.777  1.00 70.83      A    C  
ATOM   1779  O   ASN A 233      23.422 129.176 101.731  1.00 71.36      A    O  
ATOM   1780  CB  ASN A 233      24.238 131.028  99.514  1.00 78.09      A    C  
ATOM   1781  CG  ASN A 233      25.645 131.301 100.026  1.00 77.64      A    C  
ATOM   1782  ND2 ASN A 233      25.834 132.472 100.624  1.00 76.35      A    N  
ATOM   1783  OD1 ASN A 233      26.557 130.476  99.869  1.00 77.47      A    O  
ATOM   1784  N   VAL A 234      25.121 127.999 100.845  1.00 68.47      A    N  
ATOM   1785  CA  VAL A 234      25.453 127.311 102.086  1.00 67.87      A    C  
ATOM   1786  C   VAL A 234      26.902 127.567 102.494  1.00 68.02      A    C  
ATOM   1787  O   VAL A 234      27.401 126.961 103.442  1.00 67.64      A    O  
ATOM   1788  CB  VAL A 234      25.237 125.791 101.969  1.00 51.95      A    C  
ATOM   1789  CG1 VAL A 234      23.765 125.497 101.846  1.00 51.86      A    C  
ATOM   1790  CG2 VAL A 234      26.001 125.241 100.768  1.00 50.82      A    C  
ATOM   1791  N   GLY A 235      27.570 128.460 101.766  1.00 77.23      A    N  
ATOM   1792  CA  GLY A 235      28.947 128.788 102.083  1.00 77.38      A    C  
ATOM   1793  C   GLY A 235      28.993 130.038 102.945  1.00 77.80      A    C  
ATOM   1794  O   GLY A 235      28.005 130.370 103.608  1.00 77.87      A    O  
ATOM   1795  N   GLY A 236      30.130 130.734 102.940  1.00 71.78      A    N  
ATOM   1796  CA  GLY A 236      30.249 131.948 103.731  1.00 71.77      A    C  
ATOM   1797  C   GLY A 236      31.639 132.557 103.803  1.00 71.80      A    C  
ATOM   1798  O   GLY A 236      32.650 131.849 103.742  1.00 71.85      A    O  
ATOM   1799  N   PHE A 237      31.679 133.881 103.935  1.00 60.54      A    N  
ATOM   1800  CA  PHE A 237      32.935 134.615 104.037  1.00 60.52      A    C  
ATOM   1801  C   PHE A 237      33.175 135.106 105.453  1.00 60.73      A    C  
ATOM   1802  O   PHE A 237      32.239 135.468 106.162  1.00 60.60      A    O  
ATOM   1803  CB  PHE A 237      32.942 135.828 103.111  1.00 62.51      A    C  
ATOM   1804  CG  PHE A 237      34.157 136.702 103.276  1.00 63.27      A    C  
ATOM   1805  CD1 PHE A 237      35.437 136.140 103.307  1.00 63.46      A    C  
ATOM   1806  CD2 PHE A 237      34.028 138.082 103.385  1.00 63.82      A    C  
ATOM   1807  CE1 PHE A 237      36.569 136.933 103.445  1.00 63.41      A    C  
ATOM   1808  CE2 PHE A 237      35.156 138.894 103.522  1.00 65.48      A    C  
ATOM   1809  CZ  PHE A 237      36.430 138.315 103.552  1.00 65.70      A    C  
ATOM   1810  N   GLY A 238      34.439 135.132 105.857  1.00 67.32      A    N  
ATOM   1811  CA  GLY A 238      34.760 135.591 107.188  1.00 67.08      A    C  
ATOM   1812  C   GLY A 238      36.070 136.343 107.281  1.00 67.04      A    C  
ATOM   1813  O   GLY A 238      37.071 135.944 106.693  1.00 67.45      A    O  
ATOM   1814  N   GLN A 239      36.056 137.449 108.019  1.00 52.76      A    N  
ATOM   1815  CA  GLN A 239      37.257 138.241 108.229  1.00 52.77      A    C  
ATOM   1816  C   GLN A 239      37.817 137.962 109.621  1.00 53.03      A    C  
ATOM   1817  O   GLN A 239      37.161 137.364 110.476  1.00 53.28      A    O  
ATOM   1818  CB  GLN A 239      36.953 139.726 108.136  1.00 46.38      A    C  
ATOM   1819  CG  GLN A 239      36.394 140.171 106.833  1.00 47.05      A    C  
ATOM   1820  CD  GLN A 239      36.514 141.673 106.661  1.00 47.33      A    C  
ATOM   1821  NE2 GLN A 239      37.251 142.314 107.561  1.00 44.03      A    N  
ATOM   1822  OE1 GLN A 239      35.961 142.250 105.726  1.00 51.28      A    O  
ATOM   1823  N   ALA A 240      39.043 138.399 109.841  1.00 59.29      A    N  
ATOM   1824  CA  ALA A 240      39.684 138.234 111.133  1.00 59.20      A    C  
ATOM   1825  C   ALA A 240      40.923 139.096 111.122  1.00 59.27      A    C  
ATOM   1826  O   ALA A 240      41.460 139.424 110.055  1.00 59.16      A    O  
ATOM   1827  CB  ALA A 240      40.042 136.784 111.382  1.00 33.22      A    C  
ATOM   1828  N   GLU A 241      41.366 139.475 112.311  1.00 50.58      A    N  
ATOM   1829  CA  GLU A 241      42.528 140.329 112.442  1.00 50.56      A    C  
ATOM   1830  C   GLU A 241      43.394 139.815 113.577  1.00 50.30      A    C  
ATOM   1831  O   GLU A 241      42.926 139.083 114.446  1.00 50.39      A    O  
ATOM   1832  CB  GLU A 241      42.066 141.755 112.714  1.00 64.34      A    C  
ATOM   1833  CG  GLU A 241      43.165 142.742 112.931  1.00 65.98      A    C  
ATOM   1834  CD  GLU A 241      42.623 144.143 113.126  1.00 69.10      A    C  
ATOM   1835  OE1 GLU A 241      43.386 145.028 113.593  1.00 71.04      A    O  
ATOM   1836  OE2 GLU A 241      41.429 144.355 112.803  1.00 69.83      A    O  
ATOM   1837  N   THR A 242      44.664 140.188 113.556  1.00 55.63      A    N  
ATOM   1838  CA  THR A 242      45.588 139.755 114.587  1.00 55.33      A    C  
ATOM   1839  C   THR A 242      46.854 140.587 114.489  1.00 55.43      A    C  
ATOM   1840  O   THR A 242      46.970 141.442 113.617  1.00 55.86      A    O  
ATOM   1841  CB  THR A 242      45.925 138.268 114.426  1.00 39.69      A    C  
ATOM   1842  CG2 THR A 242      46.576 138.018 113.081  1.00 39.53      A    C  
ATOM   1843  OG1 THR A 242      46.812 137.862 115.472  1.00 38.40      A    O  
ATOM   1844  N   GLU A 243      47.798 140.341 115.385  1.00 41.84      A    N  
ATOM   1845  CA  GLU A 243      49.037 141.098 115.388  1.00 41.59      A    C  
ATOM   1846  C   GLU A 243      50.212 140.157 115.512  1.00 41.34      A    C  
ATOM   1847  O   GLU A 243      50.057 138.987 115.862  1.00 41.69      A    O  
ATOM   1848  CB  GLU A 243      49.071 142.060 116.571  1.00 68.88      A    C  
ATOM   1849  CG  GLU A 243      47.880 142.983 116.692  1.00 70.96      A    C  
ATOM   1850  CD  GLU A 243      47.750 143.572 118.089  1.00 74.26      A    C  
ATOM   1851  OE1 GLU A 243      47.697 142.781 119.061  1.00 74.83      A    O  
ATOM   1852  OE2 GLU A 243      47.697 144.818 118.212  1.00 75.15      A    O  
ATOM   1853  N   ILE A 244      51.397 140.689 115.246  1.00 50.34      A    N  
ATOM   1854  CA  ILE A 244      52.628 139.925 115.340  1.00 49.95      A    C  
ATOM   1855  C   ILE A 244      53.679 140.928 115.789  1.00 50.06      A    C  
ATOM   1856  O   ILE A 244      53.701 142.067 115.311  1.00 50.39      A    O  
ATOM   1857  CB  ILE A 244      53.022 139.336 113.956  1.00 44.23      A    C  
ATOM   1858  CG1 ILE A 244      54.173 138.337 114.102  1.00 44.32      A    C  
ATOM   1859  CG2 ILE A 244      53.413 140.462 113.003  1.00 43.12      A    C  
ATOM   1860  CD1 ILE A 244      53.761 137.027 114.694  1.00 45.64      A    C  
ATOM   1861  N   VAL A 245      54.533 140.525 116.723  1.00 55.78      A    N  
ATOM   1862  CA  VAL A 245      55.577 141.429 117.191  1.00 55.87      A    C  
ATOM   1863  C   VAL A 245      56.923 141.084 116.611  1.00 56.58      A    C  
ATOM   1864  O   VAL A 245      57.472 140.017 116.876  1.00 56.91      A    O  
ATOM   1865  CB  VAL A 245      55.756 141.412 118.719  1.00 59.55      A    C  
ATOM   1866  CG1 VAL A 245      56.943 142.280 119.100  1.00 58.09      A    C  
ATOM   1867  CG2 VAL A 245      54.503 141.908 119.398  1.00 58.72      A    C  
ATOM   1868  N   LEU A 246      57.452 141.997 115.813  1.00 47.98      A    N  
ATOM   1869  CA  LEU A 246      58.761 141.787 115.245  1.00 48.81      A    C  
ATOM   1870  C   LEU A 246      59.737 142.108 116.389  1.00 49.87      A    C  
ATOM   1871  O   LEU A 246      60.003 143.276 116.678  1.00 50.00      A    O  
ATOM   1872  CB  LEU A 246      58.958 142.728 114.057  1.00 58.95      A    C  
ATOM   1873  CG  LEU A 246      60.204 142.490 113.203  1.00 57.88      A    C  
ATOM   1874  CD1 LEU A 246      60.463 140.992 113.067  1.00 58.91      A    C  
ATOM   1875  CD2 LEU A 246      60.009 143.150 111.839  1.00 56.13      A    C  
ATOM   1876  N   GLN A 247      60.245 141.065 117.046  1.00 53.90      A    N  
ATOM   1877  CA  GLN A 247      61.163 141.221 118.174  1.00 55.02      A    C  
ATOM   1878  C   GLN A 247      62.654 141.343 117.885  1.00 56.29      A    C  
ATOM   1879  O   GLN A 247      63.170 140.865 116.872  1.00 55.95      A    O  
ATOM   1880  CB  GLN A 247      60.995 140.067 119.159  1.00 74.68      A    C  
ATOM   1881  CG  GLN A 247      60.061 140.333 120.314  1.00 75.07      A    C  
ATOM   1882  CD  GLN A 247      60.545 141.440 121.228  1.00 74.10      A    C  
ATOM   1883  NE2 GLN A 247      61.682 142.035 120.895  1.00 75.15      A    N  
ATOM   1884  OE1 GLN A 247      59.893 141.758 122.225  1.00 72.16      A    O  
ATOM   1885  N   ASN A 248      63.331 141.979 118.834  1.00 61.56      A    N  
ATOM   1886  CA  ASN A 248      64.768 142.177 118.803  1.00 63.27      A    C  
ATOM   1887  C   ASN A 248      65.309 141.607 120.106  1.00 65.07      A    C  
ATOM   1888  O   ASN A 248      65.171 142.213 121.172  1.00 64.82      A    O  
ATOM   1889  CB  ASN A 248      65.109 143.652 118.726  1.00 58.78      A    C  
ATOM   1890  CG  ASN A 248      66.590 143.904 118.845  1.00 58.30      A    C  
ATOM   1891  ND2 ASN A 248      67.335 142.912 119.333  1.00 57.27      A    N  
ATOM   1892  OD1 ASN A 248      67.063 144.985 118.506  1.00 59.25      A    O  
ATOM   1893  N   PRO A 249      65.947 140.434 120.028  1.00 58.37      A    N  
ATOM   1894  CA  PRO A 249      66.541 139.703 121.150  1.00 59.70      A    C  
ATOM   1895  C   PRO A 249      67.219 140.592 122.186  1.00 60.27      A    C  
ATOM   1896  O   PRO A 249      67.060 140.385 123.390  1.00 59.95      A    O  
ATOM   1897  CB  PRO A 249      67.520 138.774 120.454  1.00 44.13      A    C  
ATOM   1898  CG  PRO A 249      66.794 138.452 119.190  1.00 43.44      A    C  
ATOM   1899  CD  PRO A 249      66.309 139.802 118.750  1.00 42.80      A    C  
ATOM   1900  N   ALA A 250      67.971 141.576 121.702  1.00 49.03      A    N  
ATOM   1901  CA  ALA A 250      68.697 142.518 122.553  1.00 49.97      A    C  
ATOM   1902  C   ALA A 250      67.821 143.157 123.630  1.00 50.97      A    C  
ATOM   1903  O   ALA A 250      68.256 143.365 124.773  1.00 51.52      A    O  
ATOM   1904  CB  ALA A 250      69.304 143.596 121.699  1.00 32.85      A    C  
ATOM   1905  N   ARG A 251      66.589 143.479 123.251  1.00 47.82      A    N  
ATOM   1906  CA  ARG A 251      65.646 144.079 124.173  1.00 47.82      A    C  
ATOM   1907  C   ARG A 251      65.340 143.120 125.328  1.00 47.71      A    C  
ATOM   1908  O   ARG A 251      65.451 143.488 126.501  1.00 47.64      A    O  
ATOM   1909  CB  ARG A 251      64.375 144.462 123.413  1.00 41.64      A    C  
ATOM   1910  CG  ARG A 251      64.647 145.442 122.267  1.00 42.40      A    C  
ATOM   1911  CD  ARG A 251      63.377 146.029 121.642  1.00 44.47      A    C  
ATOM   1912  NE  ARG A 251      63.691 147.096 120.686  1.00 44.37      A    N  
ATOM   1913  CZ  ARG A 251      62.786 147.758 119.966  1.00 42.56      A    C  
ATOM   1914  NH1 ARG A 251      61.497 147.470 120.085  1.00 43.17      A    N  
ATOM   1915  NH2 ARG A 251      63.166 148.707 119.122  1.00 42.51      A    N  
ATOM   1916  N   ILE A 252      64.982 141.882 125.008  1.00 41.03      A    N  
ATOM   1917  CA  ILE A 252      64.671 140.924 126.056  1.00 41.39      A    C  
ATOM   1918  C   ILE A 252      65.884 140.634 126.930  1.00 42.39      A    C  
ATOM   1919  O   ILE A 252      65.753 140.363 128.135  1.00 42.85      A    O  
ATOM   1920  CB  ILE A 252      64.121 139.618 125.469  1.00 41.56      A    C  
ATOM   1921  CG1 ILE A 252      62.891 139.930 124.602  1.00 41.45      A    C  
ATOM   1922  CG2 ILE A 252      63.742 138.660 126.593  1.00 41.22      A    C  
ATOM   1923  CD1 ILE A 252      62.179 138.697 124.023  1.00 40.40      A    C  
ATOM   1924  N   GLN A 253      67.072 140.697 126.335  1.00 53.53      A    N  
ATOM   1925  CA  GLN A 253      68.286 140.454 127.101  1.00 54.05      A    C  
ATOM   1926  C   GLN A 253      68.435 141.572 128.122  1.00 54.02      A    C  
ATOM   1927  O   GLN A 253      68.568 141.313 129.323  1.00 53.79      A    O  
ATOM   1928  CB  GLN A 253      69.485 140.391 126.173  1.00 65.71      A    C  
ATOM   1929  CG  GLN A 253      69.451 139.153 125.319  1.00 67.32      A    C  
ATOM   1930  CD  GLN A 253      70.536 139.128 124.268  1.00 71.73      A    C  
ATOM   1931  NE2 GLN A 253      71.470 138.201 124.422  1.00 73.85      A    N  
ATOM   1932  OE1 GLN A 253      70.540 139.927 123.326  1.00 71.76      A    O  
ATOM   1933  N   GLY A 254      68.394 142.813 127.644  1.00 55.84      A    N  
ATOM   1934  CA  GLY A 254      68.479 143.945 128.548  1.00 55.56      A    C  
ATOM   1935  C   GLY A 254      67.409 143.808 129.622  1.00 55.91      A    C  
ATOM   1936  O   GLY A 254      67.681 143.978 130.812  1.00 55.39      A    O  
ATOM   1937  N   LEU A 255      66.188 143.481 129.206  1.00 57.63      A    N  
ATOM   1938  CA  LEU A 255      65.097 143.315 130.155  1.00 58.31      A    C  
ATOM   1939  C   LEU A 255      65.494 142.331 131.242  1.00 59.01      A    C  
ATOM   1940  O   LEU A 255      65.214 142.543 132.429  1.00 60.02      A    O  
ATOM   1941  CB  LEU A 255      63.836 142.803 129.458  1.00 46.98      A    C  
ATOM   1942  CG  LEU A 255      62.635 142.531 130.378  1.00 46.13      A    C  
ATOM   1943  CD1 LEU A 255      62.088 143.833 130.947  1.00 44.93      A    C  
ATOM   1944  CD2 LEU A 255      61.559 141.824 129.583  1.00 44.29      A    C  
ATOM   1945  N   LEU A 256      66.146 141.248 130.835  1.00 46.95      A    N  
ATOM   1946  CA  LEU A 256      66.571 140.240 131.791  1.00 46.92      A    C  
ATOM   1947  C   LEU A 256      67.649 140.765 132.727  1.00 47.01      A    C  
ATOM   1948  O   LEU A 256      67.568 140.571 133.943  1.00 46.83      A    O  
ATOM   1949  CB  LEU A 256      67.056 139.002 131.052  1.00 43.14      A    C  
ATOM   1950  CG  LEU A 256      65.876 138.313 130.373  1.00 42.71      A    C  
ATOM   1951  CD1 LEU A 256      66.342 137.176 129.490  1.00 43.16      A    C  
ATOM   1952  CD2 LEU A 256      64.925 137.822 131.465  1.00 41.69      A    C  
ATOM   1953  N   VAL A 257      68.651 141.441 132.173  1.00 50.40      A    N  
ATOM   1954  CA  VAL A 257      69.706 141.974 133.014  1.00 50.94      A    C  
ATOM   1955  C   VAL A 257      69.082 142.931 134.008  1.00 51.52      A    C  
ATOM   1956  O   VAL A 257      69.446 142.945 135.183  1.00 52.22      A    O  
ATOM   1957  CB  VAL A 257      70.761 142.732 132.211  1.00 37.86      A    C  
ATOM   1958  CG1 VAL A 257      71.762 143.363 133.156  1.00 38.22      A    C  
ATOM   1959  CG2 VAL A 257      71.481 141.793 131.282  1.00 38.25      A    C  
ATOM   1960  N   PHE A 258      68.135 143.735 133.531  1.00 45.78      A    N  
ATOM   1961  CA  PHE A 258      67.448 144.696 134.393  1.00 45.28      A    C  
ATOM   1962  C   PHE A 258      66.748 143.972 135.545  1.00 44.98      A    C  
ATOM   1963  O   PHE A 258      66.896 144.340 136.713  1.00 44.69      A    O  
ATOM   1964  CB  PHE A 258      66.423 145.488 133.583  1.00 57.09      A    C  
ATOM   1965  CG  PHE A 258      65.663 146.487 134.397  1.00 56.59      A    C  
ATOM   1966  CD1 PHE A 258      66.314 147.570 134.966  1.00 56.82      A    C  
ATOM   1967  CD2 PHE A 258      64.299 146.331 134.612  1.00 55.38      A    C  
ATOM   1968  CE1 PHE A 258      65.616 148.486 135.742  1.00 56.83      A    C  
ATOM   1969  CE2 PHE A 258      63.593 147.235 135.383  1.00 55.37      A    C  
ATOM   1970  CZ  PHE A 258      64.254 148.318 135.952  1.00 56.33      A    C  
ATOM   1971  N   PHE A 259      65.986 142.939 135.201  1.00 40.70      A    N  
ATOM   1972  CA  PHE A 259      65.278 142.162 136.203  1.00 41.37      A    C  
ATOM   1973  C   PHE A 259      66.205 141.744 137.343  1.00 41.64      A    C  
ATOM   1974  O   PHE A 259      65.849 141.848 138.523  1.00 41.73      A    O  
ATOM   1975  CB  PHE A 259      64.669 140.905 135.577  1.00 52.62      A    C  
ATOM   1976  CG  PHE A 259      63.409 141.151 134.807  1.00 53.90      A    C  
ATOM   1977  CD1 PHE A 259      62.754 140.095 134.185  1.00 55.39      A    C  
ATOM   1978  CD2 PHE A 259      62.867 142.423 134.707  1.00 54.83      A    C  
ATOM   1979  CE1 PHE A 259      61.575 140.301 133.473  1.00 56.04      A    C  
ATOM   1980  CE2 PHE A 259      61.690 142.642 134.000  1.00 55.82      A    C  
ATOM   1981  CZ  PHE A 259      61.043 141.579 133.380  1.00 56.62      A    C  
ATOM   1982  N   SER A 260      67.393 141.261 136.993  1.00 48.02      A    N  
ATOM   1983  CA  SER A 260      68.327 140.819 138.016  1.00 48.34      A    C  
ATOM   1984  C   SER A 260      68.732 141.981 138.911  1.00 48.43      A    C  
ATOM   1985  O   SER A 260      68.916 141.800 140.115  1.00 48.32      A    O  
ATOM   1986  CB  SER A 260      69.554 140.187 137.378  1.00 54.27      A    C  
ATOM   1987  OG  SER A 260      70.192 141.117 136.535  1.00 54.50      A    O  
ATOM   1988  N   PHE A 261      68.867 143.175 138.337  1.00 50.14      A    N  
ATOM   1989  CA  PHE A 261      69.224 144.329 139.151  1.00 50.68      A    C  
ATOM   1990  C   PHE A 261      68.099 144.588 140.153  1.00 50.70      A    C  
ATOM   1991  O   PHE A 261      68.340 144.882 141.328  1.00 51.06      A    O  
ATOM   1992  CB  PHE A 261      69.422 145.576 138.292  1.00 56.84      A    C  
ATOM   1993  CG  PHE A 261      70.642 145.533 137.425  1.00 58.44      A    C  
ATOM   1994  CD1 PHE A 261      71.739 144.764 137.779  1.00 60.32      A    C  
ATOM   1995  CD2 PHE A 261      70.706 146.291 136.261  1.00 59.25      A    C  
ATOM   1996  CE1 PHE A 261      72.877 144.752 136.988  1.00 61.55      A    C  
ATOM   1997  CE2 PHE A 261      71.842 146.282 135.465  1.00 58.99      A    C  
ATOM   1998  CZ  PHE A 261      72.927 145.513 135.829  1.00 60.96      A    C  
ATOM   1999  N   VAL A 262      66.866 144.473 139.674  1.00 46.36      A    N  
ATOM   2000  CA  VAL A 262      65.700 144.694 140.510  1.00 45.96      A    C  
ATOM   2001  C   VAL A 262      65.655 143.634 141.585  1.00 45.99      A    C  
ATOM   2002  O   VAL A 262      65.676 143.950 142.772  1.00 46.61      A    O  
ATOM   2003  CB  VAL A 262      64.405 144.622 139.689  1.00 53.80      A    C  
ATOM   2004  CG1 VAL A 262      63.197 144.679 140.616  1.00 53.84      A    C  
ATOM   2005  CG2 VAL A 262      64.372 145.763 138.680  1.00 52.86      A    C  
ATOM   2006  N   LEU A 263      65.597 142.375 141.164  1.00 52.09      A    N  
ATOM   2007  CA  LEU A 263      65.551 141.262 142.104  1.00 51.89      A    C  
ATOM   2008  C   LEU A 263      66.633 141.399 143.187  1.00 52.23      A    C  
ATOM   2009  O   LEU A 263      66.364 141.220 144.378  1.00 52.18      A    O  
ATOM   2010  CB  LEU A 263      65.712 139.930 141.353  1.00 41.77      A    C  
ATOM   2011  CG  LEU A 263      65.663 138.684 142.249  1.00 40.67      A    C  
ATOM   2012  CD1 LEU A 263      64.406 138.717 143.083  1.00 40.92      A    C  
ATOM   2013  CD2 LEU A 263      65.691 137.429 141.414  1.00 41.12      A    C  
ATOM   2014  N   LEU A 264      67.855 141.722 142.769  1.00 52.44      A    N  
ATOM   2015  CA  LEU A 264      68.949 141.878 143.711  1.00 52.77      A    C  
ATOM   2016  C   LEU A 264      68.496 142.899 144.744  1.00 53.20      A    C  
ATOM   2017  O   LEU A 264      68.362 142.585 145.935  1.00 54.06      A    O  
ATOM   2018  CB  LEU A 264      70.202 142.399 142.994  1.00 43.30      A    C  
ATOM   2019  CG  LEU A 264      71.617 142.182 143.585  1.00 43.59      A    C  
ATOM   2020  CD1 LEU A 264      72.466 143.417 143.250  1.00 42.45      A    C  
ATOM   2021  CD2 LEU A 264      71.596 141.951 145.105  1.00 43.69      A    C  
ATOM   2022  N   THR A 265      68.242 144.116 144.261  1.00 49.22      A    N  
ATOM   2023  CA  THR A 265      67.810 145.242 145.087  1.00 48.83      A    C  
ATOM   2024  C   THR A 265      66.664 144.930 146.036  1.00 48.51      A    C  
ATOM   2025  O   THR A 265      66.705 145.304 147.208  1.00 47.97      A    O  
ATOM   2026  CB  THR A 265      67.383 146.442 144.225  1.00 50.34      A    C  
ATOM   2027  CG2 THR A 265      67.049 147.631 145.110  1.00 50.40      A    C  
ATOM   2028  OG1 THR A 265      68.452 146.803 143.341  1.00 50.85      A    O  
ATOM   2029  N   GLN A 266      65.632 144.266 145.535  1.00 46.86      A    N  
ATOM   2030  CA  GLN A 266      64.507 143.928 146.389  1.00 47.12      A    C  
ATOM   2031  C   GLN A 266      64.950 143.072 147.573  1.00 47.09      A    C  
ATOM   2032  O   GLN A 266      64.548 143.317 148.712  1.00 46.86      A    O  
ATOM   2033  CB  GLN A 266      63.441 143.193 145.590  1.00 55.87      A    C  
ATOM   2034  CG  GLN A 266      62.690 144.084 144.648  1.00 57.01      A    C  
ATOM   2035  CD  GLN A 266      61.880 143.294 143.657  1.00 59.36      A    C  
ATOM   2036  NE2 GLN A 266      60.561 143.465 143.694  1.00 60.21      A    N  
ATOM   2037  OE1 GLN A 266      62.432 142.529 142.863  1.00 60.17      A    O  
ATOM   2038  N   VAL A 267      65.783 142.071 147.307  1.00 55.24      A    N  
ATOM   2039  CA  VAL A 267      66.254 141.199 148.371  1.00 55.54      A    C  
ATOM   2040  C   VAL A 267      67.093 141.977 149.383  1.00 55.31      A    C  
ATOM   2041  O   VAL A 267      66.864 141.882 150.600  1.00 55.34      A    O  
ATOM   2042  CB  VAL A 267      67.052 140.014 147.798  1.00 56.73      A    C  
ATOM   2043  CG1 VAL A 267      67.738 139.250 148.918  1.00 57.58      A    C  
ATOM   2044  CG2 VAL A 267      66.104 139.080 147.053  1.00 56.88      A    C  
ATOM   2045  N   LEU A 268      68.055 142.751 148.887  1.00 51.47      A    N  
ATOM   2046  CA  LEU A 268      68.882 143.549 149.778  1.00 50.90      A    C  
ATOM   2047  C   LEU A 268      68.010 144.437 150.666  1.00 50.85      A    C  
ATOM   2048  O   LEU A 268      68.322 144.665 151.830  1.00 50.95      A    O  
ATOM   2049  CB  LEU A 268      69.839 144.434 148.989  1.00 53.17      A    C  
ATOM   2050  CG  LEU A 268      70.941 143.756 148.196  1.00 51.34      A    C  
ATOM   2051  CD1 LEU A 268      71.999 144.795 147.833  1.00 51.32      A    C  
ATOM   2052  CD2 LEU A 268      71.550 142.659 149.036  1.00 51.29      A    C  
ATOM   2053  N   LEU A 269      66.917 144.947 150.110  1.00 57.33      A    N  
ATOM   2054  CA  LEU A 269      66.014 145.801 150.871  1.00 57.08      A    C  
ATOM   2055  C   LEU A 269      65.363 145.036 152.013  1.00 57.44      A    C  
ATOM   2056  O   LEU A 269      65.464 145.434 153.173  1.00 57.90      A    O  
ATOM   2057  CB  LEU A 269      64.935 146.374 149.955  1.00 48.53      A    C  
ATOM   2058  CG  LEU A 269      65.359 147.564 149.094  1.00 47.74      A    C  
ATOM   2059  CD1 LEU A 269      64.337 147.808 148.000  1.00 45.90      A    C  
ATOM   2060  CD2 LEU A 269      65.515 148.801 149.987  1.00 45.88      A    C  
ATOM   2061  N   VAL A 270      64.698 143.932 151.697  1.00 43.24      A    N  
ATOM   2062  CA  VAL A 270      64.042 143.169 152.742  1.00 43.38      A    C  
ATOM   2063  C   VAL A 270      65.039 142.536 153.710  1.00 43.35      A    C  
ATOM   2064  O   VAL A 270      64.744 142.398 154.897  1.00 43.11      A    O  
ATOM   2065  CB  VAL A 270      63.051 142.116 152.138  1.00 49.12      A    C  
ATOM   2066  CG1 VAL A 270      63.545 141.654 150.805  1.00 49.01      A    C  
ATOM   2067  CG2 VAL A 270      62.866 140.939 153.093  1.00 49.69      A    C  
ATOM   2068  N   LEU A 271      66.223 142.165 153.234  1.00 61.50      A    N  
ATOM   2069  CA  LEU A 271      67.200 141.594 154.161  1.00 61.93      A    C  
ATOM   2070  C   LEU A 271      67.626 142.681 155.134  1.00 62.07      A    C  
ATOM   2071  O   LEU A 271      67.726 142.446 156.337  1.00 62.26      A    O  
ATOM   2072  CB  LEU A 271      68.431 141.048 153.429  1.00 46.84      A    C  
ATOM   2073  CG  LEU A 271      68.349 139.614 152.880  1.00 46.83      A    C  
ATOM   2074  CD1 LEU A 271      69.716 139.259 152.332  1.00 48.09      A    C  
ATOM   2075  CD2 LEU A 271      67.939 138.601 153.958  1.00 44.98      A    C  
ATOM   2076  N   LYS A 272      67.867 143.875 154.604  1.00 56.13      A    N  
ATOM   2077  CA  LYS A 272      68.262 145.013 155.420  1.00 56.31      A    C  
ATOM   2078  C   LYS A 272      67.179 145.319 156.435  1.00 56.65      A    C  
ATOM   2079  O   LYS A 272      67.474 145.681 157.580  1.00 57.25      A    O  
ATOM   2080  CB  LYS A 272      68.477 146.250 154.557  1.00 51.75      A    C  
ATOM   2081  CG  LYS A 272      68.662 147.529 155.362  1.00 52.61      A    C  
ATOM   2082  CD  LYS A 272      69.815 147.376 156.334  1.00 52.77      A    C  
ATOM   2083  CE  LYS A 272      70.075 148.643 157.116  1.00 52.70      A    C  
ATOM   2084  NZ  LYS A 272      71.252 148.444 158.007  1.00 53.40      A    N  
ATOM   2085  N   LYS A 273      65.922 145.200 156.013  1.00 45.78      A    N  
ATOM   2086  CA  LYS A 273      64.813 145.455 156.930  1.00 45.80      A    C  
ATOM   2087  C   LYS A 273      64.937 144.485 158.080  1.00 46.03      A    C  
ATOM   2088  O   LYS A 273      64.975 144.886 159.237  1.00 46.11      A    O  
ATOM   2089  CB  LYS A 273      63.446 145.254 156.265  1.00 44.40      A    C  
ATOM   2090  CG  LYS A 273      62.318 145.188 157.293  1.00 43.60      A    C  
ATOM   2091  CD  LYS A 273      60.939 145.193 156.678  1.00 43.45      A    C  
ATOM   2092  CE  LYS A 273      59.895 145.085 157.782  1.00 45.45      A    C  
ATOM   2093  NZ  LYS A 273      58.485 145.173 157.295  1.00 46.61      A    N  
ATOM   2094  N   LYS A 274      65.007 143.203 157.742  1.00 45.42      A    N  
ATOM   2095  CA  LYS A 274      65.128 142.159 158.737  1.00 45.57      A    C  
ATOM   2096  C   LYS A 274      66.340 142.380 159.644  1.00 45.92      A    C  
ATOM   2097  O   LYS A 274      66.226 142.263 160.871  1.00 45.71      A    O  
ATOM   2098  CB  LYS A 274      65.164 140.795 158.046  1.00 47.06      A    C  
ATOM   2099  CG  LYS A 274      63.848 140.501 157.345  1.00 47.74      A    C  
ATOM   2100  CD  LYS A 274      63.677 139.047 156.938  1.00 48.37      A    C  
ATOM   2101  CE  LYS A 274      62.321 138.827 156.235  1.00 48.41      A    C  
ATOM   2102  NZ  LYS A 274      61.140 139.188 157.083  1.00 48.47      A    N  
ATOM   2103  N   GLN A 275      67.491 142.721 159.063  1.00 53.80      A    N  
ATOM   2104  CA  GLN A 275      68.671 142.964 159.886  1.00 54.38      A    C  
ATOM   2105  C   GLN A 275      68.327 143.988 160.948  1.00 54.83      A    C  
ATOM   2106  O   GLN A 275      68.503 143.740 162.134  1.00 55.44      A    O  
ATOM   2107  CB  GLN A 275      69.837 143.513 159.072  1.00 51.36      A    C  
ATOM   2108  CG  GLN A 275      71.012 143.927 159.957  1.00 51.73      A    C  
ATOM   2109  CD  GLN A 275      71.859 145.037 159.344  1.00 53.96      A    C  
ATOM   2110  NE2 GLN A 275      73.153 144.771 159.178  1.00 52.64      A    N  
ATOM   2111  OE1 GLN A 275      71.357 146.123 159.029  1.00 55.34      A    O  
ATOM   2112  N   PHE A 276      67.819 145.139 160.524  1.00 53.48      A    N  
ATOM   2113  CA  PHE A 276      67.489 146.184 161.483  1.00 53.46      A    C  
ATOM   2114  C   PHE A 276      66.408 145.847 162.505  1.00 53.48      A    C  
ATOM   2115  O   PHE A 276      66.439 146.352 163.623  1.00 53.63      A    O  
ATOM   2116  CB  PHE A 276      67.112 147.475 160.769  1.00 57.58      A    C  
ATOM   2117  CG  PHE A 276      66.895 148.619 161.706  1.00 57.44      A    C  
ATOM   2118  CD1 PHE A 276      67.937 149.085 162.493  1.00 56.97      A    C  
ATOM   2119  CD2 PHE A 276      65.638 149.191 161.846  1.00 58.48      A    C  
ATOM   2120  CE1 PHE A 276      67.729 150.094 163.408  1.00 56.57      A    C  
ATOM   2121  CE2 PHE A 276      65.420 150.206 162.762  1.00 58.33      A    C  
ATOM   2122  CZ  PHE A 276      66.468 150.657 163.544  1.00 57.04      A    C  
ATOM   2123  N   GLU A 277      65.446 145.012 162.134  1.00 46.75      A    N  
ATOM   2124  CA  GLU A 277      64.409 144.641 163.084  1.00 47.64      A    C  
ATOM   2125  C   GLU A 277      65.053 143.916 164.272  1.00 47.65      A    C  
ATOM   2126  O   GLU A 277      64.486 143.870 165.365  1.00 47.77      A    O  
ATOM   2127  CB  GLU A 277      63.358 143.760 162.413  1.00 91.39      A    C  
ATOM   2128  CG  GLU A 277      62.561 144.498 161.364  1.00 94.59      A    C  
ATOM   2129  CD  GLU A 277      61.562 143.609 160.660  1.00 98.57      A    C  
ATOM   2130  OE1 GLU A 277      61.984 142.623 160.019  1.00 99.98      A    O  
ATOM   2131  OE2 GLU A 277      60.350 143.897 160.745  1.00100.74      A    O  
ATOM   2132  N   LYS A 278      66.238 143.345 164.051  1.00 60.80      A    N  
ATOM   2133  CA  LYS A 278      66.957 142.672 165.128  1.00 60.68      A    C  
ATOM   2134  C   LYS A 278      67.122 143.743 166.210  1.00 60.59      A    C  
ATOM   2135  O   LYS A 278      66.710 143.579 167.366  1.00 60.41      A    O  
ATOM   2136  CB  LYS A 278      68.350 142.222 164.666  1.00 61.08      A    C  
ATOM   2137  CG  LYS A 278      68.398 141.080 163.664  1.00 62.12      A    C  
ATOM   2138  CD  LYS A 278      67.939 139.763 164.273  1.00 63.90      A    C  
ATOM   2139  CE  LYS A 278      68.330 138.545 163.409  1.00 65.19      A    C  
ATOM   2140  NZ  LYS A 278      69.803 138.239 163.386  1.00 64.94      A    N  
ATOM   2141  N   VAL A 279      67.733 144.848 165.798  1.00 52.96      A    N  
ATOM   2142  CA  VAL A 279      67.978 145.986 166.666  1.00 52.90      A    C  
ATOM   2143  C   VAL A 279      66.686 146.463 167.310  1.00 53.14      A    C  
ATOM   2144  O   VAL A 279      66.593 146.595 168.525  1.00 53.45      A    O  
ATOM   2145  CB  VAL A 279      68.567 147.167 165.868  1.00 44.07      A    C  
ATOM   2146  CG1 VAL A 279      68.862 148.331 166.799  1.00 43.62      A    C  
ATOM   2147  CG2 VAL A 279      69.819 146.714 165.106  1.00 44.39      A    C  
ATOM   2148  N   GLN A 280      65.684 146.726 166.486  1.00 48.66      A    N  
ATOM   2149  CA  GLN A 280      64.422 147.208 167.009  1.00 49.03      A    C  
ATOM   2150  C   GLN A 280      63.916 146.326 168.129  1.00 49.48      A    C  
ATOM   2151  O   GLN A 280      63.522 146.811 169.190  1.00 49.54      A    O  
ATOM   2152  CB  GLN A 280      63.385 147.285 165.894  1.00 64.57      A    C  
ATOM   2153  CG  GLN A 280      63.820 148.181 164.760  1.00 64.05      A    C  
ATOM   2154  CD  GLN A 280      62.715 148.437 163.777  1.00 65.13      A    C  
ATOM   2155  NE2 GLN A 280      62.388 149.705 163.579  1.00 65.83      A    N  
ATOM   2156  OE1 GLN A 280      62.155 147.507 163.199  1.00 66.29      A    O  
ATOM   2157  N   LEU A 281      63.946 145.024 167.888  1.00 50.98      A    N  
ATOM   2158  CA  LEU A 281      63.484 144.048 168.864  1.00 51.74      A    C  
ATOM   2159  C   LEU A 281      64.257 144.170 170.175  1.00 51.96      A    C  
ATOM   2160  O   LEU A 281      63.675 144.129 171.260  1.00 51.78      A    O  
ATOM   2161  CB  LEU A 281      63.633 142.639 168.276  1.00 58.37      A    C  
ATOM   2162  CG  LEU A 281      63.076 141.410 168.998  1.00 58.70      A    C  
ATOM   2163  CD1 LEU A 281      64.035 140.971 170.084  1.00 60.30      A    C  
ATOM   2164  CD2 LEU A 281      61.704 141.729 169.551  1.00 59.74      A    C  
ATOM   2165  N   ALA A 282      65.570 144.326 170.065  1.00 64.84      A    N  
ATOM   2166  CA  ALA A 282      66.417 144.443 171.241  1.00 65.53      A    C  
ATOM   2167  C   ALA A 282      66.010 145.612 172.125  1.00 66.20      A    C  
ATOM   2168  O   ALA A 282      65.719 145.434 173.310  1.00 66.71      A    O  
ATOM   2169  CB  ALA A 282      67.871 144.597 170.816  1.00 56.89      A    C  
ATOM   2170  N   GLU A 283      65.983 146.803 171.533  1.00 60.85      A    N  
ATOM   2171  CA  GLU A 283      65.644 148.034 172.237  1.00 61.61      A    C  
ATOM   2172  C   GLU A 283      64.228 148.060 172.791  1.00 61.59      A    C  
ATOM   2173  O   GLU A 283      63.860 148.956 173.544  1.00 62.11      A    O  
ATOM   2174  CB  GLU A 283      65.870 149.216 171.305  1.00 71.71      A    C  
ATOM   2175  CG  GLU A 283      67.150 149.071 170.529  1.00 74.07      A    C  
ATOM   2176  CD  GLU A 283      67.533 150.327 169.793  1.00 79.18      A    C  
ATOM   2177  OE1 GLU A 283      66.637 150.936 169.163  1.00 79.72      A    O  
ATOM   2178  OE2 GLU A 283      68.731 150.696 169.837  1.00 80.96      A    O  
ATOM   2179  N   MET A 284      63.428 147.077 172.413  1.00 60.14      A    N  
ATOM   2180  CA  MET A 284      62.072 147.002 172.914  1.00 60.50      A    C  
ATOM   2181  C   MET A 284      62.057 146.217 174.221  1.00 60.40      A    C  
ATOM   2182  O   MET A 284      61.013 146.078 174.865  1.00 60.73      A    O  
ATOM   2183  CB  MET A 284      61.165 146.336 171.881  1.00 81.26      A    C  
ATOM   2184  CG  MET A 284      60.635 147.295 170.837  1.00 81.98      A    C  
ATOM   2185  SD  MET A 284      59.515 148.525 171.564  1.00 85.28      A    S  
ATOM   2186  CE  MET A 284      60.580 149.970 171.625  1.00 84.79      A    C  
ATOM   2187  N   ASN A 285      63.223 145.708 174.610  1.00 68.27      A    N  
ATOM   2188  CA  ASN A 285      63.353 144.938 175.841  1.00 68.38      A    C  
ATOM   2189  C   ASN A 285      63.625 145.866 177.024  1.00 68.31      A    C  
ATOM   2190  O   ASN A 285      64.553 146.674 176.981  1.00 68.44      A    O  
ATOM   2191  CB  ASN A 285      64.480 143.914 175.702  1.00 92.63      A    C  
ATOM   2192  CG  ASN A 285      64.616 143.038 176.925  1.00 93.92      A    C  
ATOM   2193  ND2 ASN A 285      64.021 141.855 176.871  1.00 95.41      A    N  
ATOM   2194  OD1 ASN A 285      65.231 143.426 177.917  1.00 94.28      A    O  
ATOM   2195  N   PHE A 286      62.819 145.745 178.078  1.00 55.68      A    N  
ATOM   2196  CA  PHE A 286      62.963 146.596 179.261  1.00 55.78      A    C  
ATOM   2197  C   PHE A 286      64.363 146.579 179.865  1.00 56.06      A    C  
ATOM   2198  O   PHE A 286      64.822 147.586 180.401  1.00 56.06      A    O  
ATOM   2199  CB  PHE A 286      61.960 146.187 180.340  1.00 50.11      A    C  
ATOM   2200  CG  PHE A 286      61.618 147.297 181.305  1.00 50.23      A    C  
ATOM   2201  CD1 PHE A 286      60.599 148.206 181.007  1.00 50.91      A    C  
ATOM   2202  CD2 PHE A 286      62.310 147.432 182.511  1.00 51.27      A    C  
ATOM   2203  CE1 PHE A 286      60.270 149.231 181.894  1.00 51.16      A    C  
ATOM   2204  CE2 PHE A 286      61.991 148.458 183.408  1.00 50.68      A    C  
ATOM   2205  CZ  PHE A 286      60.966 149.359 183.097  1.00 50.80      A    C  
ATOM   2206  N   HIS A 287      65.039 145.435 179.785  1.00 63.36      A    N  
ATOM   2207  CA  HIS A 287      66.380 145.305 180.341  1.00 64.09      A    C  
ATOM   2208  C   HIS A 287      67.378 146.211 179.647  1.00 64.15      A    C  
ATOM   2209  O   HIS A 287      68.491 146.402 180.131  1.00 64.58      A    O  
ATOM   2210  CB  HIS A 287      66.849 143.852 180.261  1.00112.94      A    C  
ATOM   2211  CG  HIS A 287      66.211 142.960 181.278  1.00115.05      A    C  
ATOM   2212  CD2 HIS A 287      65.166 142.101 181.183  1.00116.23      A    C  
ATOM   2213  ND1 HIS A 287      66.626 142.913 182.592  1.00115.98      A    N  
ATOM   2214  CE1 HIS A 287      65.864 142.066 183.263  1.00116.20      A    C  
ATOM   2215  NE2 HIS A 287      64.970 141.561 182.432  1.00116.48      A    N  
ATOM   2216  N   HIS A 288      66.977 146.770 178.513  1.00 67.26      A    N  
ATOM   2217  CA  HIS A 288      67.843 147.666 177.763  1.00 67.32      A    C  
ATOM   2218  C   HIS A 288      67.804 149.031 178.432  1.00 66.64      A    C  
ATOM   2219  O   HIS A 288      68.818 149.731 178.483  1.00 66.76      A    O  
ATOM   2220  CB  HIS A 288      67.358 147.765 176.309  1.00105.68      A    C  
ATOM   2221  CG  HIS A 288      68.211 148.633 175.430  1.00108.37      A    C  
ATOM   2222  CD2 HIS A 288      69.140 148.314 174.497  1.00108.98      A    C  
ATOM   2223  ND1 HIS A 288      68.135 150.009 175.437  1.00109.76      A    N  
ATOM   2224  CE1 HIS A 288      68.977 150.501 174.546  1.00109.38      A    C  
ATOM   2225  NE2 HIS A 288      69.600 149.494 173.963  1.00109.23      A    N  
ATOM   2226  N   HIS A 289      66.636 149.381 178.973  1.00 59.20      A    N  
ATOM   2227  CA  HIS A 289      66.414 150.667 179.628  1.00 58.71      A    C  
ATOM   2228  C   HIS A 289      66.536 150.690 181.144  1.00 58.39      A    C  
ATOM   2229  O   HIS A 289      66.560 151.764 181.733  1.00 58.55      A    O  
ATOM   2230  CB  HIS A 289      65.024 151.174 179.285  1.00 70.39      A    C  
ATOM   2231  CG  HIS A 289      64.739 151.182 177.824  1.00 70.86      A    C  
ATOM   2232  CD2 HIS A 289      64.043 150.318 177.050  1.00 71.81      A    C  
ATOM   2233  ND1 HIS A 289      65.229 152.150 176.979  1.00 71.85      A    N  
ATOM   2234  CE1 HIS A 289      64.846 151.884 175.743  1.00 72.56      A    C  
ATOM   2235  NE2 HIS A 289      64.126 150.777 175.759  1.00 72.17      A    N  
ATOM   2236  N   HIS A 290      66.610 149.529 181.783  1.00 62.92      A    N  
ATOM   2237  CA  HIS A 290      66.673 149.498 183.241  1.00 62.28      A    C  
ATOM   2238  C   HIS A 290      67.691 148.489 183.740  1.00 62.17      A    C  
ATOM   2239  O   HIS A 290      67.623 147.323 183.375  1.00 62.52      A    O  
ATOM   2240  CB  HIS A 290      65.282 149.150 183.785  1.00 67.96      A    C  
ATOM   2241  CG  HIS A 290      65.136 149.347 185.259  1.00 67.89      A    C  
ATOM   2242  CD2 HIS A 290      65.211 150.462 186.022  1.00 66.70      A    C  
ATOM   2243  ND1 HIS A 290      64.892 148.304 186.129  1.00 67.88      A    N  
ATOM   2244  CE1 HIS A 290      64.827 148.768 187.364  1.00 67.46      A    C  
ATOM   2245  NE2 HIS A 290      65.018 150.074 187.326  1.00 67.12      A    N  
ATOM   2246  N   HIS A 291      68.629 148.929 184.576  1.00 60.09      A    N  
ATOM   2247  CA  HIS A 291      69.656 148.030 185.108  1.00 60.32      A    C  
ATOM   2248  C   HIS A 291      69.091 147.009 186.082  1.00 59.96      A    C  
ATOM   2249  O   HIS A 291      69.678 145.944 186.295  1.00 60.23      A    O  
ATOM   2250  CB  HIS A 291      70.748 148.820 185.828  1.00 79.17      A    C  
ATOM   2251  CG  HIS A 291      71.591 149.647 184.917  1.00 81.53      A    C  
ATOM   2252  CD2 HIS A 291      71.817 150.981 184.878  1.00 83.35      A    C  
ATOM   2253  ND1 HIS A 291      72.320 149.104 183.882  1.00 84.28      A    N  
ATOM   2254  CE1 HIS A 291      72.960 150.067 183.245  1.00 85.23      A    C  
ATOM   2255  NE2 HIS A 291      72.672 151.216 183.831  1.00 85.05      A    N  
ATOM   2256  N   HIS A 292      67.951 147.338 186.678  1.00107.74      A    N  
ATOM   2257  CA  HIS A 292      67.344 146.443 187.641  1.00107.21      A    C  
ATOM   2258  C   HIS A 292      68.310 146.419 188.826  1.00106.88      A    C  
ATOM   2259  O   HIS A 292      68.601 147.519 189.347  1.00106.09      A    O  
ATOM   2260  CB  HIS A 292      67.176 145.050 187.020  1.00 61.69      A    C  
ATOM   2261  CG  HIS A 292      66.217 145.013 185.866  1.00 61.49      A    C  
ATOM   2262  CD2 HIS A 292      66.428 145.020 184.528  1.00 61.37      A    C  
ATOM   2263  ND1 HIS A 292      64.848 145.000 186.031  1.00 62.32      A    N  
ATOM   2264  CE1 HIS A 292      64.259 145.002 184.847  1.00 61.15      A    C  
ATOM   2265  NE2 HIS A 292      65.195 145.015 183.918  1.00 60.88      A    N  
ATOM   2266  OXT HIS A 292      68.777 145.330 189.212  1.00 31.84      A    O  
TER   
HETATM 2267 CU    CU M 101      36.261 128.814  84.463  1.00 82.68      B   CU  
ATOM   2268  N   ASP M   1      40.965 115.780  66.630  1.00 77.15      C    N  
ATOM   2269  CA  ASP M   1      40.812 116.247  68.037  1.00 77.15      C    C  
ATOM   2270  C   ASP M   1      41.368 117.658  68.197  1.00 77.15      C    C  
ATOM   2271  O   ASP M   1      42.294 118.051  67.489  1.00 77.15      C    O  
ATOM   2272  CB  ASP M   1      41.516 115.291  68.999  1.00 77.15      C    C  
ATOM   2273  CG  ASP M   1      41.009 113.866  68.880  1.00 77.15      C    C  
ATOM   2274  OD1 ASP M   1      40.112 113.620  68.046  1.00 77.15      C    O  
ATOM   2275  OD2 ASP M   1      41.506 112.993  69.622  1.00 77.15      C    O  
ATOM   2276  N   ALA M   2      40.796 118.417  69.131  1.00 76.52      C    N  
ATOM   2277  CA  ALA M   2      41.212 119.790  69.376  1.00 76.52      C    C  
ATOM   2278  C   ALA M   2      41.290 120.031  70.876  1.00 76.52      C    C  
ATOM   2279  O   ALA M   2      40.537 119.440  71.653  1.00 76.52      C    O  
ATOM   2280  CB  ALA M   2      40.248 120.793  68.731  1.00 76.52      C    C  
ATOM   2281  N   THR M   3      42.201 120.914  71.273  1.00 74.41      C    N  
ATOM   2282  CA  THR M   3      42.463 121.200  72.678  1.00 74.41      C    C  
ATOM   2283  C   THR M   3      42.035 122.623  73.007  1.00 74.41      C    C  
ATOM   2284  O   THR M   3      42.361 123.561  72.272  1.00 74.41      C    O  
ATOM   2285  CB  THR M   3      43.947 121.012  73.005  1.00 74.41      C    C  
ATOM   2286  CG2 THR M   3      44.220 121.347  74.463  1.00 74.41      C    C  
ATOM   2287  OG1 THR M   3      44.329 119.656  72.747  1.00 74.41      C    O  
ATOM   2288  N   VAL M   4      41.306 122.774  74.109  1.00 71.59      C    N  
ATOM   2289  CA  VAL M   4      40.869 124.069  74.617  1.00 71.59      C    C  
ATOM   2290  C   VAL M   4      41.539 124.294  75.965  1.00 71.59      C    C  
ATOM   2291  O   VAL M   4      41.318 123.526  76.913  1.00 71.59      C    O  
ATOM   2292  CB  VAL M   4      39.339 124.144  74.747  1.00 71.59      C    C  
ATOM   2293  CG1 VAL M   4      38.911 125.520  75.237  1.00 71.59      C    C  
ATOM   2294  CG2 VAL M   4      38.676 123.816  73.417  1.00 71.59      C    C  
ATOM   2295  N   LYS M   5      42.371 125.329  76.044  1.00 73.56      C    N  
ATOM   2296  CA  LYS M   5      42.934 125.770  77.314  1.00 73.56      C    C  
ATOM   2297  C   LYS M   5      41.866 126.520  78.102  1.00 73.56      C    C  
ATOM   2298  O   LYS M   5      41.282 127.487  77.599  1.00 73.56      C    O  
ATOM   2299  CB  LYS M   5      44.152 126.660  77.076  1.00 73.56      C    C  
ATOM   2300  CG  LYS M   5      45.293 125.965  76.349  1.00 73.56      C    C  
ATOM   2301  CD  LYS M   5      46.347 126.950  75.855  1.00 73.56      C    C  
ATOM   2302  CE  LYS M   5      47.020 127.701  76.996  1.00 73.56      C    C  
ATOM   2303  NZ  LYS M   5      46.224 128.868  77.472  1.00 73.56      C    N  
ATOM   2304  N   LEU M   6      41.610 126.081  79.331  1.00 74.10      C    N  
ATOM   2305  CA  LEU M   6      40.635 126.742  80.196  1.00 74.10      C    C  
ATOM   2306  C   LEU M   6      41.318 127.921  80.878  1.00 74.10      C    C  
ATOM   2307  O   LEU M   6      41.992 127.761  81.898  1.00 74.10      C    O  
ATOM   2308  CB  LEU M   6      40.070 125.762  81.216  1.00 74.10      C    C  
ATOM   2309  CG  LEU M   6      39.408 124.509  80.639  1.00 74.10      C    C  
ATOM   2310  CD1 LEU M   6      38.841 123.645  81.752  1.00 74.10      C    C  
ATOM   2311  CD2 LEU M   6      38.322 124.880  79.643  1.00 74.10      C    C  
ATOM   2312  N   GLY M   7      41.143 129.112  80.313  1.00 71.48      C    N  
ATOM   2313  CA  GLY M   7      41.719 130.314  80.883  1.00 71.48      C    C  
ATOM   2314  C   GLY M   7      43.077 130.649  80.304  1.00 71.48      C    C  
ATOM   2315  O   GLY M   7      43.892 129.757  80.056  1.00 71.48      C    O  
ATOM   2316  N   ALA M   8      43.330 131.935  80.084  1.00 69.81      C    N  
ATOM   2317  CA  ALA M   8      44.614 132.375  79.566  1.00 69.81      C    C  
ATOM   2318  C   ALA M   8      45.660 132.411  80.678  1.00 69.81      C    C  
ATOM   2319  O   ALA M   8      45.341 132.438  81.869  1.00 69.81      C    O  
ATOM   2320  CB  ALA M   8      44.488 133.756  78.921  1.00 69.81      C    C  
ATOM   2321  N   ASP M   9      46.930 132.410  80.266  1.00 69.15      C    N  
ATOM   2322  CA  ASP M   9      48.017 132.503  81.234  1.00 69.15      C    C  
ATOM   2323  C   ASP M   9      47.976 133.821  81.995  1.00 69.15      C    C  
ATOM   2324  O   ASP M   9      48.419 133.888  83.148  1.00 69.15      C    O  
ATOM   2325  CB  ASP M   9      49.364 132.342  80.527  1.00 69.15      C    C  
ATOM   2326  CG  ASP M   9      49.502 131.000  79.836  1.00 69.15      C    C  
ATOM   2327  OD1 ASP M   9      48.939 130.007  80.343  1.00 69.15      C    O  
ATOM   2328  OD2 ASP M   9      50.175 130.937  78.785  1.00 69.15      C    O  
ATOM   2329  N   SER M  10      47.451 134.877  81.369  1.00 69.78      C    N  
ATOM   2330  CA  SER M  10      47.364 136.175  82.029  1.00 69.78      C    C  
ATOM   2331  C   SER M  10      46.465 136.143  83.258  1.00 69.78      C    C  
ATOM   2332  O   SER M  10      46.534 137.058  84.086  1.00 69.78      C    O  
ATOM   2333  CB  SER M  10      46.855 137.228  81.044  1.00 69.78      C    C  
ATOM   2334  OG  SER M  10      45.565 136.892  80.563  1.00 69.78      C    O  
ATOM   2335  N   GLY M  11      45.626 135.118  83.396  1.00 68.08      C    N  
ATOM   2336  CA  GLY M  11      44.657 135.033  84.471  1.00 68.08      C    C  
ATOM   2337  C   GLY M  11      43.228 135.262  84.036  1.00 68.08      C    C  
ATOM   2338  O   GLY M  11      42.310 135.012  84.829  1.00 68.08      C    O  
ATOM   2339  N   ALA M  12      43.004 135.725  82.809  1.00 69.28      C    N  
ATOM   2340  CA  ALA M  12      41.646 135.905  82.315  1.00 69.28      C    C  
ATOM   2341  C   ALA M  12      40.942 134.560  82.210  1.00 69.28      C    C  
ATOM   2342  O   ALA M  12      41.520 133.569  81.753  1.00 69.28      C    O  
ATOM   2343  CB  ALA M  12      41.663 136.601  80.955  1.00 69.28      C    C  
ATOM   2344  N   LEU M  13      39.683 134.527  82.639  1.00 70.39      C    N  
ATOM   2345  CA  LEU M  13      38.889 133.299  82.666  1.00 70.39      C    C  
ATOM   2346  C   LEU M  13      38.040 133.270  81.398  1.00 70.39      C    C  
ATOM   2347  O   LEU M  13      36.949 133.837  81.344  1.00 70.39      C    O  
ATOM   2348  CB  LEU M  13      38.031 133.247  83.924  1.00 70.39      C    C  
ATOM   2349  CG  LEU M  13      38.779 133.568  85.221  1.00 70.39      C    C  
ATOM   2350  CD1 LEU M  13      37.825 133.669  86.399  1.00 70.39      C    C  
ATOM   2351  CD2 LEU M  13      39.847 132.522  85.486  1.00 70.39      C    C  
ATOM   2352  N   GLU M  14      38.555 132.599  80.370  1.00 71.44      C    N  
ATOM   2353  CA  GLU M  14      37.868 132.509  79.092  1.00 71.44      C    C  
ATOM   2354  C   GLU M  14      38.216 131.187  78.427  1.00 71.44      C    C  
ATOM   2355  O   GLU M  14      39.298 130.632  78.642  1.00 71.44      C    O  
ATOM   2356  CB  GLU M  14      38.240 133.678  78.171  1.00 71.44      C    C  
ATOM   2357  CG  GLU M  14      39.730 133.806  77.899  1.00 71.44      C    C  
ATOM   2358  CD  GLU M  14      40.054 134.947  76.956  1.00 71.44      C    C  
ATOM   2359  OE1 GLU M  14      39.110 135.563  76.419  1.00 71.44      C    O  
ATOM   2360  OE2 GLU M  14      41.255 135.230  76.753  1.00 71.44      C    O  
ATOM   2361  N   PHE M  15      37.288 130.689  77.614  1.00 70.66      C    N  
ATOM   2362  CA  PHE M  15      37.548 129.518  76.789  1.00 70.66      C    C  
ATOM   2363  C   PHE M  15      38.400 129.923  75.593  1.00 70.66      C    C  
ATOM   2364  O   PHE M  15      38.038 130.834  74.843  1.00 70.66      C    O  
ATOM   2365  CB  PHE M  15      36.240 128.887  76.315  1.00 70.66      C    C  
ATOM   2366  CG  PHE M  15      35.525 128.105  77.377  1.00 70.66      C    C  
ATOM   2367  CD1 PHE M  15      36.002 126.870  77.783  1.00 70.66      C    C  
ATOM   2368  CD2 PHE M  15      34.370 128.596  77.960  1.00 70.66      C    C  
ATOM   2369  CE1 PHE M  15      35.345 126.145  78.756  1.00 70.66      C    C  
ATOM   2370  CE2 PHE M  15      33.708 127.873  78.934  1.00 70.66      C    C  
ATOM   2371  CZ  PHE M  15      34.196 126.646  79.332  1.00 70.66      C    C  
ATOM   2372  N   VAL M  16      39.526 129.245  75.417  1.00 69.88      C    N  
ATOM   2373  CA  VAL M  16      40.504 129.583  74.394  1.00 69.88      C    C  
ATOM   2374  C   VAL M  16      40.664 128.379  73.471  1.00 69.88      C    C  
ATOM   2375  O   VAL M  16      41.298 127.387  73.831  1.00 69.88      C    O  
ATOM   2376  CB  VAL M  16      41.854 129.982  75.018  1.00 69.88      C    C  
ATOM   2377  CG1 VAL M  16      42.848 130.377  73.935  1.00 69.88      C    C  
ATOM   2378  CG2 VAL M  16      41.663 131.115  76.015  1.00 69.88      C    C  
ATOM   2379  N   PRO M  17      40.093 128.427  72.252  1.00 70.23      C    N  
ATOM   2380  CA  PRO M  17      39.318 129.534  71.676  1.00 70.23      C    C  
ATOM   2381  C   PRO M  17      37.863 129.524  72.131  1.00 70.23      C    C  
ATOM   2382  O   PRO M  17      37.352 128.475  72.521  1.00 70.23      C    O  
ATOM   2383  CB  PRO M  17      39.417 129.274  70.174  1.00 70.23      C    C  
ATOM   2384  CG  PRO M  17      39.501 127.795  70.071  1.00 70.23      C    C  
ATOM   2385  CD  PRO M  17      40.267 127.328  71.286  1.00 70.23      C    C  
ATOM   2386  N   LYS M  18      37.205 130.684  72.082  1.00 72.40      C    N  
ATOM   2387  CA  LYS M  18      35.808 130.750  72.502  1.00 72.40      C    C  
ATOM   2388  C   LYS M  18      34.907 130.011  71.521  1.00 72.40      C    C  
ATOM   2389  O   LYS M  18      34.053 129.214  71.927  1.00 72.40      C    O  
ATOM   2390  CB  LYS M  18      35.375 132.210  72.638  1.00 72.40      C    C  
ATOM   2391  CG  LYS M  18      33.920 132.388  73.040  1.00 72.40      C    C  
ATOM   2392  CD  LYS M  18      33.593 133.845  73.324  1.00 72.40      C    C  
ATOM   2393  CE  LYS M  18      32.148 134.009  73.768  1.00 72.40      C    C  
ATOM   2394  NZ  LYS M  18      31.811 135.428  74.066  1.00 72.40      C    N  
ATOM   2395  N   THR M  19      35.082 130.263  70.226  1.00 73.91      C    N  
ATOM   2396  CA  THR M  19      34.354 129.564  69.171  1.00 73.91      C    C  
ATOM   2397  C   THR M  19      35.310 128.581  68.508  1.00 73.91      C    C  
ATOM   2398  O   THR M  19      36.250 128.991  67.818  1.00 73.91      C    O  
ATOM   2399  CB  THR M  19      33.782 130.548  68.152  1.00 73.91      C    C  
ATOM   2400  CG2 THR M  19      32.979 129.812  67.089  1.00 73.91      C    C  
ATOM   2401  OG1 THR M  19      32.934 131.491  68.817  1.00 73.91      C    O  
ATOM   2402  N   LEU M  20      35.073 127.290  68.716  1.00 74.25      C    N  
ATOM   2403  CA  LEU M  20      35.879 126.235  68.120  1.00 74.25      C    C  
ATOM   2404  C   LEU M  20      35.041 125.452  67.120  1.00 74.25      C    C  
ATOM   2405  O   LEU M  20      33.867 125.162  67.373  1.00 74.25      C    O  
ATOM   2406  CB  LEU M  20      36.426 125.294  69.198  1.00 74.25      C    C  
ATOM   2407  CG  LEU M  20      37.356 124.176  68.722  1.00 74.25      C    C  
ATOM   2408  CD1 LEU M  20      38.612 124.749  68.080  1.00 74.25      C    C  
ATOM   2409  CD2 LEU M  20      37.715 123.262  69.881  1.00 74.25      C    C  
ATOM   2410  N   THR M  21      35.643 125.118  65.984  1.00 74.93      C    N  
ATOM   2411  CA  THR M  21      35.009 124.286  64.970  1.00 74.93      C    C  
ATOM   2412  C   THR M  21      35.751 122.961  64.877  1.00 74.93      C    C  
ATOM   2413  O   THR M  21      36.973 122.940  64.700  1.00 74.93      C    O  
ATOM   2414  CB  THR M  21      35.004 124.986  63.608  1.00 74.93      C    C  
ATOM   2415  CG2 THR M  21      34.279 124.137  62.571  1.00 74.93      C    C  
ATOM   2416  OG1 THR M  21      34.349 126.255  63.722  1.00 74.93      C    O  
ATOM   2417  N   ILE M  22      35.012 121.860  64.998  1.00 73.93      C    N  
ATOM   2418  CA  ILE M  22      35.555 120.520  64.859  1.00 73.93      C    C  
ATOM   2419  C   ILE M  22      34.685 119.741  63.876  1.00 73.93      C    C  
ATOM   2420  O   ILE M  22      33.670 120.235  63.387  1.00 73.93      C    O  
ATOM   2421  CB  ILE M  22      35.651 119.787  66.214  1.00 73.93      C    C  
ATOM   2422  CG1 ILE M  22      34.283 119.748  66.903  1.00 73.93      C    C  
ATOM   2423  CG2 ILE M  22      36.682 120.462  67.106  1.00 73.93      C    C  
ATOM   2424  CD1 ILE M  22      34.293 119.043  68.244  1.00 73.93      C    C  
ATOM   2425  N   LYS M  23      35.099 118.512  63.593  1.00 74.52      C    N  
ATOM   2426  CA  LYS M  23      34.355 117.604  62.735  1.00 74.52      C    C  
ATOM   2427  C   LYS M  23      33.630 116.564  63.582  1.00 74.52      C    C  
ATOM   2428  O   LYS M  23      33.865 116.427  64.784  1.00 74.52      C    O  
ATOM   2429  CB  LYS M  23      35.293 116.922  61.735  1.00 74.52      C    C  
ATOM   2430  CG  LYS M  23      36.100 117.891  60.886  1.00 74.52      C    C  
ATOM   2431  CD  LYS M  23      37.026 117.155  59.933  1.00 74.52      C    C  
ATOM   2432  CE  LYS M  23      37.864 118.122  59.111  1.00 74.52      C    C  
ATOM   2433  NZ  LYS M  23      38.754 118.959  59.961  1.00 74.52      C    N  
ATOM   2434  N   SER M  24      32.734 115.822  62.935  1.00 74.32      C    N  
ATOM   2435  CA  SER M  24      32.002 114.775  63.634  1.00 74.32      C    C  
ATOM   2436  C   SER M  24      32.964 113.703  64.127  1.00 74.32      C    C  
ATOM   2437  O   SER M  24      33.777 113.179  63.361  1.00 74.32      C    O  
ATOM   2438  CB  SER M  24      30.947 114.162  62.715  1.00 74.32      C    C  
ATOM   2439  OG  SER M  24      30.201 113.165  63.390  1.00 74.32      C    O  
ATOM   2440  N   GLY M  25      32.866 113.377  65.412  1.00 73.57      C    N  
ATOM   2441  CA  GLY M  25      33.678 112.342  66.013  1.00 73.57      C    C  
ATOM   2442  C   GLY M  25      35.011 112.806  66.554  1.00 73.57      C    C  
ATOM   2443  O   GLY M  25      35.751 111.986  67.114  1.00 73.57      C    O  
ATOM   2444  N   GLU M  26      35.346 114.085  66.410  1.00 75.54      C    N  
ATOM   2445  CA  GLU M  26      36.573 114.616  66.984  1.00 75.54      C    C  
ATOM   2446  C   GLU M  26      36.424 114.791  68.488  1.00 75.54      C    C  
ATOM   2447  O   GLU M  26      35.349 115.126  68.995  1.00 75.54      C    O  
ATOM   2448  CB  GLU M  26      36.942 115.952  66.338  1.00 75.54      C    C  
ATOM   2449  CG  GLU M  26      37.439 115.829  64.908  1.00 75.54      C    C  
ATOM   2450  CD  GLU M  26      38.054 117.115  64.393  1.00 75.54      C    C  
ATOM   2451  OE1 GLU M  26      38.122 118.095  65.164  1.00 75.54      C    O  
ATOM   2452  OE2 GLU M  26      38.470 117.146  63.216  1.00 75.54      C    O  
ATOM   2453  N   THR M  27      37.520 114.559  69.205  1.00 74.78      C    N  
ATOM   2454  CA  THR M  27      37.528 114.686  70.654  1.00 74.78      C    C  
ATOM   2455  C   THR M  27      38.022 116.073  71.047  1.00 74.78      C    C  
ATOM   2456  O   THR M  27      39.040 116.549  70.530  1.00 74.78      C    O  
ATOM   2457  CB  THR M  27      38.418 113.615  71.286  1.00 74.78      C    C  
ATOM   2458  CG2 THR M  27      38.244 113.597  72.799  1.00 74.78      C    C  
ATOM   2459  OG1 THR M  27      38.075 112.329  70.755  1.00 74.78      C    O  
ATOM   2460  N   VAL M  28      37.295 116.717  71.953  1.00 73.04      C    N  
ATOM   2461  CA  VAL M  28      37.707 117.981  72.546  1.00 73.04      C    C  
ATOM   2462  C   VAL M  28      38.358 117.674  73.887  1.00 73.04      C    C  
ATOM   2463  O   VAL M  28      37.756 117.011  74.743  1.00 73.04      C    O  
ATOM   2464  CB  VAL M  28      36.518 118.939  72.712  1.00 73.04      C    C  
ATOM   2465  CG1 VAL M  28      37.000 120.312  73.157  1.00 73.04      C    C  
ATOM   2466  CG2 VAL M  28      35.730 119.035  71.414  1.00 73.04      C    C  
ATOM   2467  N   ASN M  29      39.593 118.140  74.054  1.00 71.65      C    N  
ATOM   2468  CA  ASN M  29      40.329 118.035  75.308  1.00 71.65      C    C  
ATOM   2469  C   ASN M  29      40.322 119.400  75.989  1.00 71.65      C    C  
ATOM   2470  O   ASN M  29      41.023 120.317  75.555  1.00 71.65      C    O  
ATOM   2471  CB  ASN M  29      41.756 117.554  75.057  1.00 71.65      C    C  
ATOM   2472  CG  ASN M  29      41.803 116.218  74.343  1.00 71.65      C    C  
ATOM   2473  ND2 ASN M  29      41.887 116.258  73.019  1.00 71.65      C    N  
ATOM   2474  OD1 ASN M  29      41.765 115.161  74.975  1.00 71.65      C    O  
ATOM   2475  N   PHE M  30      39.546 119.527  77.060  1.00 71.55      C    N  
ATOM   2476  CA  PHE M  30      39.512 120.744  77.867  1.00 71.55      C    C  
ATOM   2477  C   PHE M  30      40.596 120.603  78.926  1.00 71.55      C    C  
ATOM   2478  O   PHE M  30      40.416 119.899  79.924  1.00 71.55      C    O  
ATOM   2479  CB  PHE M  30      38.138 120.946  78.492  1.00 71.55      C    C  
ATOM   2480  CG  PHE M  30      37.032 121.103  77.489  1.00 71.55      C    C  
ATOM   2481  CD1 PHE M  30      36.358 119.994  77.003  1.00 71.55      C    C  
ATOM   2482  CD2 PHE M  30      36.664 122.357  77.035  1.00 71.55      C    C  
ATOM   2483  CE1 PHE M  30      35.339 120.137  76.082  1.00 71.55      C    C  
ATOM   2484  CE2 PHE M  30      35.646 122.504  76.114  1.00 71.55      C    C  
ATOM   2485  CZ  PHE M  30      34.982 121.393  75.637  1.00 71.55      C    C  
ATOM   2486  N   VAL M  31      41.756 121.196  78.656  1.00 72.85      C    N  
ATOM   2487  CA  VAL M  31      42.891 121.157  79.571  1.00 72.85      C    C  
ATOM   2488  C   VAL M  31      42.854 122.401  80.450  1.00 72.85      C    C  
ATOM   2489  O   VAL M  31      42.820 123.526  79.943  1.00 72.85      C    O  
ATOM   2490  CB  VAL M  31      44.219 121.069  78.805  1.00 72.85      C    C  
ATOM   2491  CG1 VAL M  31      45.380 120.883  79.771  1.00 72.85      C    C  
ATOM   2492  CG2 VAL M  31      44.175 119.939  77.789  1.00 72.85      C    C  
ATOM   2493  N   ASN M  32      42.863 122.204  81.767  1.00 72.26      C    N  
ATOM   2494  CA  ASN M  32      42.992 123.336  82.675  1.00 72.26      C    C  
ATOM   2495  C   ASN M  32      44.295 124.077  82.404  1.00 72.26      C    C  
ATOM   2496  O   ASN M  32      45.370 123.472  82.360  1.00 72.26      C    O  
ATOM   2497  CB  ASN M  32      42.954 122.862  84.128  1.00 72.26      C    C  
ATOM   2498  CG  ASN M  32      41.571 122.436  84.568  1.00 72.26      C    C  
ATOM   2499  ND2 ASN M  32      41.282 122.612  85.852  1.00 72.26      C    N  
ATOM   2500  OD1 ASN M  32      40.770 121.958  83.766  1.00 72.26      C    O  
ATOM   2501  N   ASN M  33      44.197 125.393  82.222  1.00 71.76      C    N  
ATOM   2502  CA  ASN M  33      45.368 126.244  82.053  1.00 71.76      C    C  
ATOM   2503  C   ASN M  33      45.526 127.246  83.185  1.00 71.76      C    C  
ATOM   2504  O   ASN M  33      46.604 127.337  83.784  1.00 71.76      C    O  
ATOM   2505  CB  ASN M  33      45.286 126.982  80.709  1.00 71.76      C    C  
ATOM   2506  CG  ASN M  33      46.371 128.027  80.549  1.00 71.76      C    C  
ATOM   2507  ND2 ASN M  33      46.045 129.273  80.875  1.00 71.76      C    N  
ATOM   2508  OD1 ASN M  33      47.490 127.720  80.137  1.00 71.76      C    O  
ATOM   2509  N   ALA M  34      44.476 128.001  83.496  1.00 71.59      C    N  
ATOM   2510  CA  ALA M  34      44.516 128.989  84.564  1.00 71.59      C    C  
ATOM   2511  C   ALA M  34      43.099 129.217  85.062  1.00 71.59      C    C  
ATOM   2512  O   ALA M  34      42.131 129.030  84.319  1.00 71.59      C    O  
ATOM   2513  CB  ALA M  34      45.137 130.307  84.091  1.00 71.59      C    C  
ATOM   2514  N   GLY M  35      42.986 129.621  86.323  1.00 71.36      C    N  
ATOM   2515  CA  GLY M  35      41.687 129.889  86.900  1.00 71.36      C    C  
ATOM   2516  C   GLY M  35      40.951 128.677  87.419  1.00 71.36      C    C  
ATOM   2517  O   GLY M  35      39.759 128.783  87.729  1.00 71.36      C    O  
ATOM   2518  N   PHE M  36      41.613 127.531  87.523  1.00 69.78      C    N  
ATOM   2519  CA  PHE M  36      40.945 126.343  88.030  1.00 69.78      C    C  
ATOM   2520  C   PHE M  36      40.502 126.593  89.470  1.00 69.78      C    C  
ATOM   2521  O   PHE M  36      41.209 127.266  90.228  1.00 69.78      C    O  
ATOM   2522  CB  PHE M  36      41.868 125.126  87.956  1.00 69.78      C    C  
ATOM   2523  CG  PHE M  36      43.189 125.319  88.647  1.00 69.78      C    C  
ATOM   2524  CD1 PHE M  36      43.325 125.052  89.999  1.00 69.78      C    C  
ATOM   2525  CD2 PHE M  36      44.297 125.758  87.941  1.00 69.78      C    C  
ATOM   2526  CE1 PHE M  36      44.540 125.225  90.635  1.00 69.78      C    C  
ATOM   2527  CE2 PHE M  36      45.513 125.935  88.573  1.00 69.78      C    C  
ATOM   2528  CZ  PHE M  36      45.635 125.667  89.921  1.00 69.78      C    C  
ATOM   2529  N   PRO M  37      39.337 126.070  89.885  1.00 69.94      C    N  
ATOM   2530  CA  PRO M  37      38.535 125.031  89.226  1.00 69.94      C    C  
ATOM   2531  C   PRO M  37      37.619 125.507  88.096  1.00 69.94      C    C  
ATOM   2532  O   PRO M  37      37.079 126.611  88.143  1.00 69.94      C    O  
ATOM   2533  CB  PRO M  37      37.693 124.480  90.377  1.00 69.94      C    C  
ATOM   2534  CG  PRO M  37      37.498 125.644  91.273  1.00 69.94      C    C  
ATOM   2535  CD  PRO M  37      38.762 126.458  91.186  1.00 69.94      C    C  
ATOM   2536  N   HIS M  38      37.461 124.651  87.087  1.00 71.98      C    N  
ATOM   2537  CA  HIS M  38      36.581 124.895  85.955  1.00 71.98      C    C  
ATOM   2538  C   HIS M  38      35.664 123.695  85.764  1.00 71.98      C    C  
ATOM   2539  O   HIS M  38      35.952 122.587  86.224  1.00 71.98      C    O  
ATOM   2540  CB  HIS M  38      37.356 125.134  84.652  1.00 71.98      C    C  
ATOM   2541  CG  HIS M  38      38.324 126.274  84.713  1.00 71.98      C    C  
ATOM   2542  CD2 HIS M  38      39.676 126.289  84.777  1.00 71.98      C    C  
ATOM   2543  ND1 HIS M  38      37.925 127.592  84.683  1.00 71.98      C    N  
ATOM   2544  CE1 HIS M  38      38.991 128.372  84.738  1.00 71.98      C    C  
ATOM   2545  NE2 HIS M  38      40.066 127.606  84.795  1.00 71.98      C    N  
ATOM   2546  N   ASN M  39      34.550 123.931  85.077  1.00 71.70      C    N  
ATOM   2547  CA  ASN M  39      33.623 122.864  84.731  1.00 71.70      C    C  
ATOM   2548  C   ASN M  39      32.958 123.215  83.409  1.00 71.70      C    C  
ATOM   2549  O   ASN M  39      32.914 124.379  83.004  1.00 71.70      C    O  
ATOM   2550  CB  ASN M  39      32.571 122.649  85.824  1.00 71.70      C    C  
ATOM   2551  CG  ASN M  39      31.556 123.773  85.886  1.00 71.70      C    C  
ATOM   2552  ND2 ASN M  39      30.386 123.484  86.444  1.00 71.70      C    N  
ATOM   2553  OD1 ASN M  39      31.820 124.889  85.439  1.00 71.70      C    O  
ATOM   2554  N   ILE M  40      32.433 122.191  82.741  1.00 72.57      C    N  
ATOM   2555  CA  ILE M  40      31.849 122.329  81.411  1.00 72.57      C    C  
ATOM   2556  C   ILE M  40      30.414 121.830  81.504  1.00 72.57      C    C  
ATOM   2557  O   ILE M  40      30.158 120.622  81.423  1.00 72.57      C    O  
ATOM   2558  CB  ILE M  40      32.637 121.555  80.348  1.00 72.57      C    C  
ATOM   2559  CG1 ILE M  40      34.134 121.871  80.443  1.00 72.57      C    C  
ATOM   2560  CG2 ILE M  40      32.111 121.884  78.959  1.00 72.57      C    C  
ATOM   2561  CD1 ILE M  40      34.479 123.331  80.226  1.00 72.57      C    C  
ATOM   2562  N   VAL M  41      29.475 122.753  81.672  1.00 72.90      C    N  
ATOM   2563  CA  VAL M  41      28.052 122.443  81.738  1.00 72.90      C    C  
ATOM   2564  C   VAL M  41      27.438 122.878  80.413  1.00 72.90      C    C  
ATOM   2565  O   VAL M  41      27.081 124.048  80.234  1.00 72.90      C    O  
ATOM   2566  CB  VAL M  41      27.371 123.126  82.928  1.00 72.90      C    C  
ATOM   2567  CG1 VAL M  41      25.882 122.812  82.942  1.00 72.90      C    C  
ATOM   2568  CG2 VAL M  41      28.027 122.687  84.228  1.00 72.90      C    C  
ATOM   2569  N   PHE M  42      27.315 121.939  79.479  1.00 73.95      C    N  
ATOM   2570  CA  PHE M  42      26.682 122.236  78.203  1.00 73.95      C    C  
ATOM   2571  C   PHE M  42      25.238 122.675  78.419  1.00 73.95      C    C  
ATOM   2572  O   PHE M  42      24.510 122.100  79.233  1.00 73.95      C    O  
ATOM   2573  CB  PHE M  42      26.730 121.011  77.289  1.00 73.95      C    C  
ATOM   2574  CG  PHE M  42      28.096 120.713  76.742  1.00 73.95      C    C  
ATOM   2575  CD1 PHE M  42      29.018 120.002  77.492  1.00 73.95      C    C  
ATOM   2576  CD2 PHE M  42      28.456 121.136  75.474  1.00 73.95      C    C  
ATOM   2577  CE1 PHE M  42      30.274 119.723  76.988  1.00 73.95      C    C  
ATOM   2578  CE2 PHE M  42      29.711 120.861  74.966  1.00 73.95      C    C  
ATOM   2579  CZ  PHE M  42      30.621 120.153  75.725  1.00 73.95      C    C  
ATOM   2580  N   ASP M  43      24.830 123.711  77.692  1.00 75.89      C    N  
ATOM   2581  CA  ASP M  43      23.483 124.241  77.839  1.00 75.89      C    C  
ATOM   2582  C   ASP M  43      22.460 123.294  77.224  1.00 75.89      C    C  
ATOM   2583  O   ASP M  43      22.679 122.727  76.150  1.00 75.89      C    O  
ATOM   2584  CB  ASP M  43      23.380 125.617  77.180  1.00 75.89      C    C  
ATOM   2585  CG  ASP M  43      21.998 126.228  77.313  1.00 75.89      C    C  
ATOM   2586  OD1 ASP M  43      21.167 125.676  78.064  1.00 75.89      C    O  
ATOM   2587  OD2 ASP M  43      21.740 127.262  76.661  1.00 75.89      C    O  
ATOM   2588  N   GLU M  44      21.332 123.127  77.918  1.00 77.66      C    N  
ATOM   2589  CA  GLU M  44      20.256 122.289  77.397  1.00 77.66      C    C  
ATOM   2590  C   GLU M  44      19.663 122.880  76.125  1.00 77.66      C    C  
ATOM   2591  O   GLU M  44      19.283 122.140  75.209  1.00 77.66      C    O  
ATOM   2592  CB  GLU M  44      19.174 122.106  78.459  1.00 77.66      C    C  
ATOM   2593  CG  GLU M  44      19.661 121.418  79.725  1.00 77.66      C    C  
ATOM   2594  CD  GLU M  44      18.527 121.016  80.646  1.00 77.66      C    C  
ATOM   2595  OE1 GLU M  44      17.356 121.090  80.219  1.00 77.66      C    O  
ATOM   2596  OE2 GLU M  44      18.806 120.625  81.799  1.00 77.66      C    O  
ATOM   2597  N   ASP M  45      19.558 124.202  76.055  1.00 74.02      C    N  
ATOM   2598  CA  ASP M  45      19.050 124.877  74.873  1.00 74.02      C    C  
ATOM   2599  C   ASP M  45      20.188 125.178  73.899  1.00 74.02      C    C  
ATOM   2600  O   ASP M  45      21.370 125.077  74.232  1.00 74.02      C    O  
ATOM   2601  CB  ASP M  45      18.328 126.167  75.264  1.00 74.02      C    C  
ATOM   2602  CG  ASP M  45      17.154 125.919  76.189  1.00 74.02      C    C  
ATOM   2603  OD1 ASP M  45      16.593 124.803  76.154  1.00 74.02      C    O  
ATOM   2604  OD2 ASP M  45      16.790 126.838  76.951  1.00 74.02      C    O  
ATOM   2605  N   ALA M  46      19.813 125.550  72.675  1.00 76.74      C    N  
ATOM   2606  CA  ALA M  46      20.783 125.844  71.619  1.00 76.74      C    C  
ATOM   2607  C   ALA M  46      21.669 124.633  71.337  1.00 76.74      C    C  
ATOM   2608  O   ALA M  46      22.866 124.763  71.071  1.00 76.74      C    O  
ATOM   2609  CB  ALA M  46      21.632 127.066  71.976  1.00 76.74      C    C  
ATOM   2610  N   ILE M  47      21.075 123.446  71.396  1.00 79.06      C    N  
ATOM   2611  CA  ILE M  47      21.802 122.193  71.201  1.00 79.06      C    C  
ATOM   2612  C   ILE M  47      20.889 121.212  70.479  1.00 79.06      C    C  
ATOM   2613  O   ILE M  47      19.660 121.358  70.500  1.00 79.06      C    O  
ATOM   2614  CB  ILE M  47      22.265 121.597  72.548  1.00 79.06      C    C  
ATOM   2615  CG1 ILE M  47      23.342 120.529  72.355  1.00 79.06      C    C  
ATOM   2616  CG2 ILE M  47      21.083 121.005  73.295  1.00 79.06      C    C  
ATOM   2617  CD1 ILE M  47      23.928 120.015  73.653  1.00 79.06      C    C  
ATOM   2618  N   PRO M  48      21.465 120.207  69.817  1.00 80.94      C    N  
ATOM   2619  CA  PRO M  48      20.639 119.120  69.283  1.00 80.94      C    C  
ATOM   2620  C   PRO M  48      19.643 118.599  70.311  1.00 80.94      C    C  
ATOM   2621  O   PRO M  48      19.957 118.447  71.493  1.00 80.94      C    O  
ATOM   2622  CB  PRO M  48      21.674 118.063  68.898  1.00 80.94      C    C  
ATOM   2623  CG  PRO M  48      22.835 118.884  68.422  1.00 80.94      C    C  
ATOM   2624  CD  PRO M  48      22.804 120.197  69.194  1.00 80.94      C    C  
ATOM   2625  N   SER M  49      18.427 118.327  69.842  1.00 83.82      C    N  
ATOM   2626  CA  SER M  49      17.332 117.959  70.726  1.00 83.82      C    C  
ATOM   2627  C   SER M  49      17.635 116.654  71.458  1.00 83.82      C    C  
ATOM   2628  O   SER M  49      18.472 115.850  71.039  1.00 83.82      C    O  
ATOM   2629  CB  SER M  49      16.033 117.823  69.933  1.00 83.82      C    C  
ATOM   2630  OG  SER M  49      15.701 119.039  69.285  1.00 83.82      C    O  
ATOM   2631  N   GLY M  50      16.932 116.453  72.572  1.00 81.45      C    N  
ATOM   2632  CA  GLY M  50      17.146 115.313  73.437  1.00 81.45      C    C  
ATOM   2633  C   GLY M  50      17.996 115.592  74.656  1.00 81.45      C    C  
ATOM   2634  O   GLY M  50      18.295 114.655  75.406  1.00 81.45      C    O  
ATOM   2635  N   VAL M  51      18.379 116.848  74.883  1.00 79.66      C    N  
ATOM   2636  CA  VAL M  51      19.194 117.241  76.027  1.00 79.66      C    C  
ATOM   2637  C   VAL M  51      20.366 116.282  76.187  1.00 79.66      C    C  
ATOM   2638  O   VAL M  51      20.537 115.658  77.240  1.00 79.66      C    O  
ATOM   2639  CB  VAL M  51      18.351 117.292  77.315  1.00 79.66      C    C  
ATOM   2640  CG1 VAL M  51      19.132 117.963  78.439  1.00 79.66      C    C  
ATOM   2641  CG2 VAL M  51      17.038 118.020  77.065  1.00 79.66      C    C  
ATOM   2642  N   ASN M  52      21.179 116.153  75.137  1.00 78.64      C    N  
ATOM   2643  CA  ASN M  52      22.435 115.424  75.249  1.00 78.64      C    C  
ATOM   2644  C   ASN M  52      23.466 116.178  76.076  1.00 78.64      C    C  
ATOM   2645  O   ASN M  52      24.483 115.587  76.458  1.00 78.64      C    O  
ATOM   2646  CB  ASN M  52      23.002 115.134  73.858  1.00 78.64      C    C  
ATOM   2647  CG  ASN M  52      23.329 116.397  73.086  1.00 78.64      C    C  
ATOM   2648  ND2 ASN M  52      22.363 116.889  72.319  1.00 78.64      C    N  
ATOM   2649  OD1 ASN M  52      24.438 116.924  73.177  1.00 78.64      C    O  
ATOM   2650  N   ALA M  53      23.226 117.461  76.356  1.00 78.55      C    N  
ATOM   2651  CA  ALA M  53      24.197 118.265  77.091  1.00 78.55      C    C  
ATOM   2652  C   ALA M  53      24.528 117.647  78.442  1.00 78.55      C    C  
ATOM   2653  O   ALA M  53      25.693 117.635  78.859  1.00 78.55      C    O  
ATOM   2654  CB  ALA M  53      23.658 119.683  77.272  1.00 78.55      C    C  
ATOM   2655  N   ASP M  54      23.519 117.128  79.143  1.00 79.75      C    N  
ATOM   2656  CA  ASP M  54      23.746 116.615  80.490  1.00 79.75      C    C  
ATOM   2657  C   ASP M  54      24.751 115.470  80.483  1.00 79.75      C    C  
ATOM   2658  O   ASP M  54      25.617 115.388  81.363  1.00 79.75      C    O  
ATOM   2659  CB  ASP M  54      22.423 116.163  81.107  1.00 79.75      C    C  
ATOM   2660  CG  ASP M  54      22.571 115.741  82.555  1.00 79.75      C    C  
ATOM   2661  OD1 ASP M  54      22.781 116.623  83.413  1.00 79.75      C    O  
ATOM   2662  OD2 ASP M  54      22.478 114.527  82.834  1.00 79.75      C    O  
ATOM   2663  N   ALA M  55      24.656 114.576  79.496  1.00 76.44      C    N  
ATOM   2664  CA  ALA M  55      25.574 113.443  79.441  1.00 76.44      C    C  
ATOM   2665  C   ALA M  55      27.007 113.904  79.212  1.00 76.44      C    C  
ATOM   2666  O   ALA M  55      27.949 113.328  79.770  1.00 76.44      C    O  
ATOM   2667  CB  ALA M  55      25.141 112.475  78.340  1.00 76.44      C    C  
ATOM   2668  N   ILE M  56      27.196 114.942  78.395  1.00 76.10      C    N  
ATOM   2669  CA  ILE M  56      28.524 115.464  78.097  1.00 76.10      C    C  
ATOM   2670  C   ILE M  56      28.892 116.636  79.001  1.00 76.10      C    C  
ATOM   2671  O   ILE M  56      29.913 117.292  78.772  1.00 76.10      C    O  
ATOM   2672  CB  ILE M  56      28.641 115.864  76.616  1.00 76.10      C    C  
ATOM   2673  CG1 ILE M  56      27.571 116.897  76.249  1.00 76.10      C    C  
ATOM   2674  CG2 ILE M  56      28.525 114.634  75.727  1.00 76.10      C    C  
ATOM   2675  CD1 ILE M  56      27.699 117.439  74.841  1.00 76.10      C    C  
ATOM   2676  N   SER M  57      28.089 116.914  80.023  1.00 75.47      C    N  
ATOM   2677  CA  SER M  57      28.371 117.993  80.960  1.00 75.47      C    C  
ATOM   2678  C   SER M  57      29.265 117.492  82.086  1.00 75.47      C    C  
ATOM   2679  O   SER M  57      29.039 116.413  82.642  1.00 75.47      C    O  
ATOM   2680  CB  SER M  57      27.073 118.560  81.537  1.00 75.47      C    C  
ATOM   2681  OG  SER M  57      26.347 119.272  80.552  1.00 75.47      C    O  
ATOM   2682  N   ARG M  58      30.283 118.283  82.418  1.00 73.42      C    N  
ATOM   2683  CA  ARG M  58      31.196 117.956  83.514  1.00 73.42      C    C  
ATOM   2684  C   ARG M  58      30.652 118.581  84.790  1.00 73.42      C    C  
ATOM   2685  O   ARG M  58      30.924 119.740  85.108  1.00 73.42      C    O  
ATOM   2686  CB  ARG M  58      32.607 118.443  83.211  1.00 73.42      C    C  
ATOM   2687  CG  ARG M  58      33.520 117.391  82.597  1.00 73.42      C    C  
ATOM   2688  CD  ARG M  58      33.788 116.233  83.553  1.00 73.42      C    C  
ATOM   2689  NE  ARG M  58      34.307 116.681  84.841  1.00 73.42      C    N  
ATOM   2690  CZ  ARG M  58      35.594 116.846  85.119  1.00 73.42      C    C  
ATOM   2691  NH1 ARG M  58      36.534 116.624  84.215  1.00 73.42      C    N  
ATOM   2692  NH2 ARG M  58      35.946 117.245  86.338  1.00 73.42      C    N  
ATOM   2693  N   ASP M  59      29.867 117.800  85.534  1.00 77.17      C    N  
ATOM   2694  CA  ASP M  59      29.378 118.267  86.826  1.00 77.17      C    C  
ATOM   2695  C   ASP M  59      30.533 118.509  87.789  1.00 77.17      C    C  
ATOM   2696  O   ASP M  59      30.537 119.497  88.532  1.00 77.17      C    O  
ATOM   2697  CB  ASP M  59      28.393 117.255  87.408  1.00 77.17      C    C  
ATOM   2698  CG  ASP M  59      27.193 117.026  86.510  1.00 77.17      C    C  
ATOM   2699  OD1 ASP M  59      27.112 117.679  85.448  1.00 77.17      C    O  
ATOM   2700  OD2 ASP M  59      26.334 116.193  86.864  1.00 77.17      C    O  
ATOM   2701  N   ASP M  60      31.522 117.619  87.788  1.00 75.63      C    N  
ATOM   2702  CA  ASP M  60      32.681 117.783  88.648  1.00 75.63      C    C  
ATOM   2703  C   ASP M  60      33.578 118.904  88.129  1.00 75.63      C    C  
ATOM   2704  O   ASP M  60      33.535 119.283  86.956  1.00 75.63      C    O  
ATOM   2705  CB  ASP M  60      33.473 116.479  88.736  1.00 75.63      C    C  
ATOM   2706  CG  ASP M  60      32.648 115.333  89.288  1.00 75.63      C    C  
ATOM   2707  OD1 ASP M  60      31.451 115.545  89.576  1.00 75.63      C    O  
ATOM   2708  OD2 ASP M  60      33.196 114.220  89.434  1.00 75.63      C    O  
ATOM   2709  N   TYR M  61      34.401 119.433  89.029  1.00 71.91      C    N  
ATOM   2710  CA  TYR M  61      35.279 120.558  88.741  1.00 71.91      C    C  
ATOM   2711  C   TYR M  61      36.719 120.075  88.642  1.00 71.91      C    C  
ATOM   2712  O   TYR M  61      37.208 119.377  89.535  1.00 71.91      C    O  
ATOM   2713  CB  TYR M  61      35.154 121.632  89.822  1.00 71.91      C    C  
ATOM   2714  CG  TYR M  61      33.900 122.467  89.699  1.00 71.91      C    C  
ATOM   2715  CD1 TYR M  61      32.675 121.985  90.136  1.00 71.91      C    C  
ATOM   2716  CD2 TYR M  61      33.944 123.738  89.144  1.00 71.91      C    C  
ATOM   2717  CE1 TYR M  61      31.527 122.745  90.023  1.00 71.91      C    C  
ATOM   2718  CE2 TYR M  61      32.802 124.505  89.028  1.00 71.91      C    C  
ATOM   2719  CZ  TYR M  61      31.597 124.005  89.468  1.00 71.91      C    C  
ATOM   2720  OH  TYR M  61      30.457 124.768  89.353  1.00 71.91      C    O  
ATOM   2721  N   LEU M  62      37.390 120.449  87.555  1.00 71.52      C    N  
ATOM   2722  CA  LEU M  62      38.791 120.094  87.359  1.00 71.52      C    C  
ATOM   2723  C   LEU M  62      39.661 120.997  88.225  1.00 71.52      C    C  
ATOM   2724  O   LEU M  62      39.713 122.212  88.006  1.00 71.52      C    O  
ATOM   2725  CB  LEU M  62      39.174 120.226  85.885  1.00 71.52      C    C  
ATOM   2726  CG  LEU M  62      38.471 119.305  84.884  1.00 71.52      C    C  
ATOM   2727  CD1 LEU M  62      37.044 119.760  84.613  1.00 71.52      C    C  
ATOM   2728  CD2 LEU M  62      39.260 119.231  83.585  1.00 71.52      C    C  
ATOM   2729  N   ASN M  63      40.347 120.405  89.200  1.00 70.25      C    N  
ATOM   2730  CA  ASN M  63      41.113 121.151  90.193  1.00 70.25      C    C  
ATOM   2731  C   ASN M  63      42.617 120.987  90.050  1.00 70.25      C    C  
ATOM   2732  O   ASN M  63      43.359 121.946  90.269  1.00 70.25      C    O  
ATOM   2733  CB  ASN M  63      40.701 120.722  91.606  1.00 70.25      C    C  
ATOM   2734  CG  ASN M  63      39.197 120.693  91.791  1.00 70.25      C    C  
ATOM   2735  ND2 ASN M  63      38.733 119.885  92.736  1.00 70.25      C    N  
ATOM   2736  OD1 ASN M  63      38.461 121.387  91.091  1.00 70.25      C    O  
ATOM   2737  N   ALA M  64      43.089 119.798  89.691  1.00 75.55      C    N  
ATOM   2738  CA  ALA M  64      44.521 119.593  89.549  1.00 75.55      C    C  
ATOM   2739  C   ALA M  64      45.043 120.374  88.344  1.00 75.55      C    C  
ATOM   2740  O   ALA M  64      44.388 120.410  87.298  1.00 75.55      C    O  
ATOM   2741  CB  ALA M  64      44.838 118.108  89.384  1.00 75.55      C    C  
ATOM   2742  N   PRO M  65      46.209 121.012  88.454  1.00 76.26      C    N  
ATOM   2743  CA  PRO M  65      46.759 121.722  87.290  1.00 76.26      C    C  
ATOM   2744  C   PRO M  65      47.051 120.760  86.149  1.00 76.26      C    C  
ATOM   2745  O   PRO M  65      47.648 119.699  86.343  1.00 76.26      C    O  
ATOM   2746  CB  PRO M  65      48.041 122.361  87.837  1.00 76.26      C    C  
ATOM   2747  CG  PRO M  65      47.835 122.445  89.305  1.00 76.26      C    C  
ATOM   2748  CD  PRO M  65      47.009 121.252  89.667  1.00 76.26      C    C  
ATOM   2749  N   GLY M  66      46.621 121.141  84.949  1.00 71.52      C    N  
ATOM   2750  CA  GLY M  66      46.792 120.314  83.776  1.00 71.52      C    C  
ATOM   2751  C   GLY M  66      45.771 119.209  83.617  1.00 71.52      C    C  
ATOM   2752  O   GLY M  66      45.901 118.402  82.688  1.00 71.52      C    O  
ATOM   2753  N   GLU M  67      44.764 119.143  84.484  1.00 71.75      C    N  
ATOM   2754  CA  GLU M  67      43.728 118.129  84.346  1.00 71.75      C    C  
ATOM   2755  C   GLU M  67      42.975 118.328  83.037  1.00 71.75      C    C  
ATOM   2756  O   GLU M  67      42.576 119.446  82.699  1.00 71.75      C    O  
ATOM   2757  CB  GLU M  67      42.766 118.196  85.532  1.00 71.75      C    C  
ATOM   2758  CG  GLU M  67      41.719 117.094  85.544  1.00 71.75      C    C  
ATOM   2759  CD  GLU M  67      40.816 117.164  86.759  1.00 71.75      C    C  
ATOM   2760  OE1 GLU M  67      41.100 117.975  87.665  1.00 71.75      C    O  
ATOM   2761  OE2 GLU M  67      39.823 116.408  86.808  1.00 71.75      C    O  
ATOM   2762  N   THR M  68      42.780 117.236  82.302  1.00 73.28      C    N  
ATOM   2763  CA  THR M  68      42.187 117.274  80.973  1.00 73.28      C    C  
ATOM   2764  C   THR M  68      40.901 116.463  80.963  1.00 73.28      C    C  
ATOM   2765  O   THR M  68      40.881 115.318  81.427  1.00 73.28      C    O  
ATOM   2766  CB  THR M  68      43.157 116.723  79.924  1.00 73.28      C    C  
ATOM   2767  CG2 THR M  68      42.542 116.790  78.534  1.00 73.28      C    C  
ATOM   2768  OG1 THR M  68      44.374 117.478  79.947  1.00 73.28      C    O  
ATOM   2769  N   TYR M  69      39.833 117.057  80.437  1.00 72.09      C    N  
ATOM   2770  CA  TYR M  69      38.568 116.364  80.215  1.00 72.09      C    C  
ATOM   2771  C   TYR M  69      38.389 116.129  78.721  1.00 72.09      C    C  
ATOM   2772  O   TYR M  69      38.392 117.082  77.939  1.00 72.09      C    O  
ATOM   2773  CB  TYR M  69      37.395 117.166  80.777  1.00 72.09      C    C  
ATOM   2774  CG  TYR M  69      36.048 116.672  80.308  1.00 72.09      C    C  
ATOM   2775  CD1 TYR M  69      35.595 115.404  80.647  1.00 72.09      C    C  
ATOM   2776  CD2 TYR M  69      35.227 117.473  79.527  1.00 72.09      C    C  
ATOM   2777  CE1 TYR M  69      34.364 114.947  80.219  1.00 72.09      C    C  
ATOM   2778  CE2 TYR M  69      33.994 117.026  79.096  1.00 72.09      C    C  
ATOM   2779  CZ  TYR M  69      33.567 115.762  79.443  1.00 72.09      C    C  
ATOM   2780  OH  TYR M  69      32.339 115.312  79.015  1.00 72.09      C    O  
ATOM   2781  N   SER M  70      38.215 114.871  78.327  1.00 72.04      C    N  
ATOM   2782  CA  SER M  70      38.105 114.499  76.921  1.00 72.04      C    C  
ATOM   2783  C   SER M  70      36.668 114.095  76.623  1.00 72.04      C    C  
ATOM   2784  O   SER M  70      36.143 113.161  77.239  1.00 72.04      C    O  
ATOM   2785  CB  SER M  70      39.064 113.355  76.584  1.00 72.04      C    C  
ATOM   2786  OG  SER M  70      40.408 113.729  76.832  1.00 72.04      C    O  
ATOM   2787  N   VAL M  71      36.037 114.798  75.682  1.00 75.23      C    N  
ATOM   2788  CA  VAL M  71      34.656 114.527  75.292  1.00 75.23      C    C  
ATOM   2789  C   VAL M  71      34.597 114.348  73.783  1.00 75.23      C    C  
ATOM   2790  O   VAL M  71      35.147 115.164  73.036  1.00 75.23      C    O  
ATOM   2791  CB  VAL M  71      33.704 115.653  75.738  1.00 75.23      C    C  
ATOM   2792  CG1 VAL M  71      34.096 116.978  75.093  1.00 75.23      C    C  
ATOM   2793  CG2 VAL M  71      32.262 115.296  75.405  1.00 75.23      C    C  
ATOM   2794  N   LYS M  72      33.917 113.297  73.332  1.00 75.89      C    N  
ATOM   2795  CA  LYS M  72      33.722 113.046  71.909  1.00 75.89      C    C  
ATOM   2796  C   LYS M  72      32.317 113.488  71.516  1.00 75.89      C    C  
ATOM   2797  O   LYS M  72      31.330 113.006  72.081  1.00 75.89      C    O  
ATOM   2798  CB  LYS M  72      33.924 111.566  71.585  1.00 75.89      C    C  
ATOM   2799  CG  LYS M  72      35.260 111.006  72.038  1.00 75.89      C    C  
ATOM   2800  CD  LYS M  72      35.378 109.526  71.715  1.00 75.89      C    C  
ATOM   2801  CE  LYS M  72      36.699 108.953  72.201  1.00 75.89      C    C  
ATOM   2802  NZ  LYS M  72      36.816 107.498  71.915  1.00 75.89      C    N  
ATOM   2803  N   LEU M  73      32.231 114.402  70.551  1.00 76.44      C    N  
ATOM   2804  CA  LEU M  73      30.959 114.857  69.996  1.00 76.44      C    C  
ATOM   2805  C   LEU M  73      30.809 114.287  68.591  1.00 76.44      C    C  
ATOM   2806  O   LEU M  73      31.557 114.663  67.682  1.00 76.44      C    O  
ATOM   2807  CB  LEU M  73      30.892 116.383  69.981  1.00 76.44      C    C  
ATOM   2808  CG  LEU M  73      31.097 117.067  71.333  1.00 76.44      C    C  
ATOM   2809  CD1 LEU M  73      31.084 118.579  71.174  1.00 76.44      C    C  
ATOM   2810  CD2 LEU M  73      30.038 116.623  72.330  1.00 76.44      C    C  
ATOM   2811  N   THR M  74      29.844 113.385  68.413  1.00 75.41      C    N  
ATOM   2812  CA  THR M  74      29.528 112.854  67.093  1.00 75.41      C    C  
ATOM   2813  C   THR M  74      28.345 113.548  66.434  1.00 75.41      C    C  
ATOM   2814  O   THR M  74      28.312 113.657  65.204  1.00 75.41      C    O  
ATOM   2815  CB  THR M  74      29.230 111.353  67.181  1.00 75.41      C    C  
ATOM   2816  CG2 THR M  74      30.445 110.594  67.695  1.00 75.41      C    C  
ATOM   2817  OG1 THR M  74      28.122 111.132  68.064  1.00 75.41      C    O  
ATOM   2818  N   ALA M  75      27.380 114.019  67.219  1.00 77.08      C    N  
ATOM   2819  CA  ALA M  75      26.205 114.678  66.663  1.00 77.08      C    C  
ATOM   2820  C   ALA M  75      26.578 116.029  66.062  1.00 77.08      C    C  
ATOM   2821  O   ALA M  75      27.297 116.820  66.679  1.00 77.08      C    O  
ATOM   2822  CB  ALA M  75      25.132 114.846  67.738  1.00 77.08      C    C  
ATOM   2823  N   ALA M  76      26.085 116.287  64.854  1.00 75.63      C    N  
ATOM   2824  CA  ALA M  76      26.332 117.550  64.176  1.00 75.63      C    C  
ATOM   2825  C   ALA M  76      25.459 118.653  64.763  1.00 75.63      C    C  
ATOM   2826  O   ALA M  76      24.334 118.414  65.208  1.00 75.63      C    O  
ATOM   2827  CB  ALA M  76      26.064 117.416  62.677  1.00 75.63      C    C  
ATOM   2828  N   GLY M  77      25.993 119.875  64.758  1.00 76.94      C    N  
ATOM   2829  CA  GLY M  77      25.316 120.998  65.378  1.00 76.94      C    C  
ATOM   2830  C   GLY M  77      26.219 121.845  66.250  1.00 76.94      C    C  
ATOM   2831  O   GLY M  77      27.316 121.419  66.630  1.00 76.94      C    O  
ATOM   2832  N   GLU M  78      25.820 123.096  66.471  1.00 76.25      C    N  
ATOM   2833  CA  GLU M  78      26.465 123.914  67.487  1.00 76.25      C    C  
ATOM   2834  C   GLU M  78      26.162 123.370  68.878  1.00 76.25      C    C  
ATOM   2835  O   GLU M  78      25.041 122.940  69.166  1.00 76.25      C    O  
ATOM   2836  CB  GLU M  78      25.989 125.362  67.379  1.00 76.25      C    C  
ATOM   2837  CG  GLU M  78      26.224 125.994  66.017  1.00 76.25      C    C  
ATOM   2838  CD  GLU M  78      25.673 127.403  65.925  1.00 76.25      C    C  
ATOM   2839  OE1 GLU M  78      24.986 127.838  66.875  1.00 76.25      C    O  
ATOM   2840  OE2 GLU M  78      25.926 128.077  64.905  1.00 76.25      C    O  
ATOM   2841  N   TYR M  79      27.171 123.391  69.746  1.00 77.39      C    N  
ATOM   2842  CA  TYR M  79      27.012 123.126  71.172  1.00 77.39      C    C  
ATOM   2843  C   TYR M  79      27.373 124.398  71.924  1.00 77.39      C    C  
ATOM   2844  O   TYR M  79      28.548 124.778  71.966  1.00 77.39      C    O  
ATOM   2845  CB  TYR M  79      27.893 121.962  71.619  1.00 77.39      C    C  
ATOM   2846  CG  TYR M  79      27.590 120.660  70.922  1.00 77.39      C    C  
ATOM   2847  CD1 TYR M  79      28.105 120.392  69.663  1.00 77.39      C    C  
ATOM   2848  CD2 TYR M  79      26.793 119.697  71.524  1.00 77.39      C    C  
ATOM   2849  CE1 TYR M  79      27.833 119.204  69.023  1.00 77.39      C    C  
ATOM   2850  CE2 TYR M  79      26.517 118.504  70.890  1.00 77.39      C    C  
ATOM   2851  CZ  TYR M  79      27.038 118.265  69.640  1.00 77.39      C    C  
ATOM   2852  OH  TYR M  79      26.772 117.081  68.998  1.00 77.39      C    O  
ATOM   2853  N   GLY M  80      26.368 125.060  72.492  1.00 77.51      C    N  
ATOM   2854  CA  GLY M  80      26.580 126.207  73.356  1.00 77.51      C    C  
ATOM   2855  C   GLY M  80      26.838 125.807  74.794  1.00 77.51      C    C  
ATOM   2856  O   GLY M  80      25.951 125.238  75.437  1.00 77.51      C    O  
ATOM   2857  N   TYR M  81      28.029 126.088  75.321  1.00 71.79      C    N  
ATOM   2858  CA  TYR M  81      28.394 125.658  76.662  1.00 71.79      C    C  
ATOM   2859  C   TYR M  81      29.001 126.825  77.427  1.00 71.79      C    C  
ATOM   2860  O   TYR M  81      29.382 127.847  76.850  1.00 71.79      C    O  
ATOM   2861  CB  TYR M  81      29.375 124.480  76.623  1.00 71.79      C    C  
ATOM   2862  CG  TYR M  81      30.709 124.815  75.997  1.00 71.79      C    C  
ATOM   2863  CD1 TYR M  81      30.845 124.918  74.620  1.00 71.79      C    C  
ATOM   2864  CD2 TYR M  81      31.834 125.023  76.783  1.00 71.79      C    C  
ATOM   2865  CE1 TYR M  81      32.062 125.222  74.043  1.00 71.79      C    C  
ATOM   2866  CE2 TYR M  81      33.055 125.328  76.215  1.00 71.79      C    C  
ATOM   2867  CZ  TYR M  81      33.164 125.426  74.845  1.00 71.79      C    C  
ATOM   2868  OH  TYR M  81      34.379 125.729  74.275  1.00 71.79      C    O  
ATOM   2869  N   TYR M  82      29.090 126.665  78.747  1.00 70.96      C    N  
ATOM   2870  CA  TYR M  82      29.554 127.739  79.610  1.00 70.96      C    C  
ATOM   2871  C   TYR M  82      30.182 127.158  80.867  1.00 70.96      C    C  
ATOM   2872  O   TYR M  82      29.841 126.054  81.299  1.00 70.96      C    O  
ATOM   2873  CB  TYR M  82      28.407 128.685  79.984  1.00 70.96      C    C  
ATOM   2874  CG  TYR M  82      27.195 127.976  80.544  1.00 70.96      C    C  
ATOM   2875  CD1 TYR M  82      27.117 127.651  81.891  1.00 70.96      C    C  
ATOM   2876  CD2 TYR M  82      26.128 127.636  79.725  1.00 70.96      C    C  
ATOM   2877  CE1 TYR M  82      26.010 127.006  82.406  1.00 70.96      C    C  
ATOM   2878  CE2 TYR M  82      25.017 126.991  80.232  1.00 70.96      C    C  
ATOM   2879  CZ  TYR M  82      24.964 126.678  81.572  1.00 70.96      C    C  
ATOM   2880  OH  TYR M  82      23.859 126.036  82.081  1.00 70.96      C    O  
ATOM   2881  N   CYS M  83      31.108 127.921  81.446  1.00 69.77      C    N  
ATOM   2882  CA  CYS M  83      31.752 127.565  82.706  1.00 69.77      C    C  
ATOM   2883  C   CYS M  83      30.995 128.258  83.835  1.00 69.77      C    C  
ATOM   2884  O   CYS M  83      31.073 129.482  83.983  1.00 69.77      C    O  
ATOM   2885  CB  CYS M  83      33.222 127.977  82.684  1.00 69.77      C    C  
ATOM   2886  SG  CYS M  83      34.177 127.523  84.148  1.00 69.77      C    S  
ATOM   2887  N   GLU M  84      30.260 127.477  84.626  1.00 69.02      C    N  
ATOM   2888  CA  GLU M  84      29.424 128.050  85.682  1.00 69.02      C    C  
ATOM   2889  C   GLU M  84      30.180 128.977  86.624  1.00 69.02      C    C  
ATOM   2890  O   GLU M  84      29.742 130.126  86.799  1.00 69.02      C    O  
ATOM   2891  CB  GLU M  84      28.758 126.916  86.470  1.00 69.02      C    C  
ATOM   2892  CG  GLU M  84      27.713 126.147  85.682  1.00 69.02      C    C  
ATOM   2893  CD  GLU M  84      26.964 125.144  86.535  1.00 69.02      C    C  
ATOM   2894  OE1 GLU M  84      27.389 124.906  87.684  1.00 69.02      C    O  
ATOM   2895  OE2 GLU M  84      25.949 124.595  86.056  1.00 69.02      C    O  
ATOM   2896  N   PRO M  85      31.315 128.587  87.212  1.00 69.84      C    N  
ATOM   2897  CA  PRO M  85      31.960 129.476  88.192  1.00 69.84      C    C  
ATOM   2898  C   PRO M  85      32.316 130.826  87.611  1.00 69.84      C    C  
ATOM   2899  O   PRO M  85      32.357 131.821  88.346  1.00 69.84      C    O  
ATOM   2900  CB  PRO M  85      33.205 128.688  88.622  1.00 69.84      C    C  
ATOM   2901  CG  PRO M  85      33.454 127.727  87.527  1.00 69.84      C    C  
ATOM   2902  CD  PRO M  85      32.104 127.364  86.989  1.00 69.84      C    C  
ATOM   2903  N   HIS M  86      32.572 130.889  86.304  1.00 68.89      C    N  
ATOM   2904  CA  HIS M  86      32.908 132.134  85.626  1.00 68.89      C    C  
ATOM   2905  C   HIS M  86      31.878 132.478  84.558  1.00 68.89      C    C  
ATOM   2906  O   HIS M  86      32.160 133.277  83.658  1.00 68.89      C    O  
ATOM   2907  CB  HIS M  86      34.305 132.030  85.014  1.00 68.89      C    C  
ATOM   2908  CG  HIS M  86      35.320 131.440  85.941  1.00 68.89      C    C  
ATOM   2909  CD2 HIS M  86      35.476 131.559  87.281  1.00 68.89      C    C  
ATOM   2910  ND1 HIS M  86      36.329 130.604  85.512  1.00 68.89      C    N  
ATOM   2911  CE1 HIS M  86      37.065 130.240  86.547  1.00 68.89      C    C  
ATOM   2912  NE2 HIS M  86      36.568 130.804  87.632  1.00 68.89      C    N  
ATOM   2913  N   GLN M  87      30.670 131.914  84.662  1.00 68.59      C    N  
ATOM   2914  CA  GLN M  87      29.632 132.214  83.683  1.00 68.59      C    C  
ATOM   2915  C   GLN M  87      29.304 133.700  83.684  1.00 68.59      C    C  
ATOM   2916  O   GLN M  87      29.071 134.294  82.624  1.00 68.59      C    O  
ATOM   2917  CB  GLN M  87      28.379 131.387  83.975  1.00 68.59      C    C  
ATOM   2918  CG  GLN M  87      27.258 131.588  82.970  1.00 68.59      C    C  
ATOM   2919  CD  GLN M  87      26.044 130.734  83.276  1.00 68.59      C    C  
ATOM   2920  NE2 GLN M  87      25.052 130.780  82.394  1.00 68.59      C    N  
ATOM   2921  OE1 GLN M  87      25.999 130.041  84.292  1.00 68.59      C    O  
ATOM   2922  N   GLY M  88      29.285 134.317  84.865  1.00 72.08      C    N  
ATOM   2923  CA  GLY M  88      29.048 135.745  84.954  1.00 72.08      C    C  
ATOM   2924  C   GLY M  88      30.154 136.582  84.350  1.00 72.08      C    C  
ATOM   2925  O   GLY M  88      29.912 137.735  83.982  1.00 72.08      C    O  
ATOM   2926  N   ALA M  89      31.361 136.029  84.239  1.00 70.18      C    N  
ATOM   2927  CA  ALA M  89      32.483 136.742  83.645  1.00 70.18      C    C  
ATOM   2928  C   ALA M  89      32.571 136.547  82.138  1.00 70.18      C    C  
ATOM   2929  O   ALA M  89      33.510 137.053  81.516  1.00 70.18      C    O  
ATOM   2930  CB  ALA M  89      33.795 136.293  84.294  1.00 70.18      C    C  
ATOM   2931  N   GLY M  90      31.624 135.831  81.541  1.00 66.72      C    N  
ATOM   2932  CA  GLY M  90      31.621 135.613  80.111  1.00 66.72      C    C  
ATOM   2933  C   GLY M  90      32.436 134.430  79.647  1.00 66.72      C    C  
ATOM   2934  O   GLY M  90      32.748 134.343  78.454  1.00 66.72      C    O  
ATOM   2935  N   MET M  91      32.792 133.515  80.548  1.00 71.82      C    N  
ATOM   2936  CA  MET M  91      33.545 132.317  80.182  1.00 71.82      C    C  
ATOM   2937  C   MET M  91      32.572 131.307  79.581  1.00 71.82      C    C  
ATOM   2938  O   MET M  91      32.099 130.376  80.236  1.00 71.82      C    O  
ATOM   2939  CB  MET M  91      34.275 131.744  81.390  1.00 71.82      C    C  
ATOM   2940  CG  MET M  91      35.176 130.569  81.052  1.00 71.82      C    C  
ATOM   2941  SD  MET M  91      36.111 129.941  82.459  1.00 71.82      C    S  
ATOM   2942  CE  MET M  91      37.132 128.719  81.640  1.00 71.82      C    C  
ATOM   2943  N   VAL M  92      32.266 131.507  78.299  1.00 74.10      C    N  
ATOM   2944  CA  VAL M  92      31.390 130.616  77.553  1.00 74.10      C    C  
ATOM   2945  C   VAL M  92      32.070 130.264  76.237  1.00 74.10      C    C  
ATOM   2946  O   VAL M  92      33.116 130.809  75.885  1.00 74.10      C    O  
ATOM   2947  CB  VAL M  92      30.001 131.238  77.299  1.00 74.10      C    C  
ATOM   2948  CG1 VAL M  92      29.389 131.716  78.605  1.00 74.10      C    C  
ATOM   2949  CG2 VAL M  92      30.101 132.382  76.301  1.00 74.10      C    C  
ATOM   2950  N   GLY M  93      31.459 129.333  75.511  1.00 71.50      C    N  
ATOM   2951  CA  GLY M  93      31.997 128.899  74.236  1.00 71.50      C    C  
ATOM   2952  C   GLY M  93      30.940 128.199  73.415  1.00 71.50      C    C  
ATOM   2953  O   GLY M  93      29.835 127.909  73.884  1.00 71.50      C    O  
ATOM   2954  N   LYS M  94      31.314 127.899  72.173  1.00 75.56      C    N  
ATOM   2955  CA  LYS M  94      30.435 127.178  71.265  1.00 75.56      C    C  
ATOM   2956  C   LYS M  94      31.287 126.298  70.365  1.00 75.56      C    C  
ATOM   2957  O   LYS M  94      32.284 126.762  69.804  1.00 75.56      C    O  
ATOM   2958  CB  LYS M  94      29.594 128.150  70.429  1.00 75.56      C    C  
ATOM   2959  CG  LYS M  94      28.579 127.478  69.521  1.00 75.56      C    C  
ATOM   2960  CD  LYS M  94      27.668 128.498  68.847  1.00 75.56      C    C  
ATOM   2961  CE  LYS M  94      28.433 129.417  67.904  1.00 75.56      C    C  
ATOM   2962  NZ  LYS M  94      29.154 128.665  66.840  1.00 75.56      C    N  
ATOM   2963  N   ILE M  95      30.888 125.036  70.232  1.00 75.82      C    N  
ATOM   2964  CA  ILE M  95      31.614 124.052  69.433  1.00 75.82      C    C  
ATOM   2965  C   ILE M  95      30.720 123.635  68.272  1.00 75.82      C    C  
ATOM   2966  O   ILE M  95      29.696 122.974  68.478  1.00 75.82      C    O  
ATOM   2967  CB  ILE M  95      32.038 122.834  70.265  1.00 75.82      C    C  
ATOM   2968  CG1 ILE M  95      33.142 123.229  71.248  1.00 75.82      C    C  
ATOM   2969  CG2 ILE M  95      32.513 121.709  69.355  1.00 75.82      C    C  
ATOM   2970  CD1 ILE M  95      33.347 122.239  72.374  1.00 75.82      C    C  
ATOM   2971  N   ILE M  96      31.098 124.027  67.059  1.00 74.54      C    N  
ATOM   2972  CA  ILE M  96      30.382 123.619  65.853  1.00 74.54      C    C  
ATOM   2973  C   ILE M  96      30.898 122.243  65.442  1.00 74.54      C    C  
ATOM   2974  O   ILE M  96      32.061 122.104  65.053  1.00 74.54      C    O  
ATOM   2975  CB  ILE M  96      30.563 124.637  64.721  1.00 74.54      C    C  
ATOM   2976  CG1 ILE M  96      30.291 126.056  65.230  1.00 74.54      C    C  
ATOM   2977  CG2 ILE M  96      29.636 124.303  63.557  1.00 74.54      C    C  
ATOM   2978  CD1 ILE M  96      30.461 127.130  64.176  1.00 74.54      C    C  
ATOM   2979  N   VAL M  97      30.044 121.222  65.524  1.00 74.59      C    N  
ATOM   2980  CA  VAL M  97      30.400 119.876  65.089  1.00 74.59      C    C  
ATOM   2981  C   VAL M  97      29.796 119.640  63.713  1.00 74.59      C    C  
ATOM   2982  O   VAL M  97      28.591 119.836  63.513  1.00 74.59      C    O  
ATOM   2983  CB  VAL M  97      29.916 118.816  66.093  1.00 74.59      C    C  
ATOM   2984  CG1 VAL M  97      30.156 117.415  65.547  1.00 74.59      C    C  
ATOM   2985  CG2 VAL M  97      30.618 118.998  67.425  1.00 74.59      C    C  
ATOM   2986  N   GLN M  98      30.630 119.229  62.764  1.00 72.89      C    N  
ATOM   2987  CA  GLN M  98      30.182 118.998  61.396  1.00 72.89      C    C  
ATOM   2988  C   GLN M  98      30.408 117.547  60.989  1.00 72.89      C    C  
ATOM   2989  O   GLN M  98      31.345 116.898  61.452  1.00 72.89      C    O  
ATOM   2990  CB  GLN M  98      30.909 119.936  60.432  1.00 72.89      C    C  
ATOM   2991  CG  GLN M  98      30.715 121.410  60.748  1.00 72.89      C    C  
ATOM   2992  CD  GLN M  98      31.480 122.315  59.805  1.00 72.89      C    C  
ATOM   2993  NE2 GLN M  98      31.392 123.619  60.037  1.00 72.89      C    N  
ATOM   2994  OE1 GLN M  98      32.141 121.848  58.878  1.00 72.89      C    O  
ATOM   2995  OXT GLN M  98      29.659 116.989  60.186  1.00 72.89      C    O  
TER   
HETATM 2996  CAA HEC A 900      34.682 128.840  94.654  1.00 70.65      J    C  
HETATM 2997  CAB HEC A 900      38.394 137.586  97.841  1.00 64.32      J    C  
HETATM 2998  CAC HEC A 900      32.469 139.322  92.923  1.00 67.00      J    C  
HETATM 2999  CAD HEC A 900      30.932 131.577  91.819  1.00 75.38      J    C  
HETATM 3000  NA  HEC A 900      35.135 132.613  95.140  1.00 67.67      J    N  
HETATM 3001  CBA HEC A 900      33.763 128.194  95.672  1.00 71.15      J    C  
HETATM 3002  CBB HEC A 900      39.968 137.638  97.688  1.00 63.77      J    C  
HETATM 3003  CBC HEC A 900      33.131 140.301  91.924  1.00 67.48      J    C  
HETATM 3004  CBD HEC A 900      31.720 131.048  90.595  1.00 77.52      J    C  
HETATM 3005  NB  HEC A 900      36.219 135.057  96.037  1.00 67.24      J    N  
HETATM 3006  CGA HEC A 900      33.321 126.788  95.321  1.00 72.03      J    C  
HETATM 3007  CGD HEC A 900      30.926 130.363  89.528  1.00 79.19      J    C  
HETATM 3008  ND  HEC A 900      33.232 133.980  93.627  1.00 69.98      J    N  
HETATM 3009  CHA HEC A 900      33.424 131.544  93.750  1.00 69.48      J    C  
HETATM 3010  CHB HEC A 900      37.022 132.873  96.706  1.00 67.74      J    C  
HETATM 3011  CHC HEC A 900      36.063 137.497  95.855  1.00 67.42      J    C  
HETATM 3012  CHD HEC A 900      32.447 136.219  92.985  1.00 69.66      J    C  
HETATM 3013  CMA HEC A 900      37.078 129.722  96.671  1.00 66.15      J    C  
HETATM 3014  CMB HEC A 900      39.074 134.382  98.460  1.00 65.72      J    C  
HETATM 3015  CMC HEC A 900      34.961 140.162  94.868  1.00 66.03      J    C  
HETATM 3016  CMD HEC A 900      30.287 134.675  91.334  1.00 71.93      J    C  
HETATM 3017  C1A HEC A 900      34.510 131.501  94.616  1.00 68.72      J    C  
HETATM 3018  C1B HEC A 900      37.084 134.219  96.765  1.00 67.00      J    C  
HETATM 3019  C1C HEC A 900      34.999 137.556  94.979  1.00 67.78      J    C  
HETATM 3020  C1D HEC A 900      32.386 134.868  92.955  1.00 70.47      J    C  
HETATM 3021  O1A HEC A 900      33.299 126.381  94.134  1.00 71.42      J    O  
HETATM 3022  O1D HEC A 900      30.646 129.144  89.559  1.00 80.67      J    O  
HETATM 3023  C2A HEC A 900      35.102 130.281  95.060  1.00 69.63      J    C  
HETATM 3024  C2B HEC A 900      38.005 134.993  97.541  1.00 66.39      J    C  
HETATM 3025  C2C HEC A 900      34.452 138.781  94.501  1.00 67.19      J    C  
HETATM 3026  C2D HEC A 900      31.415 134.019  92.205  1.00 71.79      J    C  
HETATM 3027  O2A HEC A 900      32.984 126.052  96.307  1.00 72.31      J    O  
HETATM 3028  O2D HEC A 900      30.570 131.134  88.601  1.00 79.70      J    O  
HETATM 3029  C3A HEC A 900      36.111 130.618  95.901  1.00 68.64      J    C  
HETATM 3030  C3B HEC A 900      37.739 136.288  97.297  1.00 65.84      J    C  
HETATM 3031  C3C HEC A 900      33.429 138.438  93.697  1.00 67.13      J    C  
HETATM 3032  C3D HEC A 900      31.673 132.723  92.400  1.00 72.74      J    C  
HETATM 3033  C4A HEC A 900      36.131 132.099  95.953  1.00 67.70      J    C  
HETATM 3034  C4B HEC A 900      36.622 136.330  96.350  1.00 66.59      J    C  
HETATM 3035  C4C HEC A 900      33.363 136.991  93.685  1.00 67.92      J    C  
HETATM 3036  C4D HEC A 900      32.847 132.705  93.313  1.00 71.31      J    C  
HETATM 3037  NC  HEC A 900      34.353 136.489  94.484  1.00 67.96      J    N  
HETATM 3038 FE   HEC A 900      34.737 134.540  94.830  1.00 66.93      J   FE  
CONECT  169 2997
CONECT  188 2998
CONECT 2996 3001 3023
CONECT 2997  169 3002 3030
CONECT 2998  188 3003 3031
CONECT 2999 3004 3032
CONECT 3000 3017 3033 3038
CONECT 3001 2996 3006
CONECT 3002 2997
CONECT 3003 2998
CONECT 3004 2999 3007
CONECT 3005 3018 3034 3038
CONECT 3006 3001 3021 3027
CONECT 3007 3004 3022 3028
CONECT 3008 3020 3036 3038
CONECT 3009 3017 3036
CONECT 3010 3018 3033
CONECT 3011 3019 3034
CONECT 3012 3020 3035
CONECT 3013 3029
CONECT 3014 3024
CONECT 3015 3025
CONECT 3016 3026
CONECT 3017 3000 3009 3023
CONECT 3018 3005 3010 3024
CONECT 3019 3011 3025 3037
CONECT 3020 3008 3012 3026
CONECT 3021 3006
CONECT 3022 3007
CONECT 3023 2996 3017 3029
CONECT 3024 3014 3018 3030
CONECT 3025 3015 3019 3031
CONECT 3026 3016 3020 3032
CONECT 3027 3006
CONECT 3028 3007
CONECT 3029 3013 3023 3033
CONECT 3030 2997 3024 3034
CONECT 3031 2998 3025 3035
CONECT 3032 2999 3026 3036
CONECT 3033 3000 3010 3029
CONECT 3034 3005 3011 3030
CONECT 3035 3012 3031 3037
CONECT 3036 3008 3009 3032
CONECT 3037 3019 3035 3038
CONECT 3038 3000 3005 3008 3037
END
