# Supplementary material for: Insights into plastocyanin–cytochrome b6f complex formation: The role of plastocyanin phosphorylation
Source: Plant Physiol. 2025 Jun 24;198(4):kiaf269. doi: 10.1093/plphys/kiaf269 (PMC12341890; doi:10.1093/plphys/kiaf269)
Supplement: kiaf269_Supplementary_Data [file kiaf269_supplementary_data.zip › Supplementary File S4d- exportPDB_nmh_07.pdb]

HETATM    1 CU    CU C 101      36.289 130.727  84.763  1.00 82.68      B   CU  
HETATM    2  CAA HEC B 900      34.680 128.838  94.641  1.00 70.65      J    C  
HETATM    3  CAB HEC B 900      38.391 137.583  97.831  1.00 64.32      J    C  
HETATM    4  CAC HEC B 900      32.465 139.320  92.915  1.00 67.00      J    C  
HETATM    5  CAD HEC B 900      30.929 131.575  91.808  1.00 75.38      J    C  
HETATM    6  NA  HEC B 900      35.132 132.611  95.128  1.00 67.67      J    N  
HETATM    7  CBA HEC B 900      33.761 128.191  95.659  1.00 71.15      J    C  
HETATM    8  CBB HEC B 900      39.965 137.636  97.678  1.00 63.77      J    C  
HETATM    9  CBC HEC B 900      33.126 140.300  91.916  1.00 67.48      J    C  
HETATM   10  CBD HEC B 900      31.717 131.047  90.583  1.00 77.52      J    C  
HETATM   11  NB  HEC B 900      36.216 135.055  96.026  1.00 67.24      J    N  
HETATM   12  CGA HEC B 900      33.319 126.785  95.307  1.00 72.03      J    C  
HETATM   13  CGD HEC B 900      30.923 130.362  89.516  1.00 79.19      J    C  
HETATM   14  ND  HEC B 900      33.229 133.978  93.616  1.00 69.98      J    N  
HETATM   15  CHA HEC B 900      33.421 131.542  93.738  1.00 69.48      J    C  
HETATM   16  CHB HEC B 900      37.019 132.871  96.694  1.00 67.74      J    C  
HETATM   17  CHC HEC B 900      36.059 137.495  95.845  1.00 67.42      J    C  
HETATM   18  CHD HEC B 900      32.443 136.217  92.975  1.00 69.66      J    C  
HETATM   19  CMA HEC B 900      37.076 129.720  96.658  1.00 66.15      J    C  
HETATM   20  CMB HEC B 900      39.071 134.379  98.449  1.00 65.72      J    C  
HETATM   21  CMC HEC B 900      34.957 140.160  94.860  1.00 66.03      J    C  
HETATM   22  CMD HEC B 900      30.283 134.673  91.324  1.00 71.93      J    C  
HETATM   23  C1A HEC B 900      34.507 131.499  94.604  1.00 68.72      J    C  
HETATM   24  C1B HEC B 900      37.081 134.217  96.754  1.00 67.00      J    C  
HETATM   25  C1C HEC B 900      34.995 137.554  94.970  1.00 67.78      J    C  
HETATM   26  C1D HEC B 900      32.383 134.866  92.945  1.00 70.47      J    C  
HETATM   27  O1A HEC B 900      33.297 126.379  94.120  1.00 71.42      J    O  
HETATM   28  O1D HEC B 900      30.642 129.143  89.547  1.00 80.67      J    O  
HETATM   29  C2A HEC B 900      35.100 130.279  95.048  1.00 69.63      J    C  
HETATM   30  C2B HEC B 900      38.002 134.991  97.530  1.00 66.39      J    C  
HETATM   31  C2C HEC B 900      34.448 138.779  94.492  1.00 67.19      J    C  
HETATM   32  C2D HEC B 900      31.412 134.017  92.195  1.00 71.79      J    C  
HETATM   33  O2A HEC B 900      32.982 126.049  96.293  1.00 72.31      J    O  
HETATM   34  O2D HEC B 900      30.567 131.134  88.589  1.00 79.70      J    O  
HETATM   35  C3A HEC B 900      36.109 130.616  95.889  1.00 68.64      J    C  
HETATM   36  C3B HEC B 900      37.736 136.286  97.287  1.00 65.84      J    C  
HETATM   37  C3C HEC B 900      33.425 138.436  93.688  1.00 67.13      J    C  
HETATM   38  C3D HEC B 900      31.670 132.721  92.389  1.00 72.74      J    C  
HETATM   39  C4A HEC B 900      36.129 132.097  95.941  1.00 67.70      J    C  
HETATM   40  C4B HEC B 900      36.619 136.328  96.340  1.00 66.59      J    C  
HETATM   41  C4C HEC B 900      33.359 136.989  93.676  1.00 67.92      J    C  
HETATM   42  C4D HEC B 900      32.844 132.703  93.302  1.00 71.31      J    C  
HETATM   43  NC  HEC B 900      34.349 136.487  94.474  1.00 67.96      J    N  
HETATM   44 FE   HEC B 900      34.734 134.538  94.819  1.00 66.93      J   FE  
ATOM     45  N   ASP M   1      32.507 121.064  65.958  1.00  0.00      LM0  N  
ATOM     46  CA  ASP M   1      31.418 121.389  66.879  1.00  0.00      LM0  C  
ATOM     47  C   ASP M   1      31.591 120.745  68.241  1.00  0.00      LM0  C  
ATOM     48  O   ASP M   1      30.666 120.276  68.895  1.00  0.00      LM0  O  
ATOM     49  CB  ASP M   1      30.063 121.090  66.218  1.00  0.00      LM0  C  
ATOM     50  CG  ASP M   1      29.739 122.139  65.156  1.00  0.00      LM0  C  
ATOM     51  OD1 ASP M   1      30.591 122.489  64.344  1.00  0.00      LM0  O  
ATOM     52  OD2 ASP M   1      28.636 122.677  65.155  1.00  0.00      LM0  O1-
ATOM     53  N   ALA M   2      32.876 120.728  68.621  1.00  0.00      LM0  N  
ATOM     54  CA  ALA M   2      33.253 120.063  69.861  1.00  0.00      LM0  C  
ATOM     55  C   ALA M   2      33.033 120.940  71.079  1.00  0.00      LM0  C  
ATOM     56  O   ALA M   2      32.669 122.105  70.986  1.00  0.00      LM0  O  
ATOM     57  CB  ALA M   2      34.712 119.608  69.791  1.00  0.00      LM0  C  
ATOM     58  N   THR M   3      33.253 120.327  72.245  1.00  0.00      LM0  N  
ATOM     59  CA  THR M   3      32.746 120.992  73.437  1.00  0.00      LM0  C  
ATOM     60  C   THR M   3      33.781 121.111  74.539  1.00  0.00      LM0  C  
ATOM     61  O   THR M   3      34.447 120.149  74.898  1.00  0.00      LM0  O  
ATOM     62  CB  THR M   3      31.499 120.219  73.875  1.00  0.00      LM0  C  
ATOM     63  CG2 THR M   3      30.839 120.750  75.146  1.00  0.00      LM0  C  
ATOM     64  OG1 THR M   3      30.565 120.200  72.785  1.00  0.00      LM0  O  
ATOM     65  N   VAL M   4      33.886 122.344  75.049  1.00  0.00      LM0  N  
ATOM     66  CA  VAL M   4      34.743 122.556  76.207  1.00  0.00      LM0  C  
ATOM     67  C   VAL M   4      33.902 122.718  77.458  1.00  0.00      LM0  C  
ATOM     68  O   VAL M   4      33.101 123.636  77.594  1.00  0.00      LM0  O  
ATOM     69  CB  VAL M   4      35.656 123.777  75.992  1.00  0.00      LM0  C  
ATOM     70  CG1 VAL M   4      36.502 124.121  77.222  1.00  0.00      LM0  C  
ATOM     71  CG2 VAL M   4      36.557 123.562  74.778  1.00  0.00      LM0  C  
ATOM     72  N   LYS M   5      34.144 121.786  78.386  1.00  0.00      LM0  N  
ATOM     73  CA  LYS M   5      33.708 122.033  79.757  1.00  0.00      LM0  C  
ATOM     74  C   LYS M   5      34.454 123.210  80.349  1.00  0.00      LM0  C  
ATOM     75  O   LYS M   5      35.658 123.165  80.578  1.00  0.00      LM0  O  
ATOM     76  CB  LYS M   5      33.982 120.811  80.630  1.00  0.00      LM0  C  
ATOM     77  CG  LYS M   5      32.787 119.895  80.885  1.00  0.00      LM0  C  
ATOM     78  CD  LYS M   5      33.231 118.676  81.696  1.00  0.00      LM0  C  
ATOM     79  CE  LYS M   5      32.088 117.809  82.229  1.00  0.00      LM0  C  
ATOM     80  NZ  LYS M   5      31.354 118.550  83.261  1.00  0.00      LM0  N1+
ATOM     81  N   LEU M   6      33.686 124.268  80.608  1.00  0.00      LM0  N  
ATOM     82  CA  LEU M   6      34.303 125.336  81.383  1.00  0.00      LM0  C  
ATOM     83  C   LEU M   6      34.341 124.948  82.842  1.00  0.00      LM0  C  
ATOM     84  O   LEU M   6      33.358 125.106  83.550  1.00  0.00      LM0  O  
ATOM     85  CB  LEU M   6      33.529 126.641  81.211  1.00  0.00      LM0  C  
ATOM     86  CG  LEU M   6      33.367 127.079  79.758  1.00  0.00      LM0  C  
ATOM     87  CD1 LEU M   6      32.450 128.292  79.634  1.00  0.00      LM0  C  
ATOM     88  CD2 LEU M   6      34.711 127.317  79.085  1.00  0.00      LM0  C  
ATOM     89  N   GLY M   7      35.497 124.407  83.244  1.00  0.00      LM0  N  
ATOM     90  CA  GLY M   7      35.592 123.949  84.625  1.00  0.00      LM0  C  
ATOM     91  C   GLY M   7      35.077 122.538  84.829  1.00  0.00      LM0  C  
ATOM     92  O   GLY M   7      33.931 122.200  84.547  1.00  0.00      LM0  O  
ATOM     93  N   ALA M   8      35.981 121.703  85.351  1.00  0.00      LM0  N  
ATOM     94  CA  ALA M   8      35.533 120.379  85.769  1.00  0.00      LM0  C  
ATOM     95  C   ALA M   8      34.839 120.426  87.116  1.00  0.00      LM0  C  
ATOM     96  O   ALA M   8      35.277 121.097  88.045  1.00  0.00      LM0  O  
ATOM     97  CB  ALA M   8      36.707 119.403  85.840  1.00  0.00      LM0  C  
ATOM     98  N   ASP M   9      33.717 119.686  87.155  1.00  0.00      LM0  N  
ATOM     99  CA  ASP M   9      32.688 119.819  88.195  1.00  0.00      LM0  C  
ATOM    100  C   ASP M   9      33.127 119.982  89.646  1.00  0.00      LM0  C  
ATOM    101  O   ASP M   9      32.490 120.670  90.433  1.00  0.00      LM0  O  
ATOM    102  CB  ASP M   9      31.667 118.675  88.083  1.00  0.00      LM0  C  
ATOM    103  CG  ASP M   9      30.932 118.708  86.750  1.00  0.00      LM0  C  
ATOM    104  OD1 ASP M   9      29.831 119.242  86.680  1.00  0.00      LM0  O  
ATOM    105  OD2 ASP M   9      31.448 118.204  85.760  1.00  0.00      LM0  O1-
ATOM    106  N   SER M  10      34.229 119.301  89.974  1.00  0.00      LM0  N  
ATOM    107  CA  SER M  10      34.677 119.279  91.363  1.00  0.00      LM0  C  
ATOM    108  C   SER M  10      35.436 120.507  91.852  1.00  0.00      LM0  C  
ATOM    109  O   SER M  10      35.422 120.853  93.029  1.00  0.00      LM0  O  
ATOM    110  CB  SER M  10      35.516 118.017  91.544  1.00  0.00      LM0  C  
ATOM    111  OG  SER M  10      34.677 116.867  91.334  1.00  0.00      LM0  O  
ATOM    112  N   GLY M  11      36.152 121.125  90.904  1.00  0.00      LM0  N  
ATOM    113  CA  GLY M  11      37.114 122.116  91.380  1.00  0.00      LM0  C  
ATOM    114  C   GLY M  11      38.304 122.345  90.466  1.00  0.00      LM0  C  
ATOM    115  O   GLY M  11      39.061 123.294  90.618  1.00  0.00      LM0  O  
ATOM    116  N   ALA M  12      38.443 121.450  89.474  1.00  0.00      LM0  N  
ATOM    117  CA  ALA M  12      39.482 121.734  88.482  1.00  0.00      LM0  C  
ATOM    118  C   ALA M  12      38.992 122.741  87.456  1.00  0.00      LM0  C  
ATOM    119  O   ALA M  12      38.559 122.408  86.360  1.00  0.00      LM0  O  
ATOM    120  CB  ALA M  12      39.928 120.449  87.783  1.00  0.00      LM0  C  
ATOM    121  N   LEU M  13      39.022 124.003  87.892  1.00  0.00      LM0  N  
ATOM    122  CA  LEU M  13      38.176 124.996  87.232  1.00  0.00      LM0  C  
ATOM    123  C   LEU M  13      38.703 125.665  85.968  1.00  0.00      LM0  C  
ATOM    124  O   LEU M  13      38.499 126.852  85.734  1.00  0.00      LM0  O  
ATOM    125  CB  LEU M  13      37.732 126.033  88.264  1.00  0.00      LM0  C  
ATOM    126  CG  LEU M  13      36.943 125.456  89.443  1.00  0.00      LM0  C  
ATOM    127  CD1 LEU M  13      36.563 126.518  90.472  1.00  0.00      LM0  C  
ATOM    128  CD2 LEU M  13      35.722 124.667  88.983  1.00  0.00      LM0  C  
ATOM    129  N   GLU M  14      39.385 124.861  85.145  1.00  0.00      LM0  N  
ATOM    130  CA  GLU M  14      39.844 125.465  83.901  1.00  0.00      LM0  C  
ATOM    131  C   GLU M  14      39.263 124.821  82.654  1.00  0.00      LM0  C  
ATOM    132  O   GLU M  14      38.301 124.065  82.723  1.00  0.00      LM0  O  
ATOM    133  CB  GLU M  14      41.367 125.611  83.883  1.00  0.00      LM0  C  
ATOM    134  CG  GLU M  14      42.197 124.338  84.054  1.00  0.00      LM0  C  
ATOM    135  CD  GLU M  14      43.643 124.664  83.725  1.00  0.00      LM0  C  
ATOM    136  OE1 GLU M  14      44.306 123.854  83.084  1.00  0.00      LM0  O  
ATOM    137  OE2 GLU M  14      44.114 125.759  84.029  1.00  0.00      LM0  O1-
ATOM    138  N   PHE M  15      39.847 125.180  81.497  1.00  0.00      LM0  N  
ATOM    139  CA  PHE M  15      39.285 124.657  80.253  1.00  0.00      LM0  C  
ATOM    140  C   PHE M  15      39.527 123.173  80.071  1.00  0.00      LM0  C  
ATOM    141  O   PHE M  15      40.658 122.706  80.008  1.00  0.00      LM0  O  
ATOM    142  CB  PHE M  15      39.861 125.389  79.038  1.00  0.00      LM0  C  
ATOM    143  CG  PHE M  15      39.528 126.859  79.034  1.00  0.00      LM0  C  
ATOM    144  CD1 PHE M  15      38.219 127.277  78.715  1.00  0.00      LM0  C  
ATOM    145  CD2 PHE M  15      40.544 127.792  79.329  1.00  0.00      LM0  C  
ATOM    146  CE1 PHE M  15      37.922 128.652  78.681  1.00  0.00      LM0  C  
ATOM    147  CE2 PHE M  15      40.248 129.167  79.290  1.00  0.00      LM0  C  
ATOM    148  CZ  PHE M  15      38.943 129.582  78.963  1.00  0.00      LM0  C  
ATOM    149  N   VAL M  16      38.413 122.446  79.965  1.00  0.00      LM0  N  
ATOM    150  CA  VAL M  16      38.556 121.031  79.644  1.00  0.00      LM0  C  
ATOM    151  C   VAL M  16      37.884 120.717  78.313  1.00  0.00      LM0  C  
ATOM    152  O   VAL M  16      36.663 120.665  78.244  1.00  0.00      LM0  O  
ATOM    153  CB  VAL M  16      37.962 120.162  80.768  1.00  0.00      LM0  C  
ATOM    154  CG1 VAL M  16      38.229 118.672  80.528  1.00  0.00      LM0  C  
ATOM    155  CG2 VAL M  16      38.448 120.597  82.155  1.00  0.00      LM0  C  
ATOM    156  N   PRO M  17      38.688 120.485  77.247  1.00  0.00      LM0  N  
ATOM    157  CA  PRO M  17      40.150 120.608  77.263  1.00  0.00      LM0  C  
ATOM    158  C   PRO M  17      40.603 122.053  77.112  1.00  0.00      LM0  C  
ATOM    159  O   PRO M  17      39.822 122.958  76.844  1.00  0.00      LM0  O  
ATOM    160  CB  PRO M  17      40.538 119.747  76.058  1.00  0.00      LM0  C  
ATOM    161  CG  PRO M  17      39.409 119.979  75.054  1.00  0.00      LM0  C  
ATOM    162  CD  PRO M  17      38.176 120.061  75.947  1.00  0.00      LM0  C  
ATOM    163  N   LYS M  18      41.919 122.217  77.301  1.00  0.00      LM0  N  
ATOM    164  CA  LYS M  18      42.466 123.572  77.271  1.00  0.00      LM0  C  
ATOM    165  C   LYS M  18      42.699 124.137  75.878  1.00  0.00      LM0  C  
ATOM    166  O   LYS M  18      42.694 125.341  75.639  1.00  0.00      LM0  O  
ATOM    167  CB  LYS M  18      43.718 123.602  78.147  1.00  0.00      LM0  C  
ATOM    168  CG  LYS M  18      44.034 124.981  78.719  1.00  0.00      LM0  C  
ATOM    169  CD  LYS M  18      44.951 124.874  79.936  1.00  0.00      LM0  C  
ATOM    170  CE  LYS M  18      45.134 126.226  80.617  1.00  0.00      LM0  C  
ATOM    171  NZ  LYS M  18      45.572 126.047  82.002  1.00  0.00      LM0  N1+
ATOM    172  N   THR M  19      42.888 123.180  74.967  1.00  0.00      LM0  N  
ATOM    173  CA  THR M  19      43.132 123.554  73.585  1.00  0.00      LM0  C  
ATOM    174  C   THR M  19      42.135 122.837  72.699  1.00  0.00      LM0  C  
ATOM    175  O   THR M  19      41.965 121.628  72.813  1.00  0.00      LM0  O  
ATOM    176  CB  THR M  19      44.572 123.170  73.231  1.00  0.00      LM0  C  
ATOM    177  CG2 THR M  19      45.033 123.723  71.880  1.00  0.00      LM0  C  
ATOM    178  OG1 THR M  19      45.460 123.579  74.283  1.00  0.00      LM0  O  
ATOM    179  N   LEU M  20      41.469 123.611  71.835  1.00  0.00      LM0  N  
ATOM    180  CA  LEU M  20      40.525 122.930  70.958  1.00  0.00      LM0  C  
ATOM    181  C   LEU M  20      40.784 123.183  69.489  1.00  0.00      LM0  C  
ATOM    182  O   LEU M  20      40.584 124.270  68.959  1.00  0.00      LM0  O  
ATOM    183  CB  LEU M  20      39.077 123.244  71.349  1.00  0.00      LM0  C  
ATOM    184  CG  LEU M  20      38.085 122.221  70.781  1.00  0.00      LM0  C  
ATOM    185  CD1 LEU M  20      38.423 120.790  71.205  1.00  0.00      LM0  C  
ATOM    186  CD2 LEU M  20      36.639 122.572  71.124  1.00  0.00      LM0  C  
ATOM    187  N   THR M  21      41.247 122.107  68.853  1.00  0.00      LM0  N  
ATOM    188  CA  THR M  21      41.556 122.203  67.432  1.00  0.00      LM0  C  
ATOM    189  C   THR M  21      40.352 122.027  66.514  1.00  0.00      LM0  C  
ATOM    190  O   THR M  21      40.105 120.972  65.930  1.00  0.00      LM0  O  
ATOM    191  CB  THR M  21      42.670 121.210  67.112  1.00  0.00      LM0  C  
ATOM    192  CG2 THR M  21      43.471 121.624  65.876  1.00  0.00      LM0  C  
ATOM    193  OG1 THR M  21      43.532 121.068  68.253  1.00  0.00      LM0  O  
ATOM    194  N   ILE M  22      39.583 123.119  66.440  1.00  0.00      LM0  N  
ATOM    195  CA  ILE M  22      38.481 123.062  65.488  1.00  0.00      LM0  C  
ATOM    196  C   ILE M  22      38.924 123.436  64.087  1.00  0.00      LM0  C  
ATOM    197  O   ILE M  22      40.084 123.731  63.839  1.00  0.00      LM0  O  
ATOM    198  CB  ILE M  22      37.273 123.891  65.942  1.00  0.00      LM0  C  
ATOM    199  CG1 ILE M  22      37.576 125.385  66.031  1.00  0.00      LM0  C  
ATOM    200  CG2 ILE M  22      36.677 123.307  67.223  1.00  0.00      LM0  C  
ATOM    201  CD1 ILE M  22      36.309 126.240  66.024  1.00  0.00      LM0  C  
ATOM    202  N   LYS M  23      37.970 123.389  63.160  1.00  0.00      LM0  N  
ATOM    203  CA  LYS M  23      38.285 123.762  61.787  1.00  0.00      LM0  C  
ATOM    204  C   LYS M  23      37.372 124.887  61.369  1.00  0.00      LM0  C  
ATOM    205  O   LYS M  23      36.484 125.280  62.116  1.00  0.00      LM0  O  
ATOM    206  CB  LYS M  23      38.139 122.535  60.885  1.00  0.00      LM0  C  
ATOM    207  CG  LYS M  23      39.089 121.444  61.375  1.00  0.00      LM0  C  
ATOM    208  CD  LYS M  23      38.668 120.016  61.052  1.00  0.00      LM0  C  
ATOM    209  CE  LYS M  23      38.960 119.114  62.256  1.00  0.00      LM0  C  
ATOM    210  NZ  LYS M  23      38.086 119.495  63.376  1.00  0.00      LM0  N1+
ATOM    211  N   SER M  24      37.607 125.389  60.151  1.00  0.00      LM0  N  
ATOM    212  CA  SER M  24      36.691 126.411  59.646  1.00  0.00      LM0  C  
ATOM    213  C   SER M  24      35.242 125.942  59.614  1.00  0.00      LM0  C  
ATOM    214  O   SER M  24      34.899 124.950  58.983  1.00  0.00      LM0  O  
ATOM    215  CB  SER M  24      37.149 126.873  58.262  1.00  0.00      LM0  C  
ATOM    216  OG  SER M  24      36.783 128.239  58.044  1.00  0.00      LM0  O  
ATOM    217  N   GLY M  25      34.411 126.688  60.352  1.00  0.00      LM0  N  
ATOM    218  CA  GLY M  25      33.004 126.305  60.396  1.00  0.00      LM0  C  
ATOM    219  C   GLY M  25      32.607 125.451  61.589  1.00  0.00      LM0  C  
ATOM    220  O   GLY M  25      31.427 125.297  61.899  1.00  0.00      LM0  O  
ATOM    221  N   GLU M  26      33.624 124.900  62.262  1.00  0.00      LM0  N  
ATOM    222  CA  GLU M  26      33.286 124.144  63.463  1.00  0.00      LM0  C  
ATOM    223  C   GLU M  26      33.034 125.053  64.651  1.00  0.00      LM0  C  
ATOM    224  O   GLU M  26      33.303 126.251  64.626  1.00  0.00      LM0  O  
ATOM    225  CB  GLU M  26      34.358 123.104  63.789  1.00  0.00      LM0  C  
ATOM    226  CG  GLU M  26      34.481 121.970  62.762  1.00  0.00      LM0  C  
ATOM    227  CD  GLU M  26      35.560 120.966  63.158  1.00  0.00      LM0  C  
ATOM    228  OE1 GLU M  26      36.382 121.244  64.027  1.00  0.00      LM0  O  
ATOM    229  OE2 GLU M  26      35.623 119.889  62.575  1.00  0.00      LM0  O1-
ATOM    230  N   THR M  27      32.476 124.427  65.685  1.00  0.00      LM0  N  
ATOM    231  CA  THR M  27      32.174 125.183  66.893  1.00  0.00      LM0  C  
ATOM    232  C   THR M  27      33.075 124.810  68.051  1.00  0.00      LM0  C  
ATOM    233  O   THR M  27      33.389 123.646  68.269  1.00  0.00      LM0  O  
ATOM    234  CB  THR M  27      30.719 124.927  67.288  1.00  0.00      LM0  C  
ATOM    235  CG2 THR M  27      30.172 125.947  68.274  1.00  0.00      LM0  C  
ATOM    236  OG1 THR M  27      29.891 124.887  66.128  1.00  0.00      LM0  O  
ATOM    237  N   VAL M  28      33.429 125.844  68.819  1.00  0.00      LM0  N  
ATOM    238  CA  VAL M  28      33.751 125.547  70.206  1.00  0.00      LM0  C  
ATOM    239  C   VAL M  28      32.541 125.845  71.067  1.00  0.00      LM0  C  
ATOM    240  O   VAL M  28      32.084 126.975  71.181  1.00  0.00      LM0  O  
ATOM    241  CB  VAL M  28      34.963 126.349  70.676  1.00  0.00      LM0  C  
ATOM    242  CG1 VAL M  28      35.345 125.994  72.113  1.00  0.00      LM0  C  
ATOM    243  CG2 VAL M  28      36.137 126.128  69.731  1.00  0.00      LM0  C  
ATOM    244  N   ASN M  29      32.029 124.766  71.656  1.00  0.00      LM0  N  
ATOM    245  CA  ASN M  29      30.917 124.935  72.586  1.00  0.00      LM0  C  
ATOM    246  C   ASN M  29      31.445 125.165  73.979  1.00  0.00      LM0  C  
ATOM    247  O   ASN M  29      31.742 124.224  74.706  1.00  0.00      LM0  O  
ATOM    248  CB  ASN M  29      30.004 123.706  72.620  1.00  0.00      LM0  C  
ATOM    249  CG  ASN M  29      29.383 123.435  71.271  1.00  0.00      LM0  C  
ATOM    250  ND2 ASN M  29      29.696 122.237  70.773  1.00  0.00      LM0  N  
ATOM    251  OD1 ASN M  29      28.663 124.253  70.711  1.00  0.00      LM0  O  
ATOM    252  N   PHE M  30      31.567 126.449  74.328  1.00  0.00      LM0  N  
ATOM    253  CA  PHE M  30      31.950 126.729  75.712  1.00  0.00      LM0  C  
ATOM    254  C   PHE M  30      30.786 126.545  76.672  1.00  0.00      LM0  C  
ATOM    255  O   PHE M  30      29.915 127.398  76.762  1.00  0.00      LM0  O  
ATOM    256  CB  PHE M  30      32.477 128.159  75.839  1.00  0.00      LM0  C  
ATOM    257  CG  PHE M  30      33.793 128.368  75.126  1.00  0.00      LM0  C  
ATOM    258  CD1 PHE M  30      33.839 129.224  74.004  1.00  0.00      LM0  C  
ATOM    259  CD2 PHE M  30      34.963 127.745  75.616  1.00  0.00      LM0  C  
ATOM    260  CE1 PHE M  30      35.079 129.504  73.398  1.00  0.00      LM0  C  
ATOM    261  CE2 PHE M  30      36.203 128.025  75.013  1.00  0.00      LM0  C  
ATOM    262  CZ  PHE M  30      36.251 128.921  73.924  1.00  0.00      LM0  C  
ATOM    263  N   VAL M  31      30.784 125.405  77.372  1.00  0.00      LM0  N  
ATOM    264  CA  VAL M  31      29.656 125.186  78.280  1.00  0.00      LM0  C  
ATOM    265  C   VAL M  31      29.979 125.537  79.718  1.00  0.00      LM0  C  
ATOM    266  O   VAL M  31      30.867 124.953  80.332  1.00  0.00      LM0  O  
ATOM    267  CB  VAL M  31      29.151 123.737  78.200  1.00  0.00      LM0  C  
ATOM    268  CG1 VAL M  31      27.898 123.511  79.055  1.00  0.00      LM0  C  
ATOM    269  CG2 VAL M  31      28.897 123.325  76.754  1.00  0.00      LM0  C  
ATOM    270  N   ASN M  32      29.187 126.490  80.235  1.00  0.00      LM0  N  
ATOM    271  CA  ASN M  32      29.202 126.837  81.663  1.00  0.00      LM0  C  
ATOM    272  C   ASN M  32      29.087 125.643  82.593  1.00  0.00      LM0  C  
ATOM    273  O   ASN M  32      27.995 125.151  82.857  1.00  0.00      LM0  O  
ATOM    274  CB  ASN M  32      28.036 127.766  81.993  1.00  0.00      LM0  C  
ATOM    275  CG  ASN M  32      28.495 129.194  82.123  1.00  0.00      LM0  C  
ATOM    276  ND2 ASN M  32      27.520 130.033  82.472  1.00  0.00      LM0  N  
ATOM    277  OD1 ASN M  32      29.657 129.532  81.964  1.00  0.00      LM0  O  
ATOM    278  N   ASN M  33      30.246 125.183  83.078  1.00  0.00      LM0  N  
ATOM    279  CA  ASN M  33      30.141 123.928  83.813  1.00  0.00      LM0  C  
ATOM    280  C   ASN M  33      30.367 124.052  85.308  1.00  0.00      LM0  C  
ATOM    281  O   ASN M  33      29.491 123.748  86.111  1.00  0.00      LM0  O  
ATOM    282  CB  ASN M  33      31.029 122.858  83.165  1.00  0.00      LM0  C  
ATOM    283  CG  ASN M  33      30.743 121.491  83.755  1.00  0.00      LM0  C  
ATOM    284  ND2 ASN M  33      31.375 121.240  84.898  1.00  0.00      LM0  N  
ATOM    285  OD1 ASN M  33      29.997 120.678  83.223  1.00  0.00      LM0  O  
ATOM    286  N   ALA M  34      31.583 124.486  85.652  1.00  0.00      LM0  N  
ATOM    287  CA  ALA M  34      31.943 124.616  87.056  1.00  0.00      LM0  C  
ATOM    288  C   ALA M  34      32.814 125.834  87.256  1.00  0.00      LM0  C  
ATOM    289  O   ALA M  34      33.819 126.033  86.590  1.00  0.00      LM0  O  
ATOM    290  CB  ALA M  34      32.657 123.368  87.562  1.00  0.00      LM0  C  
ATOM    291  N   GLY M  35      32.328 126.662  88.182  1.00  0.00      LM0  N  
ATOM    292  CA  GLY M  35      32.678 128.074  88.139  1.00  0.00      LM0  C  
ATOM    293  C   GLY M  35      31.379 128.845  88.206  1.00  0.00      LM0  C  
ATOM    294  O   GLY M  35      30.698 128.824  89.227  1.00  0.00      LM0  O  
ATOM    295  N   PHE M  36      31.028 129.455  87.056  1.00  0.00      LM0  N  
ATOM    296  CA  PHE M  36      29.828 130.298  86.941  1.00  0.00      LM0  C  
ATOM    297  C   PHE M  36      29.911 131.464  87.906  1.00  0.00      LM0  C  
ATOM    298  O   PHE M  36      29.563 131.357  89.080  1.00  0.00      LM0  O  
ATOM    299  CB  PHE M  36      28.547 129.472  87.069  1.00  0.00      LM0  C  
ATOM    300  CG  PHE M  36      27.252 130.137  86.680  1.00  0.00      LM0  C  
ATOM    301  CD1 PHE M  36      27.176 130.967  85.543  1.00  0.00      LM0  C  
ATOM    302  CD2 PHE M  36      26.110 129.860  87.462  1.00  0.00      LM0  C  
ATOM    303  CE1 PHE M  36      25.928 131.495  85.170  1.00  0.00      LM0  C  
ATOM    304  CE2 PHE M  36      24.862 130.389  87.088  1.00  0.00      LM0  C  
ATOM    305  CZ  PHE M  36      24.783 131.194  85.936  1.00  0.00      LM0  C  
ATOM    306  N   PRO M  37      30.453 132.573  87.353  1.00  0.00      LM0  N  
ATOM    307  CA  PRO M  37      30.416 132.825  85.908  1.00  0.00      LM0  C  
ATOM    308  C   PRO M  37      31.573 132.183  85.169  1.00  0.00      LM0  C  
ATOM    309  O   PRO M  37      32.477 131.598  85.752  1.00  0.00      LM0  O  
ATOM    310  CB  PRO M  37      30.489 134.347  85.880  1.00  0.00      LM0  C  
ATOM    311  CG  PRO M  37      31.439 134.688  87.025  1.00  0.00      LM0  C  
ATOM    312  CD  PRO M  37      31.095 133.652  88.091  1.00  0.00      LM0  C  
ATOM    313  N   HIS M  38      31.491 132.341  83.853  1.00  0.00      LM0  N  
ATOM    314  CA  HIS M  38      32.693 132.206  83.044  1.00  0.00      LM0  C  
ATOM    315  C   HIS M  38      32.666 133.398  82.129  1.00  0.00      LM0  C  
ATOM    316  O   HIS M  38      31.678 134.113  82.129  1.00  0.00      LM0  O  
ATOM    317  CB  HIS M  38      32.701 130.890  82.268  1.00  0.00      LM0  C  
ATOM    318  CG  HIS M  38      32.897 129.747  83.235  1.00  0.00      LM0  C  
ATOM    319  CD2 HIS M  38      31.918 128.916  83.785  1.00  0.00      LM0  C  
ATOM    320  ND1 HIS M  38      34.094 129.391  83.735  1.00  0.00      LM0  N  
ATOM    321  CE1 HIS M  38      33.877 128.348  84.596  1.00  0.00      LM0  C  
ATOM    322  NE2 HIS M  38      32.536 128.057  84.628  1.00  0.00      LM0  N  
ATOM    323  N   ASN M  39      33.729 133.598  81.356  1.00  0.00      LM0  N  
ATOM    324  CA  ASN M  39      33.598 134.515  80.226  1.00  0.00      LM0  C  
ATOM    325  C   ASN M  39      34.654 134.161  79.221  1.00  0.00      LM0  C  
ATOM    326  O   ASN M  39      35.587 133.434  79.536  1.00  0.00      LM0  O  
ATOM    327  CB  ASN M  39      33.600 136.016  80.592  1.00  0.00      LM0  C  
ATOM    328  CG  ASN M  39      34.932 136.519  81.104  1.00  0.00      LM0  C  
ATOM    329  ND2 ASN M  39      35.001 137.850  81.186  1.00  0.00      LM0  N  
ATOM    330  OD1 ASN M  39      35.834 135.755  81.421  1.00  0.00      LM0  O  
ATOM    331  N   ILE M  40      34.433 134.629  77.995  1.00  0.00      LM0  N  
ATOM    332  CA  ILE M  40      35.405 134.278  76.970  1.00  0.00      LM0  C  
ATOM    333  C   ILE M  40      35.899 135.550  76.322  1.00  0.00      LM0  C  
ATOM    334  O   ILE M  40      35.416 135.987  75.283  1.00  0.00      LM0  O  
ATOM    335  CB  ILE M  40      34.823 133.303  75.925  1.00  0.00      LM0  C  
ATOM    336  CG1 ILE M  40      34.093 132.106  76.553  1.00  0.00      LM0  C  
ATOM    337  CG2 ILE M  40      35.918 132.823  74.967  1.00  0.00      LM0  C  
ATOM    338  CD1 ILE M  40      35.013 131.132  77.298  1.00  0.00      LM0  C  
ATOM    339  N   VAL M  41      36.877 136.148  77.004  1.00  0.00      LM0  N  
ATOM    340  CA  VAL M  41      37.488 137.309  76.366  1.00  0.00      LM0  C  
ATOM    341  C   VAL M  41      38.549 136.809  75.413  1.00  0.00      LM0  C  
ATOM    342  O   VAL M  41      39.498 136.163  75.831  1.00  0.00      LM0  O  
ATOM    343  CB  VAL M  41      38.097 138.245  77.418  1.00  0.00      LM0  C  
ATOM    344  CG1 VAL M  41      38.673 139.515  76.783  1.00  0.00      LM0  C  
ATOM    345  CG2 VAL M  41      37.081 138.577  78.511  1.00  0.00      LM0  C  
ATOM    346  N   PHE M  42      38.343 137.075  74.121  1.00  0.00      LM0  N  
ATOM    347  CA  PHE M  42      39.409 136.636  73.229  1.00  0.00      LM0  C  
ATOM    348  C   PHE M  42      40.625 137.534  73.340  1.00  0.00      LM0  C  
ATOM    349  O   PHE M  42      40.563 138.629  73.886  1.00  0.00      LM0  O  
ATOM    350  CB  PHE M  42      38.907 136.524  71.790  1.00  0.00      LM0  C  
ATOM    351  CG  PHE M  42      38.152 135.232  71.583  1.00  0.00      LM0  C  
ATOM    352  CD1 PHE M  42      36.764 135.180  71.836  1.00  0.00      LM0  C  
ATOM    353  CD2 PHE M  42      38.853 134.096  71.122  1.00  0.00      LM0  C  
ATOM    354  CE1 PHE M  42      36.064 133.979  71.605  1.00  0.00      LM0  C  
ATOM    355  CE2 PHE M  42      38.154 132.895  70.895  1.00  0.00      LM0  C  
ATOM    356  CZ  PHE M  42      36.764 132.851  71.132  1.00  0.00      LM0  C  
ATOM    357  N   ASP M  43      41.731 136.995  72.834  1.00  0.00      LM0  N  
ATOM    358  CA  ASP M  43      42.990 137.710  72.992  1.00  0.00      LM0  C  
ATOM    359  C   ASP M  43      43.207 138.731  71.897  1.00  0.00      LM0  C  
ATOM    360  O   ASP M  43      42.557 138.704  70.854  1.00  0.00      LM0  O  
ATOM    361  CB  ASP M  43      44.131 136.696  73.010  1.00  0.00      LM0  C  
ATOM    362  CG  ASP M  43      45.154 137.035  74.069  1.00  0.00      LM0  C  
ATOM    363  OD1 ASP M  43      45.687 138.142  74.064  1.00  0.00      LM0  O  
ATOM    364  OD2 ASP M  43      45.411 136.185  74.916  1.00  0.00      LM0  O1-
ATOM    365  N   GLU M  44      44.162 139.626  72.164  1.00  0.00      LM0  N  
ATOM    366  CA  GLU M  44      44.660 140.386  71.024  1.00  0.00      LM0  C  
ATOM    367  C   GLU M  44      45.823 139.712  70.326  1.00  0.00      LM0  C  
ATOM    368  O   GLU M  44      46.003 139.868  69.122  1.00  0.00      LM0  O  
ATOM    369  CB  GLU M  44      45.025 141.824  71.381  1.00  0.00      LM0  C  
ATOM    370  CG  GLU M  44      43.794 142.715  71.554  1.00  0.00      LM0  C  
ATOM    371  CD  GLU M  44      44.218 144.167  71.453  1.00  0.00      LM0  C  
ATOM    372  OE1 GLU M  44      44.475 144.624  70.339  1.00  0.00      LM0  O  
ATOM    373  OE2 GLU M  44      44.287 144.837  72.482  1.00  0.00      LM0  O1-
ATOM    374  N   ASP M  45      46.595 138.953  71.119  1.00  0.00      LM0  N  
ATOM    375  CA  ASP M  45      47.642 138.168  70.469  1.00  0.00      LM0  C  
ATOM    376  C   ASP M  45      47.107 136.787  70.116  1.00  0.00      LM0  C  
ATOM    377  O   ASP M  45      45.960 136.469  70.412  1.00  0.00      LM0  O  
ATOM    378  CB  ASP M  45      48.904 138.135  71.353  1.00  0.00      LM0  C  
ATOM    379  CG  ASP M  45      50.089 137.541  70.601  1.00  0.00      LM0  C  
ATOM    380  OD1 ASP M  45      50.761 136.674  71.149  1.00  0.00      LM0  O  
ATOM    381  OD2 ASP M  45      50.282 137.877  69.432  1.00  0.00      LM0  O1-
ATOM    382  N   ALA M  46      47.947 135.978  69.441  1.00  0.00      LM0  N  
ATOM    383  CA  ALA M  46      47.614 134.577  69.169  1.00  0.00      LM0  C  
ATOM    384  C   ALA M  46      46.225 134.347  68.597  1.00  0.00      LM0  C  
ATOM    385  O   ALA M  46      45.492 133.437  68.969  1.00  0.00      LM0  O  
ATOM    386  CB  ALA M  46      47.810 133.725  70.426  1.00  0.00      LM0  C  
ATOM    387  N   ILE M  47      45.914 135.249  67.661  1.00  0.00      LM0  N  
ATOM    388  CA  ILE M  47      44.606 135.292  67.021  1.00  0.00      LM0  C  
ATOM    389  C   ILE M  47      44.874 135.857  65.627  1.00  0.00      LM0  C  
ATOM    390  O   ILE M  47      45.830 136.612  65.477  1.00  0.00      LM0  O  
ATOM    391  CB  ILE M  47      43.672 136.137  67.926  1.00  0.00      LM0  C  
ATOM    392  CG1 ILE M  47      42.202 135.750  67.794  1.00  0.00      LM0  C  
ATOM    393  CG2 ILE M  47      43.913 137.644  67.826  1.00  0.00      LM0  C  
ATOM    394  CD1 ILE M  47      41.319 136.370  68.875  1.00  0.00      LM0  C  
ATOM    395  N   PRO M  48      44.095 135.457  64.585  1.00  0.00      LM0  N  
ATOM    396  CA  PRO M  48      44.439 135.880  63.217  1.00  0.00      LM0  C  
ATOM    397  C   PRO M  48      44.731 137.364  63.038  1.00  0.00      LM0  C  
ATOM    398  O   PRO M  48      43.859 138.212  63.163  1.00  0.00      LM0  O  
ATOM    399  CB  PRO M  48      43.242 135.390  62.398  1.00  0.00      LM0  C  
ATOM    400  CG  PRO M  48      42.749 134.158  63.150  1.00  0.00      LM0  C  
ATOM    401  CD  PRO M  48      42.941 134.564  64.603  1.00  0.00      LM0  C  
ATOM    402  N   SER M  49      46.018 137.627  62.763  1.00  0.00      LM0  N  
ATOM    403  CA  SER M  49      46.484 138.998  62.533  1.00  0.00      LM0  C  
ATOM    404  C   SER M  49      46.309 139.996  63.674  1.00  0.00      LM0  C  
ATOM    405  O   SER M  49      46.306 141.205  63.476  1.00  0.00      LM0  O  
ATOM    406  CB  SER M  49      45.909 139.536  61.219  1.00  0.00      LM0  C  
ATOM    407  OG  SER M  49      46.015 138.515  60.214  1.00  0.00      LM0  O  
ATOM    408  N   GLY M  50      46.201 139.431  64.887  1.00  0.00      LM0  N  
ATOM    409  CA  GLY M  50      46.018 140.296  66.047  1.00  0.00      LM0  C  
ATOM    410  C   GLY M  50      44.607 140.843  66.167  1.00  0.00      LM0  C  
ATOM    411  O   GLY M  50      43.789 140.699  65.264  1.00  0.00      LM0  O  
ATOM    412  N   VAL M  51      44.372 141.489  67.327  1.00  0.00      LM0  N  
ATOM    413  CA  VAL M  51      43.274 142.446  67.554  1.00  0.00      LM0  C  
ATOM    414  C   VAL M  51      41.826 141.933  67.581  1.00  0.00      LM0  C  
ATOM    415  O   VAL M  51      40.968 142.451  68.283  1.00  0.00      LM0  O  
ATOM    416  CB  VAL M  51      43.434 143.679  66.629  1.00  0.00      LM0  C  
ATOM    417  CG1 VAL M  51      42.429 144.801  66.916  1.00  0.00      LM0  C  
ATOM    418  CG2 VAL M  51      44.861 144.232  66.708  1.00  0.00      LM0  C  
ATOM    419  N   ASN M  52      41.553 140.884  66.793  1.00  0.00      LM0  N  
ATOM    420  CA  ASN M  52      40.157 140.552  66.485  1.00  0.00      LM0  C  
ATOM    421  C   ASN M  52      39.273 139.969  67.580  1.00  0.00      LM0  C  
ATOM    422  O   ASN M  52      38.178 139.492  67.314  1.00  0.00      LM0  O  
ATOM    423  CB  ASN M  52      40.056 139.720  65.198  1.00  0.00      LM0  C  
ATOM    424  CG  ASN M  52      40.622 138.327  65.390  1.00  0.00      LM0  C  
ATOM    425  ND2 ASN M  52      41.882 138.203  64.984  1.00  0.00      LM0  N  
ATOM    426  OD1 ASN M  52      39.980 137.403  65.865  1.00  0.00      LM0  O  
ATOM    427  N   ALA M  53      39.764 140.071  68.828  1.00  0.00      LM0  N  
ATOM    428  CA  ALA M  53      38.941 139.761  69.997  1.00  0.00      LM0  C  
ATOM    429  C   ALA M  53      37.525 140.307  69.918  1.00  0.00      LM0  C  
ATOM    430  O   ALA M  53      36.551 139.581  70.084  1.00  0.00      LM0  O  
ATOM    431  CB  ALA M  53      39.600 140.324  71.256  1.00  0.00      LM0  C  
ATOM    432  N   ASP M  54      37.492 141.621  69.622  1.00  0.00      LM0  N  
ATOM    433  CA  ASP M  54      36.287 142.412  69.331  1.00  0.00      LM0  C  
ATOM    434  C   ASP M  54      34.941 141.660  69.296  1.00  0.00      LM0  C  
ATOM    435  O   ASP M  54      34.441 141.210  70.324  1.00  0.00      LM0  O  
ATOM    436  CB  ASP M  54      36.636 143.253  68.086  1.00  0.00      LM0  C  
ATOM    437  CG  ASP M  54      35.515 144.188  67.675  1.00  0.00      LM0  C  
ATOM    438  OD1 ASP M  54      35.219 145.122  68.412  1.00  0.00      LM0  O  
ATOM    439  OD2 ASP M  54      34.929 143.952  66.620  1.00  0.00      LM0  O1-
ATOM    440  N   ALA M  55      34.384 141.485  68.084  1.00  0.00      LM0  N  
ATOM    441  CA  ALA M  55      33.050 140.898  67.986  1.00  0.00      LM0  C  
ATOM    442  C   ALA M  55      32.897 139.450  68.423  1.00  0.00      LM0  C  
ATOM    443  O   ALA M  55      31.790 138.938  68.531  1.00  0.00      LM0  O  
ATOM    444  CB  ALA M  55      32.527 141.026  66.555  1.00  0.00      LM0  C  
ATOM    445  N   ILE M  56      34.040 138.785  68.645  1.00  0.00      LM0  N  
ATOM    446  CA  ILE M  56      33.880 137.400  69.076  1.00  0.00      LM0  C  
ATOM    447  C   ILE M  56      33.959 137.187  70.579  1.00  0.00      LM0  C  
ATOM    448  O   ILE M  56      33.798 136.075  71.073  1.00  0.00      LM0  O  
ATOM    449  CB  ILE M  56      34.831 136.458  68.319  1.00  0.00      LM0  C  
ATOM    450  CG1 ILE M  56      36.306 136.819  68.520  1.00  0.00      LM0  C  
ATOM    451  CG2 ILE M  56      34.442 136.400  66.839  1.00  0.00      LM0  C  
ATOM    452  CD1 ILE M  56      37.273 135.842  67.850  1.00  0.00      LM0  C  
ATOM    453  N   SER M  57      34.217 138.283  71.302  1.00  0.00      LM0  N  
ATOM    454  CA  SER M  57      34.308 138.077  72.742  1.00  0.00      LM0  C  
ATOM    455  C   SER M  57      32.987 138.075  73.480  1.00  0.00      LM0  C  
ATOM    456  O   SER M  57      32.063 138.822  73.196  1.00  0.00      LM0  O  
ATOM    457  CB  SER M  57      35.265 139.092  73.356  1.00  0.00      LM0  C  
ATOM    458  OG  SER M  57      36.552 138.916  72.757  1.00  0.00      LM0  O  
ATOM    459  N   ARG M  58      32.961 137.199  74.488  1.00  0.00      LM0  N  
ATOM    460  CA  ARG M  58      32.019 137.443  75.570  1.00  0.00      LM0  C  
ATOM    461  C   ARG M  58      32.781 137.941  76.772  1.00  0.00      LM0  C  
ATOM    462  O   ARG M  58      33.228 137.171  77.615  1.00  0.00      LM0  O  
ATOM    463  CB  ARG M  58      31.226 136.186  75.917  1.00  0.00      LM0  C  
ATOM    464  CG  ARG M  58      29.926 136.083  75.120  1.00  0.00      LM0  C  
ATOM    465  CD  ARG M  58      28.864 137.127  75.512  1.00  0.00      LM0  C  
ATOM    466  NE  ARG M  58      28.367 136.945  76.881  1.00  0.00      LM0  N  
ATOM    467  CZ  ARG M  58      27.470 135.983  77.195  1.00  0.00      LM0  C  
ATOM    468  NH1 ARG M  58      26.974 135.198  76.247  1.00  0.00      LM0  N1+
ATOM    469  NH2 ARG M  58      27.078 135.788  78.449  1.00  0.00      LM0  N  
ATOM    470  N   ASP M  59      32.924 139.268  76.783  1.00  0.00      LM0  N  
ATOM    471  CA  ASP M  59      33.455 139.928  77.972  1.00  0.00      LM0  C  
ATOM    472  C   ASP M  59      32.432 139.912  79.097  1.00  0.00      LM0  C  
ATOM    473  O   ASP M  59      32.696 139.439  80.199  1.00  0.00      LM0  O  
ATOM    474  CB  ASP M  59      33.960 141.342  77.623  1.00  0.00      LM0  C  
ATOM    475  CG  ASP M  59      32.848 142.258  77.123  1.00  0.00      LM0  C  
ATOM    476  OD1 ASP M  59      32.081 141.851  76.250  1.00  0.00      LM0  O  
ATOM    477  OD2 ASP M  59      32.725 143.359  77.645  1.00  0.00      LM0  O1-
ATOM    478  N   ASP M  60      31.212 140.347  78.719  1.00  0.00      LM0  N  
ATOM    479  CA  ASP M  60      30.035 140.093  79.551  1.00  0.00      LM0  C  
ATOM    480  C   ASP M  60      29.933 138.618  79.884  1.00  0.00      LM0  C  
ATOM    481  O   ASP M  60      30.011 137.747  79.018  1.00  0.00      LM0  O  
ATOM    482  CB  ASP M  60      28.759 140.573  78.847  1.00  0.00      LM0  C  
ATOM    483  CG  ASP M  60      27.569 140.534  79.794  1.00  0.00      LM0  C  
ATOM    484  OD1 ASP M  60      27.165 141.583  80.285  1.00  0.00      LM0  O  
ATOM    485  OD2 ASP M  60      27.047 139.456  80.074  1.00  0.00      LM0  O1-
ATOM    486  N   TYR M  61      29.827 138.373  81.189  1.00  0.00      LM0  N  
ATOM    487  CA  TYR M  61      30.041 137.000  81.612  1.00  0.00      LM0  C  
ATOM    488  C   TYR M  61      28.915 136.068  81.181  1.00  0.00      LM0  C  
ATOM    489  O   TYR M  61      27.759 136.443  81.008  1.00  0.00      LM0  O  
ATOM    490  CB  TYR M  61      30.315 136.962  83.123  1.00  0.00      LM0  C  
ATOM    491  CG  TYR M  61      31.650 137.573  83.514  1.00  0.00      LM0  C  
ATOM    492  CD1 TYR M  61      31.886 138.957  83.361  1.00  0.00      LM0  C  
ATOM    493  CD2 TYR M  61      32.632 136.720  84.056  1.00  0.00      LM0  C  
ATOM    494  CE1 TYR M  61      33.120 139.498  83.765  1.00  0.00      LM0  C  
ATOM    495  CE2 TYR M  61      33.860 137.259  84.472  1.00  0.00      LM0  C  
ATOM    496  CZ  TYR M  61      34.088 138.641  84.328  1.00  0.00      LM0  C  
ATOM    497  OH  TYR M  61      35.288 139.156  84.772  1.00  0.00      LM0  O  
ATOM    498  N   LEU M  62      29.327 134.816  80.962  1.00  0.00      LM0  N  
ATOM    499  CA  LEU M  62      28.390 133.720  80.732  1.00  0.00      LM0  C  
ATOM    500  C   LEU M  62      27.562 133.465  81.972  1.00  0.00      LM0  C  
ATOM    501  O   LEU M  62      27.993 132.813  82.919  1.00  0.00      LM0  O  
ATOM    502  CB  LEU M  62      29.125 132.437  80.337  1.00  0.00      LM0  C  
ATOM    503  CG  LEU M  62      29.489 132.281  78.856  1.00  0.00      LM0  C  
ATOM    504  CD1 LEU M  62      30.592 133.227  78.384  1.00  0.00      LM0  C  
ATOM    505  CD2 LEU M  62      29.818 130.825  78.536  1.00  0.00      LM0  C  
ATOM    506  N   ASN M  63      26.363 134.051  81.929  1.00  0.00      LM0  N  
ATOM    507  CA  ASN M  63      25.619 134.180  83.175  1.00  0.00      LM0  C  
ATOM    508  C   ASN M  63      24.292 133.460  83.218  1.00  0.00      LM0  C  
ATOM    509  O   ASN M  63      23.570 133.499  84.208  1.00  0.00      LM0  O  
ATOM    510  CB  ASN M  63      25.470 135.648  83.581  1.00  0.00      LM0  C  
ATOM    511  CG  ASN M  63      26.814 136.180  84.039  1.00  0.00      LM0  C  
ATOM    512  ND2 ASN M  63      26.808 137.477  84.337  1.00  0.00      LM0  N  
ATOM    513  OD1 ASN M  63      27.807 135.472  84.121  1.00  0.00      LM0  O  
ATOM    514  N   ALA M  64      23.995 132.752  82.121  1.00  0.00      LM0  N  
ATOM    515  CA  ALA M  64      22.900 131.798  82.270  1.00  0.00      LM0  C  
ATOM    516  C   ALA M  64      23.408 130.462  82.805  1.00  0.00      LM0  C  
ATOM    517  O   ALA M  64      24.547 130.065  82.570  1.00  0.00      LM0  O  
ATOM    518  CB  ALA M  64      22.181 131.604  80.929  1.00  0.00      LM0  C  
ATOM    519  N   PRO M  65      22.530 129.747  83.552  1.00  0.00      LM0  N  
ATOM    520  CA  PRO M  65      22.907 128.390  83.967  1.00  0.00      LM0  C  
ATOM    521  C   PRO M  65      23.052 127.501  82.744  1.00  0.00      LM0  C  
ATOM    522  O   PRO M  65      22.167 127.433  81.900  1.00  0.00      LM0  O  
ATOM    523  CB  PRO M  65      21.743 127.989  84.881  1.00  0.00      LM0  C  
ATOM    524  CG  PRO M  65      20.549 128.791  84.367  1.00  0.00      LM0  C  
ATOM    525  CD  PRO M  65      21.190 130.122  83.991  1.00  0.00      LM0  C  
ATOM    526  N   GLY M  66      24.235 126.879  82.660  1.00  0.00      LM0  N  
ATOM    527  CA  GLY M  66      24.517 126.107  81.449  1.00  0.00      LM0  C  
ATOM    528  C   GLY M  66      24.674 126.934  80.178  1.00  0.00      LM0  C  
ATOM    529  O   GLY M  66      24.543 126.437  79.065  1.00  0.00      LM0  O  
ATOM    530  N   GLU M  67      24.980 128.234  80.381  1.00  0.00      LM0  N  
ATOM    531  CA  GLU M  67      25.196 129.068  79.198  1.00  0.00      LM0  C  
ATOM    532  C   GLU M  67      26.286 128.517  78.310  1.00  0.00      LM0  C  
ATOM    533  O   GLU M  67      27.406 128.260  78.734  1.00  0.00      LM0  O  
ATOM    534  CB  GLU M  67      25.522 130.523  79.537  1.00  0.00      LM0  C  
ATOM    535  CG  GLU M  67      24.980 131.467  78.459  1.00  0.00      LM0  C  
ATOM    536  CD  GLU M  67      25.616 132.836  78.561  1.00  0.00      LM0  C  
ATOM    537  OE1 GLU M  67      25.215 133.655  79.381  1.00  0.00      LM0  O  
ATOM    538  OE2 GLU M  67      26.519 133.103  77.787  1.00  0.00      LM0  O1-
ATOM    539  N   THR M  68      25.869 128.297  77.069  1.00  0.00      LM0  N  
ATOM    540  CA  THR M  68      26.829 127.712  76.159  1.00  0.00      LM0  C  
ATOM    541  C   THR M  68      27.211 128.704  75.085  1.00  0.00      LM0  C  
ATOM    542  O   THR M  68      26.452 129.021  74.176  1.00  0.00      LM0  O  
ATOM    543  CB  THR M  68      26.251 126.407  75.611  1.00  0.00      LM0  C  
ATOM    544  CG2 THR M  68      27.186 125.726  74.610  1.00  0.00      LM0  C  
ATOM    545  OG1 THR M  68      25.957 125.516  76.700  1.00  0.00      LM0  O  
ATOM    546  N   TYR M  69      28.439 129.205  75.239  1.00  0.00      LM0  N  
ATOM    547  CA  TYR M  69      28.958 130.037  74.164  1.00  0.00      LM0  C  
ATOM    548  C   TYR M  69      29.464 129.198  73.006  1.00  0.00      LM0  C  
ATOM    549  O   TYR M  69      30.644 128.904  72.869  1.00  0.00      LM0  O  
ATOM    550  CB  TYR M  69      30.018 131.014  74.696  1.00  0.00      LM0  C  
ATOM    551  CG  TYR M  69      30.373 132.066  73.664  1.00  0.00      LM0  C  
ATOM    552  CD1 TYR M  69      29.343 132.738  72.973  1.00  0.00      LM0  C  
ATOM    553  CD2 TYR M  69      31.734 132.345  73.423  1.00  0.00      LM0  C  
ATOM    554  CE1 TYR M  69      29.681 133.688  71.998  1.00  0.00      LM0  C  
ATOM    555  CE2 TYR M  69      32.074 133.306  72.456  1.00  0.00      LM0  C  
ATOM    556  CZ  TYR M  69      31.040 133.953  71.747  1.00  0.00      LM0  C  
ATOM    557  OH  TYR M  69      31.353 134.872  70.771  1.00  0.00      LM0  O  
ATOM    558  N   SER M  70      28.489 128.822  72.176  1.00  0.00      LM0  N  
ATOM    559  CA  SER M  70      28.812 128.103  70.951  1.00  0.00      LM0  C  
ATOM    560  C   SER M  70      29.385 128.987  69.856  1.00  0.00      LM0  C  
ATOM    561  O   SER M  70      28.698 129.424  68.940  1.00  0.00      LM0  O  
ATOM    562  CB  SER M  70      27.562 127.374  70.467  1.00  0.00      LM0  C  
ATOM    563  OG  SER M  70      27.134 126.463  71.482  1.00  0.00      LM0  O  
ATOM    564  N   VAL M  71      30.690 129.242  69.984  1.00  0.00      LM0  N  
ATOM    565  CA  VAL M  71      31.277 130.069  68.937  1.00  0.00      LM0  C  
ATOM    566  C   VAL M  71      31.773 129.262  67.741  1.00  0.00      LM0  C  
ATOM    567  O   VAL M  71      32.673 128.436  67.834  1.00  0.00      LM0  O  
ATOM    568  CB  VAL M  71      32.340 131.012  69.536  1.00  0.00      LM0  C  
ATOM    569  CG1 VAL M  71      33.523 130.276  70.174  1.00  0.00      LM0  C  
ATOM    570  CG2 VAL M  71      32.767 132.085  68.531  1.00  0.00      LM0  C  
ATOM    571  N   LYS M  72      31.129 129.525  66.595  1.00  0.00      LM0  N  
ATOM    572  CA  LYS M  72      31.735 128.979  65.381  1.00  0.00      LM0  C  
ATOM    573  C   LYS M  72      32.840 129.883  64.889  1.00  0.00      LM0  C  
ATOM    574  O   LYS M  72      32.659 131.088  64.773  1.00  0.00      LM0  O  
ATOM    575  CB  LYS M  72      30.712 128.761  64.262  1.00  0.00      LM0  C  
ATOM    576  CG  LYS M  72      29.869 127.506  64.480  1.00  0.00      LM0  C  
ATOM    577  CD  LYS M  72      29.052 127.076  63.258  1.00  0.00      LM0  C  
ATOM    578  CE  LYS M  72      28.442 125.672  63.398  1.00  0.00      LM0  C  
ATOM    579  NZ  LYS M  72      29.508 124.681  63.594  1.00  0.00      LM0  N1+
ATOM    580  N   LEU M  73      33.994 129.263  64.631  1.00  0.00      LM0  N  
ATOM    581  CA  LEU M  73      35.081 130.118  64.166  1.00  0.00      LM0  C  
ATOM    582  C   LEU M  73      35.465 129.835  62.736  1.00  0.00      LM0  C  
ATOM    583  O   LEU M  73      35.161 128.787  62.181  1.00  0.00      LM0  O  
ATOM    584  CB  LEU M  73      36.279 130.046  65.110  1.00  0.00      LM0  C  
ATOM    585  CG  LEU M  73      36.007 130.782  66.422  1.00  0.00      LM0  C  
ATOM    586  CD1 LEU M  73      37.093 130.515  67.457  1.00  0.00      LM0  C  
ATOM    587  CD2 LEU M  73      35.796 132.282  66.200  1.00  0.00      LM0  C  
ATOM    588  N   THR M  74      36.108 130.843  62.142  1.00  0.00      LM0  N  
ATOM    589  CA  THR M  74      36.268 130.759  60.696  1.00  0.00      LM0  C  
ATOM    590  C   THR M  74      37.707 130.854  60.231  1.00  0.00      LM0  C  
ATOM    591  O   THR M  74      38.244 129.957  59.590  1.00  0.00      LM0  O  
ATOM    592  CB  THR M  74      35.406 131.846  60.058  1.00  0.00      LM0  C  
ATOM    593  CG2 THR M  74      33.928 131.448  59.999  1.00  0.00      LM0  C  
ATOM    594  OG1 THR M  74      35.561 133.062  60.807  1.00  0.00      LM0  O  
ATOM    595  N   ALA M  75      38.320 131.998  60.569  1.00  0.00      LM0  N  
ATOM    596  CA  ALA M  75      39.683 132.199  60.084  1.00  0.00      LM0  C  
ATOM    597  C   ALA M  75      40.660 131.233  60.723  1.00  0.00      LM0  C  
ATOM    598  O   ALA M  75      40.564 130.920  61.903  1.00  0.00      LM0  O  
ATOM    599  CB  ALA M  75      40.138 133.635  60.345  1.00  0.00      LM0  C  
ATOM    600  N   ALA M  76      41.578 130.749  59.879  1.00  0.00      LM0  N  
ATOM    601  CA  ALA M  76      42.535 129.788  60.415  1.00  0.00      LM0  C  
ATOM    602  C   ALA M  76      43.594 130.460  61.264  1.00  0.00      LM0  C  
ATOM    603  O   ALA M  76      43.866 131.647  61.122  1.00  0.00      LM0  O  
ATOM    604  CB  ALA M  76      43.206 129.014  59.279  1.00  0.00      LM0  C  
ATOM    605  N   GLY M  77      44.178 129.645  62.144  1.00  0.00      LM0  N  
ATOM    606  CA  GLY M  77      45.161 130.209  63.058  1.00  0.00      LM0  C  
ATOM    607  C   GLY M  77      44.747 129.938  64.483  1.00  0.00      LM0  C  
ATOM    608  O   GLY M  77      43.785 129.225  64.740  1.00  0.00      LM0  O  
ATOM    609  N   GLU M  78      45.524 130.516  65.402  1.00  0.00      LM0  N  
ATOM    610  CA  GLU M  78      45.115 130.340  66.791  1.00  0.00      LM0  C  
ATOM    611  C   GLU M  78      44.094 131.378  67.203  1.00  0.00      LM0  C  
ATOM    612  O   GLU M  78      43.894 132.371  66.517  1.00  0.00      LM0  O  
ATOM    613  CB  GLU M  78      46.313 130.416  67.727  1.00  0.00      LM0  C  
ATOM    614  CG  GLU M  78      47.396 129.357  67.519  1.00  0.00      LM0  C  
ATOM    615  CD  GLU M  78      48.364 129.467  68.679  1.00  0.00      LM0  C  
ATOM    616  OE1 GLU M  78      48.924 130.538  68.898  1.00  0.00      LM0  O  
ATOM    617  OE2 GLU M  78      48.493 128.520  69.450  1.00  0.00      LM0  O1-
ATOM    618  N   TYR M  79      43.475 131.097  68.352  1.00  0.00      LM0  N  
ATOM    619  CA  TYR M  79      42.594 132.045  69.023  1.00  0.00      LM0  C  
ATOM    620  C   TYR M  79      42.877 131.937  70.504  1.00  0.00      LM0  C  
ATOM    621  O   TYR M  79      42.472 130.978  71.155  1.00  0.00      LM0  O  
ATOM    622  CB  TYR M  79      41.111 131.717  68.800  1.00  0.00      LM0  C  
ATOM    623  CG  TYR M  79      40.638 131.985  67.389  1.00  0.00      LM0  C  
ATOM    624  CD1 TYR M  79      40.976 131.083  66.361  1.00  0.00      LM0  C  
ATOM    625  CD2 TYR M  79      39.839 133.121  67.144  1.00  0.00      LM0  C  
ATOM    626  CE1 TYR M  79      40.484 131.309  65.068  1.00  0.00      LM0  C  
ATOM    627  CE2 TYR M  79      39.333 133.339  65.850  1.00  0.00      LM0  C  
ATOM    628  CZ  TYR M  79      39.642 132.413  64.834  1.00  0.00      LM0  C  
ATOM    629  OH  TYR M  79      39.100 132.573  63.573  1.00  0.00      LM0  O  
ATOM    630  N   GLY M  80      43.607 132.934  71.013  1.00  0.00      LM0  N  
ATOM    631  CA  GLY M  80      43.779 132.963  72.463  1.00  0.00      LM0  C  
ATOM    632  C   GLY M  80      42.528 133.470  73.147  1.00  0.00      LM0  C  
ATOM    633  O   GLY M  80      41.744 134.202  72.552  1.00  0.00      LM0  O  
ATOM    634  N   TYR M  81      42.370 133.038  74.407  1.00  0.00      LM0  N  
ATOM    635  CA  TYR M  81      41.263 133.563  75.206  1.00  0.00      LM0  C  
ATOM    636  C   TYR M  81      41.466 133.375  76.692  1.00  0.00      LM0  C  
ATOM    637  O   TYR M  81      42.026 132.389  77.161  1.00  0.00      LM0  O  
ATOM    638  CB  TYR M  81      39.888 133.004  74.779  1.00  0.00      LM0  C  
ATOM    639  CG  TYR M  81      39.887 131.496  74.703  1.00  0.00      LM0  C  
ATOM    640  CD1 TYR M  81      40.355 130.886  73.525  1.00  0.00      LM0  C  
ATOM    641  CD2 TYR M  81      39.426 130.742  75.801  1.00  0.00      LM0  C  
ATOM    642  CE1 TYR M  81      40.409 129.490  73.464  1.00  0.00      LM0  C  
ATOM    643  CE2 TYR M  81      39.468 129.339  75.727  1.00  0.00      LM0  C  
ATOM    644  CZ  TYR M  81      39.973 128.730  74.563  1.00  0.00      LM0  C  
ATOM    645  OH  TYR M  81      40.060 127.355  74.483  1.00  0.00      LM0  O  
ATOM    646  N   TYR M  82      40.971 134.381  77.408  1.00  0.00      LM0  N  
ATOM    647  CA  TYR M  82      40.957 134.360  78.862  1.00  0.00      LM0  C  
ATOM    648  C   TYR M  82      39.571 133.995  79.346  1.00  0.00      LM0  C  
ATOM    649  O   TYR M  82      38.573 134.484  78.827  1.00  0.00      LM0  O  
ATOM    650  CB  TYR M  82      41.289 135.749  79.426  1.00  0.00      LM0  C  
ATOM    651  CG  TYR M  82      42.512 136.364  78.782  1.00  0.00      LM0  C  
ATOM    652  CD1 TYR M  82      42.350 137.195  77.652  1.00  0.00      LM0  C  
ATOM    653  CD2 TYR M  82      43.781 136.102  79.334  1.00  0.00      LM0  C  
ATOM    654  CE1 TYR M  82      43.485 137.770  77.058  1.00  0.00      LM0  C  
ATOM    655  CE2 TYR M  82      44.916 136.679  78.742  1.00  0.00      LM0  C  
ATOM    656  CZ  TYR M  82      44.755 137.503  77.610  1.00  0.00      LM0  C  
ATOM    657  OH  TYR M  82      45.876 138.059  77.033  1.00  0.00      LM0  O  
ATOM    658  N   CYS M  83      39.551 133.157  80.387  1.00  0.00      LM0  N  
ATOM    659  CA  CYS M  83      38.316 133.112  81.162  1.00  0.00      LM0  C  
ATOM    660  C   CYS M  83      38.562 133.675  82.536  1.00  0.00      LM0  C  
ATOM    661  O   CYS M  83      39.067 133.026  83.449  1.00  0.00      LM0  O  
ATOM    662  CB  CYS M  83      37.739 131.705  81.246  1.00  0.00      LM0  C  
ATOM    663  SG  CYS M  83      36.198 131.568  82.195  1.00  0.00      LM0  S  
ATOM    664  N   GLU M  84      38.192 134.952  82.628  1.00  0.00      LM0  N  
ATOM    665  CA  GLU M  84      38.470 135.725  83.838  1.00  0.00      LM0  C  
ATOM    666  C   GLU M  84      38.229 135.101  85.208  1.00  0.00      LM0  C  
ATOM    667  O   GLU M  84      39.114 135.194  86.052  1.00  0.00      LM0  O  
ATOM    668  CB  GLU M  84      37.921 137.143  83.737  1.00  0.00      LM0  C  
ATOM    669  CG  GLU M  84      38.354 137.758  82.411  1.00  0.00      LM0  C  
ATOM    670  CD  GLU M  84      38.155 139.245  82.463  1.00  0.00      LM0  C  
ATOM    671  OE1 GLU M  84      37.006 139.683  82.490  1.00  0.00      LM0  O  
ATOM    672  OE2 GLU M  84      39.162 139.950  82.479  1.00  0.00      LM0  O1-
ATOM    673  N   PRO M  85      37.070 134.410  85.418  1.00  0.00      LM0  N  
ATOM    674  CA  PRO M  85      36.876 133.643  86.658  1.00  0.00      LM0  C  
ATOM    675  C   PRO M  85      38.067 132.926  87.257  1.00  0.00      LM0  C  
ATOM    676  O   PRO M  85      38.280 132.961  88.461  1.00  0.00      LM0  O  
ATOM    677  CB  PRO M  85      35.711 132.720  86.311  1.00  0.00      LM0  C  
ATOM    678  CG  PRO M  85      34.861 133.603  85.413  1.00  0.00      LM0  C  
ATOM    679  CD  PRO M  85      35.890 134.315  84.561  1.00  0.00      LM0  C  
ATOM    680  N   HIS M  86      38.843 132.270  86.379  1.00  0.00      LM0  N  
ATOM    681  CA  HIS M  86      40.033 131.641  86.948  1.00  0.00      LM0  C  
ATOM    682  C   HIS M  86      41.305 132.037  86.216  1.00  0.00      LM0  C  
ATOM    683  O   HIS M  86      42.309 131.335  86.219  1.00  0.00      LM0  O  
ATOM    684  CB  HIS M  86      39.876 130.110  87.048  1.00  0.00      LM0  C  
ATOM    685  CG  HIS M  86      38.494 129.752  87.550  1.00  0.00      LM0  C  
ATOM    686  CD2 HIS M  86      37.962 129.933  88.830  1.00  0.00      LM0  C  
ATOM    687  ND1 HIS M  86      37.538 129.232  86.760  1.00  0.00      LM0  N  
ATOM    688  CE1 HIS M  86      36.406 129.096  87.515  1.00  0.00      LM0  C  
ATOM    689  NE2 HIS M  86      36.670 129.526  88.789  1.00  0.00      LM0  N  
ATOM    690  N   GLN M  87      41.215 133.214  85.567  1.00  0.00      LM0  N  
ATOM    691  CA  GLN M  87      42.245 133.714  84.648  1.00  0.00      LM0  C  
ATOM    692  C   GLN M  87      43.672 133.510  85.136  1.00  0.00      LM0  C  
ATOM    693  O   GLN M  87      44.420 132.682  84.631  1.00  0.00      LM0  O  
ATOM    694  CB  GLN M  87      41.952 135.191  84.380  1.00  0.00      LM0  C  
ATOM    695  CG  GLN M  87      42.662 135.916  83.235  1.00  0.00      LM0  C  
ATOM    696  CD  GLN M  87      42.385 137.393  83.445  1.00  0.00      LM0  C  
ATOM    697  NE2 GLN M  87      41.626 137.970  82.508  1.00  0.00      LM0  N  
ATOM    698  OE1 GLN M  87      42.763 137.956  84.462  1.00  0.00      LM0  O  
ATOM    699  N   GLY M  88      43.994 134.280  86.189  1.00  0.00      LM0  N  
ATOM    700  CA  GLY M  88      45.343 134.201  86.750  1.00  0.00      LM0  C  
ATOM    701  C   GLY M  88      45.700 132.873  87.399  1.00  0.00      LM0  C  
ATOM    702  O   GLY M  88      46.860 132.526  87.557  1.00  0.00      LM0  O  
ATOM    703  N   ALA M  89      44.640 132.136  87.768  1.00  0.00      LM0  N  
ATOM    704  CA  ALA M  89      44.900 130.814  88.332  1.00  0.00      LM0  C  
ATOM    705  C   ALA M  89      45.265 129.764  87.293  1.00  0.00      LM0  C  
ATOM    706  O   ALA M  89      45.751 128.689  87.614  1.00  0.00      LM0  O  
ATOM    707  CB  ALA M  89      43.692 130.328  89.137  1.00  0.00      LM0  C  
ATOM    708  N   GLY M  90      45.012 130.123  86.024  1.00  0.00      LM0  N  
ATOM    709  CA  GLY M  90      45.418 129.189  84.982  1.00  0.00      LM0  C  
ATOM    710  C   GLY M  90      44.476 129.099  83.797  1.00  0.00      LM0  C  
ATOM    711  O   GLY M  90      44.800 128.491  82.779  1.00  0.00      LM0  O  
ATOM    712  N   MET M  91      43.298 129.726  83.954  1.00  0.00      LM0  N  
ATOM    713  CA  MET M  91      42.268 129.582  82.925  1.00  0.00      LM0  C  
ATOM    714  C   MET M  91      42.404 130.503  81.719  1.00  0.00      LM0  C  
ATOM    715  O   MET M  91      41.597 131.392  81.464  1.00  0.00      LM0  O  
ATOM    716  CB  MET M  91      40.880 129.689  83.559  1.00  0.00      LM0  C  
ATOM    717  CG  MET M  91      39.771 128.972  82.791  1.00  0.00      LM0  C  
ATOM    718  SD  MET M  91      38.159 129.131  83.576  1.00  0.00      LM0  S  
ATOM    719  CE  MET M  91      37.251 127.988  82.523  1.00  0.00      LM0  C  
ATOM    720  N   VAL M  92      43.468 130.220  80.968  1.00  0.00      LM0  N  
ATOM    721  CA  VAL M  92      43.564 130.747  79.611  1.00  0.00      LM0  C  
ATOM    722  C   VAL M  92      43.497 129.557  78.674  1.00  0.00      LM0  C  
ATOM    723  O   VAL M  92      43.690 128.432  79.117  1.00  0.00      LM0  O  
ATOM    724  CB  VAL M  92      44.863 131.545  79.428  1.00  0.00      LM0  C  
ATOM    725  CG1 VAL M  92      44.825 132.813  80.282  1.00  0.00      LM0  C  
ATOM    726  CG2 VAL M  92      46.116 130.709  79.718  1.00  0.00      LM0  C  
ATOM    727  N   GLY M  93      43.205 129.813  77.400  1.00  0.00      LM0  N  
ATOM    728  CA  GLY M  93      43.057 128.652  76.530  1.00  0.00      LM0  C  
ATOM    729  C   GLY M  93      43.375 128.981  75.094  1.00  0.00      LM0  C  
ATOM    730  O   GLY M  93      43.622 130.133  74.746  1.00  0.00      LM0  O  
ATOM    731  N   LYS M  94      43.364 127.917  74.282  1.00  0.00      LM0  N  
ATOM    732  CA  LYS M  94      43.710 128.125  72.883  1.00  0.00      LM0  C  
ATOM    733  C   LYS M  94      42.839 127.332  71.929  1.00  0.00      LM0  C  
ATOM    734  O   LYS M  94      42.856 126.108  71.897  1.00  0.00      LM0  O  
ATOM    735  CB  LYS M  94      45.190 127.803  72.648  1.00  0.00      LM0  C  
ATOM    736  CG  LYS M  94      45.710 128.400  71.340  1.00  0.00      LM0  C  
ATOM    737  CD  LYS M  94      45.790 129.926  71.398  1.00  0.00      LM0  C  
ATOM    738  CE  LYS M  94      47.003 130.458  72.167  1.00  0.00      LM0  C  
ATOM    739  NZ  LYS M  94      48.212 130.290  71.351  1.00  0.00      LM0  N1+
ATOM    740  N   ILE M  95      42.090 128.080  71.118  1.00  0.00      LM0  N  
ATOM    741  CA  ILE M  95      41.471 127.403  69.983  1.00  0.00      LM0  C  
ATOM    742  C   ILE M  95      42.459 127.413  68.834  1.00  0.00      LM0  C  
ATOM    743  O   ILE M  95      43.141 128.402  68.609  1.00  0.00      LM0  O  
ATOM    744  CB  ILE M  95      40.166 128.121  69.613  1.00  0.00      LM0  C  
ATOM    745  CG1 ILE M  95      39.181 128.036  70.775  1.00  0.00      LM0  C  
ATOM    746  CG2 ILE M  95      39.527 127.611  68.320  1.00  0.00      LM0  C  
ATOM    747  CD1 ILE M  95      38.101 129.116  70.719  1.00  0.00      LM0  C  
ATOM    748  N   ILE M  96      42.528 126.285  68.126  1.00  0.00      LM0  N  
ATOM    749  CA  ILE M  96      43.277 126.343  66.877  1.00  0.00      LM0  C  
ATOM    750  C   ILE M  96      42.348 125.957  65.750  1.00  0.00      LM0  C  
ATOM    751  O   ILE M  96      41.843 124.844  65.712  1.00  0.00      LM0  O  
ATOM    752  CB  ILE M  96      44.511 125.426  66.909  1.00  0.00      LM0  C  
ATOM    753  CG1 ILE M  96      45.381 125.698  68.141  1.00  0.00      LM0  C  
ATOM    754  CG2 ILE M  96      45.321 125.546  65.611  1.00  0.00      LM0  C  
ATOM    755  CD1 ILE M  96      46.553 124.725  68.279  1.00  0.00      LM0  C  
ATOM    756  N   VAL M  97      42.126 126.927  64.859  1.00  0.00      LM0  N  
ATOM    757  CA  VAL M  97      41.315 126.632  63.685  1.00  0.00      LM0  C  
ATOM    758  C   VAL M  97      42.169 126.211  62.506  1.00  0.00      LM0  C  
ATOM    759  O   VAL M  97      43.001 126.952  61.993  1.00  0.00      LM0  O  
ATOM    760  CB  VAL M  97      40.423 127.831  63.335  1.00  0.00      LM0  C  
ATOM    761  CG1 VAL M  97      39.600 127.636  62.059  1.00  0.00      LM0  C  
ATOM    762  CG2 VAL M  97      39.502 128.136  64.508  1.00  0.00      LM0  C  
ATOM    763  N   GLN M  98      41.913 124.970  62.089  1.00  0.00      LM0  N  
ATOM    764  CA  GLN M  98      42.501 124.497  60.842  1.00  0.00      LM0  C  
ATOM    765  C   GLN M  98      41.707 124.978  59.642  1.00  0.00      LM0  C  
ATOM    766  O   GLN M  98      40.486 125.110  59.690  1.00  0.00      LM0  O  
ATOM    767  CB  GLN M  98      42.581 122.971  60.852  1.00  0.00      LM0  C  
ATOM    768  CG  GLN M  98      43.269 122.419  62.102  1.00  0.00      LM0  C  
ATOM    769  CD  GLN M  98      43.201 120.905  62.099  1.00  0.00      LM0  C  
ATOM    770  NE2 GLN M  98      44.392 120.316  62.232  1.00  0.00      LM0  N  
ATOM    771  OE1 GLN M  98      42.152 120.288  61.983  1.00  0.00      LM0  O  
TER   
ATOM    772  N   TYR A   1      36.026 134.574  93.302  1.00  0.00      RA0  N  
ATOM    773  CA  TYR A   1      37.424 134.059  93.282  1.00  0.00      RA0  C  
ATOM    774  C   TYR A   1      38.392 135.170  93.647  1.00  0.00      RA0  C  
ATOM    775  O   TYR A   1      38.132 136.347  93.393  1.00  0.00      RA0  O  
ATOM    776  CB  TYR A   1      37.698 133.468  91.888  1.00  0.00      RA0  C  
ATOM    777  CG  TYR A   1      36.680 132.389  91.581  1.00  0.00      RA0  C  
ATOM    778  CD1 TYR A   1      36.749 131.161  92.272  1.00  0.00      RA0  C  
ATOM    779  CD2 TYR A   1      35.675 132.645  90.626  1.00  0.00      RA0  C  
ATOM    780  CE1 TYR A   1      35.777 130.179  92.021  1.00  0.00      RA0  C  
ATOM    781  CE2 TYR A   1      34.697 131.666  90.379  1.00  0.00      RA0  C  
ATOM    782  CZ  TYR A   1      34.760 130.447  91.083  1.00  0.00      RA0  C  
ATOM    783  OH  TYR A   1      33.802 129.479  90.851  1.00  0.00      RA0  O  
ATOM    784  N   PRO A   2      39.530 134.807  94.246  1.00  0.00      RA0  N  
ATOM    785  CA  PRO A   2      40.523 135.810  94.622  1.00  0.00      RA0  C  
ATOM    786  C   PRO A   2      40.937 136.594  93.378  1.00  0.00      RA0  C  
ATOM    787  O   PRO A   2      41.194 137.796  93.440  1.00  0.00      RA0  O  
ATOM    788  CB  PRO A   2      41.667 134.970  95.200  1.00  0.00      RA0  C  
ATOM    789  CG  PRO A   2      41.008 133.689  95.702  1.00  0.00      RA0  C  
ATOM    790  CD  PRO A   2      39.918 133.460  94.664  1.00  0.00      RA0  C  
ATOM    791  N   VAL A   3      40.999 135.914  92.240  1.00  0.00      RA0  N  
ATOM    792  CA  VAL A   3      41.367 136.608  91.017  1.00  0.00      RA0  C  
ATOM    793  C   VAL A   3      40.338 137.695  90.729  1.00  0.00      RA0  C  
ATOM    794  O   VAL A   3      40.692 138.777  90.276  1.00  0.00      RA0  O  
ATOM    795  CB  VAL A   3      41.658 135.654  89.847  1.00  0.00      RA0  C  
ATOM    796  CG1 VAL A   3      40.419 134.946  89.316  1.00  0.00      RA0  C  
ATOM    797  CG2 VAL A   3      42.442 136.371  88.747  1.00  0.00      RA0  C  
ATOM    798  N   PHE A   4      39.067 137.413  91.001  1.00  0.00      RA0  N  
ATOM    799  CA  PHE A   4      38.022 138.405  90.770  1.00  0.00      RA0  C  
ATOM    800  C   PHE A   4      38.373 139.666  91.530  1.00  0.00      RA0  C  
ATOM    801  O   PHE A   4      38.258 140.781  91.010  1.00  0.00      RA0  O  
ATOM    802  CB  PHE A   4      36.639 137.958  91.247  1.00  0.00      RA0  C  
ATOM    803  CG  PHE A   4      35.913 137.073  90.264  1.00  0.00      RA0  C  
ATOM    804  CD1 PHE A   4      36.278 137.045  88.898  1.00  0.00      RA0  C  
ATOM    805  CD2 PHE A   4      34.830 136.309  90.747  1.00  0.00      RA0  C  
ATOM    806  CE1 PHE A   4      35.525 136.269  88.003  1.00  0.00      RA0  C  
ATOM    807  CE2 PHE A   4      34.080 135.525  89.854  1.00  0.00      RA0  C  
ATOM    808  CZ  PHE A   4      34.433 135.521  88.490  1.00  0.00      RA0  C  
ATOM    809  N   ALA A   5      38.790 139.468  92.777  1.00  0.00      RA0  N  
ATOM    810  CA  ALA A   5      39.188 140.561  93.649  1.00  0.00      RA0  C  
ATOM    811  C   ALA A   5      40.323 141.281  92.950  1.00  0.00      RA0  C  
ATOM    812  O   ALA A   5      40.221 142.458  92.614  1.00  0.00      RA0  O  
ATOM    813  CB  ALA A   5      39.631 140.052  95.022  1.00  0.00      RA0  C  
ATOM    814  N   GLN A   6      41.402 140.544  92.724  1.00  0.00      RA0  N  
ATOM    815  CA  GLN A   6      42.572 141.085  92.062  1.00  0.00      RA0  C  
ATOM    816  C   GLN A   6      42.204 141.902  90.829  1.00  0.00      RA0  C  
ATOM    817  O   GLN A   6      42.708 143.011  90.627  1.00  0.00      RA0  O  
ATOM    818  CB  GLN A   6      43.537 139.954  91.698  1.00  0.00      RA0  C  
ATOM    819  CG  GLN A   6      44.038 139.201  92.932  1.00  0.00      RA0  C  
ATOM    820  CD  GLN A   6      44.764 137.936  92.527  1.00  0.00      RA0  C  
ATOM    821  NE2 GLN A   6      46.057 138.116  92.260  1.00  0.00      RA0  N  
ATOM    822  OE1 GLN A   6      44.206 136.846  92.483  1.00  0.00      RA0  O  
ATOM    823  N   GLN A   7      41.309 141.357  90.017  1.00  0.00      RA0  N  
ATOM    824  CA  GLN A   7      40.896 142.017  88.794  1.00  0.00      RA0  C  
ATOM    825  C   GLN A   7      40.013 143.234  89.013  1.00  0.00      RA0  C  
ATOM    826  O   GLN A   7      40.033 144.156  88.205  1.00  0.00      RA0  O  
ATOM    827  CB  GLN A   7      40.120 141.048  87.903  1.00  0.00      RA0  C  
ATOM    828  CG  GLN A   7      40.942 139.879  87.370  1.00  0.00      RA0  C  
ATOM    829  CD  GLN A   7      40.021 138.698  87.136  1.00  0.00      RA0  C  
ATOM    830  NE2 GLN A   7      40.442 137.878  86.178  1.00  0.00      RA0  N  
ATOM    831  OE1 GLN A   7      39.016 138.492  87.803  1.00  0.00      RA0  O  
ATOM    832  N   ASN A   8      39.252 143.253  90.104  1.00  0.00      RA0  N  
ATOM    833  CA  ASN A   8      38.336 144.364  90.356  1.00  0.00      RA0  C  
ATOM    834  C   ASN A   8      38.599 145.205  91.604  1.00  0.00      RA0  C  
ATOM    835  O   ASN A   8      37.813 146.098  91.937  1.00  0.00      RA0  O  
ATOM    836  CB  ASN A   8      36.887 143.873  90.457  1.00  0.00      RA0  C  
ATOM    837  CG  ASN A   8      36.360 143.385  89.125  1.00  0.00      RA0  C  
ATOM    838  ND2 ASN A   8      36.694 142.118  88.838  1.00  0.00      RA0  N  
ATOM    839  OD1 ASN A   8      35.668 144.088  88.400  1.00  0.00      RA0  O  
ATOM    840  N   TYR A   9      39.697 144.927  92.296  1.00  0.00      RA0  N  
ATOM    841  CA  TYR A   9      40.028 145.671  93.502  1.00  0.00      RA0  C  
ATOM    842  C   TYR A   9      41.528 145.823  93.647  1.00  0.00      RA0  C  
ATOM    843  O   TYR A   9      42.246 144.847  93.881  1.00  0.00      RA0  O  
ATOM    844  CB  TYR A   9      39.500 144.973  94.754  1.00  0.00      RA0  C  
ATOM    845  CG  TYR A   9      37.995 144.929  94.729  1.00  0.00      RA0  C  
ATOM    846  CD1 TYR A   9      37.337 143.732  94.470  1.00  0.00      RA0  C  
ATOM    847  CD2 TYR A   9      37.270 146.091  94.961  1.00  0.00      RA0  C  
ATOM    848  CE1 TYR A   9      35.950 143.690  94.476  1.00  0.00      RA0  C  
ATOM    849  CE2 TYR A   9      35.883 146.052  94.957  1.00  0.00      RA0  C  
ATOM    850  CZ  TYR A   9      35.227 144.848  94.734  1.00  0.00      RA0  C  
ATOM    851  OH  TYR A   9      33.849 144.802  94.789  1.00  0.00      RA0  O  
ATOM    852  N   ALA A  10      41.994 147.058  93.493  1.00  0.00      RA0  N  
ATOM    853  CA  ALA A  10      43.414 147.354  93.601  1.00  0.00      RA0  C  
ATOM    854  C   ALA A  10      43.870 147.021  95.003  1.00  0.00      RA0  C  
ATOM    855  O   ALA A  10      44.938 146.453  95.200  1.00  0.00      RA0  O  
ATOM    856  CB  ALA A  10      43.683 148.834  93.322  1.00  0.00      RA0  C  
ATOM    857  N   ASN A  11      43.042 147.384  95.975  1.00  0.00      RA0  N  
ATOM    858  CA  ASN A  11      43.333 147.131  97.373  1.00  0.00      RA0  C  
ATOM    859  C   ASN A  11      42.231 146.244  97.947  1.00  0.00      RA0  C  
ATOM    860  O   ASN A  11      41.080 146.664  98.072  1.00  0.00      RA0  O  
ATOM    861  CB  ASN A  11      43.431 148.457  98.119  1.00  0.00      RA0  C  
ATOM    862  CG  ASN A  11      43.519 148.216  99.609  1.00  0.00      RA0  C  
ATOM    863  ND2 ASN A  11      43.265 149.328 100.316  1.00  0.00      RA0  N  
ATOM    864  OD1 ASN A  11      43.762 147.118 100.097  1.00  0.00      RA0  O  
ATOM    865  N   PRO A  12      42.574 145.005  98.315  1.00  0.00      RA0  N  
ATOM    866  CA  PRO A  12      41.612 144.054  98.873  1.00  0.00      RA0  C  
ATOM    867  C   PRO A  12      40.981 144.473 100.194  1.00  0.00      RA0  C  
ATOM    868  O   PRO A  12      40.068 143.798 100.682  1.00  0.00      RA0  O  
ATOM    869  CB  PRO A  12      42.433 142.768  98.992  1.00  0.00      RA0  C  
ATOM    870  CG  PRO A  12      43.877 143.239  99.138  1.00  0.00      RA0  C  
ATOM    871  CD  PRO A  12      43.924 144.459  98.230  1.00  0.00      RA0  C  
ATOM    872  N   ARG A  13      41.461 145.568 100.783  1.00  0.00      RA0  N  
ATOM    873  CA  ARG A  13      40.906 146.033 102.058  1.00  0.00      RA0  C  
ATOM    874  C   ARG A  13      40.352 147.449 101.959  1.00  0.00      RA0  C  
ATOM    875  O   ARG A  13      41.021 148.357 101.473  1.00  0.00      RA0  O  
ATOM    876  CB  ARG A  13      41.910 145.930 103.199  1.00  0.00      RA0  C  
ATOM    877  CG  ARG A  13      41.119 145.842 104.499  1.00  0.00      RA0  C  
ATOM    878  CD  ARG A  13      41.936 145.602 105.762  1.00  0.00      RA0  C  
ATOM    879  NE  ARG A  13      41.027 145.106 106.789  1.00  0.00      RA0  N  
ATOM    880  CZ  ARG A  13      41.282 145.234 108.121  1.00  0.00      RA0  C  
ATOM    881  NH1 ARG A  13      42.370 145.901 108.544  1.00  0.00      RA0  N1+
ATOM    882  NH2 ARG A  13      40.430 144.689 109.004  1.00  0.00      RA0  N  
ATOM    883  N   GLU A  14      39.118 147.625 102.423  1.00  0.00      RA0  N  
ATOM    884  CA  GLU A  14      38.449 148.919 102.375  1.00  0.00      RA0  C  
ATOM    885  C   GLU A  14      38.716 149.771 103.621  1.00  0.00      RA0  C  
ATOM    886  O   GLU A  14      39.115 149.260 104.673  1.00  0.00      RA0  O  
ATOM    887  CB  GLU A  14      36.942 148.670 102.167  1.00  0.00      RA0  C  
ATOM    888  CG  GLU A  14      36.643 147.761 100.957  1.00  0.00      RA0  C  
ATOM    889  CD  GLU A  14      35.184 147.315 100.914  1.00  0.00      RA0  C  
ATOM    890  OE1 GLU A  14      34.436 147.600 101.846  1.00  0.00      RA0  O  
ATOM    891  OE2 GLU A  14      34.782 146.661  99.948  1.00  0.00      RA0  O1-
ATOM    892  N   ALA A  15      38.491 151.076 103.484  1.00  0.00      RA0  N  
ATOM    893  CA  ALA A  15      38.716 152.031 104.559  1.00  0.00      RA0  C  
ATOM    894  C   ALA A  15      38.251 151.536 105.910  1.00  0.00      RA0  C  
ATOM    895  O   ALA A  15      38.979 151.637 106.894  1.00  0.00      RA0  O  
ATOM    896  CB  ALA A  15      38.015 153.356 104.252  1.00  0.00      RA0  C  
ATOM    897  N   ASN A  16      37.041 150.999 105.971  1.00  0.00      RA0  N  
ATOM    898  CA  ASN A  16      36.520 150.521 107.241  1.00  0.00      RA0  C  
ATOM    899  C   ASN A  16      37.001 149.124 107.616  1.00  0.00      RA0  C  
ATOM    900  O   ASN A  16      36.467 148.510 108.542  1.00  0.00      RA0  O  
ATOM    901  CB  ASN A  16      35.001 150.453 107.239  1.00  0.00      RA0  C  
ATOM    902  CG  ASN A  16      34.641 149.179 106.510  1.00  0.00      RA0  C  
ATOM    903  ND2 ASN A  16      33.656 148.471 107.089  1.00  0.00      RA0  N  
ATOM    904  OD1 ASN A  16      35.221 148.869 105.474  1.00  0.00      RA0  O  
ATOM    905  N   GLY A  17      38.003 148.624 106.893  1.00  0.00      RA0  N  
ATOM    906  CA  GLY A  17      38.561 147.313 107.195  1.00  0.00      RA0  C  
ATOM    907  C   GLY A  17      37.853 146.104 106.614  1.00  0.00      RA0  C  
ATOM    908  O   GLY A  17      38.253 144.957 106.850  1.00  0.00      RA0  O  
ATOM    909  N   ARG A  18      36.798 146.357 105.854  1.00  0.00      RA0  N  
ATOM    910  CA  ARG A  18      36.036 145.293 105.225  1.00  0.00      RA0  C  
ATOM    911  C   ARG A  18      36.842 144.745 104.048  1.00  0.00      RA0  C  
ATOM    912  O   ARG A  18      37.437 145.508 103.290  1.00  0.00      RA0  O  
ATOM    913  CB  ARG A  18      34.683 145.834 104.800  1.00  0.00      RA0  C  
ATOM    914  CG  ARG A  18      33.750 144.846 104.118  1.00  0.00      RA0  C  
ATOM    915  CD  ARG A  18      32.458 145.581 103.782  1.00  0.00      RA0  C  
ATOM    916  NE  ARG A  18      31.556 144.759 102.988  1.00  0.00      RA0  N  
ATOM    917  CZ  ARG A  18      31.517 144.999 101.646  1.00  0.00      RA0  C  
ATOM    918  NH1 ARG A  18      32.372 145.880 101.083  1.00  0.00      RA0  N1+
ATOM    919  NH2 ARG A  18      30.614 144.345 100.886  1.00  0.00      RA0  N  
ATOM    920  N   ILE A  19      36.886 143.424 103.914  1.00  0.00      RA0  N  
ATOM    921  CA  ILE A  19      37.593 142.789 102.806  1.00  0.00      RA0  C  
ATOM    922  C   ILE A  19      36.615 142.669 101.629  1.00  0.00      RA0  C  
ATOM    923  O   ILE A  19      35.452 142.303 101.810  1.00  0.00      RA0  O  
ATOM    924  CB  ILE A  19      38.134 141.416 103.222  1.00  0.00      RA0  C  
ATOM    925  CG1 ILE A  19      39.151 141.543 104.356  1.00  0.00      RA0  C  
ATOM    926  CG2 ILE A  19      38.745 140.662 102.041  1.00  0.00      RA0  C  
ATOM    927  CD1 ILE A  19      40.485 142.109 103.876  1.00  0.00      RA0  C  
ATOM    928  N   VAL A  20      37.096 142.975 100.428  1.00  0.00      RA0  N  
ATOM    929  CA  VAL A  20      36.269 142.938  99.224  1.00  0.00      RA0  C  
ATOM    930  C   VAL A  20      35.576 141.621  98.883  1.00  0.00      RA0  C  
ATOM    931  O   VAL A  20      34.523 141.641  98.245  1.00  0.00      RA0  O  
ATOM    932  CB  VAL A  20      37.101 143.456  98.058  1.00  0.00      RA0  C  
ATOM    933  CG1 VAL A  20      37.558 144.885  98.358  1.00  0.00      RA0  C  
ATOM    934  CG2 VAL A  20      38.285 142.531  97.765  1.00  0.00      RA0  C  
ATOM    935  N   CYS A  21      36.142 140.484  99.286  1.00  0.00      RA0  N  
ATOM    936  CA  CYS A  21      35.500 139.211  98.968  1.00  0.00      RA0  C  
ATOM    937  C   CYS A  21      34.050 139.260  99.419  1.00  0.00      RA0  C  
ATOM    938  O   CYS A  21      33.234 138.453  98.989  1.00  0.00      RA0  O  
ATOM    939  CB  CYS A  21      36.289 138.078  99.608  1.00  0.00      RA0  C  
ATOM    940  SG  CYS A  21      38.063 138.298  99.331  1.00  0.00      RA0  S  
ATOM    941  N   ALA A  22      33.726 140.222 100.274  1.00  0.00      RA0  N  
ATOM    942  CA  ALA A  22      32.373 140.350 100.793  1.00  0.00      RA0  C  
ATOM    943  C   ALA A  22      31.420 141.158  99.930  1.00  0.00      RA0  C  
ATOM    944  O   ALA A  22      30.215 141.164 100.178  1.00  0.00      RA0  O  
ATOM    945  CB  ALA A  22      32.387 140.972 102.191  1.00  0.00      RA0  C  
ATOM    946  N   ASN A  23      31.943 141.854  98.931  1.00  0.00      RA0  N  
ATOM    947  CA  ASN A  23      31.065 142.616  98.062  1.00  0.00      RA0  C  
ATOM    948  C   ASN A  23      30.176 141.639  97.299  1.00  0.00      RA0  C  
ATOM    949  O   ASN A  23      29.029 141.953  96.991  1.00  0.00      RA0  O  
ATOM    950  CB  ASN A  23      31.846 143.510  97.094  1.00  0.00      RA0  C  
ATOM    951  CG  ASN A  23      32.239 144.774  97.825  1.00  0.00      RA0  C  
ATOM    952  ND2 ASN A  23      33.517 145.142  97.648  1.00  0.00      RA0  N  
ATOM    953  OD1 ASN A  23      31.451 145.329  98.588  1.00  0.00      RA0  O  
ATOM    954  N   CYS A  24      30.707 140.450  97.013  1.00  0.00      RA0  N  
ATOM    955  CA  CYS A  24      29.968 139.431  96.271  1.00  0.00      RA0  C  
ATOM    956  C   CYS A  24      29.581 138.225  97.120  1.00  0.00      RA0  C  
ATOM    957  O   CYS A  24      28.448 137.753  97.058  1.00  0.00      RA0  O  
ATOM    958  CB  CYS A  24      30.798 139.040  95.052  1.00  0.00      RA0  C  
ATOM    959  SG  CYS A  24      31.610 140.490  94.336  1.00  0.00      RA0  S  
ATOM    960  N   HIS A  25      30.533 137.709  97.887  1.00  0.00      RA0  N  
ATOM    961  CA  HIS A  25      30.280 136.569  98.769  1.00  0.00      RA0  C  
ATOM    962  C   HIS A  25      29.490 137.133  99.961  1.00  0.00      RA0  C  
ATOM    963  O   HIS A  25      30.072 137.552 100.955  1.00  0.00      RA0  O  
ATOM    964  CB  HIS A  25      31.554 135.863  99.242  1.00  0.00      RA0  C  
ATOM    965  CG  HIS A  25      32.194 135.114  98.098  1.00  0.00      RA0  C  
ATOM    966  CD2 HIS A  25      32.801 135.651  96.957  1.00  0.00      RA0  C  
ATOM    967  ND1 HIS A  25      32.257 133.772  98.029  1.00  0.00      RA0  N  
ATOM    968  CE1 HIS A  25      32.894 133.459  96.855  1.00  0.00      RA0  C  
ATOM    969  NE2 HIS A  25      33.228 134.614  96.196  1.00  0.00      RA0  N  
ATOM    970  N   LEU A  26      28.162 137.136  99.848  1.00  0.00      RA0  N  
ATOM    971  CA  LEU A  26      27.272 137.708 100.864  1.00  0.00      RA0  C  
ATOM    972  C   LEU A  26      26.974 136.930 102.147  1.00  0.00      RA0  C  
ATOM    973  O   LEU A  26      26.358 137.472 103.070  1.00  0.00      RA0  O  
ATOM    974  CB  LEU A  26      25.965 138.149 100.204  1.00  0.00      RA0  C  
ATOM    975  CG  LEU A  26      26.194 139.119  99.042  1.00  0.00      RA0  C  
ATOM    976  CD1 LEU A  26      24.896 139.432  98.297  1.00  0.00      RA0  C  
ATOM    977  CD2 LEU A  26      26.919 140.390  99.488  1.00  0.00      RA0  C  
ATOM    978  N   ALA A  27      27.376 135.665 102.216  1.00  0.00      RA0  N  
ATOM    979  CA  ALA A  27      27.131 134.885 103.424  1.00  0.00      RA0  C  
ATOM    980  C   ALA A  27      28.208 135.267 104.416  1.00  0.00      RA0  C  
ATOM    981  O   ALA A  27      29.156 135.973 104.069  1.00  0.00      RA0  O  
ATOM    982  CB  ALA A  27      27.125 133.391 103.144  1.00  0.00      RA0  C  
ATOM    983  N   GLN A  28      28.072 134.804 105.651  1.00  0.00      RA0  N  
ATOM    984  CA  GLN A  28      29.054 135.115 106.680  1.00  0.00      RA0  C  
ATOM    985  C   GLN A  28      29.355 133.894 107.528  1.00  0.00      RA0  C  
ATOM    986  O   GLN A  28      28.453 133.290 108.096  1.00  0.00      RA0  O  
ATOM    987  CB  GLN A  28      28.599 136.298 107.529  1.00  0.00      RA0  C  
ATOM    988  CG  GLN A  28      29.745 136.858 108.372  1.00  0.00      RA0  C  
ATOM    989  CD  GLN A  28      29.253 138.053 109.156  1.00  0.00      RA0  C  
ATOM    990  NE2 GLN A  28      28.815 139.060 108.378  1.00  0.00      RA0  N  
ATOM    991  OE1 GLN A  28      29.265 138.067 110.380  1.00  0.00      RA0  O  
ATOM    992  N   LYS A  29      30.626 133.516 107.589  1.00  0.00      RA0  N  
ATOM    993  CA  LYS A  29      31.035 132.370 108.394  1.00  0.00      RA0  C  
ATOM    994  C   LYS A  29      32.388 132.579 109.066  1.00  0.00      RA0  C  
ATOM    995  O   LYS A  29      33.363 133.013 108.438  1.00  0.00      RA0  O  
ATOM    996  CB  LYS A  29      31.068 131.031 107.636  1.00  0.00      RA0  C  
ATOM    997  CG  LYS A  29      29.762 130.455 107.070  1.00  0.00      RA0  C  
ATOM    998  CD  LYS A  29      29.782 128.923 107.123  1.00  0.00      RA0  C  
ATOM    999  CE  LYS A  29      29.247 128.179 105.892  1.00  0.00      RA0  C  
ATOM   1000  NZ  LYS A  29      27.861 128.537 105.550  1.00  0.00      RA0  N1+
ATOM   1001  N   ALA A  30      32.428 132.259 110.354  1.00  0.00      RA0  N  
ATOM   1002  CA  ALA A  30      33.622 132.408 111.167  1.00  0.00      RA0  C  
ATOM   1003  C   ALA A  30      34.871 131.826 110.532  1.00  0.00      RA0  C  
ATOM   1004  O   ALA A  30      34.810 130.839 109.799  1.00  0.00      RA0  O  
ATOM   1005  CB  ALA A  30      33.423 131.759 112.538  1.00  0.00      RA0  C  
ATOM   1006  N   VAL A  31      36.007 132.450 110.828  1.00  0.00      RA0  N  
ATOM   1007  CA  VAL A  31      37.303 132.002 110.327  1.00  0.00      RA0  C  
ATOM   1008  C   VAL A  31      38.331 132.176 111.447  1.00  0.00      RA0  C  
ATOM   1009  O   VAL A  31      38.047 132.799 112.460  1.00  0.00      RA0  O  
ATOM   1010  CB  VAL A  31      37.805 132.787 109.115  1.00  0.00      RA0  C  
ATOM   1011  CG1 VAL A  31      37.061 132.455 107.827  1.00  0.00      RA0  C  
ATOM   1012  CG2 VAL A  31      37.844 134.274 109.441  1.00  0.00      RA0  C  
ATOM   1013  N   GLU A  32      39.518 131.619 111.268  1.00  0.00      RA0  N  
ATOM   1014  CA  GLU A  32      40.561 131.722 112.279  1.00  0.00      RA0  C  
ATOM   1015  C   GLU A  32      41.886 131.986 111.626  1.00  0.00      RA0  C  
ATOM   1016  O   GLU A  32      42.084 131.695 110.455  1.00  0.00      RA0  O  
ATOM   1017  CB  GLU A  32      40.639 130.481 113.168  1.00  0.00      RA0  C  
ATOM   1018  CG  GLU A  32      39.865 130.657 114.476  1.00  0.00      RA0  C  
ATOM   1019  CD  GLU A  32      40.429 131.839 115.246  1.00  0.00      RA0  C  
ATOM   1020  OE1 GLU A  32      41.614 132.134 115.097  1.00  0.00      RA0  O  
ATOM   1021  OE2 GLU A  32      39.680 132.465 115.995  1.00  0.00      RA0  O1-
ATOM   1022  N   ILE A  33      42.793 132.550 112.402  1.00  0.00      RA0  N  
ATOM   1023  CA  ILE A  33      44.149 132.785 111.952  1.00  0.00      RA0  C  
ATOM   1024  C   ILE A  33      44.927 132.960 113.227  1.00  0.00      RA0  C  
ATOM   1025  O   ILE A  33      44.488 133.650 114.140  1.00  0.00      RA0  O  
ATOM   1026  CB  ILE A  33      44.272 134.037 111.074  1.00  0.00      RA0  C  
ATOM   1027  CG1 ILE A  33      45.749 134.298 110.779  1.00  0.00      RA0  C  
ATOM   1028  CG2 ILE A  33      43.587 135.263 111.685  1.00  0.00      RA0  C  
ATOM   1029  CD1 ILE A  33      45.992 135.675 110.182  1.00  0.00      RA0  C  
ATOM   1030  N   GLU A  34      46.067 132.296 113.297  1.00  0.00      RA0  N  
ATOM   1031  CA  GLU A  34      46.897 132.361 114.472  1.00  0.00      RA0  C  
ATOM   1032  C   GLU A  34      48.351 132.390 114.041  1.00  0.00      RA0  C  
ATOM   1033  O   GLU A  34      48.751 131.661 113.137  1.00  0.00      RA0  O  
ATOM   1034  CB  GLU A  34      46.685 131.133 115.364  1.00  0.00      RA0  C  
ATOM   1035  CG  GLU A  34      47.525 131.199 116.645  1.00  0.00      RA0  C  
ATOM   1036  CD  GLU A  34      47.730 129.812 117.221  1.00  0.00      RA0  C  
ATOM   1037  OE1 GLU A  34      47.612 129.654 118.436  1.00  0.00      RA0  O  
ATOM   1038  OE2 GLU A  34      48.033 128.899 116.456  1.00  0.00      RA0  O1-
ATOM   1039  N   VAL A  35      49.126 133.267 114.668  1.00  0.00      RA0  N  
ATOM   1040  CA  VAL A  35      50.546 133.401 114.379  1.00  0.00      RA0  C  
ATOM   1041  C   VAL A  35      51.250 133.549 115.727  1.00  0.00      RA0  C  
ATOM   1042  O   VAL A  35      50.591 133.705 116.758  1.00  0.00      RA0  O  
ATOM   1043  CB  VAL A  35      50.743 134.677 113.535  1.00  0.00      RA0  C  
ATOM   1044  CG1 VAL A  35      50.175 134.546 112.123  1.00  0.00      RA0  C  
ATOM   1045  CG2 VAL A  35      50.190 135.902 114.266  1.00  0.00      RA0  C  
ATOM   1046  N   PRO A  36      52.591 133.488 115.749  1.00  0.00      RA0  N  
ATOM   1047  CA  PRO A  36      53.310 133.624 117.022  1.00  0.00      RA0  C  
ATOM   1048  C   PRO A  36      53.087 134.987 117.676  1.00  0.00      RA0  C  
ATOM   1049  O   PRO A  36      52.691 135.940 117.016  1.00  0.00      RA0  O  
ATOM   1050  CB  PRO A  36      54.773 133.405 116.622  1.00  0.00      RA0  C  
ATOM   1051  CG  PRO A  36      54.724 132.604 115.326  1.00  0.00      RA0  C  
ATOM   1052  CD  PRO A  36      53.486 133.165 114.642  1.00  0.00      RA0  C  
ATOM   1053  N   GLN A  37      53.338 135.073 118.976  1.00  0.00      RA0  N  
ATOM   1054  CA  GLN A  37      53.151 136.325 119.693  1.00  0.00      RA0  C  
ATOM   1055  C   GLN A  37      54.131 137.318 119.098  1.00  0.00      RA0  C  
ATOM   1056  O   GLN A  37      53.815 138.502 118.898  1.00  0.00      RA0  O  
ATOM   1057  CB  GLN A  37      53.367 136.089 121.192  1.00  0.00      RA0  C  
ATOM   1058  CG  GLN A  37      52.853 137.200 122.114  1.00  0.00      RA0  C  
ATOM   1059  CD  GLN A  37      53.690 138.451 121.961  1.00  0.00      RA0  C  
ATOM   1060  NE2 GLN A  37      52.958 139.550 121.715  1.00  0.00      RA0  N  
ATOM   1061  OE1 GLN A  37      54.913 138.423 122.050  1.00  0.00      RA0  O  
ATOM   1062  N   ALA A  38      55.319 136.809 118.794  1.00  0.00      RA0  N  
ATOM   1063  CA  ALA A  38      56.384 137.623 118.234  1.00  0.00      RA0  C  
ATOM   1064  C   ALA A  38      57.289 136.757 117.371  1.00  0.00      RA0  C  
ATOM   1065  O   ALA A  38      57.219 135.526 117.417  1.00  0.00      RA0  O  
ATOM   1066  CB  ALA A  38      57.226 138.187 119.379  1.00  0.00      RA0  C  
ATOM   1067  N   VAL A  39      58.146 137.403 116.590  1.00  0.00      RA0  N  
ATOM   1068  CA  VAL A  39      59.055 136.672 115.730  1.00  0.00      RA0  C  
ATOM   1069  C   VAL A  39      60.339 137.472 115.503  1.00  0.00      RA0  C  
ATOM   1070  O   VAL A  39      60.297 138.704 115.411  1.00  0.00      RA0  O  
ATOM   1071  CB  VAL A  39      58.365 136.319 114.401  1.00  0.00      RA0  C  
ATOM   1072  CG1 VAL A  39      58.023 137.569 113.589  1.00  0.00      RA0  C  
ATOM   1073  CG2 VAL A  39      59.175 135.306 113.591  1.00  0.00      RA0  C  
ATOM   1074  N   LEU A  40      61.477 136.775 115.430  1.00  0.00      RA0  N  
ATOM   1075  CA  LEU A  40      62.755 137.441 115.183  1.00  0.00      RA0  C  
ATOM   1076  C   LEU A  40      62.859 137.786 113.700  1.00  0.00      RA0  C  
ATOM   1077  O   LEU A  40      62.135 137.222 112.874  1.00  0.00      RA0  O  
ATOM   1078  CB  LEU A  40      63.856 136.482 115.655  1.00  0.00      RA0  C  
ATOM   1079  CG  LEU A  40      63.626 135.991 117.088  1.00  0.00      RA0  C  
ATOM   1080  CD1 LEU A  40      64.733 135.037 117.536  1.00  0.00      RA0  C  
ATOM   1081  CD2 LEU A  40      63.417 137.138 118.081  1.00  0.00      RA0  C  
ATOM   1082  N   PRO A  41      63.752 138.725 113.342  1.00  0.00      RA0  N  
ATOM   1083  CA  PRO A  41      63.934 139.137 111.942  1.00  0.00      RA0  C  
ATOM   1084  C   PRO A  41      64.404 137.991 111.054  1.00  0.00      RA0  C  
ATOM   1085  O   PRO A  41      64.968 137.008 111.544  1.00  0.00      RA0  O  
ATOM   1086  CB  PRO A  41      64.992 140.239 112.024  1.00  0.00      RA0  C  
ATOM   1087  CG  PRO A  41      64.926 140.758 113.452  1.00  0.00      RA0  C  
ATOM   1088  CD  PRO A  41      64.588 139.508 114.246  1.00  0.00      RA0  C  
ATOM   1089  N   ASP A  42      64.174 138.144 109.750  1.00  0.00      RA0  N  
ATOM   1090  CA  ASP A  42      64.536 137.153 108.740  1.00  0.00      RA0  C  
ATOM   1091  C   ASP A  42      64.345 135.717 109.227  1.00  0.00      RA0  C  
ATOM   1092  O   ASP A  42      65.269 134.899 109.207  1.00  0.00      RA0  O  
ATOM   1093  CB  ASP A  42      65.950 137.369 108.174  1.00  0.00      RA0  C  
ATOM   1094  CG  ASP A  42      66.168 136.494 106.941  1.00  0.00      RA0  C  
ATOM   1095  OD1 ASP A  42      65.305 136.437 106.078  1.00  0.00      RA0  O  
ATOM   1096  OD2 ASP A  42      67.191 135.827 106.832  1.00  0.00      RA0  O1-
ATOM   1097  N   THR A  43      63.123 135.425 109.656  1.00  0.00      RA0  N  
ATOM   1098  CA  THR A  43      62.766 134.104 110.149  1.00  0.00      RA0  C  
ATOM   1099  C   THR A  43      61.475 133.634 109.491  1.00  0.00      RA0  C  
ATOM   1100  O   THR A  43      60.626 134.441 109.098  1.00  0.00      RA0  O  
ATOM   1101  CB  THR A  43      62.676 134.221 111.678  1.00  0.00      RA0  C  
ATOM   1102  CG2 THR A  43      62.166 132.958 112.377  1.00  0.00      RA0  C  
ATOM   1103  OG1 THR A  43      63.953 134.578 112.216  1.00  0.00      RA0  O  
ATOM   1104  N   VAL A  44      61.319 132.324 109.372  1.00  0.00      RA0  N  
ATOM   1105  CA  VAL A  44      60.115 131.799 108.759  1.00  0.00      RA0  C  
ATOM   1106  C   VAL A  44      59.144 131.240 109.780  1.00  0.00      RA0  C  
ATOM   1107  O   VAL A  44      59.363 130.171 110.346  1.00  0.00      RA0  O  
ATOM   1108  CB  VAL A  44      60.467 130.695 107.755  1.00  0.00      RA0  C  
ATOM   1109  CG1 VAL A  44      59.208 130.106 107.112  1.00  0.00      RA0  C  
ATOM   1110  CG2 VAL A  44      61.481 131.179 106.720  1.00  0.00      RA0  C  
ATOM   1111  N   PHE A  45      58.077 131.985 110.029  1.00  0.00      RA0  N  
ATOM   1112  CA  PHE A  45      57.050 131.526 110.946  1.00  0.00      RA0  C  
ATOM   1113  C   PHE A  45      55.868 131.115 110.085  1.00  0.00      RA0  C  
ATOM   1114  O   PHE A  45      55.858 131.357 108.869  1.00  0.00      RA0  O  
ATOM   1115  CB  PHE A  45      56.676 132.623 111.948  1.00  0.00      RA0  C  
ATOM   1116  CG  PHE A  45      56.089 133.844 111.271  1.00  0.00      RA0  C  
ATOM   1117  CD1 PHE A  45      56.921 134.805 110.705  1.00  0.00      RA0  C  
ATOM   1118  CD2 PHE A  45      54.710 134.019 111.234  1.00  0.00      RA0  C  
ATOM   1119  CE1 PHE A  45      56.377 135.945 110.126  1.00  0.00      RA0  C  
ATOM   1120  CE2 PHE A  45      54.165 135.159 110.657  1.00  0.00      RA0  C  
ATOM   1121  CZ  PHE A  45      55.000 136.128 110.115  1.00  0.00      RA0  C  
ATOM   1122  N   GLU A  46      54.871 130.496 110.706  1.00  0.00      RA0  N  
ATOM   1123  CA  GLU A  46      53.709 130.053 109.957  1.00  0.00      RA0  C  
ATOM   1124  C   GLU A  46      52.373 130.608 110.440  1.00  0.00      RA0  C  
ATOM   1125  O   GLU A  46      52.068 130.615 111.629  1.00  0.00      RA0  O  
ATOM   1126  CB  GLU A  46      53.683 128.530 109.919  1.00  0.00      RA0  C  
ATOM   1127  CG  GLU A  46      53.854 127.955 111.322  1.00  0.00      RA0  C  
ATOM   1128  CD  GLU A  46      53.657 126.464 111.275  1.00  0.00      RA0  C  
ATOM   1129  OE1 GLU A  46      52.544 126.022 111.006  1.00  0.00      RA0  O  
ATOM   1130  OE2 GLU A  46      54.600 125.722 111.534  1.00  0.00      RA0  O1-
ATOM   1131  N   ALA A  47      51.589 131.092 109.486  1.00  0.00      RA0  N  
ATOM   1132  CA  ALA A  47      50.269 131.633 109.757  1.00  0.00      RA0  C  
ATOM   1133  C   ALA A  47      49.311 130.464 109.594  1.00  0.00      RA0  C  
ATOM   1134  O   ALA A  47      49.255 129.849 108.529  1.00  0.00      RA0  O  
ATOM   1135  CB  ALA A  47      49.885 132.709 108.744  1.00  0.00      RA0  C  
ATOM   1136  N   VAL A  48      48.562 130.154 110.643  1.00  0.00      RA0  N  
ATOM   1137  CA  VAL A  48      47.623 129.037 110.594  1.00  0.00      RA0  C  
ATOM   1138  C   VAL A  48      46.170 129.478 110.458  1.00  0.00      RA0  C  
ATOM   1139  O   VAL A  48      45.609 130.075 111.370  1.00  0.00      RA0  O  
ATOM   1140  CB  VAL A  48      47.807 128.137 111.816  1.00  0.00      RA0  C  
ATOM   1141  CG1 VAL A  48      46.912 126.899 111.723  1.00  0.00      RA0  C  
ATOM   1142  CG2 VAL A  48      49.282 127.770 111.998  1.00  0.00      RA0  C  
ATOM   1143  N   ILE A  49      45.549 129.157 109.329  1.00  0.00      RA0  N  
ATOM   1144  CA  ILE A  49      44.170 129.570 109.112  1.00  0.00      RA0  C  
ATOM   1145  C   ILE A  49      43.130 128.456 109.049  1.00  0.00      RA0  C  
ATOM   1146  O   ILE A  49      43.415 127.349 108.608  1.00  0.00      RA0  O  
ATOM   1147  CB  ILE A  49      44.101 130.477 107.882  1.00  0.00      RA0  C  
ATOM   1148  CG1 ILE A  49      44.561 129.726 106.641  1.00  0.00      RA0  C  
ATOM   1149  CG2 ILE A  49      44.947 131.734 108.082  1.00  0.00      RA0  C  
ATOM   1150  CD1 ILE A  49      44.813 130.655 105.457  1.00  0.00      RA0  C  
ATOM   1151  N   GLU A  50      41.925 128.768 109.520  1.00  0.00      RA0  N  
ATOM   1152  CA  GLU A  50      40.819 127.821 109.535  1.00  0.00      RA0  C  
ATOM   1153  C   GLU A  50      39.563 128.436 108.923  1.00  0.00      RA0  C  
ATOM   1154  O   GLU A  50      39.179 129.552 109.271  1.00  0.00      RA0  O  
ATOM   1155  CB  GLU A  50      40.538 127.254 110.925  1.00  0.00      RA0  C  
ATOM   1156  CG  GLU A  50      39.780 125.930 110.798  1.00  0.00      RA0  C  
ATOM   1157  CD  GLU A  50      39.237 125.495 112.141  1.00  0.00      RA0  C  
ATOM   1158  OE1 GLU A  50      39.993 124.942 112.935  1.00  0.00      RA0  O  
ATOM   1159  OE2 GLU A  50      38.049 125.697 112.381  1.00  0.00      RA0  O1-
ATOM   1160  N   LEU A  51      38.939 127.708 107.998  1.00  0.00      RA0  N  
ATOM   1161  CA  LEU A  51      37.713 128.154 107.346  1.00  0.00      RA0  C  
ATOM   1162  C   LEU A  51      36.704 127.039 107.576  1.00  0.00      RA0  C  
ATOM   1163  O   LEU A  51      36.294 126.354 106.645  1.00  0.00      RA0  O  
ATOM   1164  CB  LEU A  51      37.938 128.328 105.837  1.00  0.00      RA0  C  
ATOM   1165  CG  LEU A  51      38.927 129.407 105.364  1.00  0.00      RA0  C  
ATOM   1166  CD1 LEU A  51      40.408 129.058 105.553  1.00  0.00      RA0  C  
ATOM   1167  CD2 LEU A  51      38.680 129.727 103.894  1.00  0.00      RA0  C  
ATOM   1168  N   PRO A  52      36.279 126.850 108.829  1.00  0.00      RA0  N  
ATOM   1169  CA  PRO A  52      35.320 125.804 109.180  1.00  0.00      RA0  C  
ATOM   1170  C   PRO A  52      33.962 125.911 108.496  1.00  0.00      RA0  C  
ATOM   1171  O   PRO A  52      33.429 127.004 108.313  1.00  0.00      RA0  O  
ATOM   1172  CB  PRO A  52      35.193 125.927 110.699  1.00  0.00      RA0  C  
ATOM   1173  CG  PRO A  52      35.427 127.406 110.973  1.00  0.00      RA0  C  
ATOM   1174  CD  PRO A  52      36.531 127.723 109.976  1.00  0.00      RA0  C  
ATOM   1175  N   TYR A  53      33.418 124.758 108.120  1.00  0.00      RA0  N  
ATOM   1176  CA  TYR A  53      32.108 124.672 107.485  1.00  0.00      RA0  C  
ATOM   1177  C   TYR A  53      31.669 123.220 107.530  1.00  0.00      RA0  C  
ATOM   1178  O   TYR A  53      32.499 122.314 107.607  1.00  0.00      RA0  O  
ATOM   1179  CB  TYR A  53      32.126 125.173 106.031  1.00  0.00      RA0  C  
ATOM   1180  CG  TYR A  53      32.685 124.154 105.055  1.00  0.00      RA0  C  
ATOM   1181  CD1 TYR A  53      34.040 123.835 105.035  1.00  0.00      RA0  C  
ATOM   1182  CD2 TYR A  53      31.825 123.540 104.151  1.00  0.00      RA0  C  
ATOM   1183  CE1 TYR A  53      34.525 122.901 104.121  1.00  0.00      RA0  C  
ATOM   1184  CE2 TYR A  53      32.310 122.612 103.237  1.00  0.00      RA0  C  
ATOM   1185  CZ  TYR A  53      33.660 122.284 103.223  1.00  0.00      RA0  C  
ATOM   1186  OH  TYR A  53      34.126 121.341 102.323  1.00  0.00      RA0  O  
ATOM   1187  N   ASP A  54      30.362 122.999 107.492  1.00  0.00      RA0  N  
ATOM   1188  CA  ASP A  54      29.843 121.643 107.541  1.00  0.00      RA0  C  
ATOM   1189  C   ASP A  54      30.069 120.944 106.214  1.00  0.00      RA0  C  
ATOM   1190  O   ASP A  54      29.338 121.165 105.249  1.00  0.00      RA0  O  
ATOM   1191  CB  ASP A  54      28.375 121.558 107.904  1.00  0.00      RA0  C  
ATOM   1192  CG  ASP A  54      28.069 120.088 107.793  1.00  0.00      RA0  C  
ATOM   1193  OD1 ASP A  54      28.890 119.287 108.234  1.00  0.00      RA0  O  
ATOM   1194  OD2 ASP A  54      27.059 119.739 107.199  1.00  0.00      RA0  O1-
ATOM   1195  N   LYS A  55      31.090 120.096 106.171  1.00  0.00      RA0  N  
ATOM   1196  CA  LYS A  55      31.416 119.383 104.948  1.00  0.00      RA0  C  
ATOM   1197  C   LYS A  55      30.348 118.378 104.531  1.00  0.00      RA0  C  
ATOM   1198  O   LYS A  55      30.447 117.761 103.472  1.00  0.00      RA0  O  
ATOM   1199  CB  LYS A  55      32.801 118.712 105.067  1.00  0.00      RA0  C  
ATOM   1200  CG  LYS A  55      33.932 119.536 105.714  1.00  0.00      RA0  C  
ATOM   1201  CD  LYS A  55      35.357 119.030 105.397  1.00  0.00      RA0  C  
ATOM   1202  CE  LYS A  55      36.443 119.588 106.338  1.00  0.00      RA0  C  
ATOM   1203  NZ  LYS A  55      37.807 119.459 105.787  1.00  0.00      RA0  N1+
ATOM   1204  N   GLN A  56      29.319 118.224 105.356  1.00  0.00      RA0  N  
ATOM   1205  CA  GLN A  56      28.243 117.296 105.038  1.00  0.00      RA0  C  
ATOM   1206  C   GLN A  56      27.332 117.906 103.986  1.00  0.00      RA0  C  
ATOM   1207  O   GLN A  56      27.044 117.280 102.972  1.00  0.00      RA0  O  
ATOM   1208  CB  GLN A  56      27.541 116.755 106.280  1.00  0.00      RA0  C  
ATOM   1209  CG  GLN A  56      28.579 116.125 107.212  1.00  0.00      RA0  C  
ATOM   1210  CD  GLN A  56      29.372 115.086 106.445  1.00  0.00      RA0  C  
ATOM   1211  NE2 GLN A  56      28.696 113.934 106.285  1.00  0.00      RA0  N  
ATOM   1212  OE1 GLN A  56      30.512 115.289 106.032  1.00  0.00      RA0  O  
ATOM   1213  N   VAL A  57      26.886 119.132 104.222  1.00  0.00      RA0  N  
ATOM   1214  CA  VAL A  57      26.012 119.809 103.270  1.00  0.00      RA0  C  
ATOM   1215  C   VAL A  57      26.707 120.027 101.919  1.00  0.00      RA0  C  
ATOM   1216  O   VAL A  57      27.939 120.065 101.840  1.00  0.00      RA0  O  
ATOM   1217  CB  VAL A  57      25.505 121.118 103.909  1.00  0.00      RA0  C  
ATOM   1218  CG1 VAL A  57      24.566 121.940 103.026  1.00  0.00      RA0  C  
ATOM   1219  CG2 VAL A  57      24.794 120.797 105.222  1.00  0.00      RA0  C  
ATOM   1220  N   LYS A  58      25.908 120.158 100.862  1.00  0.00      RA0  N  
ATOM   1221  CA  LYS A  58      26.427 120.380  99.518  1.00  0.00      RA0  C  
ATOM   1222  C   LYS A  58      25.844 121.673  98.980  1.00  0.00      RA0  C  
ATOM   1223  O   LYS A  58      24.724 122.051  99.326  1.00  0.00      RA0  O  
ATOM   1224  CB  LYS A  58      25.915 119.302  98.566  1.00  0.00      RA0  C  
ATOM   1225  CG  LYS A  58      26.260 117.872  98.948  1.00  0.00      RA0  C  
ATOM   1226  CD  LYS A  58      27.760 117.652  98.835  1.00  0.00      RA0  C  
ATOM   1227  CE  LYS A  58      28.160 116.220  99.137  1.00  0.00      RA0  C  
ATOM   1228  NZ  LYS A  58      29.620 116.157  99.099  1.00  0.00      RA0  N1+
ATOM   1229  N   GLN A  59      26.611 122.350  98.133  1.00  0.00      RA0  N  
ATOM   1230  CA  GLN A  59      26.197 123.630  97.570  1.00  0.00      RA0  C  
ATOM   1231  C   GLN A  59      25.695 123.508  96.143  1.00  0.00      RA0  C  
ATOM   1232  O   GLN A  59      25.909 122.495  95.483  1.00  0.00      RA0  O  
ATOM   1233  CB  GLN A  59      27.296 124.680  97.639  1.00  0.00      RA0  C  
ATOM   1234  CG  GLN A  59      28.324 124.634  96.516  1.00  0.00      RA0  C  
ATOM   1235  CD  GLN A  59      28.754 126.065  96.355  1.00  0.00      RA0  C  
ATOM   1236  NE2 GLN A  59      27.771 126.837  95.853  1.00  0.00      RA0  N  
ATOM   1237  OE1 GLN A  59      29.835 126.472  96.761  1.00  0.00      RA0  O  
ATOM   1238  N   VAL A  60      25.038 124.558  95.666  1.00  0.00      RA0  N  
ATOM   1239  CA  VAL A  60      24.545 124.578  94.295  1.00  0.00      RA0  C  
ATOM   1240  C   VAL A  60      25.727 124.896  93.364  1.00  0.00      RA0  C  
ATOM   1241  O   VAL A  60      26.291 125.996  93.396  1.00  0.00      RA0  O  
ATOM   1242  CB  VAL A  60      23.474 125.651  94.130  1.00  0.00      RA0  C  
ATOM   1243  CG1 VAL A  60      23.067 125.843  92.668  1.00  0.00      RA0  C  
ATOM   1244  CG2 VAL A  60      22.290 125.333  95.028  1.00  0.00      RA0  C  
ATOM   1245  N   LEU A  61      26.104 123.917  92.544  1.00  0.00      RA0  N  
ATOM   1246  CA  LEU A  61      27.212 124.068  91.604  1.00  0.00      RA0  C  
ATOM   1247  C   LEU A  61      26.857 124.992  90.454  1.00  0.00      RA0  C  
ATOM   1248  O   LEU A  61      25.681 125.236  90.167  1.00  0.00      RA0  O  
ATOM   1249  CB  LEU A  61      27.635 122.733  90.992  1.00  0.00      RA0  C  
ATOM   1250  CG  LEU A  61      28.418 121.805  91.916  1.00  0.00      RA0  C  
ATOM   1251  CD1 LEU A  61      28.764 120.500  91.196  1.00  0.00      RA0  C  
ATOM   1252  CD2 LEU A  61      29.659 122.478  92.508  1.00  0.00      RA0  C  
ATOM   1253  N   ALA A  62      27.899 125.488  89.794  1.00  0.00      RA0  N  
ATOM   1254  CA  ALA A  62      27.761 126.411  88.674  1.00  0.00      RA0  C  
ATOM   1255  C   ALA A  62      26.634 126.040  87.716  1.00  0.00      RA0  C  
ATOM   1256  O   ALA A  62      25.797 126.878  87.383  1.00  0.00      RA0  O  
ATOM   1257  CB  ALA A  62      29.040 126.308  87.877  1.00  0.00      RA0  C  
ATOM   1258  N   ASN A  63      26.620 124.784  87.281  1.00  0.00      RA0  N  
ATOM   1259  CA  ASN A  63      25.603 124.291  86.358  1.00  0.00      RA0  C  
ATOM   1260  C   ASN A  63      24.197 124.353  86.952  1.00  0.00      RA0  C  
ATOM   1261  O   ASN A  63      23.357 125.133  86.501  1.00  0.00      RA0  O  
ATOM   1262  CB  ASN A  63      25.985 122.917  85.773  1.00  0.00      RA0  C  
ATOM   1263  CG  ASN A  63      26.532 121.968  86.826  1.00  0.00      RA0  C  
ATOM   1264  ND2 ASN A  63      27.815 121.646  86.647  1.00  0.00      RA0  N  
ATOM   1265  OD1 ASN A  63      25.851 121.552  87.753  1.00  0.00      RA0  O  
ATOM   1266  N   GLY A  64      23.942 123.528  87.959  1.00  0.00      RA0  N  
ATOM   1267  CA  GLY A  64      22.639 123.519  88.590  1.00  0.00      RA0  C  
ATOM   1268  C   GLY A  64      22.536 122.407  89.610  1.00  0.00      RA0  C  
ATOM   1269  O   GLY A  64      21.689 122.455  90.504  1.00  0.00      RA0  O  
ATOM   1270  N   LYS A  65      23.398 121.403  89.474  1.00  0.00      RA0  N  
ATOM   1271  CA  LYS A  65      23.409 120.266  90.388  1.00  0.00      RA0  C  
ATOM   1272  C   LYS A  65      24.072 120.665  91.701  1.00  0.00      RA0  C  
ATOM   1273  O   LYS A  65      24.473 121.813  91.867  1.00  0.00      RA0  O  
ATOM   1274  CB  LYS A  65      24.239 119.067  89.911  1.00  0.00      RA0  C  
ATOM   1275  CG  LYS A  65      24.531 118.859  88.428  1.00  0.00      RA0  C  
ATOM   1276  CD  LYS A  65      25.876 118.131  88.329  1.00  0.00      RA0  C  
ATOM   1277  CE  LYS A  65      26.521 118.148  86.943  1.00  0.00      RA0  C  
ATOM   1278  NZ  LYS A  65      27.918 117.710  87.074  1.00  0.00      RA0  N1+
ATOM   1279  N   LYS A  66      24.181 119.731  92.639  1.00  0.00      RA0  N  
ATOM   1280  CA  LYS A  66      24.787 120.042  93.929  1.00  0.00      RA0  C  
ATOM   1281  C   LYS A  66      26.103 119.326  94.165  1.00  0.00      RA0  C  
ATOM   1282  O   LYS A  66      26.209 118.125  93.939  1.00  0.00      RA0  O  
ATOM   1283  CB  LYS A  66      23.676 119.929  95.030  1.00  0.00      RA0  C  
ATOM   1284  CG  LYS A  66      22.654 121.087  95.383  1.00  0.00      RA0  C  
ATOM   1285  CD  LYS A  66      21.325 121.451  94.612  1.00  0.00      RA0  C  
ATOM   1286  CE  LYS A  66      20.323 122.337  95.455  1.00  0.00      RA0  C  
ATOM   1287  NZ  LYS A  66      19.073 122.863  94.814  1.00  0.00      RA0  N1+
ATOM   1288  N   GLY A  67      27.105 120.066  94.635  1.00  0.00      RA0  N  
ATOM   1289  CA  GLY A  67      28.402 119.463  94.875  1.00  0.00      RA0  C  
ATOM   1290  C   GLY A  67      29.196 119.971  96.064  1.00  0.00      RA0  C  
ATOM   1291  O   GLY A  67      28.653 120.606  96.975  1.00  0.00      RA0  O  
ATOM   1292  N   ASP A  68      30.497 119.673  96.034  1.00  0.00      RA0  N  
ATOM   1293  CA  ASP A  68      31.453 120.046  97.076  1.00  0.00      RA0  C  
ATOM   1294  C   ASP A  68      31.853 121.512  97.004  1.00  0.00      RA0  C  
ATOM   1295  O   ASP A  68      31.702 122.163  95.964  1.00  0.00      RA0  O  
ATOM   1296  CB  ASP A  68      32.583 119.055  97.323  1.00  0.00      RA0  C  
ATOM   1297  CG  ASP A  68      31.910 117.877  98.008  1.00  0.00      RA0  C  
ATOM   1298  OD1 ASP A  68      31.070 117.222  97.405  1.00  0.00      RA0  O  
ATOM   1299  OD2 ASP A  68      32.265 117.541  99.136  1.00  0.00      RA0  O1-
ATOM   1300  N   LEU A  69      32.376 122.017  98.121  1.00  0.00      RA0  N  
ATOM   1301  CA  LEU A  69      32.814 123.404  98.210  1.00  0.00      RA0  C  
ATOM   1302  C   LEU A  69      34.327 123.570  98.110  1.00  0.00      RA0  C  
ATOM   1303  O   LEU A  69      35.107 122.690  98.497  1.00  0.00      RA0  O  
ATOM   1304  CB  LEU A  69      32.326 124.050  99.518  1.00  0.00      RA0  C  
ATOM   1305  CG  LEU A  69      30.807 124.188  99.735  1.00  0.00      RA0  C  
ATOM   1306  CD1 LEU A  69      30.096 122.885 100.121  1.00  0.00      RA0  C  
ATOM   1307  CD2 LEU A  69      30.508 125.268 100.775  1.00  0.00      RA0  C  
ATOM   1308  N   ASN A  70      34.721 124.723  97.585  1.00  0.00      RA0  N  
ATOM   1309  CA  ASN A  70      36.117 125.080  97.443  1.00  0.00      RA0  C  
ATOM   1310  C   ASN A  70      36.370 126.294  98.319  1.00  0.00      RA0  C  
ATOM   1311  O   ASN A  70      35.461 127.082  98.595  1.00  0.00      RA0  O  
ATOM   1312  CB  ASN A  70      36.427 125.359  95.967  1.00  0.00      RA0  C  
ATOM   1313  CG  ASN A  70      36.692 124.061  95.216  1.00  0.00      RA0  C  
ATOM   1314  ND2 ASN A  70      35.601 123.418  94.780  1.00  0.00      RA0  N  
ATOM   1315  OD1 ASN A  70      37.829 123.659  95.021  1.00  0.00      RA0  O  
ATOM   1316  N   VAL A  71      37.613 126.436  98.756  1.00  0.00      RA0  N  
ATOM   1317  CA  VAL A  71      37.986 127.536  99.619  1.00  0.00      RA0  C  
ATOM   1318  C   VAL A  71      39.062 128.406  99.000  1.00  0.00      RA0  C  
ATOM   1319  O   VAL A  71      39.811 127.973  98.122  1.00  0.00      RA0  O  
ATOM   1320  CB  VAL A  71      38.555 127.021 100.950  1.00  0.00      RA0  C  
ATOM   1321  CG1 VAL A  71      37.532 126.337 101.841  1.00  0.00      RA0  C  
ATOM   1322  CG2 VAL A  71      39.737 126.089 100.704  1.00  0.00      RA0  C  
ATOM   1323  N   GLY A  72      39.123 129.643  99.473  1.00  0.00      RA0  N  
ATOM   1324  CA  GLY A  72      40.111 130.590  99.000  1.00  0.00      RA0  C  
ATOM   1325  C   GLY A  72      40.365 131.553 100.137  1.00  0.00      RA0  C  
ATOM   1326  O   GLY A  72      39.623 131.546 101.122  1.00  0.00      RA0  O  
ATOM   1327  N   MET A  73      41.405 132.371 100.024  1.00  0.00      RA0  N  
ATOM   1328  CA  MET A  73      41.701 133.336 101.075  1.00  0.00      RA0  C  
ATOM   1329  C   MET A  73      42.662 134.425 100.650  1.00  0.00      RA0  C  
ATOM   1330  O   MET A  73      43.381 134.299  99.665  1.00  0.00      RA0  O  
ATOM   1331  CB  MET A  73      42.236 132.606 102.316  1.00  0.00      RA0  C  
ATOM   1332  CG  MET A  73      43.722 132.254 102.262  1.00  0.00      RA0  C  
ATOM   1333  SD  MET A  73      44.790 133.604 102.782  1.00  0.00      RA0  S  
ATOM   1334  CE  MET A  73      46.268 133.116 101.886  1.00  0.00      RA0  C  
ATOM   1335  N   VAL A  74      42.640 135.519 101.392  1.00  0.00      RA0  N  
ATOM   1336  CA  VAL A  74      43.552 136.616 101.142  1.00  0.00      RA0  C  
ATOM   1337  C   VAL A  74      44.123 136.946 102.513  1.00  0.00      RA0  C  
ATOM   1338  O   VAL A  74      43.374 137.123 103.475  1.00  0.00      RA0  O  
ATOM   1339  CB  VAL A  74      42.808 137.795 100.501  1.00  0.00      RA0  C  
ATOM   1340  CG1 VAL A  74      41.447 138.043 101.151  1.00  0.00      RA0  C  
ATOM   1341  CG2 VAL A  74      43.681 139.047 100.463  1.00  0.00      RA0  C  
ATOM   1342  N   LEU A  75      45.448 136.975 102.609  1.00  0.00      RA0  N  
ATOM   1343  CA  LEU A  75      46.128 137.271 103.865  1.00  0.00      RA0  C  
ATOM   1344  C   LEU A  75      46.905 138.558 103.672  1.00  0.00      RA0  C  
ATOM   1345  O   LEU A  75      47.769 138.628 102.807  1.00  0.00      RA0  O  
ATOM   1346  CB  LEU A  75      47.107 136.148 104.189  1.00  0.00      RA0  C  
ATOM   1347  CG  LEU A  75      46.719 135.396 105.454  1.00  0.00      RA0  C  
ATOM   1348  CD1 LEU A  75      47.646 134.216 105.736  1.00  0.00      RA0  C  
ATOM   1349  CD2 LEU A  75      46.644 136.353 106.635  1.00  0.00      RA0  C  
ATOM   1350  N   ILE A  76      46.608 139.578 104.465  1.00  0.00      RA0  N  
ATOM   1351  CA  ILE A  76      47.330 140.835 104.324  1.00  0.00      RA0  C  
ATOM   1352  C   ILE A  76      48.370 141.000 105.421  1.00  0.00      RA0  C  
ATOM   1353  O   ILE A  76      48.043 141.046 106.610  1.00  0.00      RA0  O  
ATOM   1354  CB  ILE A  76      46.359 142.011 104.315  1.00  0.00      RA0  C  
ATOM   1355  CG1 ILE A  76      45.261 141.780 103.276  1.00  0.00      RA0  C  
ATOM   1356  CG2 ILE A  76      47.100 143.332 104.098  1.00  0.00      RA0  C  
ATOM   1357  CD1 ILE A  76      44.268 142.936 103.211  1.00  0.00      RA0  C  
ATOM   1358  N   LEU A  77      49.629 141.090 105.003  1.00  0.00      RA0  N  
ATOM   1359  CA  LEU A  77      50.749 141.213 105.923  1.00  0.00      RA0  C  
ATOM   1360  C   LEU A  77      51.393 142.590 105.878  1.00  0.00      RA0  C  
ATOM   1361  O   LEU A  77      51.211 143.338 104.921  1.00  0.00      RA0  O  
ATOM   1362  CB  LEU A  77      51.757 140.129 105.512  1.00  0.00      RA0  C  
ATOM   1363  CG  LEU A  77      51.152 138.740 105.307  1.00  0.00      RA0  C  
ATOM   1364  CD1 LEU A  77      52.112 137.826 104.547  1.00  0.00      RA0  C  
ATOM   1365  CD2 LEU A  77      50.672 138.119 106.617  1.00  0.00      RA0  C  
ATOM   1366  N   PRO A  78      52.167 142.937 106.919  1.00  0.00      RA0  N  
ATOM   1367  CA  PRO A  78      52.850 144.233 107.009  1.00  0.00      RA0  C  
ATOM   1368  C   PRO A  78      53.861 144.379 105.887  1.00  0.00      RA0  C  
ATOM   1369  O   PRO A  78      54.409 143.385 105.418  1.00  0.00      RA0  O  
ATOM   1370  CB  PRO A  78      53.502 144.205 108.387  1.00  0.00      RA0  C  
ATOM   1371  CG  PRO A  78      52.700 143.169 109.164  1.00  0.00      RA0  C  
ATOM   1372  CD  PRO A  78      52.338 142.141 108.125  1.00  0.00      RA0  C  
ATOM   1373  N   GLU A  79      54.105 145.608 105.451  1.00  0.00      RA0  N  
ATOM   1374  CA  GLU A  79      55.110 145.835 104.419  1.00  0.00      RA0  C  
ATOM   1375  C   GLU A  79      56.363 145.106 104.886  1.00  0.00      RA0  C  
ATOM   1376  O   GLU A  79      56.702 145.150 106.073  1.00  0.00      RA0  O  
ATOM   1377  CB  GLU A  79      55.403 147.326 104.205  1.00  0.00      RA0  C  
ATOM   1378  CG  GLU A  79      54.151 148.207 104.158  1.00  0.00      RA0  C  
ATOM   1379  CD  GLU A  79      53.065 147.514 103.362  1.00  0.00      RA0  C  
ATOM   1380  OE1 GLU A  79      53.228 147.343 102.157  1.00  0.00      RA0  O  
ATOM   1381  OE2 GLU A  79      52.067 147.121 103.963  1.00  0.00      RA0  O1-
ATOM   1382  N   GLY A  80      57.046 144.431 103.970  1.00  0.00      RA0  N  
ATOM   1383  CA  GLY A  80      58.256 143.727 104.353  1.00  0.00      RA0  C  
ATOM   1384  C   GLY A  80      58.052 142.243 104.550  1.00  0.00      RA0  C  
ATOM   1385  O   GLY A  80      58.967 141.449 104.334  1.00  0.00      RA0  O  
ATOM   1386  N   PHE A  81      56.857 141.863 104.979  1.00  0.00      RA0  N  
ATOM   1387  CA  PHE A  81      56.555 140.455 105.173  1.00  0.00      RA0  C  
ATOM   1388  C   PHE A  81      56.108 139.876 103.846  1.00  0.00      RA0  C  
ATOM   1389  O   PHE A  81      55.247 140.449 103.182  1.00  0.00      RA0  O  
ATOM   1390  CB  PHE A  81      55.422 140.234 106.178  1.00  0.00      RA0  C  
ATOM   1391  CG  PHE A  81      55.819 140.487 107.614  1.00  0.00      RA0  C  
ATOM   1392  CD1 PHE A  81      56.009 141.781 108.084  1.00  0.00      RA0  C  
ATOM   1393  CD2 PHE A  81      55.958 139.412 108.485  1.00  0.00      RA0  C  
ATOM   1394  CE1 PHE A  81      56.295 142.002 109.427  1.00  0.00      RA0  C  
ATOM   1395  CE2 PHE A  81      56.246 139.632 109.827  1.00  0.00      RA0  C  
ATOM   1396  CZ  PHE A  81      56.398 140.928 110.303  1.00  0.00      RA0  C  
ATOM   1397  N   GLU A  82      56.700 138.759 103.442  1.00  0.00      RA0  N  
ATOM   1398  CA  GLU A  82      56.293 138.126 102.198  1.00  0.00      RA0  C  
ATOM   1399  C   GLU A  82      56.371 136.612 102.339  1.00  0.00      RA0  C  
ATOM   1400  O   GLU A  82      56.873 136.094 103.346  1.00  0.00      RA0  O  
ATOM   1401  CB  GLU A  82      57.055 138.654 100.982  1.00  0.00      RA0  C  
ATOM   1402  CG  GLU A  82      58.562 138.415 100.948  1.00  0.00      RA0  C  
ATOM   1403  CD  GLU A  82      59.040 138.915  99.602  1.00  0.00      RA0  C  
ATOM   1404  OE1 GLU A  82      59.510 138.120  98.791  1.00  0.00      RA0  O  
ATOM   1405  OE2 GLU A  82      58.858 140.094  99.301  1.00  0.00      RA0  O1-
ATOM   1406  N   LEU A  83      55.830 135.906 101.351  1.00  0.00      RA0  N  
ATOM   1407  CA  LEU A  83      55.825 134.452 101.372  1.00  0.00      RA0  C  
ATOM   1408  C   LEU A  83      57.244 133.882 101.414  1.00  0.00      RA0  C  
ATOM   1409  O   LEU A  83      58.119 134.274 100.633  1.00  0.00      RA0  O  
ATOM   1410  CB  LEU A  83      55.106 133.932 100.126  1.00  0.00      RA0  C  
ATOM   1411  CG  LEU A  83      54.988 132.408 100.046  1.00  0.00      RA0  C  
ATOM   1412  CD1 LEU A  83      54.051 131.845 101.115  1.00  0.00      RA0  C  
ATOM   1413  CD2 LEU A  83      54.591 131.948  98.643  1.00  0.00      RA0  C  
ATOM   1414  N   ALA A  84      57.481 132.954 102.327  1.00  0.00      RA0  N  
ATOM   1415  CA  ALA A  84      58.809 132.372 102.412  1.00  0.00      RA0  C  
ATOM   1416  C   ALA A  84      59.094 131.521 101.175  1.00  0.00      RA0  C  
ATOM   1417  O   ALA A  84      58.289 130.649 100.818  1.00  0.00      RA0  O  
ATOM   1418  CB  ALA A  84      58.932 131.513 103.667  1.00  0.00      RA0  C  
ATOM   1419  N   PRO A  85      60.234 131.776 100.490  1.00  0.00      RA0  N  
ATOM   1420  CA  PRO A  85      60.624 131.018  99.293  1.00  0.00      RA0  C  
ATOM   1421  C   PRO A  85      60.869 129.569  99.717  1.00  0.00      RA0  C  
ATOM   1422  O   PRO A  85      61.427 129.308 100.788  1.00  0.00      RA0  O  
ATOM   1423  CB  PRO A  85      61.914 131.728  98.857  1.00  0.00      RA0  C  
ATOM   1424  CG  PRO A  85      61.879 133.112  99.500  1.00  0.00      RA0  C  
ATOM   1425  CD  PRO A  85      61.170 132.843 100.818  1.00  0.00      RA0  C  
ATOM   1426  N   PRO A  86      60.464 128.609  98.874  1.00  0.00      RA0  N  
ATOM   1427  CA  PRO A  86      60.622 127.177  99.153  1.00  0.00      RA0  C  
ATOM   1428  C   PRO A  86      61.986 126.764  99.691  1.00  0.00      RA0  C  
ATOM   1429  O   PRO A  86      62.094 125.828 100.487  1.00  0.00      RA0  O  
ATOM   1430  CB  PRO A  86      60.228 126.512  97.826  1.00  0.00      RA0  C  
ATOM   1431  CG  PRO A  86      60.246 127.619  96.770  1.00  0.00      RA0  C  
ATOM   1432  CD  PRO A  86      59.872 128.859  97.568  1.00  0.00      RA0  C  
ATOM   1433  N   ASP A  87      63.024 127.471  99.268  1.00  0.00      RA0  N  
ATOM   1434  CA  ASP A  87      64.372 127.154  99.713  1.00  0.00      RA0  C  
ATOM   1435  C   ASP A  87      64.657 127.702 101.107  1.00  0.00      RA0  C  
ATOM   1436  O   ASP A  87      65.783 127.610 101.598  1.00  0.00      RA0  O  
ATOM   1437  CB  ASP A  87      65.329 127.813  98.726  1.00  0.00      RA0  C  
ATOM   1438  CG  ASP A  87      64.822 129.226  98.498  1.00  0.00      RA0  C  
ATOM   1439  OD1 ASP A  87      64.098 129.437  97.523  1.00  0.00      RA0  O  
ATOM   1440  OD2 ASP A  87      65.078 130.095  99.325  1.00  0.00      RA0  O1-
ATOM   1441  N   ARG A  88      63.637 128.277 101.736  1.00  0.00      RA0  N  
ATOM   1442  CA  ARG A  88      63.769 128.847 103.072  1.00  0.00      RA0  C  
ATOM   1443  C   ARG A  88      62.864 128.118 104.061  1.00  0.00      RA0  C  
ATOM   1444  O   ARG A  88      62.994 128.259 105.274  1.00  0.00      RA0  O  
ATOM   1445  CB  ARG A  88      63.398 130.339 103.153  1.00  0.00      RA0  C  
ATOM   1446  CG  ARG A  88      64.426 131.399 102.730  1.00  0.00      RA0  C  
ATOM   1447  CD  ARG A  88      65.662 131.568 103.633  1.00  0.00      RA0  C  
ATOM   1448  NE  ARG A  88      65.353 131.941 105.022  1.00  0.00      RA0  N  
ATOM   1449  CZ  ARG A  88      65.672 133.191 105.510  1.00  0.00      RA0  C  
ATOM   1450  NH1 ARG A  88      66.068 134.173 104.679  1.00  0.00      RA0  N1+
ATOM   1451  NH2 ARG A  88      65.599 133.458 106.832  1.00  0.00      RA0  N  
ATOM   1452  N   VAL A  89      61.956 127.321 103.524  1.00  0.00      RA0  N  
ATOM   1453  CA  VAL A  89      61.001 126.590 104.336  1.00  0.00      RA0  C  
ATOM   1454  C   VAL A  89      61.468 125.207 104.772  1.00  0.00      RA0  C  
ATOM   1455  O   VAL A  89      61.841 124.375 103.950  1.00  0.00      RA0  O  
ATOM   1456  CB  VAL A  89      59.684 126.480 103.558  1.00  0.00      RA0  C  
ATOM   1457  CG1 VAL A  89      58.551 125.912 104.412  1.00  0.00      RA0  C  
ATOM   1458  CG2 VAL A  89      59.307 127.825 102.942  1.00  0.00      RA0  C  
ATOM   1459  N   PRO A  90      61.453 124.943 106.079  1.00  0.00      RA0  N  
ATOM   1460  CA  PRO A  90      61.869 123.642 106.606  1.00  0.00      RA0  C  
ATOM   1461  C   PRO A  90      61.002 122.547 105.997  1.00  0.00      RA0  C  
ATOM   1462  O   PRO A  90      59.802 122.734 105.791  1.00  0.00      RA0  O  
ATOM   1463  CB  PRO A  90      61.711 123.867 108.110  1.00  0.00      RA0  C  
ATOM   1464  CG  PRO A  90      61.837 125.369 108.341  1.00  0.00      RA0  C  
ATOM   1465  CD  PRO A  90      61.129 125.916 107.115  1.00  0.00      RA0  C  
ATOM   1466  N   ALA A  91      61.609 121.403 105.712  1.00  0.00      RA0  N  
ATOM   1467  CA  ALA A  91      60.886 120.289 105.116  1.00  0.00      RA0  C  
ATOM   1468  C   ALA A  91      59.622 119.932 105.895  1.00  0.00      RA0  C  
ATOM   1469  O   ALA A  91      58.549 119.783 105.312  1.00  0.00      RA0  O  
ATOM   1470  CB  ALA A  91      61.782 119.054 105.024  1.00  0.00      RA0  C  
ATOM   1471  N   GLU A  92      59.761 119.803 107.211  1.00  0.00      RA0  N  
ATOM   1472  CA  GLU A  92      58.652 119.446 108.096  1.00  0.00      RA0  C  
ATOM   1473  C   GLU A  92      57.490 120.414 107.927  1.00  0.00      RA0  C  
ATOM   1474  O   GLU A  92      56.324 120.016 107.938  1.00  0.00      RA0  O  
ATOM   1475  CB  GLU A  92      59.041 119.355 109.583  1.00  0.00      RA0  C  
ATOM   1476  CG  GLU A  92      60.537 119.323 109.919  1.00  0.00      RA0  C  
ATOM   1477  CD  GLU A  92      61.113 120.668 109.542  1.00  0.00      RA0  C  
ATOM   1478  OE1 GLU A  92      60.497 121.668 109.890  1.00  0.00      RA0  O  
ATOM   1479  OE2 GLU A  92      62.089 120.710 108.789  1.00  0.00      RA0  O1-
ATOM   1480  N   ILE A  93      57.816 121.692 107.785  1.00  0.00      RA0  N  
ATOM   1481  CA  ILE A  93      56.797 122.713 107.610  1.00  0.00      RA0  C  
ATOM   1482  C   ILE A  93      56.125 122.508 106.266  1.00  0.00      RA0  C  
ATOM   1483  O   ILE A  93      54.897 122.458 106.182  1.00  0.00      RA0  O  
ATOM   1484  CB  ILE A  93      57.326 124.136 107.793  1.00  0.00      RA0  C  
ATOM   1485  CG1 ILE A  93      57.830 124.312 109.225  1.00  0.00      RA0  C  
ATOM   1486  CG2 ILE A  93      56.238 125.168 107.481  1.00  0.00      RA0  C  
ATOM   1487  CD1 ILE A  93      58.085 125.780 109.573  1.00  0.00      RA0  C  
ATOM   1488  N   LYS A  94      56.941 122.383 105.220  1.00  0.00      RA0  N  
ATOM   1489  CA  LYS A  94      56.437 122.169 103.868  1.00  0.00      RA0  C  
ATOM   1490  C   LYS A  94      55.336 121.118 103.903  1.00  0.00      RA0  C  
ATOM   1491  O   LYS A  94      54.394 121.163 103.109  1.00  0.00      RA0  O  
ATOM   1492  CB  LYS A  94      57.525 121.671 102.913  1.00  0.00      RA0  C  
ATOM   1493  CG  LYS A  94      58.595 122.674 102.482  1.00  0.00      RA0  C  
ATOM   1494  CD  LYS A  94      59.515 122.032 101.439  1.00  0.00      RA0  C  
ATOM   1495  CE  LYS A  94      60.452 123.008 100.723  1.00  0.00      RA0  C  
ATOM   1496  NZ  LYS A  94      61.507 123.495 101.619  1.00  0.00      RA0  N1+
ATOM   1497  N   GLU A  95      55.474 120.179 104.838  1.00  0.00      RA0  N  
ATOM   1498  CA  GLU A  95      54.512 119.102 105.036  1.00  0.00      RA0  C  
ATOM   1499  C   GLU A  95      53.175 119.695 105.456  1.00  0.00      RA0  C  
ATOM   1500  O   GLU A  95      52.154 119.499 104.795  1.00  0.00      RA0  O  
ATOM   1501  CB  GLU A  95      55.004 118.029 106.006  1.00  0.00      RA0  C  
ATOM   1502  CG  GLU A  95      56.248 117.315 105.476  1.00  0.00      RA0  C  
ATOM   1503  CD  GLU A  95      55.933 116.702 104.127  1.00  0.00      RA0  C  
ATOM   1504  OE1 GLU A  95      56.621 117.024 103.159  1.00  0.00      RA0  O  
ATOM   1505  OE2 GLU A  95      54.998 115.906 104.049  1.00  0.00      RA0  O1-
ATOM   1506  N   LYS A  96      53.196 120.425 106.567  1.00  0.00      RA0  N  
ATOM   1507  CA  LYS A  96      51.993 121.042 107.099  1.00  0.00      RA0  C  
ATOM   1508  C   LYS A  96      51.283 121.856 106.029  1.00  0.00      RA0  C  
ATOM   1509  O   LYS A  96      50.055 121.906 105.987  1.00  0.00      RA0  O  
ATOM   1510  CB  LYS A  96      52.359 121.891 108.309  1.00  0.00      RA0  C  
ATOM   1511  CG  LYS A  96      53.126 121.074 109.349  1.00  0.00      RA0  C  
ATOM   1512  CD  LYS A  96      53.611 121.968 110.482  1.00  0.00      RA0  C  
ATOM   1513  CE  LYS A  96      52.440 122.668 111.164  1.00  0.00      RA0  C  
ATOM   1514  NZ  LYS A  96      52.967 123.776 111.958  1.00  0.00      RA0  N1+
ATOM   1515  N   VAL A  97      52.061 122.475 105.152  1.00  0.00      RA0  N  
ATOM   1516  CA  VAL A  97      51.501 123.298 104.095  1.00  0.00      RA0  C  
ATOM   1517  C   VAL A  97      50.752 122.539 103.014  1.00  0.00      RA0  C  
ATOM   1518  O   VAL A  97      49.699 122.990 102.558  1.00  0.00      RA0  O  
ATOM   1519  CB  VAL A  97      52.606 124.156 103.470  1.00  0.00      RA0  C  
ATOM   1520  CG1 VAL A  97      52.061 125.111 102.405  1.00  0.00      RA0  C  
ATOM   1521  CG2 VAL A  97      53.388 124.895 104.554  1.00  0.00      RA0  C  
ATOM   1522  N   GLY A  98      51.298 121.405 102.586  1.00  0.00      RA0  N  
ATOM   1523  CA  GLY A  98      50.649 120.635 101.540  1.00  0.00      RA0  C  
ATOM   1524  C   GLY A  98      50.982 121.190 100.164  1.00  0.00      RA0  C  
ATOM   1525  O   GLY A  98      51.955 121.935 100.014  1.00  0.00      RA0  O  
ATOM   1526  N   ASN A  99      50.184 120.837  99.157  1.00  0.00      RA0  N  
ATOM   1527  CA  ASN A  99      50.427 121.316  97.802  1.00  0.00      RA0  C  
ATOM   1528  C   ASN A  99      49.597 122.539  97.469  1.00  0.00      RA0  C  
ATOM   1529  O   ASN A  99      48.704 122.494  96.620  1.00  0.00      RA0  O  
ATOM   1530  CB  ASN A  99      50.162 120.244  96.754  1.00  0.00      RA0  C  
ATOM   1531  CG  ASN A  99      50.656 120.772  95.423  1.00  0.00      RA0  C  
ATOM   1532  ND2 ASN A  99      49.703 120.897  94.484  1.00  0.00      RA0  N  
ATOM   1533  OD1 ASN A  99      51.845 121.013  95.240  1.00  0.00      RA0  O  
ATOM   1534  N   LEU A 100      49.900 123.637  98.147  1.00  0.00      RA0  N  
ATOM   1535  CA  LEU A 100      49.193 124.895  97.933  1.00  0.00      RA0  C  
ATOM   1536  C   LEU A 100      50.174 125.877  97.334  1.00  0.00      RA0  C  
ATOM   1537  O   LEU A 100      51.333 125.928  97.740  1.00  0.00      RA0  O  
ATOM   1538  CB  LEU A 100      48.691 125.474  99.251  1.00  0.00      RA0  C  
ATOM   1539  CG  LEU A 100      47.455 124.772  99.798  1.00  0.00      RA0  C  
ATOM   1540  CD1 LEU A 100      47.072 125.321 101.171  1.00  0.00      RA0  C  
ATOM   1541  CD2 LEU A 100      46.292 124.846  98.808  1.00  0.00      RA0  C  
ATOM   1542  N   TYR A 101      49.718 126.667  96.376  1.00  0.00      RA0  N  
ATOM   1543  CA  TYR A 101      50.621 127.612  95.753  1.00  0.00      RA0  C  
ATOM   1544  C   TYR A 101      50.175 129.055  95.937  1.00  0.00      RA0  C  
ATOM   1545  O   TYR A 101      49.533 129.650  95.070  1.00  0.00      RA0  O  
ATOM   1546  CB  TYR A 101      50.735 127.394  94.244  1.00  0.00      RA0  C  
ATOM   1547  CG  TYR A 101      50.987 125.952  93.884  1.00  0.00      RA0  C  
ATOM   1548  CD1 TYR A 101      50.133 125.326  92.985  1.00  0.00      RA0  C  
ATOM   1549  CD2 TYR A 101      52.066 125.260  94.421  1.00  0.00      RA0  C  
ATOM   1550  CE1 TYR A 101      50.364 124.011  92.607  1.00  0.00      RA0  C  
ATOM   1551  CE2 TYR A 101      52.294 123.941  94.047  1.00  0.00      RA0  C  
ATOM   1552  CZ  TYR A 101      51.444 123.320  93.139  1.00  0.00      RA0  C  
ATOM   1553  OH  TYR A 101      51.661 122.008  92.770  1.00  0.00      RA0  O  
ATOM   1554  N   TYR A 102      50.525 129.604  97.097  1.00  0.00      RA0  N  
ATOM   1555  CA  TYR A 102      50.177 130.970  97.442  1.00  0.00      RA0  C  
ATOM   1556  C   TYR A 102      50.706 131.956  96.400  1.00  0.00      RA0  C  
ATOM   1557  O   TYR A 102      51.848 131.848  95.933  1.00  0.00      RA0  O  
ATOM   1558  CB  TYR A 102      50.711 131.318  98.835  1.00  0.00      RA0  C  
ATOM   1559  CG  TYR A 102      50.011 130.485  99.883  1.00  0.00      RA0  C  
ATOM   1560  CD1 TYR A 102      50.558 129.287 100.332  1.00  0.00      RA0  C  
ATOM   1561  CD2 TYR A 102      48.801 130.926 100.399  1.00  0.00      RA0  C  
ATOM   1562  CE1 TYR A 102      49.879 128.518 101.273  1.00  0.00      RA0  C  
ATOM   1563  CE2 TYR A 102      48.123 130.157 101.335  1.00  0.00      RA0  C  
ATOM   1564  CZ  TYR A 102      48.652 128.948 101.763  1.00  0.00      RA0  C  
ATOM   1565  OH  TYR A 102      47.945 128.187 102.671  1.00  0.00      RA0  O  
ATOM   1566  N   GLN A 103      49.862 132.921  96.047  1.00  0.00      RA0  N  
ATOM   1567  CA  GLN A 103      50.190 133.922  95.039  1.00  0.00      RA0  C  
ATOM   1568  C   GLN A 103      50.122 135.339  95.571  1.00  0.00      RA0  C  
ATOM   1569  O   GLN A 103      49.406 135.617  96.529  1.00  0.00      RA0  O  
ATOM   1570  CB  GLN A 103      49.201 133.775  93.873  1.00  0.00      RA0  C  
ATOM   1571  CG  GLN A 103      49.273 132.421  93.175  1.00  0.00      RA0  C  
ATOM   1572  CD  GLN A 103      50.692 132.194  92.704  1.00  0.00      RA0  C  
ATOM   1573  NE2 GLN A 103      51.162 130.981  93.032  1.00  0.00      RA0  N  
ATOM   1574  OE1 GLN A 103      51.321 133.052  92.093  1.00  0.00      RA0  O  
ATOM   1575  N   PRO A 104      50.879 136.255  94.954  1.00  0.00      RA0  N  
ATOM   1576  CA  PRO A 104      50.914 137.674  95.338  1.00  0.00      RA0  C  
ATOM   1577  C   PRO A 104      49.676 138.351  94.784  1.00  0.00      RA0  C  
ATOM   1578  O   PRO A 104      49.309 138.117  93.644  1.00  0.00      RA0  O  
ATOM   1579  CB  PRO A 104      52.184 138.210  94.666  1.00  0.00      RA0  C  
ATOM   1580  CG  PRO A 104      52.963 136.989  94.179  1.00  0.00      RA0  C  
ATOM   1581  CD  PRO A 104      51.864 135.970  93.917  1.00  0.00      RA0  C  
ATOM   1582  N   TYR A 105      49.027 139.184  95.580  1.00  0.00      RA0  N  
ATOM   1583  CA  TYR A 105      47.833 139.859  95.096  1.00  0.00      RA0  C  
ATOM   1584  C   TYR A 105      48.147 140.545  93.765  1.00  0.00      RA0  C  
ATOM   1585  O   TYR A 105      47.308 140.620  92.864  1.00  0.00      RA0  O  
ATOM   1586  CB  TYR A 105      47.383 140.889  96.126  1.00  0.00      RA0  C  
ATOM   1587  CG  TYR A 105      45.959 141.309  95.863  1.00  0.00      RA0  C  
ATOM   1588  CD1 TYR A 105      44.920 140.521  96.341  1.00  0.00      RA0  C  
ATOM   1589  CD2 TYR A 105      45.685 142.472  95.155  1.00  0.00      RA0  C  
ATOM   1590  CE1 TYR A 105      43.602 140.897  96.117  1.00  0.00      RA0  C  
ATOM   1591  CE2 TYR A 105      44.367 142.847  94.928  1.00  0.00      RA0  C  
ATOM   1592  CZ  TYR A 105      43.327 142.063  95.414  1.00  0.00      RA0  C  
ATOM   1593  OH  TYR A 105      42.016 142.438  95.203  1.00  0.00      RA0  O  
ATOM   1594  N   SER A 106      49.366 141.048  93.657  1.00  0.00      RA0  N  
ATOM   1595  CA  SER A 106      49.822 141.715  92.452  1.00  0.00      RA0  C  
ATOM   1596  C   SER A 106      51.332 141.752  92.589  1.00  0.00      RA0  C  
ATOM   1597  O   SER A 106      51.860 141.565  93.688  1.00  0.00      RA0  O  
ATOM   1598  CB  SER A 106      49.063 143.035  92.499  1.00  0.00      RA0  C  
ATOM   1599  OG  SER A 106      48.920 143.404  93.870  1.00  0.00      RA0  O  
ATOM   1600  N   PRO A 107      52.050 141.987  91.481  1.00  0.00      RA0  N  
ATOM   1601  CA  PRO A 107      53.514 142.043  91.464  1.00  0.00      RA0  C  
ATOM   1602  C   PRO A 107      54.133 142.929  92.537  1.00  0.00      RA0  C  
ATOM   1603  O   PRO A 107      55.222 142.641  93.027  1.00  0.00      RA0  O  
ATOM   1604  CB  PRO A 107      53.828 142.523  90.044  1.00  0.00      RA0  C  
ATOM   1605  CG  PRO A 107      52.670 141.997  89.202  1.00  0.00      RA0  C  
ATOM   1606  CD  PRO A 107      51.486 142.159  90.144  1.00  0.00      RA0  C  
ATOM   1607  N   GLU A 108      53.443 144.003  92.901  1.00  0.00      RA0  N  
ATOM   1608  CA  GLU A 108      53.945 144.925  93.915  1.00  0.00      RA0  C  
ATOM   1609  C   GLU A 108      53.601 144.448  95.317  1.00  0.00      RA0  C  
ATOM   1610  O   GLU A 108      54.460 144.347  96.197  1.00  0.00      RA0  O  
ATOM   1611  CB  GLU A 108      53.414 146.365  93.782  1.00  0.00      RA0  C  
ATOM   1612  CG  GLU A 108      52.509 146.720  92.597  1.00  0.00      RA0  C  
ATOM   1613  CD  GLU A 108      51.259 145.864  92.607  1.00  0.00      RA0  C  
ATOM   1614  OE1 GLU A 108      51.028 145.189  91.611  1.00  0.00      RA0  O  
ATOM   1615  OE2 GLU A 108      50.576 145.789  93.624  1.00  0.00      RA0  O1-
ATOM   1616  N   GLN A 109      52.326 144.147  95.503  1.00  0.00      RA0  N  
ATOM   1617  CA  GLN A 109      51.803 143.703  96.779  1.00  0.00      RA0  C  
ATOM   1618  C   GLN A 109      52.195 142.285  97.164  1.00  0.00      RA0  C  
ATOM   1619  O   GLN A 109      51.329 141.446  97.419  1.00  0.00      RA0  O  
ATOM   1620  CB  GLN A 109      50.279 143.813  96.803  1.00  0.00      RA0  C  
ATOM   1621  CG  GLN A 109      49.773 145.252  96.718  1.00  0.00      RA0  C  
ATOM   1622  CD  GLN A 109      48.283 145.254  96.435  1.00  0.00      RA0  C  
ATOM   1623  NE2 GLN A 109      47.968 145.861  95.278  1.00  0.00      RA0  N  
ATOM   1624  OE1 GLN A 109      47.469 144.766  97.212  1.00  0.00      RA0  O  
ATOM   1625  N   LYS A 110      53.495 142.014  97.215  1.00  0.00      RA0  N  
ATOM   1626  CA  LYS A 110      53.968 140.685  97.590  1.00  0.00      RA0  C  
ATOM   1627  C   LYS A 110      53.667 140.412  99.061  1.00  0.00      RA0  C  
ATOM   1628  O   LYS A 110      53.870 139.298  99.546  1.00  0.00      RA0  O  
ATOM   1629  CB  LYS A 110      55.462 140.582  97.299  1.00  0.00      RA0  C  
ATOM   1630  CG  LYS A 110      55.759 140.846  95.822  1.00  0.00      RA0  C  
ATOM   1631  CD  LYS A 110      57.242 140.987  95.448  1.00  0.00      RA0  C  
ATOM   1632  CE  LYS A 110      58.098 139.718  95.555  1.00  0.00      RA0  C  
ATOM   1633  NZ  LYS A 110      58.383 139.382  96.951  1.00  0.00      RA0  N1+
ATOM   1634  N   ASN A 111      53.199 141.438  99.769  1.00  0.00      RA0  N  
ATOM   1635  CA  ASN A 111      52.887 141.311 101.186  1.00  0.00      RA0  C  
ATOM   1636  C   ASN A 111      51.444 140.864 101.403  1.00  0.00      RA0  C  
ATOM   1637  O   ASN A 111      51.006 140.674 102.542  1.00  0.00      RA0  O  
ATOM   1638  CB  ASN A 111      53.110 142.608 101.964  1.00  0.00      RA0  C  
ATOM   1639  CG  ASN A 111      52.157 143.680 101.480  1.00  0.00      RA0  C  
ATOM   1640  ND2 ASN A 111      51.913 144.619 102.407  1.00  0.00      RA0  N  
ATOM   1641  OD1 ASN A 111      51.791 143.718 100.305  1.00  0.00      RA0  O  
ATOM   1642  N   ILE A 112      50.714 140.708 100.299  1.00  0.00      RA0  N  
ATOM   1643  CA  ILE A 112      49.329 140.250 100.322  1.00  0.00      RA0  C  
ATOM   1644  C   ILE A 112      49.296 138.928  99.571  1.00  0.00      RA0  C  
ATOM   1645  O   ILE A 112      49.631 138.875  98.389  1.00  0.00      RA0  O  
ATOM   1646  CB  ILE A 112      48.379 141.299  99.757  1.00  0.00      RA0  C  
ATOM   1647  CG1 ILE A 112      48.562 142.605 100.531  1.00  0.00      RA0  C  
ATOM   1648  CG2 ILE A 112      46.936 140.805  99.829  1.00  0.00      RA0  C  
ATOM   1649  CD1 ILE A 112      47.547 143.685 100.173  1.00  0.00      RA0  C  
ATOM   1650  N   LEU A 113      48.885 137.865 100.249  1.00  0.00      RA0  N  
ATOM   1651  CA  LEU A 113      48.839 136.547  99.630  1.00  0.00      RA0  C  
ATOM   1652  C   LEU A 113      47.440 136.013  99.412  1.00  0.00      RA0  C  
ATOM   1653  O   LEU A 113      46.576 136.146 100.278  1.00  0.00      RA0  O  
ATOM   1654  CB  LEU A 113      49.641 135.551 100.463  1.00  0.00      RA0  C  
ATOM   1655  CG  LEU A 113      51.091 135.987 100.669  1.00  0.00      RA0  C  
ATOM   1656  CD1 LEU A 113      51.792 135.112 101.706  1.00  0.00      RA0  C  
ATOM   1657  CD2 LEU A 113      51.859 136.064  99.347  1.00  0.00      RA0  C  
ATOM   1658  N   VAL A 114      47.222 135.390  98.259  1.00  0.00      RA0  N  
ATOM   1659  CA  VAL A 114      45.931 134.777  97.954  1.00  0.00      RA0  C  
ATOM   1660  C   VAL A 114      46.150 133.299  97.634  1.00  0.00      RA0  C  
ATOM   1661  O   VAL A 114      47.274 132.871  97.346  1.00  0.00      RA0  O  
ATOM   1662  CB  VAL A 114      45.238 135.490  96.787  1.00  0.00      RA0  C  
ATOM   1663  CG1 VAL A 114      44.850 136.919  97.165  1.00  0.00      RA0  C  
ATOM   1664  CG2 VAL A 114      46.086 135.448  95.515  1.00  0.00      RA0  C  
ATOM   1665  N   VAL A 115      45.078 132.518  97.705  1.00  0.00      RA0  N  
ATOM   1666  CA  VAL A 115      45.159 131.094  97.416  1.00  0.00      RA0  C  
ATOM   1667  C   VAL A 115      43.777 130.608  97.057  1.00  0.00      RA0  C  
ATOM   1668  O   VAL A 115      42.782 131.230  97.429  1.00  0.00      RA0  O  
ATOM   1669  CB  VAL A 115      45.773 130.287  98.569  1.00  0.00      RA0  C  
ATOM   1670  CG1 VAL A 115      44.738 129.958  99.641  1.00  0.00      RA0  C  
ATOM   1671  CG2 VAL A 115      46.502 129.039  98.060  1.00  0.00      RA0  C  
ATOM   1672  N   GLY A 116      43.721 129.486  96.350  1.00  0.00      RA0  N  
ATOM   1673  CA  GLY A 116      42.445 128.931  95.953  1.00  0.00      RA0  C  
ATOM   1674  C   GLY A 116      41.988 129.495  94.623  1.00  0.00      RA0  C  
ATOM   1675  O   GLY A 116      42.640 130.379  94.063  1.00  0.00      RA0  O  
ATOM   1676  N   PRO A 117      40.847 129.020  94.105  1.00  0.00      RA0  N  
ATOM   1677  CA  PRO A 117      39.986 127.997  94.711  1.00  0.00      RA0  C  
ATOM   1678  C   PRO A 117      40.651 126.644  94.830  1.00  0.00      RA0  C  
ATOM   1679  O   PRO A 117      41.438 126.264  93.975  1.00  0.00      RA0  O  
ATOM   1680  CB  PRO A 117      38.762 127.996  93.789  1.00  0.00      RA0  C  
ATOM   1681  CG  PRO A 117      39.296 128.442  92.431  1.00  0.00      RA0  C  
ATOM   1682  CD  PRO A 117      40.337 129.481  92.818  1.00  0.00      RA0  C  
ATOM   1683  N   VAL A 118      40.338 125.930  95.902  1.00  0.00      RA0  N  
ATOM   1684  CA  VAL A 118      40.876 124.594  96.118  1.00  0.00      RA0  C  
ATOM   1685  C   VAL A 118      39.881 123.823  96.978  1.00  0.00      RA0  C  
ATOM   1686  O   VAL A 118      39.081 124.415  97.709  1.00  0.00      RA0  O  
ATOM   1687  CB  VAL A 118      42.243 124.648  96.845  1.00  0.00      RA0  C  
ATOM   1688  CG1 VAL A 118      43.431 124.888  95.910  1.00  0.00      RA0  C  
ATOM   1689  CG2 VAL A 118      42.219 125.617  98.025  1.00  0.00      RA0  C  
ATOM   1690  N   PRO A 119      39.924 122.487  96.905  1.00  0.00      RA0  N  
ATOM   1691  CA  PRO A 119      39.026 121.627  97.673  1.00  0.00      RA0  C  
ATOM   1692  C   PRO A 119      38.966 121.974  99.153  1.00  0.00      RA0  C  
ATOM   1693  O   PRO A 119      39.912 121.726  99.902  1.00  0.00      RA0  O  
ATOM   1694  CB  PRO A 119      39.572 120.222  97.409  1.00  0.00      RA0  C  
ATOM   1695  CG  PRO A 119      40.176 120.316  96.012  1.00  0.00      RA0  C  
ATOM   1696  CD  PRO A 119      40.784 121.712  96.014  1.00  0.00      RA0  C  
ATOM   1697  N   GLY A 120      37.846 122.551  99.567  1.00  0.00      RA0  N  
ATOM   1698  CA  GLY A 120      37.686 122.899 100.964  1.00  0.00      RA0  C  
ATOM   1699  C   GLY A 120      37.568 121.628 101.776  1.00  0.00      RA0  C  
ATOM   1700  O   GLY A 120      37.579 121.649 103.003  1.00  0.00      RA0  O  
ATOM   1701  N   LYS A 121      37.449 120.509 101.073  1.00  0.00      RA0  N  
ATOM   1702  CA  LYS A 121      37.329 119.208 101.712  1.00  0.00      RA0  C  
ATOM   1703  C   LYS A 121      38.668 118.879 102.360  1.00  0.00      RA0  C  
ATOM   1704  O   LYS A 121      38.724 118.292 103.440  1.00  0.00      RA0  O  
ATOM   1705  CB  LYS A 121      37.014 118.132 100.680  1.00  0.00      RA0  C  
ATOM   1706  CG  LYS A 121      35.591 118.286 100.159  1.00  0.00      RA0  C  
ATOM   1707  CD  LYS A 121      35.300 117.100  99.251  1.00  0.00      RA0  C  
ATOM   1708  CE  LYS A 121      36.014 117.121  97.905  1.00  0.00      RA0  C  
ATOM   1709  NZ  LYS A 121      35.521 115.956  97.164  1.00  0.00      RA0  N1+
ATOM   1710  N   LYS A 122      39.745 119.280 101.692  1.00  0.00      RA0  N  
ATOM   1711  CA  LYS A 122      41.090 119.015 102.180  1.00  0.00      RA0  C  
ATOM   1712  C   LYS A 122      41.766 120.242 102.765  1.00  0.00      RA0  C  
ATOM   1713  O   LYS A 122      42.577 120.130 103.679  1.00  0.00      RA0  O  
ATOM   1714  CB  LYS A 122      41.944 118.299 101.112  1.00  0.00      RA0  C  
ATOM   1715  CG  LYS A 122      43.203 117.565 101.628  1.00  0.00      RA0  C  
ATOM   1716  CD  LYS A 122      44.412 118.476 101.882  1.00  0.00      RA0  C  
ATOM   1717  CE  LYS A 122      45.587 117.883 102.670  1.00  0.00      RA0  C  
ATOM   1718  NZ  LYS A 122      46.577 118.941 102.947  1.00  0.00      RA0  N1+
ATOM   1719  N   TYR A 123      41.432 121.416 102.248  1.00  0.00      RA0  N  
ATOM   1720  CA  TYR A 123      42.069 122.632 102.729  1.00  0.00      RA0  C  
ATOM   1721  C   TYR A 123      41.200 123.572 103.557  1.00  0.00      RA0  C  
ATOM   1722  O   TYR A 123      41.298 124.793 103.432  1.00  0.00      RA0  O  
ATOM   1723  CB  TYR A 123      42.702 123.401 101.572  1.00  0.00      RA0  C  
ATOM   1724  CG  TYR A 123      43.954 122.661 101.201  1.00  0.00      RA0  C  
ATOM   1725  CD1 TYR A 123      44.968 122.563 102.144  1.00  0.00      RA0  C  
ATOM   1726  CD2 TYR A 123      44.082 122.058  99.957  1.00  0.00      RA0  C  
ATOM   1727  CE1 TYR A 123      46.080 121.780 101.878  1.00  0.00      RA0  C  
ATOM   1728  CE2 TYR A 123      45.195 121.271  99.693  1.00  0.00      RA0  C  
ATOM   1729  CZ  TYR A 123      46.157 121.084 100.680  1.00  0.00      RA0  C  
ATOM   1730  OH  TYR A 123      47.161 120.148 100.498  1.00  0.00      RA0  O  
ATOM   1731  N   SER A 124      40.356 123.000 104.410  1.00  0.00      RA0  N  
ATOM   1732  CA  SER A 124      39.490 123.790 105.275  1.00  0.00      RA0  C  
ATOM   1733  C   SER A 124      40.389 124.418 106.334  1.00  0.00      RA0  C  
ATOM   1734  O   SER A 124      39.993 125.343 107.041  1.00  0.00      RA0  O  
ATOM   1735  CB  SER A 124      38.465 122.824 105.795  1.00  0.00      RA0  C  
ATOM   1736  OG  SER A 124      38.968 121.531 105.431  1.00  0.00      RA0  O  
ATOM   1737  N   GLU A 125      41.601 123.880 106.436  1.00  0.00      RA0  N  
ATOM   1738  CA  GLU A 125      42.617 124.362 107.363  1.00  0.00      RA0  C  
ATOM   1739  C   GLU A 125      43.898 124.498 106.543  1.00  0.00      RA0  C  
ATOM   1740  O   GLU A 125      44.311 123.552 105.880  1.00  0.00      RA0  O  
ATOM   1741  CB  GLU A 125      42.765 123.188 108.361  1.00  0.00      RA0  C  
ATOM   1742  CG  GLU A 125      41.527 122.301 108.735  1.00  0.00      RA0  C  
ATOM   1743  CD  GLU A 125      41.006 121.304 107.666  1.00  0.00      RA0  C  
ATOM   1744  OE1 GLU A 125      41.600 121.154 106.601  1.00  0.00      RA0  O  
ATOM   1745  OE2 GLU A 125      39.932 120.714 107.836  1.00  0.00      RA0  O1-
ATOM   1746  N   MET A 126      44.522 125.670 106.574  1.00  0.00      RA0  N  
ATOM   1747  CA  MET A 126      45.745 125.889 105.812  1.00  0.00      RA0  C  
ATOM   1748  C   MET A 126      46.907 126.350 106.674  1.00  0.00      RA0  C  
ATOM   1749  O   MET A 126      46.733 126.692 107.845  1.00  0.00      RA0  O  
ATOM   1750  CB  MET A 126      45.562 126.895 104.678  1.00  0.00      RA0  C  
ATOM   1751  CG  MET A 126      44.298 126.756 103.836  1.00  0.00      RA0  C  
ATOM   1752  SD  MET A 126      44.240 128.066 102.604  1.00  0.00      RA0  S  
ATOM   1753  CE  MET A 126      42.482 127.989 102.245  1.00  0.00      RA0  C  
ATOM   1754  N   VAL A 127      48.100 126.330 106.093  1.00  0.00      RA0  N  
ATOM   1755  CA  VAL A 127      49.303 126.774 106.789  1.00  0.00      RA0  C  
ATOM   1756  C   VAL A 127      50.104 127.594 105.804  1.00  0.00      RA0  C  
ATOM   1757  O   VAL A 127      50.361 127.150 104.686  1.00  0.00      RA0  O  
ATOM   1758  CB  VAL A 127      50.137 125.574 107.266  1.00  0.00      RA0  C  
ATOM   1759  CG1 VAL A 127      51.509 126.017 107.774  1.00  0.00      RA0  C  
ATOM   1760  CG2 VAL A 127      49.404 124.736 108.315  1.00  0.00      RA0  C  
ATOM   1761  N   VAL A 128      50.496 128.792 106.223  1.00  0.00      RA0  N  
ATOM   1762  CA  VAL A 128      51.240 129.675 105.348  1.00  0.00      RA0  C  
ATOM   1763  C   VAL A 128      52.619 130.052 105.851  1.00  0.00      RA0  C  
ATOM   1764  O   VAL A 128      52.755 130.805 106.812  1.00  0.00      RA0  O  
ATOM   1765  CB  VAL A 128      50.435 130.957 105.100  1.00  0.00      RA0  C  
ATOM   1766  CG1 VAL A 128      51.021 131.758 103.937  1.00  0.00      RA0  C  
ATOM   1767  CG2 VAL A 128      48.943 130.671 104.922  1.00  0.00      RA0  C  
ATOM   1768  N   PRO A 129      53.667 129.551 105.187  1.00  0.00      RA0  N  
ATOM   1769  CA  PRO A 129      55.046 129.854 105.583  1.00  0.00      RA0  C  
ATOM   1770  C   PRO A 129      55.385 131.313 105.264  1.00  0.00      RA0  C  
ATOM   1771  O   PRO A 129      55.367 131.728 104.094  1.00  0.00      RA0  O  
ATOM   1772  CB  PRO A 129      55.843 128.833 104.766  1.00  0.00      RA0  C  
ATOM   1773  CG  PRO A 129      55.009 128.580 103.510  1.00  0.00      RA0  C  
ATOM   1774  CD  PRO A 129      53.579 128.672 104.027  1.00  0.00      RA0  C  
ATOM   1775  N   ILE A 130      55.690 132.094 106.298  1.00  0.00      RA0  N  
ATOM   1776  CA  ILE A 130      56.015 133.501 106.087  1.00  0.00      RA0  C  
ATOM   1777  C   ILE A 130      57.402 133.881 106.588  1.00  0.00      RA0  C  
ATOM   1778  O   ILE A 130      57.904 133.319 107.564  1.00  0.00      RA0  O  
ATOM   1779  CB  ILE A 130      54.942 134.393 106.741  1.00  0.00      RA0  C  
ATOM   1780  CG1 ILE A 130      53.538 133.928 106.370  1.00  0.00      RA0  C  
ATOM   1781  CG2 ILE A 130      55.100 135.879 106.403  1.00  0.00      RA0  C  
ATOM   1782  CD1 ILE A 130      52.469 134.755 107.075  1.00  0.00      RA0  C  
ATOM   1783  N   LEU A 131      58.018 134.841 105.906  1.00  0.00      RA0  N  
ATOM   1784  CA  LEU A 131      59.354 135.287 106.267  1.00  0.00      RA0  C  
ATOM   1785  C   LEU A 131      59.389 136.738 106.731  1.00  0.00      RA0  C  
ATOM   1786  O   LEU A 131      59.169 137.670 105.946  1.00  0.00      RA0  O  
ATOM   1787  CB  LEU A 131      60.234 135.109 105.029  1.00  0.00      RA0  C  
ATOM   1788  CG  LEU A 131      61.679 135.575 105.181  1.00  0.00      RA0  C  
ATOM   1789  CD1 LEU A 131      62.416 134.768 106.240  1.00  0.00      RA0  C  
ATOM   1790  CD2 LEU A 131      62.423 135.557 103.846  1.00  0.00      RA0  C  
ATOM   1791  N   SER A 132      59.675 136.911 108.019  1.00  0.00      RA0  N  
ATOM   1792  CA  SER A 132      59.762 138.224 108.633  1.00  0.00      RA0  C  
ATOM   1793  C   SER A 132      60.882 139.026 107.994  1.00  0.00      RA0  C  
ATOM   1794  O   SER A 132      61.915 138.482 107.613  1.00  0.00      RA0  O  
ATOM   1795  CB  SER A 132      59.935 138.019 110.143  1.00  0.00      RA0  C  
ATOM   1796  OG  SER A 132      60.667 136.817 110.406  1.00  0.00      RA0  O  
ATOM   1797  N   PRO A 133      60.683 140.336 107.857  1.00  0.00      RA0  N  
ATOM   1798  CA  PRO A 133      61.696 141.214 107.265  1.00  0.00      RA0  C  
ATOM   1799  C   PRO A 133      62.836 141.469 108.262  1.00  0.00      RA0  C  
ATOM   1800  O   PRO A 133      62.844 140.904 109.364  1.00  0.00      RA0  O  
ATOM   1801  CB  PRO A 133      60.886 142.465 106.936  1.00  0.00      RA0  C  
ATOM   1802  CG  PRO A 133      59.783 142.496 107.991  1.00  0.00      RA0  C  
ATOM   1803  CD  PRO A 133      59.460 141.032 108.207  1.00  0.00      RA0  C  
ATOM   1804  N   ASP A 134      63.794 142.315 107.889  1.00  0.00      RA0  N  
ATOM   1805  CA  ASP A 134      64.929 142.601 108.769  1.00  0.00      RA0  C  
ATOM   1806  C   ASP A 134      65.284 144.082 108.813  1.00  0.00      RA0  C  
ATOM   1807  O   ASP A 134      65.916 144.604 107.892  1.00  0.00      RA0  O  
ATOM   1808  CB  ASP A 134      66.164 141.787 108.431  1.00  0.00      RA0  C  
ATOM   1809  CG  ASP A 134      67.301 142.375 109.240  1.00  0.00      RA0  C  
ATOM   1810  OD1 ASP A 134      68.330 142.671 108.658  1.00  0.00      RA0  O  
ATOM   1811  OD2 ASP A 134      67.165 142.572 110.439  1.00  0.00      RA0  O1-
ATOM   1812  N   PRO A 135      64.917 144.764 109.914  1.00  0.00      RA0  N  
ATOM   1813  CA  PRO A 135      65.165 146.193 110.134  1.00  0.00      RA0  C  
ATOM   1814  C   PRO A 135      66.558 146.610 109.709  1.00  0.00      RA0  C  
ATOM   1815  O   PRO A 135      66.743 147.669 109.105  1.00  0.00      RA0  O  
ATOM   1816  CB  PRO A 135      64.916 146.344 111.636  1.00  0.00      RA0  C  
ATOM   1817  CG  PRO A 135      63.818 145.327 111.921  1.00  0.00      RA0  C  
ATOM   1818  CD  PRO A 135      64.212 144.153 111.034  1.00  0.00      RA0  C  
ATOM   1819  N   ALA A 136      67.535 145.769 110.034  1.00  0.00      RA0  N  
ATOM   1820  CA  ALA A 136      68.920 146.045 109.686  1.00  0.00      RA0  C  
ATOM   1821  C   ALA A 136      69.009 146.394 108.212  1.00  0.00      RA0  C  
ATOM   1822  O   ALA A 136      69.370 147.516 107.853  1.00  0.00      RA0  O  
ATOM   1823  CB  ALA A 136      69.880 144.916 110.066  1.00  0.00      RA0  C  
ATOM   1824  N   LYS A 137      68.662 145.431 107.364  1.00  0.00      RA0  N  
ATOM   1825  CA  LYS A 137      68.708 145.625 105.922  1.00  0.00      RA0  C  
ATOM   1826  C   LYS A 137      67.651 146.635 105.496  1.00  0.00      RA0  C  
ATOM   1827  O   LYS A 137      67.955 147.808 105.284  1.00  0.00      RA0  O  
ATOM   1828  CB  LYS A 137      68.479 144.360 105.071  1.00  0.00      RA0  C  
ATOM   1829  CG  LYS A 137      68.771 142.951 105.601  1.00  0.00      RA0  C  
ATOM   1830  CD  LYS A 137      70.215 142.602 105.975  1.00  0.00      RA0  C  
ATOM   1831  CE  LYS A 137      70.352 141.126 106.393  1.00  0.00      RA0  C  
ATOM   1832  NZ  LYS A 137      69.454 140.805 107.514  1.00  0.00      RA0  N1+
ATOM   1833  N   ASN A 138      66.411 146.178 105.373  1.00  0.00      RA0  N  
ATOM   1834  CA  ASN A 138      65.314 147.054 104.979  1.00  0.00      RA0  C  
ATOM   1835  C   ASN A 138      65.120 148.136 106.039  1.00  0.00      RA0  C  
ATOM   1836  O   ASN A 138      65.095 147.845 107.236  1.00  0.00      RA0  O  
ATOM   1837  CB  ASN A 138      63.998 146.320 104.759  1.00  0.00      RA0  C  
ATOM   1838  CG  ASN A 138      63.045 147.358 104.212  1.00  0.00      RA0  C  
ATOM   1839  ND2 ASN A 138      61.749 147.054 104.367  1.00  0.00      RA0  N  
ATOM   1840  OD1 ASN A 138      63.472 148.380 103.683  1.00  0.00      RA0  O  
ATOM   1841  N   LYS A 139      64.973 149.384 105.605  1.00  0.00      RA0  N  
ATOM   1842  CA  LYS A 139      64.794 150.476 106.554  1.00  0.00      RA0  C  
ATOM   1843  C   LYS A 139      63.353 150.613 107.008  1.00  0.00      RA0  C  
ATOM   1844  O   LYS A 139      63.068 150.533 108.204  1.00  0.00      RA0  O  
ATOM   1845  CB  LYS A 139      65.302 151.794 105.976  1.00  0.00      RA0  C  
ATOM   1846  CG  LYS A 139      66.819 151.863 106.107  1.00  0.00      RA0  C  
ATOM   1847  CD  LYS A 139      67.223 151.731 107.576  1.00  0.00      RA0  C  
ATOM   1848  CE  LYS A 139      68.253 150.625 107.786  1.00  0.00      RA0  C  
ATOM   1849  NZ  LYS A 139      67.693 149.350 107.327  1.00  0.00      RA0  N1+
ATOM   1850  N   ASN A 140      62.451 150.807 106.048  1.00  0.00      RA0  N  
ATOM   1851  CA  ASN A 140      61.017 150.956 106.328  1.00  0.00      RA0  C  
ATOM   1852  C   ASN A 140      60.333 149.750 106.993  1.00  0.00      RA0  C  
ATOM   1853  O   ASN A 140      59.236 149.350 106.610  1.00  0.00      RA0  O  
ATOM   1854  CB  ASN A 140      60.205 151.442 105.116  1.00  0.00      RA0  C  
ATOM   1855  CG  ASN A 140      59.852 150.296 104.186  1.00  0.00      RA0  C  
ATOM   1856  ND2 ASN A 140      58.539 150.192 103.910  1.00  0.00      RA0  N  
ATOM   1857  OD1 ASN A 140      60.721 149.572 103.714  1.00  0.00      RA0  O  
ATOM   1858  N   VAL A 141      61.001 149.192 108.000  1.00  0.00      RA0  N  
ATOM   1859  CA  VAL A 141      60.513 148.066 108.786  1.00  0.00      RA0  C  
ATOM   1860  C   VAL A 141      61.295 148.141 110.095  1.00  0.00      RA0  C  
ATOM   1861  O   VAL A 141      62.514 147.957 110.100  1.00  0.00      RA0  O  
ATOM   1862  CB  VAL A 141      60.780 146.704 108.136  1.00  0.00      RA0  C  
ATOM   1863  CG1 VAL A 141      60.754 145.629 109.218  1.00  0.00      RA0  C  
ATOM   1864  CG2 VAL A 141      59.781 146.353 107.032  1.00  0.00      RA0  C  
ATOM   1865  N   SER A 142      60.602 148.429 111.195  1.00  0.00      RA0  N  
ATOM   1866  CA  SER A 142      61.241 148.549 112.507  1.00  0.00      RA0  C  
ATOM   1867  C   SER A 142      60.675 147.512 113.452  1.00  0.00      RA0  C  
ATOM   1868  O   SER A 142      59.745 146.796 113.095  1.00  0.00      RA0  O  
ATOM   1869  CB  SER A 142      61.000 150.002 112.854  1.00  0.00      RA0  C  
ATOM   1870  OG  SER A 142      60.922 150.677 111.593  1.00  0.00      RA0  O  
ATOM   1871  N   TYR A 143      61.232 147.417 114.654  1.00  0.00      RA0  N  
ATOM   1872  CA  TYR A 143      60.717 146.451 115.613  1.00  0.00      RA0  C  
ATOM   1873  C   TYR A 143      59.459 147.036 116.228  1.00  0.00      RA0  C  
ATOM   1874  O   TYR A 143      59.518 147.882 117.132  1.00  0.00      RA0  O  
ATOM   1875  CB  TYR A 143      61.757 146.173 116.684  1.00  0.00      RA0  C  
ATOM   1876  CG  TYR A 143      62.989 145.544 116.094  1.00  0.00      RA0  C  
ATOM   1877  CD1 TYR A 143      64.186 146.249 116.092  1.00  0.00      RA0  C  
ATOM   1878  CD2 TYR A 143      62.935 144.253 115.585  1.00  0.00      RA0  C  
ATOM   1879  CE1 TYR A 143      65.351 145.631 115.660  1.00  0.00      RA0  C  
ATOM   1880  CE2 TYR A 143      64.101 143.636 115.154  1.00  0.00      RA0  C  
ATOM   1881  CZ  TYR A 143      65.314 144.309 115.235  1.00  0.00      RA0  C  
ATOM   1882  OH  TYR A 143      66.494 143.661 114.930  1.00  0.00      RA0  O  
ATOM   1883  N   LEU A 144      58.320 146.574 115.726  1.00  0.00      RA0  N  
ATOM   1884  CA  LEU A 144      57.028 147.045 116.179  1.00  0.00      RA0  C  
ATOM   1885  C   LEU A 144      56.064 145.896 116.226  1.00  0.00      RA0  C  
ATOM   1886  O   LEU A 144      56.382 144.787 115.794  1.00  0.00      RA0  O  
ATOM   1887  CB  LEU A 144      56.472 148.098 115.215  1.00  0.00      RA0  C  
ATOM   1888  CG  LEU A 144      57.277 149.394 115.116  1.00  0.00      RA0  C  
ATOM   1889  CD1 LEU A 144      56.866 150.222 113.898  1.00  0.00      RA0  C  
ATOM   1890  CD2 LEU A 144      57.212 150.206 116.410  1.00  0.00      RA0  C  
ATOM   1891  N   LYS A 145      54.881 146.172 116.761  1.00  0.00      RA0  N  
ATOM   1892  CA  LYS A 145      53.819 145.180 116.800  1.00  0.00      RA0  C  
ATOM   1893  C   LYS A 145      52.986 145.505 115.552  1.00  0.00      RA0  C  
ATOM   1894  O   LYS A 145      52.408 146.593 115.453  1.00  0.00      RA0  O  
ATOM   1895  CB  LYS A 145      53.007 145.334 118.091  1.00  0.00      RA0  C  
ATOM   1896  CG  LYS A 145      51.569 144.823 117.969  1.00  0.00      RA0  C  
ATOM   1897  CD  LYS A 145      50.554 145.970 118.036  1.00  0.00      RA0  C  
ATOM   1898  CE  LYS A 145      50.183 146.365 119.466  1.00  0.00      RA0  C  
ATOM   1899  NZ  LYS A 145      49.271 145.352 120.005  1.00  0.00      RA0  N1+
ATOM   1900  N   TYR A 146      52.959 144.575 114.597  1.00  0.00      RA0  N  
ATOM   1901  CA  TYR A 146      52.227 144.757 113.343  1.00  0.00      RA0  C  
ATOM   1902  C   TYR A 146      50.940 143.947 113.263  1.00  0.00      RA0  C  
ATOM   1903  O   TYR A 146      50.808 142.881 113.870  1.00  0.00      RA0  O  
ATOM   1904  CB  TYR A 146      53.189 144.316 112.255  1.00  0.00      RA0  C  
ATOM   1905  CG  TYR A 146      54.395 145.212 112.128  1.00  0.00      RA0  C  
ATOM   1906  CD1 TYR A 146      54.254 146.511 111.653  1.00  0.00      RA0  C  
ATOM   1907  CD2 TYR A 146      55.654 144.717 112.444  1.00  0.00      RA0  C  
ATOM   1908  CE1 TYR A 146      55.381 147.297 111.440  1.00  0.00      RA0  C  
ATOM   1909  CE2 TYR A 146      56.779 145.504 112.234  1.00  0.00      RA0  C  
ATOM   1910  CZ  TYR A 146      56.644 146.786 111.715  1.00  0.00      RA0  C  
ATOM   1911  OH  TYR A 146      57.773 147.542 111.479  1.00  0.00      RA0  O  
ATOM   1912  N   PRO A 147      49.973 144.443 112.493  1.00  0.00      RA0  N  
ATOM   1913  CA  PRO A 147      48.701 143.745 112.343  1.00  0.00      RA0  C  
ATOM   1914  C   PRO A 147      48.763 142.790 111.162  1.00  0.00      RA0  C  
ATOM   1915  O   PRO A 147      49.674 142.853 110.342  1.00  0.00      RA0  O  
ATOM   1916  CB  PRO A 147      47.756 144.921 112.115  1.00  0.00      RA0  C  
ATOM   1917  CG  PRO A 147      48.577 145.891 111.264  1.00  0.00      RA0  C  
ATOM   1918  CD  PRO A 147      49.984 145.744 111.830  1.00  0.00      RA0  C  
ATOM   1919  N   ILE A 148      47.782 141.905 111.089  1.00  0.00      RA0  N  
ATOM   1920  CA  ILE A 148      47.678 140.955 110.003  1.00  0.00      RA0  C  
ATOM   1921  C   ILE A 148      46.180 140.792 109.780  1.00  0.00      RA0  C  
ATOM   1922  O   ILE A 148      45.446 140.448 110.708  1.00  0.00      RA0  O  
ATOM   1923  CB  ILE A 148      48.294 139.593 110.343  1.00  0.00      RA0  C  
ATOM   1924  CG1 ILE A 148      49.799 139.642 110.604  1.00  0.00      RA0  C  
ATOM   1925  CG2 ILE A 148      47.990 138.613 109.217  1.00  0.00      RA0  C  
ATOM   1926  CD1 ILE A 148      50.380 138.249 110.843  1.00  0.00      RA0  C  
ATOM   1927  N   TYR A 149      45.726 141.077 108.562  1.00  0.00      RA0  N  
ATOM   1928  CA  TYR A 149      44.312 140.964 108.221  1.00  0.00      RA0  C  
ATOM   1929  C   TYR A 149      44.068 139.748 107.351  1.00  0.00      RA0  C  
ATOM   1930  O   TYR A 149      44.680 139.597 106.299  1.00  0.00      RA0  O  
ATOM   1931  CB  TYR A 149      43.835 142.196 107.453  1.00  0.00      RA0  C  
ATOM   1932  CG  TYR A 149      44.562 143.446 107.891  1.00  0.00      RA0  C  
ATOM   1933  CD1 TYR A 149      44.666 143.782 109.234  1.00  0.00      RA0  C  
ATOM   1934  CD2 TYR A 149      45.114 144.283 106.930  1.00  0.00      RA0  C  
ATOM   1935  CE1 TYR A 149      45.278 144.969 109.611  1.00  0.00      RA0  C  
ATOM   1936  CE2 TYR A 149      45.721 145.475 107.302  1.00  0.00      RA0  C  
ATOM   1937  CZ  TYR A 149      45.778 145.829 108.643  1.00  0.00      RA0  C  
ATOM   1938  OH  TYR A 149      46.311 147.045 109.014  1.00  0.00      RA0  O  
ATOM   1939  N   PHE A 150      43.154 138.892 107.783  1.00  0.00      RA0  N  
ATOM   1940  CA  PHE A 150      42.851 137.677 107.046  1.00  0.00      RA0  C  
ATOM   1941  C   PHE A 150      41.424 137.613 106.509  1.00  0.00      RA0  C  
ATOM   1942  O   PHE A 150      40.460 137.898 107.219  1.00  0.00      RA0  O  
ATOM   1943  CB  PHE A 150      43.105 136.496 107.982  1.00  0.00      RA0  C  
ATOM   1944  CG  PHE A 150      42.579 135.203 107.409  1.00  0.00      RA0  C  
ATOM   1945  CD1 PHE A 150      43.126 134.676 106.246  1.00  0.00      RA0  C  
ATOM   1946  CD2 PHE A 150      41.543 134.538 108.055  1.00  0.00      RA0  C  
ATOM   1947  CE1 PHE A 150      42.622 133.493 105.725  1.00  0.00      RA0  C  
ATOM   1948  CE2 PHE A 150      41.043 133.352 107.531  1.00  0.00      RA0  C  
ATOM   1949  CZ  PHE A 150      41.578 132.833 106.360  1.00  0.00      RA0  C  
ATOM   1950  N   GLY A 151      41.303 137.232 105.245  1.00  0.00      RA0  N  
ATOM   1951  CA  GLY A 151      39.998 137.105 104.630  1.00  0.00      RA0  C  
ATOM   1952  C   GLY A 151      39.871 135.653 104.227  1.00  0.00      RA0  C  
ATOM   1953  O   GLY A 151      40.828 135.088 103.699  1.00  0.00      RA0  O  
ATOM   1954  N   GLY A 152      38.715 135.044 104.472  1.00  0.00      RA0  N  
ATOM   1955  CA  GLY A 152      38.541 133.645 104.119  1.00  0.00      RA0  C  
ATOM   1956  C   GLY A 152      37.131 133.241 103.726  1.00  0.00      RA0  C  
ATOM   1957  O   GLY A 152      36.155 133.605 104.385  1.00  0.00      RA0  O  
ATOM   1958  N   ASN A 153      37.023 132.473 102.647  1.00  0.00      RA0  N  
ATOM   1959  CA  ASN A 153      35.723 132.015 102.174  1.00  0.00      RA0  C  
ATOM   1960  C   ASN A 153      35.720 130.601 101.664  1.00  0.00      RA0  C  
ATOM   1961  O   ASN A 153      36.743 130.067 101.248  1.00  0.00      RA0  O  
ATOM   1962  CB  ASN A 153      35.260 132.933 101.029  1.00  0.00      RA0  C  
ATOM   1963  CG  ASN A 153      34.075 132.337 100.281  1.00  0.00      RA0  C  
ATOM   1964  ND2 ASN A 153      34.395 131.764  99.104  1.00  0.00      RA0  N  
ATOM   1965  OD1 ASN A 153      32.942 132.360 100.752  1.00  0.00      RA0  O  
ATOM   1966  N   ARG A 154      34.537 130.009 101.697  1.00  0.00      RA0  N  
ATOM   1967  CA  ARG A 154      34.334 128.678 101.176  1.00  0.00      RA0  C  
ATOM   1968  C   ARG A 154      32.905 128.691 100.633  1.00  0.00      RA0  C  
ATOM   1969  O   ARG A 154      31.969 129.080 101.335  1.00  0.00      RA0  O  
ATOM   1970  CB  ARG A 154      34.440 127.655 102.322  1.00  0.00      RA0  C  
ATOM   1971  CG  ARG A 154      33.505 127.750 103.546  1.00  0.00      RA0  C  
ATOM   1972  CD  ARG A 154      34.102 128.258 104.870  1.00  0.00      RA0  C  
ATOM   1973  NE  ARG A 154      34.089 129.715 104.986  1.00  0.00      RA0  N  
ATOM   1974  CZ  ARG A 154      34.246 130.319 106.206  1.00  0.00      RA0  C  
ATOM   1975  NH1 ARG A 154      34.312 129.580 107.345  1.00  0.00      RA0  N1+
ATOM   1976  NH2 ARG A 154      34.316 131.668 106.248  1.00  0.00      RA0  N  
ATOM   1977  N   GLY A 155      32.761 128.320  99.359  1.00  0.00      RA0  N  
ATOM   1978  CA  GLY A 155      31.458 128.321  98.711  1.00  0.00      RA0  C  
ATOM   1979  C   GLY A 155      31.406 129.312  97.554  1.00  0.00      RA0  C  
ATOM   1980  O   GLY A 155      32.236 130.216  97.466  1.00  0.00      RA0  O  
ATOM   1981  N   ARG A 156      30.434 129.153  96.661  1.00  0.00      RA0  N  
ATOM   1982  CA  ARG A 156      30.308 130.045  95.509  1.00  0.00      RA0  C  
ATOM   1983  C   ARG A 156      29.636 131.386  95.829  1.00  0.00      RA0  C  
ATOM   1984  O   ARG A 156      28.749 131.467  96.684  1.00  0.00      RA0  O  
ATOM   1985  CB  ARG A 156      29.584 129.358  94.357  1.00  0.00      RA0  C  
ATOM   1986  CG  ARG A 156      30.383 128.206  93.745  1.00  0.00      RA0  C  
ATOM   1987  CD  ARG A 156      29.621 127.523  92.609  1.00  0.00      RA0  C  
ATOM   1988  NE  ARG A 156      29.283 128.488  91.565  1.00  0.00      RA0  N  
ATOM   1989  CZ  ARG A 156      28.003 128.776  91.261  1.00  0.00      RA0  C  
ATOM   1990  NH1 ARG A 156      26.999 128.125  91.845  1.00  0.00      RA0  N1+
ATOM   1991  NH2 ARG A 156      27.741 129.715  90.361  1.00  0.00      RA0  N  
ATOM   1992  N   GLY A 157      30.062 132.429  95.123  1.00  0.00      RA0  N  
ATOM   1993  CA  GLY A 157      29.531 133.764  95.346  1.00  0.00      RA0  C  
ATOM   1994  C   GLY A 157      28.110 134.025  94.893  1.00  0.00      RA0  C  
ATOM   1995  O   GLY A 157      27.481 133.172  94.277  1.00  0.00      RA0  O  
ATOM   1996  N   GLN A 158      27.608 135.220  95.197  1.00  0.00      RA0  N  
ATOM   1997  CA  GLN A 158      26.246 135.617  94.840  1.00  0.00      RA0  C  
ATOM   1998  C   GLN A 158      26.183 136.650  93.718  1.00  0.00      RA0  C  
ATOM   1999  O   GLN A 158      25.126 136.868  93.123  1.00  0.00      RA0  O  
ATOM   2000  CB  GLN A 158      25.521 136.132  96.090  1.00  0.00      RA0  C  
ATOM   2001  CG  GLN A 158      25.115 135.072  97.129  1.00  0.00      RA0  C  
ATOM   2002  CD  GLN A 158      26.312 134.322  97.678  1.00  0.00      RA0  C  
ATOM   2003  NE2 GLN A 158      26.354 133.040  97.274  1.00  0.00      RA0  N  
ATOM   2004  OE1 GLN A 158      27.150 134.865  98.396  1.00  0.00      RA0  O  
ATOM   2005  N   VAL A 159      27.309 137.293  93.435  1.00  0.00      RA0  N  
ATOM   2006  CA  VAL A 159      27.353 138.291  92.377  1.00  0.00      RA0  C  
ATOM   2007  C   VAL A 159      28.610 138.111  91.547  1.00  0.00      RA0  C  
ATOM   2008  O   VAL A 159      29.642 137.675  92.053  1.00  0.00      RA0  O  
ATOM   2009  CB  VAL A 159      27.352 139.699  93.020  1.00  0.00      RA0  C  
ATOM   2010  CG1 VAL A 159      27.327 140.825  91.989  1.00  0.00      RA0  C  
ATOM   2011  CG2 VAL A 159      26.228 139.895  94.041  1.00  0.00      RA0  C  
ATOM   2012  N   TYR A 160      28.518 138.438  90.266  1.00  0.00      RA0  N  
ATOM   2013  CA  TYR A 160      29.661 138.326  89.369  1.00  0.00      RA0  C  
ATOM   2014  C   TYR A 160      30.235 139.716  89.175  1.00  0.00      RA0  C  
ATOM   2015  O   TYR A 160      29.565 140.717  89.433  1.00  0.00      RA0  O  
ATOM   2016  CB  TYR A 160      29.128 137.793  88.033  1.00  0.00      RA0  C  
ATOM   2017  CG  TYR A 160      28.394 136.474  88.159  1.00  0.00      RA0  C  
ATOM   2018  CD1 TYR A 160      28.637 135.590  89.233  1.00  0.00      RA0  C  
ATOM   2019  CD2 TYR A 160      27.486 136.154  87.137  1.00  0.00      RA0  C  
ATOM   2020  CE1 TYR A 160      28.008 134.338  89.239  1.00  0.00      RA0  C  
ATOM   2021  CE2 TYR A 160      26.860 134.900  87.135  1.00  0.00      RA0  C  
ATOM   2022  CZ  TYR A 160      27.143 134.004  88.181  1.00  0.00      RA0  C  
ATOM   2023  OH  TYR A 160      26.546 132.759  88.172  1.00  0.00      RA0  O  
ATOM   2024  N   PRO A 161      31.488 139.798  88.718  1.00  0.00      RA0  N  
ATOM   2025  CA  PRO A 161      32.102 141.106  88.503  1.00  0.00      RA0  C  
ATOM   2026  C   PRO A 161      31.225 142.057  87.701  1.00  0.00      RA0  C  
ATOM   2027  O   PRO A 161      31.230 143.258  87.954  1.00  0.00      RA0  O  
ATOM   2028  CB  PRO A 161      33.405 140.775  87.777  1.00  0.00      RA0  C  
ATOM   2029  CG  PRO A 161      33.772 139.398  88.302  1.00  0.00      RA0  C  
ATOM   2030  CD  PRO A 161      32.419 138.710  88.428  1.00  0.00      RA0  C  
ATOM   2031  N   ASP A 162      30.460 141.528  86.747  1.00  0.00      RA0  N  
ATOM   2032  CA  ASP A 162      29.600 142.378  85.918  1.00  0.00      RA0  C  
ATOM   2033  C   ASP A 162      28.358 142.851  86.665  1.00  0.00      RA0  C  
ATOM   2034  O   ASP A 162      27.638 143.727  86.193  1.00  0.00      RA0  O  
ATOM   2035  CB  ASP A 162      29.280 141.731  84.559  1.00  0.00      RA0  C  
ATOM   2036  CG  ASP A 162      28.484 140.435  84.632  1.00  0.00      RA0  C  
ATOM   2037  OD1 ASP A 162      27.751 140.195  85.582  1.00  0.00      RA0  O  
ATOM   2038  OD2 ASP A 162      28.539 139.672  83.678  1.00  0.00      RA0  O1-
ATOM   2039  N   GLY A 163      28.104 142.265  87.829  1.00  0.00      RA0  N  
ATOM   2040  CA  GLY A 163      26.954 142.677  88.612  1.00  0.00      RA0  C  
ATOM   2041  C   GLY A 163      25.773 141.725  88.673  1.00  0.00      RA0  C  
ATOM   2042  O   GLY A 163      25.020 141.746  89.645  1.00  0.00      RA0  O  
ATOM   2043  N   LYS A 164      25.604 140.887  87.655  1.00  0.00      RA0  N  
ATOM   2044  CA  LYS A 164      24.485 139.951  87.621  1.00  0.00      RA0  C  
ATOM   2045  C   LYS A 164      24.557 138.877  88.705  1.00  0.00      RA0  C  
ATOM   2046  O   LYS A 164      25.644 138.444  89.088  1.00  0.00      RA0  O  
ATOM   2047  CB  LYS A 164      24.337 139.329  86.225  1.00  0.00      RA0  C  
ATOM   2048  CG  LYS A 164      24.526 140.344  85.087  1.00  0.00      RA0  C  
ATOM   2049  CD  LYS A 164      24.309 139.763  83.688  1.00  0.00      RA0  C  
ATOM   2050  CE  LYS A 164      24.919 140.627  82.579  1.00  0.00      RA0  C  
ATOM   2051  NZ  LYS A 164      26.363 140.393  82.445  1.00  0.00      RA0  N1+
ATOM   2052  N   LYS A 165      23.392 138.464  89.207  1.00  0.00      RA0  N  
ATOM   2053  CA  LYS A 165      23.319 137.445  90.257  1.00  0.00      RA0  C  
ATOM   2054  C   LYS A 165      23.927 136.120  89.819  1.00  0.00      RA0  C  
ATOM   2055  O   LYS A 165      24.716 136.061  88.884  1.00  0.00      RA0  O  
ATOM   2056  CB  LYS A 165      21.856 137.291  90.718  1.00  0.00      RA0  C  
ATOM   2057  CG  LYS A 165      21.223 138.460  91.496  1.00  0.00      RA0  C  
ATOM   2058  CD  LYS A 165      19.815 138.113  92.019  1.00  0.00      RA0  C  
ATOM   2059  CE  LYS A 165      19.127 139.190  92.877  1.00  0.00      RA0  C  
ATOM   2060  NZ  LYS A 165      17.835 138.690  93.382  1.00  0.00      RA0  N1+
ATOM   2061  N   SER A 166      23.555 135.050  90.506  1.00  0.00      RA0  N  
ATOM   2062  CA  SER A 166      24.062 133.727  90.178  1.00  0.00      RA0  C  
ATOM   2063  C   SER A 166      23.066 132.673  90.668  1.00  0.00      RA0  C  
ATOM   2064  O   SER A 166      22.072 132.987  91.324  1.00  0.00      RA0  O  
ATOM   2065  CB  SER A 166      25.363 133.493  90.973  1.00  0.00      RA0  C  
ATOM   2066  OG  SER A 166      25.132 133.350  92.389  1.00  0.00      RA0  O  
ATOM   2067  N   ASN A 167      23.335 131.419  90.344  1.00  0.00      RA0  N  
ATOM   2068  CA  ASN A 167      22.458 130.344  90.750  1.00  0.00      RA0  C  
ATOM   2069  C   ASN A 167      22.546 130.101  92.250  1.00  0.00      RA0  C  
ATOM   2070  O   ASN A 167      21.802 129.275  92.786  1.00  0.00      RA0  O  
ATOM   2071  CB  ASN A 167      22.587 129.113  89.863  1.00  0.00      RA0  C  
ATOM   2072  CG  ASN A 167      23.926 128.441  89.972  1.00  0.00      RA0  C  
ATOM   2073  ND2 ASN A 167      23.897 127.221  89.453  1.00  0.00      RA0  N  
ATOM   2074  OD1 ASN A 167      24.920 128.985  90.451  1.00  0.00      RA0  O  
ATOM   2075  N   ASN A 168      23.442 130.807  92.940  1.00  0.00      RA0  N  
ATOM   2076  CA  ASN A 168      23.575 130.593  94.379  1.00  0.00      RA0  C  
ATOM   2077  C   ASN A 168      23.131 131.762  95.250  1.00  0.00      RA0  C  
ATOM   2078  O   ASN A 168      23.740 132.046  96.277  1.00  0.00      RA0  O  
ATOM   2079  CB  ASN A 168      25.007 130.168  94.706  1.00  0.00      RA0  C  
ATOM   2080  CG  ASN A 168      25.037 129.196  95.871  1.00  0.00      RA0  C  
ATOM   2081  ND2 ASN A 168      23.903 128.494  96.061  1.00  0.00      RA0  N  
ATOM   2082  OD1 ASN A 168      26.054 129.031  96.539  1.00  0.00      RA0  O  
ATOM   2083  N   THR A 169      22.060 132.432  94.847  1.00  0.00      RA0  N  
ATOM   2084  CA  THR A 169      21.536 133.552  95.617  1.00  0.00      RA0  C  
ATOM   2085  C   THR A 169      20.009 133.467  95.644  1.00  0.00      RA0  C  
ATOM   2086  O   THR A 169      19.428 132.500  95.161  1.00  0.00      RA0  O  
ATOM   2087  CB  THR A 169      22.086 134.829  94.977  1.00  0.00      RA0  C  
ATOM   2088  CG2 THR A 169      21.460 135.063  93.611  1.00  0.00      RA0  C  
ATOM   2089  OG1 THR A 169      21.925 135.978  95.819  1.00  0.00      RA0  O  
ATOM   2090  N   ILE A 170      19.368 134.476  96.223  1.00  0.00      RA0  N  
ATOM   2091  CA  ILE A 170      17.915 134.528  96.304  1.00  0.00      RA0  C  
ATOM   2092  C   ILE A 170      17.379 135.399  95.179  1.00  0.00      RA0  C  
ATOM   2093  O   ILE A 170      18.017 136.379  94.789  1.00  0.00      RA0  O  
ATOM   2094  CB  ILE A 170      17.500 134.999  97.703  1.00  0.00      RA0  C  
ATOM   2095  CG1 ILE A 170      16.021 134.743  97.984  1.00  0.00      RA0  C  
ATOM   2096  CG2 ILE A 170      17.926 136.443  97.974  1.00  0.00      RA0  C  
ATOM   2097  CD1 ILE A 170      15.708 134.901  99.471  1.00  0.00      RA0  C  
ATOM   2098  N   TYR A 171      16.212 135.037  94.655  1.00  0.00      RA0  N  
ATOM   2099  CA  TYR A 171      15.594 135.814  93.590  1.00  0.00      RA0  C  
ATOM   2100  C   TYR A 171      14.279 136.410  94.067  1.00  0.00      RA0  C  
ATOM   2101  O   TYR A 171      13.474 135.727  94.709  1.00  0.00      RA0  O  
ATOM   2102  CB  TYR A 171      15.356 134.943  92.357  1.00  0.00      RA0  C  
ATOM   2103  CG  TYR A 171      16.549 135.021  91.436  1.00  0.00      RA0  C  
ATOM   2104  CD1 TYR A 171      17.765 134.450  91.797  1.00  0.00      RA0  C  
ATOM   2105  CD2 TYR A 171      16.424 135.679  90.219  1.00  0.00      RA0  C  
ATOM   2106  CE1 TYR A 171      18.859 134.557  90.947  1.00  0.00      RA0  C  
ATOM   2107  CE2 TYR A 171      17.516 135.782  89.367  1.00  0.00      RA0  C  
ATOM   2108  CZ  TYR A 171      18.736 135.228  89.735  1.00  0.00      RA0  C  
ATOM   2109  OH  TYR A 171      19.824 135.350  88.896  1.00  0.00      RA0  O  
ATOM   2110  N   ASN A 172      14.063 137.684  93.747  1.00  0.00      RA0  N  
ATOM   2111  CA  ASN A 172      12.867 138.381  94.201  1.00  0.00      RA0  C  
ATOM   2112  C   ASN A 172      11.939 138.911  93.117  1.00  0.00      RA0  C  
ATOM   2113  O   ASN A 172      12.350 139.138  91.977  1.00  0.00      RA0  O  
ATOM   2114  CB  ASN A 172      13.383 139.557  95.042  1.00  0.00      RA0  C  
ATOM   2115  CG  ASN A 172      14.478 140.344  94.310  1.00  0.00      RA0  C  
ATOM   2116  ND2 ASN A 172      14.179 141.635  94.127  1.00  0.00      RA0  N  
ATOM   2117  OD1 ASN A 172      15.563 139.831  93.983  1.00  0.00      RA0  O  
ATOM   2118  N   ALA A 173      10.681 139.118  93.501  1.00  0.00      RA0  N  
ATOM   2119  CA  ALA A 173       9.644 139.606  92.597  1.00  0.00      RA0  C  
ATOM   2120  C   ALA A 173       9.938 140.986  92.007  1.00  0.00      RA0  C  
ATOM   2121  O   ALA A 173       9.860 141.991  92.701  1.00  0.00      RA0  O  
ATOM   2122  CB  ALA A 173       8.302 139.669  93.328  1.00  0.00      RA0  C  
ATOM   2123  N   SER A 174      10.253 141.031  90.718  1.00  0.00      RA0  N  
ATOM   2124  CA  SER A 174      10.558 142.293  90.053  1.00  0.00      RA0  C  
ATOM   2125  C   SER A 174       9.463 143.340  90.223  1.00  0.00      RA0  C  
ATOM   2126  O   SER A 174       9.626 144.481  89.791  1.00  0.00      RA0  O  
ATOM   2127  CB  SER A 174      10.813 141.893  88.609  1.00  0.00      RA0  C  
ATOM   2128  OG  SER A 174      10.054 140.705  88.360  1.00  0.00      RA0  O  
ATOM   2129  N   ALA A 175       8.347 142.954  90.836  1.00  0.00      RA0  N  
ATOM   2130  CA  ALA A 175       7.235 143.878  91.065  1.00  0.00      RA0  C  
ATOM   2131  C   ALA A 175       6.123 143.183  91.832  1.00  0.00      RA0  C  
ATOM   2132  O   ALA A 175       6.155 141.966  92.018  1.00  0.00      RA0  O  
ATOM   2133  CB  ALA A 175       6.607 144.352  89.748  1.00  0.00      RA0  C  
ATOM   2134  N   ALA A 176       5.143 143.957  92.286  1.00  0.00      RA0  N  
ATOM   2135  CA  ALA A 176       4.028 143.391  93.032  1.00  0.00      RA0  C  
ATOM   2136  C   ALA A 176       2.913 142.976  92.079  1.00  0.00      RA0  C  
ATOM   2137  O   ALA A 176       2.715 143.592  91.026  1.00  0.00      RA0  O  
ATOM   2138  CB  ALA A 176       3.457 144.421  94.009  1.00  0.00      RA0  C  
ATOM   2139  N   GLY A 177       2.191 141.925  92.453  1.00  0.00      RA0  N  
ATOM   2140  CA  GLY A 177       1.111 141.439  91.618  1.00  0.00      RA0  C  
ATOM   2141  C   GLY A 177       0.768 139.996  91.933  1.00  0.00      RA0  C  
ATOM   2142  O   GLY A 177       1.159 139.462  92.979  1.00  0.00      RA0  O  
ATOM   2143  N   LYS A 178       0.033 139.356  91.028  1.00  0.00      RA0  N  
ATOM   2144  CA  LYS A 178      -0.364 137.966  91.222  1.00  0.00      RA0  C  
ATOM   2145  C   LYS A 178       0.393 137.041  90.283  1.00  0.00      RA0  C  
ATOM   2146  O   LYS A 178       0.588 137.350  89.103  1.00  0.00      RA0  O  
ATOM   2147  CB  LYS A 178      -1.868 137.887  90.956  1.00  0.00      RA0  C  
ATOM   2148  CG  LYS A 178      -2.505 136.509  91.131  1.00  0.00      RA0  C  
ATOM   2149  CD  LYS A 178      -4.011 136.489  90.832  1.00  0.00      RA0  C  
ATOM   2150  CE  LYS A 178      -4.417 136.402  89.351  1.00  0.00      RA0  C  
ATOM   2151  NZ  LYS A 178      -3.989 137.568  88.572  1.00  0.00      RA0  N1+
ATOM   2152  N   ILE A 179       0.826 135.908  90.825  1.00  0.00      RA0  N  
ATOM   2153  CA  ILE A 179       1.547 134.916  90.044  1.00  0.00      RA0  C  
ATOM   2154  C   ILE A 179       0.518 134.144  89.225  1.00  0.00      RA0  C  
ATOM   2155  O   ILE A 179      -0.199 133.284  89.746  1.00  0.00      RA0  O  
ATOM   2156  CB  ILE A 179       2.348 134.003  90.952  1.00  0.00      RA0  C  
ATOM   2157  CG1 ILE A 179       3.329 134.832  91.777  1.00  0.00      RA0  C  
ATOM   2158  CG2 ILE A 179       3.052 132.936  90.125  1.00  0.00      RA0  C  
ATOM   2159  CD1 ILE A 179       4.166 133.961  92.705  1.00  0.00      RA0  C  
ATOM   2160  N   VAL A 180       0.451 134.478  87.940  1.00  0.00      RA0  N  
ATOM   2161  CA  VAL A 180      -0.480 133.854  87.008  1.00  0.00      RA0  C  
ATOM   2162  C   VAL A 180       0.061 132.552  86.438  1.00  0.00      RA0  C  
ATOM   2163  O   VAL A 180      -0.709 131.707  85.982  1.00  0.00      RA0  O  
ATOM   2164  CB  VAL A 180      -0.897 134.809  85.896  1.00  0.00      RA0  C  
ATOM   2165  CG1 VAL A 180      -1.790 135.879  86.500  1.00  0.00      RA0  C  
ATOM   2166  CG2 VAL A 180       0.289 135.396  85.130  1.00  0.00      RA0  C  
ATOM   2167  N   ALA A 181       1.382 132.393  86.457  1.00  0.00      RA0  N  
ATOM   2168  CA  ALA A 181       1.988 131.184  85.925  1.00  0.00      RA0  C  
ATOM   2169  C   ALA A 181       3.481 131.040  86.173  1.00  0.00      RA0  C  
ATOM   2170  O   ALA A 181       4.274 131.925  85.844  1.00  0.00      RA0  O  
ATOM   2171  CB  ALA A 181       1.811 131.089  84.405  1.00  0.00      RA0  C  
ATOM   2172  N   ILE A 182       3.848 129.904  86.755  1.00  0.00      RA0  N  
ATOM   2173  CA  ILE A 182       5.243 129.572  87.024  1.00  0.00      RA0  C  
ATOM   2174  C   ILE A 182       5.549 128.460  86.024  1.00  0.00      RA0  C  
ATOM   2175  O   ILE A 182       5.237 127.297  86.278  1.00  0.00      RA0  O  
ATOM   2176  CB  ILE A 182       5.506 129.096  88.444  1.00  0.00      RA0  C  
ATOM   2177  CG1 ILE A 182       5.187 130.197  89.444  1.00  0.00      RA0  C  
ATOM   2178  CG2 ILE A 182       6.965 128.665  88.578  1.00  0.00      RA0  C  
ATOM   2179  CD1 ILE A 182       5.509 129.782  90.874  1.00  0.00      RA0  C  
ATOM   2180  N   THR A 183       6.142 128.814  84.886  1.00  0.00      RA0  N  
ATOM   2181  CA  THR A 183       6.450 127.820  83.856  1.00  0.00      RA0  C  
ATOM   2182  C   THR A 183       7.939 127.493  83.704  1.00  0.00      RA0  C  
ATOM   2183  O   THR A 183       8.788 128.380  83.709  1.00  0.00      RA0  O  
ATOM   2184  CB  THR A 183       5.838 128.478  82.642  1.00  0.00      RA0  C  
ATOM   2185  CG2 THR A 183       4.842 127.566  81.925  1.00  0.00      RA0  C  
ATOM   2186  OG1 THR A 183       5.197 129.682  83.103  1.00  0.00      RA0  O  
ATOM   2187  N   ALA A 184       8.247 126.211  83.557  1.00  0.00      RA0  N  
ATOM   2188  CA  ALA A 184       9.631 125.770  83.416  1.00  0.00      RA0  C  
ATOM   2189  C   ALA A 184      10.251 126.020  82.046  1.00  0.00      RA0  C  
ATOM   2190  O   ALA A 184       9.564 126.329  81.074  1.00  0.00      RA0  O  
ATOM   2191  CB  ALA A 184       9.751 124.275  83.722  1.00  0.00      RA0  C  
ATOM   2192  N   LEU A 185      11.568 125.874  81.979  1.00  0.00      RA0  N  
ATOM   2193  CA  LEU A 185      12.298 126.073  80.736  1.00  0.00      RA0  C  
ATOM   2194  C   LEU A 185      12.934 124.756  80.325  1.00  0.00      RA0  C  
ATOM   2195  O   LEU A 185      13.006 123.815  81.127  1.00  0.00      RA0  O  
ATOM   2196  CB  LEU A 185      13.381 127.117  80.960  1.00  0.00      RA0  C  
ATOM   2197  CG  LEU A 185      12.807 128.524  80.995  1.00  0.00      RA0  C  
ATOM   2198  CD1 LEU A 185      13.807 129.546  81.535  1.00  0.00      RA0  C  
ATOM   2199  CD2 LEU A 185      12.255 128.895  79.618  1.00  0.00      RA0  C  
ATOM   2200  N   SER A 186      13.389 124.702  79.075  1.00  0.00      RA0  N  
ATOM   2201  CA  SER A 186      14.025 123.517  78.511  1.00  0.00      RA0  C  
ATOM   2202  C   SER A 186      14.720 122.672  79.562  1.00  0.00      RA0  C  
ATOM   2203  O   SER A 186      15.437 123.199  80.404  1.00  0.00      RA0  O  
ATOM   2204  CB  SER A 186      14.890 124.042  77.378  1.00  0.00      RA0  C  
ATOM   2205  OG  SER A 186      14.302 125.287  76.972  1.00  0.00      RA0  O  
ATOM   2206  N   GLU A 187      14.509 121.362  79.514  1.00  0.00      RA0  N  
ATOM   2207  CA  GLU A 187      15.131 120.466  80.479  1.00  0.00      RA0  C  
ATOM   2208  C   GLU A 187      16.641 120.687  80.549  1.00  0.00      RA0  C  
ATOM   2209  O   GLU A 187      17.271 120.381  81.557  1.00  0.00      RA0  O  
ATOM   2210  CB  GLU A 187      14.659 119.054  80.098  1.00  0.00      RA0  C  
ATOM   2211  CG  GLU A 187      14.930 117.907  81.071  1.00  0.00      RA0  C  
ATOM   2212  CD  GLU A 187      16.344 117.434  80.867  1.00  0.00      RA0  C  
ATOM   2213  OE1 GLU A 187      16.913 117.733  79.820  1.00  0.00      RA0  O  
ATOM   2214  OE2 GLU A 187      16.921 116.835  81.772  1.00  0.00      RA0  O1-
ATOM   2215  N   LYS A 188      17.221 121.215  79.476  1.00  0.00      RA0  N  
ATOM   2216  CA  LYS A 188      18.654 121.469  79.444  1.00  0.00      RA0  C  
ATOM   2217  C   LYS A 188      18.961 122.950  79.366  1.00  0.00      RA0  C  
ATOM   2218  O   LYS A 188      19.846 123.388  78.626  1.00  0.00      RA0  O  
ATOM   2219  CB  LYS A 188      19.370 120.675  78.352  1.00  0.00      RA0  C  
ATOM   2220  CG  LYS A 188      19.738 119.307  78.920  1.00  0.00      RA0  C  
ATOM   2221  CD  LYS A 188      20.569 119.467  80.197  1.00  0.00      RA0  C  
ATOM   2222  CE  LYS A 188      20.339 118.328  81.191  1.00  0.00      RA0  C  
ATOM   2223  NZ  LYS A 188      18.909 118.296  81.498  1.00  0.00      RA0  N1+
ATOM   2224  N   LYS A 189      18.205 123.706  80.151  1.00  0.00      RA0  N  
ATOM   2225  CA  LYS A 189      18.335 125.152  80.265  1.00  0.00      RA0  C  
ATOM   2226  C   LYS A 189      18.105 125.433  81.744  1.00  0.00      RA0  C  
ATOM   2227  O   LYS A 189      18.709 126.332  82.320  1.00  0.00      RA0  O  
ATOM   2228  CB  LYS A 189      17.326 125.862  79.355  1.00  0.00      RA0  C  
ATOM   2229  CG  LYS A 189      16.885 127.249  79.829  1.00  0.00      RA0  C  
ATOM   2230  CD  LYS A 189      17.992 128.298  79.924  1.00  0.00      RA0  C  
ATOM   2231  CE  LYS A 189      17.647 129.324  81.005  1.00  0.00      RA0  C  
ATOM   2232  NZ  LYS A 189      17.461 128.618  82.282  1.00  0.00      RA0  N1+
ATOM   2233  N   GLY A 190      17.223 124.631  82.340  1.00  0.00      RA0  N  
ATOM   2234  CA  GLY A 190      16.891 124.748  83.748  1.00  0.00      RA0  C  
ATOM   2235  C   GLY A 190      16.091 125.975  84.154  1.00  0.00      RA0  C  
ATOM   2236  O   GLY A 190      15.877 126.895  83.356  1.00  0.00      RA0  O  
ATOM   2237  N   GLY A 191      15.633 125.975  85.403  1.00  0.00      RA0  N  
ATOM   2238  CA  GLY A 191      14.891 127.110  85.921  1.00  0.00      RA0  C  
ATOM   2239  C   GLY A 191      13.505 127.369  85.372  1.00  0.00      RA0  C  
ATOM   2240  O   GLY A 191      12.962 126.571  84.609  1.00  0.00      RA0  O  
ATOM   2241  N   PHE A 192      12.936 128.509  85.763  1.00  0.00      RA0  N  
ATOM   2242  CA  PHE A 192      11.592 128.877  85.342  1.00  0.00      RA0  C  
ATOM   2243  C   PHE A 192      11.449 130.339  84.963  1.00  0.00      RA0  C  
ATOM   2244  O   PHE A 192      12.410 131.110  84.978  1.00  0.00      RA0  O  
ATOM   2245  CB  PHE A 192      10.609 128.637  86.504  1.00  0.00      RA0  C  
ATOM   2246  CG  PHE A 192      10.732 127.265  87.133  1.00  0.00      RA0  C  
ATOM   2247  CD1 PHE A 192      11.745 126.987  88.047  1.00  0.00      RA0  C  
ATOM   2248  CD2 PHE A 192       9.817 126.273  86.808  1.00  0.00      RA0  C  
ATOM   2249  CE1 PHE A 192      11.868 125.718  88.598  1.00  0.00      RA0  C  
ATOM   2250  CE2 PHE A 192       9.931 125.005  87.365  1.00  0.00      RA0  C  
ATOM   2251  CZ  PHE A 192      10.966 124.721  88.247  1.00  0.00      RA0  C  
ATOM   2252  N   GLU A 193      10.213 130.682  84.612  1.00  0.00      RA0  N  
ATOM   2253  CA  GLU A 193       9.811 132.032  84.268  1.00  0.00      RA0  C  
ATOM   2254  C   GLU A 193       8.548 132.260  85.087  1.00  0.00      RA0  C  
ATOM   2255  O   GLU A 193       7.481 131.707  84.782  1.00  0.00      RA0  O  
ATOM   2256  CB  GLU A 193       9.451 132.135  82.787  1.00  0.00      RA0  C  
ATOM   2257  CG  GLU A 193      10.436 131.436  81.853  1.00  0.00      RA0  C  
ATOM   2258  CD  GLU A 193      10.721 132.337  80.673  1.00  0.00      RA0  C  
ATOM   2259  OE1 GLU A 193      10.025 133.331  80.499  1.00  0.00      RA0  O  
ATOM   2260  OE2 GLU A 193      11.717 132.141  79.981  1.00  0.00      RA0  O1-
ATOM   2261  N   VAL A 194       8.678 133.051  86.147  1.00  0.00      RA0  N  
ATOM   2262  CA  VAL A 194       7.545 133.366  87.003  1.00  0.00      RA0  C  
ATOM   2263  C   VAL A 194       6.844 134.592  86.409  1.00  0.00      RA0  C  
ATOM   2264  O   VAL A 194       7.415 135.688  86.343  1.00  0.00      RA0  O  
ATOM   2265  CB  VAL A 194       8.009 133.627  88.434  1.00  0.00      RA0  C  
ATOM   2266  CG1 VAL A 194       6.842 134.033  89.336  1.00  0.00      RA0  C  
ATOM   2267  CG2 VAL A 194       8.749 132.404  88.975  1.00  0.00      RA0  C  
ATOM   2268  N   SER A 195       5.616 134.378  85.936  1.00  0.00      RA0  N  
ATOM   2269  CA  SER A 195       4.819 135.441  85.331  1.00  0.00      RA0  C  
ATOM   2270  C   SER A 195       3.967 136.101  86.398  1.00  0.00      RA0  C  
ATOM   2271  O   SER A 195       3.143 135.448  87.042  1.00  0.00      RA0  O  
ATOM   2272  CB  SER A 195       4.079 134.749  84.203  1.00  0.00      RA0  C  
ATOM   2273  OG  SER A 195       4.943 133.703  83.735  1.00  0.00      RA0  O  
ATOM   2274  N   ILE A 196       4.178 137.401  86.579  1.00  0.00      RA0  N  
ATOM   2275  CA  ILE A 196       3.452 138.169  87.582  1.00  0.00      RA0  C  
ATOM   2276  C   ILE A 196       2.595 139.238  86.924  1.00  0.00      RA0  C  
ATOM   2277  O   ILE A 196       3.085 140.057  86.138  1.00  0.00      RA0  O  
ATOM   2278  CB  ILE A 196       4.456 138.811  88.545  1.00  0.00      RA0  C  
ATOM   2279  CG1 ILE A 196       5.423 137.771  89.111  1.00  0.00      RA0  C  
ATOM   2280  CG2 ILE A 196       3.754 139.603  89.647  1.00  0.00      RA0  C  
ATOM   2281  CD1 ILE A 196       6.545 138.404  89.935  1.00  0.00      RA0  C  
ATOM   2282  N   GLU A 197       1.304 139.199  87.246  1.00  0.00      RA0  N  
ATOM   2283  CA  GLU A 197       0.329 140.142  86.717  1.00  0.00      RA0  C  
ATOM   2284  C   GLU A 197       0.138 141.277  87.716  1.00  0.00      RA0  C  
ATOM   2285  O   GLU A 197      -0.337 141.069  88.837  1.00  0.00      RA0  O  
ATOM   2286  CB  GLU A 197      -0.999 139.415  86.548  1.00  0.00      RA0  C  
ATOM   2287  CG  GLU A 197      -2.221 140.291  86.266  1.00  0.00      RA0  C  
ATOM   2288  CD  GLU A 197      -3.438 139.513  86.721  1.00  0.00      RA0  C  
ATOM   2289  OE1 GLU A 197      -4.066 139.895  87.707  1.00  0.00      RA0  O  
ATOM   2290  OE2 GLU A 197      -3.713 138.445  86.181  1.00  0.00      RA0  O1-
ATOM   2291  N   LYS A 198       0.522 142.478  87.298  1.00  0.00      RA0  N  
ATOM   2292  CA  LYS A 198       0.413 143.660  88.137  1.00  0.00      RA0  C  
ATOM   2293  C   LYS A 198      -1.039 143.993  88.457  1.00  0.00      RA0  C  
ATOM   2294  O   LYS A 198      -1.908 143.120  88.444  1.00  0.00      RA0  O  
ATOM   2295  CB  LYS A 198       1.091 144.839  87.449  1.00  0.00      RA0  C  
ATOM   2296  CG  LYS A 198       2.597 144.718  87.239  1.00  0.00      RA0  C  
ATOM   2297  CD  LYS A 198       3.073 145.924  86.431  1.00  0.00      RA0  C  
ATOM   2298  CE  LYS A 198       4.569 145.936  86.130  1.00  0.00      RA0  C  
ATOM   2299  NZ  LYS A 198       4.824 146.932  85.083  1.00  0.00      RA0  N1+
ATOM   2300  N   ALA A 199      -1.291 145.265  88.754  1.00  0.00      RA0  N  
ATOM   2301  CA  ALA A 199      -2.632 145.728  89.078  1.00  0.00      RA0  C  
ATOM   2302  C   ALA A 199      -3.284 146.270  87.821  1.00  0.00      RA0  C  
ATOM   2303  O   ALA A 199      -4.472 146.057  87.580  1.00  0.00      RA0  O  
ATOM   2304  CB  ALA A 199      -2.581 146.831  90.136  1.00  0.00      RA0  C  
ATOM   2305  N   ASN A 200      -2.496 146.976  87.019  1.00  0.00      RA0  N  
ATOM   2306  CA  ASN A 200      -2.998 147.544  85.780  1.00  0.00      RA0  C  
ATOM   2307  C   ASN A 200      -3.356 146.443  84.790  1.00  0.00      RA0  C  
ATOM   2308  O   ASN A 200      -4.053 146.689  83.804  1.00  0.00      RA0  O  
ATOM   2309  CB  ASN A 200      -1.997 148.499  85.123  1.00  0.00      RA0  C  
ATOM   2310  CG  ASN A 200      -0.777 147.718  84.682  1.00  0.00      RA0  C  
ATOM   2311  ND2 ASN A 200      -0.097 148.275  83.664  1.00  0.00      RA0  N  
ATOM   2312  OD1 ASN A 200      -0.435 146.699  85.276  1.00  0.00      RA0  O  
ATOM   2313  N   GLY A 201      -2.889 145.227  85.066  1.00  0.00      RA0  N  
ATOM   2314  CA  GLY A 201      -3.168 144.104  84.187  1.00  0.00      RA0  C  
ATOM   2315  C   GLY A 201      -1.935 143.605  83.456  1.00  0.00      RA0  C  
ATOM   2316  O   GLY A 201      -1.943 142.503  82.908  1.00  0.00      RA0  O  
ATOM   2317  N   GLU A 202      -0.880 144.421  83.444  1.00  0.00      RA0  N  
ATOM   2318  CA  GLU A 202       0.383 144.076  82.792  1.00  0.00      RA0  C  
ATOM   2319  C   GLU A 202       1.036 142.866  83.449  1.00  0.00      RA0  C  
ATOM   2320  O   GLU A 202       1.008 142.712  84.671  1.00  0.00      RA0  O  
ATOM   2321  CB  GLU A 202       1.297 145.289  82.875  1.00  0.00      RA0  C  
ATOM   2322  CG  GLU A 202       2.636 145.232  82.154  1.00  0.00      RA0  C  
ATOM   2323  CD  GLU A 202       3.439 146.396  82.685  1.00  0.00      RA0  C  
ATOM   2324  OE1 GLU A 202       2.854 147.297  83.286  1.00  0.00      RA0  O  
ATOM   2325  OE2 GLU A 202       4.663 146.365  82.616  1.00  0.00      RA0  O1-
ATOM   2326  N   VAL A 203       1.633 142.012  82.628  1.00  0.00      RA0  N  
ATOM   2327  CA  VAL A 203       2.283 140.816  83.131  1.00  0.00      RA0  C  
ATOM   2328  C   VAL A 203       3.777 140.884  82.878  1.00  0.00      RA0  C  
ATOM   2329  O   VAL A 203       4.209 141.032  81.737  1.00  0.00      RA0  O  
ATOM   2330  CB  VAL A 203       1.689 139.555  82.497  1.00  0.00      RA0  C  
ATOM   2331  CG1 VAL A 203       2.360 138.296  83.051  1.00  0.00      RA0  C  
ATOM   2332  CG2 VAL A 203       0.169 139.513  82.668  1.00  0.00      RA0  C  
ATOM   2333  N   VAL A 204       4.563 140.784  83.944  1.00  0.00      RA0  N  
ATOM   2334  CA  VAL A 204       6.016 140.807  83.815  1.00  0.00      RA0  C  
ATOM   2335  C   VAL A 204       6.543 139.401  84.064  1.00  0.00      RA0  C  
ATOM   2336  O   VAL A 204       5.913 138.605  84.768  1.00  0.00      RA0  O  
ATOM   2337  CB  VAL A 204       6.654 141.816  84.771  1.00  0.00      RA0  C  
ATOM   2338  CG1 VAL A 204       6.322 143.237  84.321  1.00  0.00      RA0  C  
ATOM   2339  CG2 VAL A 204       6.274 141.555  86.231  1.00  0.00      RA0  C  
ATOM   2340  N   VAL A 205       7.698 139.093  83.487  1.00  0.00      RA0  N  
ATOM   2341  CA  VAL A 205       8.268 137.766  83.651  1.00  0.00      RA0  C  
ATOM   2342  C   VAL A 205       9.602 137.768  84.375  1.00  0.00      RA0  C  
ATOM   2343  O   VAL A 205      10.527 138.496  84.003  1.00  0.00      RA0  O  
ATOM   2344  CB  VAL A 205       8.396 137.100  82.281  1.00  0.00      RA0  C  
ATOM   2345  CG1 VAL A 205       9.107 135.758  82.397  1.00  0.00      RA0  C  
ATOM   2346  CG2 VAL A 205       7.032 136.966  81.600  1.00  0.00      RA0  C  
ATOM   2347  N   ASP A 206       9.693 136.934  85.406  1.00  0.00      RA0  N  
ATOM   2348  CA  ASP A 206      10.913 136.846  86.190  1.00  0.00      RA0  C  
ATOM   2349  C   ASP A 206      11.692 135.558  86.003  1.00  0.00      RA0  C  
ATOM   2350  O   ASP A 206      11.339 134.511  86.549  1.00  0.00      RA0  O  
ATOM   2351  CB  ASP A 206      10.552 137.006  87.658  1.00  0.00      RA0  C  
ATOM   2352  CG  ASP A 206      11.528 137.957  88.295  1.00  0.00      RA0  C  
ATOM   2353  OD1 ASP A 206      12.536 138.275  87.670  1.00  0.00      RA0  O  
ATOM   2354  OD2 ASP A 206      11.242 138.429  89.391  1.00  0.00      RA0  O1-
ATOM   2355  N   LYS A 207      12.773 135.674  85.238  1.00  0.00      RA0  N  
ATOM   2356  CA  LYS A 207      13.664 134.565  84.940  1.00  0.00      RA0  C  
ATOM   2357  C   LYS A 207      14.383 134.095  86.208  1.00  0.00      RA0  C  
ATOM   2358  O   LYS A 207      14.970 134.890  86.933  1.00  0.00      RA0  O  
ATOM   2359  CB  LYS A 207      14.690 135.019  83.904  1.00  0.00      RA0  C  
ATOM   2360  CG  LYS A 207      14.980 133.968  82.837  1.00  0.00      RA0  C  
ATOM   2361  CD  LYS A 207      13.766 133.739  81.940  1.00  0.00      RA0  C  
ATOM   2362  CE  LYS A 207      13.345 134.987  81.152  1.00  0.00      RA0  C  
ATOM   2363  NZ  LYS A 207      12.179 134.674  80.319  1.00  0.00      RA0  N1+
ATOM   2364  N   ILE A 208      14.333 132.799  86.474  1.00  0.00      RA0  N  
ATOM   2365  CA  ILE A 208      15.010 132.251  87.635  1.00  0.00      RA0  C  
ATOM   2366  C   ILE A 208      15.840 131.067  87.176  1.00  0.00      RA0  C  
ATOM   2367  O   ILE A 208      15.329 130.162  86.512  1.00  0.00      RA0  O  
ATOM   2368  CB  ILE A 208      13.974 131.841  88.694  1.00  0.00      RA0  C  
ATOM   2369  CG1 ILE A 208      13.265 133.081  89.243  1.00  0.00      RA0  C  
ATOM   2370  CG2 ILE A 208      14.586 131.009  89.823  1.00  0.00      RA0  C  
ATOM   2371  CD1 ILE A 208      12.266 132.756  90.349  1.00  0.00      RA0  C  
ATOM   2372  N   PRO A 209      17.135 131.055  87.514  1.00  0.00      RA0  N  
ATOM   2373  CA  PRO A 209      17.985 129.941  87.102  1.00  0.00      RA0  C  
ATOM   2374  C   PRO A 209      17.749 128.692  87.939  1.00  0.00      RA0  C  
ATOM   2375  O   PRO A 209      16.912 128.668  88.849  1.00  0.00      RA0  O  
ATOM   2376  CB  PRO A 209      19.374 130.539  87.348  1.00  0.00      RA0  C  
ATOM   2377  CG  PRO A 209      19.202 131.462  88.550  1.00  0.00      RA0  C  
ATOM   2378  CD  PRO A 209      17.837 132.078  88.278  1.00  0.00      RA0  C  
ATOM   2379  N   ALA A 210      18.490 127.646  87.606  1.00  0.00      RA0  N  
ATOM   2380  CA  ALA A 210      18.394 126.398  88.330  1.00  0.00      RA0  C  
ATOM   2381  C   ALA A 210      19.200 126.588  89.608  1.00  0.00      RA0  C  
ATOM   2382  O   ALA A 210      20.041 127.480  89.681  1.00  0.00      RA0  O  
ATOM   2383  CB  ALA A 210      18.990 125.252  87.510  1.00  0.00      RA0  C  
ATOM   2384  N   GLY A 211      18.948 125.759  90.612  1.00  0.00      RA0  N  
ATOM   2385  CA  GLY A 211      19.679 125.881  91.863  1.00  0.00      RA0  C  
ATOM   2386  C   GLY A 211      18.745 126.266  92.991  1.00  0.00      RA0  C  
ATOM   2387  O   GLY A 211      18.413 125.441  93.843  1.00  0.00      RA0  O  
ATOM   2388  N   PRO A 212      18.305 127.527  93.024  1.00  0.00      RA0  N  
ATOM   2389  CA  PRO A 212      17.392 127.989  94.071  1.00  0.00      RA0  C  
ATOM   2390  C   PRO A 212      16.026 127.343  93.891  1.00  0.00      RA0  C  
ATOM   2391  O   PRO A 212      15.551 127.212  92.768  1.00  0.00      RA0  O  
ATOM   2392  CB  PRO A 212      17.369 129.511  93.889  1.00  0.00      RA0  C  
ATOM   2393  CG  PRO A 212      17.679 129.737  92.417  1.00  0.00      RA0  C  
ATOM   2394  CD  PRO A 212      18.679 128.627  92.138  1.00  0.00      RA0  C  
ATOM   2395  N   ASP A 213      15.393 126.941  94.987  1.00  0.00      RA0  N  
ATOM   2396  CA  ASP A 213      14.075 126.326  94.906  1.00  0.00      RA0  C  
ATOM   2397  C   ASP A 213      12.979 127.369  95.048  1.00  0.00      RA0  C  
ATOM   2398  O   ASP A 213      13.035 128.220  95.932  1.00  0.00      RA0  O  
ATOM   2399  CB  ASP A 213      14.128 125.137  95.894  1.00  0.00      RA0  C  
ATOM   2400  CG  ASP A 213      15.526 124.459  95.877  1.00  0.00      RA0  C  
ATOM   2401  OD1 ASP A 213      15.836 123.667  94.981  1.00  0.00      RA0  O  
ATOM   2402  OD2 ASP A 213      16.327 124.705  96.780  1.00  0.00      RA0  O1-
ATOM   2403  N   LEU A 214      11.991 127.314  94.159  1.00  0.00      RA0  N  
ATOM   2404  CA  LEU A 214      10.872 128.245  94.210  1.00  0.00      RA0  C  
ATOM   2405  C   LEU A 214      10.140 128.041  95.530  1.00  0.00      RA0  C  
ATOM   2406  O   LEU A 214      10.049 126.916  96.033  1.00  0.00      RA0  O  
ATOM   2407  CB  LEU A 214       9.858 127.958  93.112  1.00  0.00      RA0  C  
ATOM   2408  CG  LEU A 214      10.429 127.894  91.704  1.00  0.00      RA0  C  
ATOM   2409  CD1 LEU A 214       9.434 127.198  90.782  1.00  0.00      RA0  C  
ATOM   2410  CD2 LEU A 214      10.857 129.263  91.177  1.00  0.00      RA0  C  
ATOM   2411  N   ILE A 215       9.630 129.129  96.097  1.00  0.00      RA0  N  
ATOM   2412  CA  ILE A 215       8.905 129.050  97.356  1.00  0.00      RA0  C  
ATOM   2413  C   ILE A 215       7.596 129.812  97.250  1.00  0.00      RA0  C  
ATOM   2414  O   ILE A 215       7.047 130.288  98.245  1.00  0.00      RA0  O  
ATOM   2415  CB  ILE A 215       9.721 129.580  98.548  1.00  0.00      RA0  C  
ATOM   2416  CG1 ILE A 215      10.034 131.072  98.417  1.00  0.00      RA0  C  
ATOM   2417  CG2 ILE A 215      10.975 128.739  98.798  1.00  0.00      RA0  C  
ATOM   2418  CD1 ILE A 215      10.622 131.667  99.697  1.00  0.00      RA0  C  
ATOM   2419  N   VAL A 216       7.109 129.917  96.020  1.00  0.00      RA0  N  
ATOM   2420  CA  VAL A 216       5.853 130.589  95.732  1.00  0.00      RA0  C  
ATOM   2421  C   VAL A 216       5.085 129.670  94.786  1.00  0.00      RA0  C  
ATOM   2422  O   VAL A 216       5.682 129.042  93.912  1.00  0.00      RA0  O  
ATOM   2423  CB  VAL A 216       6.118 131.958  95.095  1.00  0.00      RA0  C  
ATOM   2424  CG1 VAL A 216       6.573 132.983  96.136  1.00  0.00      RA0  C  
ATOM   2425  CG2 VAL A 216       7.114 131.845  93.936  1.00  0.00      RA0  C  
ATOM   2426  N   LYS A 217       3.773 129.566  94.970  1.00  0.00      RA0  N  
ATOM   2427  CA  LYS A 217       2.971 128.730  94.092  1.00  0.00      RA0  C  
ATOM   2428  C   LYS A 217       2.194 129.663  93.180  1.00  0.00      RA0  C  
ATOM   2429  O   LYS A 217       2.224 130.881  93.368  1.00  0.00      RA0  O  
ATOM   2430  CB  LYS A 217       2.130 127.759  94.927  1.00  0.00      RA0  C  
ATOM   2431  CG  LYS A 217       1.114 128.426  95.851  1.00  0.00      RA0  C  
ATOM   2432  CD  LYS A 217      -0.291 128.136  95.341  1.00  0.00      RA0  C  
ATOM   2433  CE  LYS A 217      -1.372 129.041  95.923  1.00  0.00      RA0  C  
ATOM   2434  NZ  LYS A 217      -2.492 129.024  94.974  1.00  0.00      RA0  N1+
ATOM   2435  N   GLU A 218       1.526 129.101  92.178  1.00  0.00      RA0  N  
ATOM   2436  CA  GLU A 218       0.736 129.900  91.246  1.00  0.00      RA0  C  
ATOM   2437  C   GLU A 218      -0.525 130.397  91.940  1.00  0.00      RA0  C  
ATOM   2438  O   GLU A 218      -1.039 129.749  92.857  1.00  0.00      RA0  O  
ATOM   2439  CB  GLU A 218       0.381 129.089  90.016  1.00  0.00      RA0  C  
ATOM   2440  CG  GLU A 218       1.643 128.601  89.324  1.00  0.00      RA0  C  
ATOM   2441  CD  GLU A 218       1.224 127.730  88.173  1.00  0.00      RA0  C  
ATOM   2442  OE1 GLU A 218       0.551 126.734  88.424  1.00  0.00      RA0  O  
ATOM   2443  OE2 GLU A 218       1.555 128.064  87.039  1.00  0.00      RA0  O1-
ATOM   2444  N   GLY A 219      -1.019 131.550  91.506  1.00  0.00      RA0  N  
ATOM   2445  CA  GLY A 219      -2.227 132.093  92.097  1.00  0.00      RA0  C  
ATOM   2446  C   GLY A 219      -2.015 132.975  93.312  1.00  0.00      RA0  C  
ATOM   2447  O   GLY A 219      -2.859 133.822  93.606  1.00  0.00      RA0  O  
ATOM   2448  N   GLN A 220      -0.906 132.790  94.025  1.00  0.00      RA0  N  
ATOM   2449  CA  GLN A 220      -0.647 133.611  95.203  1.00  0.00      RA0  C  
ATOM   2450  C   GLN A 220      -0.152 134.996  94.797  1.00  0.00      RA0  C  
ATOM   2451  O   GLN A 220       0.486 135.165  93.755  1.00  0.00      RA0  O  
ATOM   2452  CB  GLN A 220       0.325 132.953  96.178  1.00  0.00      RA0  C  
ATOM   2453  CG  GLN A 220       1.785 133.099  95.761  1.00  0.00      RA0  C  
ATOM   2454  CD  GLN A 220       2.650 132.532  96.855  1.00  0.00      RA0  C  
ATOM   2455  NE2 GLN A 220       3.247 133.474  97.605  1.00  0.00      RA0  N  
ATOM   2456  OE1 GLN A 220       2.763 131.321  97.013  1.00  0.00      RA0  O  
ATOM   2457  N   THR A 221      -0.459 135.987  95.626  1.00  0.00      RA0  N  
ATOM   2458  CA  THR A 221      -0.069 137.362  95.350  1.00  0.00      RA0  C  
ATOM   2459  C   THR A 221       1.255 137.696  96.030  1.00  0.00      RA0  C  
ATOM   2460  O   THR A 221       1.590 137.132  97.075  1.00  0.00      RA0  O  
ATOM   2461  CB  THR A 221      -1.257 138.128  95.875  1.00  0.00      RA0  C  
ATOM   2462  CG2 THR A 221      -1.645 139.316  94.993  1.00  0.00      RA0  C  
ATOM   2463  OG1 THR A 221      -2.330 137.177  95.984  1.00  0.00      RA0  O  
ATOM   2464  N   VAL A 222       2.012 138.610  95.435  1.00  0.00      RA0  N  
ATOM   2465  CA  VAL A 222       3.295 138.990  96.008  1.00  0.00      RA0  C  
ATOM   2466  C   VAL A 222       3.588 140.489  95.986  1.00  0.00      RA0  C  
ATOM   2467  O   VAL A 222       3.091 141.239  95.126  1.00  0.00      RA0  O  
ATOM   2468  CB  VAL A 222       4.447 138.264  95.287  1.00  0.00      RA0  C  
ATOM   2469  CG1 VAL A 222       4.459 136.754  95.534  1.00  0.00      RA0  C  
ATOM   2470  CG2 VAL A 222       4.446 138.598  93.794  1.00  0.00      RA0  C  
ATOM   2471  N   GLN A 223       4.413 140.899  96.951  1.00  0.00      RA0  N  
ATOM   2472  CA  GLN A 223       4.851 142.279  97.103  1.00  0.00      RA0  C  
ATOM   2473  C   GLN A 223       6.163 142.376  96.351  1.00  0.00      RA0  C  
ATOM   2474  O   GLN A 223       6.979 141.458  96.413  1.00  0.00      RA0  O  
ATOM   2475  CB  GLN A 223       5.056 142.603  98.578  1.00  0.00      RA0  C  
ATOM   2476  CG  GLN A 223       3.799 142.330  99.400  1.00  0.00      RA0  C  
ATOM   2477  CD  GLN A 223       4.081 142.637 100.854  1.00  0.00      RA0  C  
ATOM   2478  NE2 GLN A 223       3.110 143.356 101.444  1.00  0.00      RA0  N  
ATOM   2479  OE1 GLN A 223       5.106 142.263 101.410  1.00  0.00      RA0  O  
ATOM   2480  N   ALA A 224       6.368 143.479  95.643  1.00  0.00      RA0  N  
ATOM   2481  CA  ALA A 224       7.608 143.661  94.905  1.00  0.00      RA0  C  
ATOM   2482  C   ALA A 224       8.810 143.353  95.810  1.00  0.00      RA0  C  
ATOM   2483  O   ALA A 224       8.719 143.440  97.037  1.00  0.00      RA0  O  
ATOM   2484  CB  ALA A 224       7.747 145.113  94.446  1.00  0.00      RA0  C  
ATOM   2485  N   ASP A 225       9.929 142.980  95.195  1.00  0.00      RA0  N  
ATOM   2486  CA  ASP A 225      11.155 142.650  95.918  1.00  0.00      RA0  C  
ATOM   2487  C   ASP A 225      10.992 141.474  96.871  1.00  0.00      RA0  C  
ATOM   2488  O   ASP A 225      11.913 141.138  97.611  1.00  0.00      RA0  O  
ATOM   2489  CB  ASP A 225      11.881 143.858  96.508  1.00  0.00      RA0  C  
ATOM   2490  CG  ASP A 225      13.069 144.102  95.600  1.00  0.00      RA0  C  
ATOM   2491  OD1 ASP A 225      12.875 144.138  94.386  1.00  0.00      RA0  O  
ATOM   2492  OD2 ASP A 225      14.194 144.184  96.085  1.00  0.00      RA0  O1-
ATOM   2493  N   GLN A 226       9.822 140.846  96.848  1.00  0.00      RA0  N  
ATOM   2494  CA  GLN A 226       9.560 139.701  97.708  1.00  0.00      RA0  C  
ATOM   2495  C   GLN A 226      10.289 138.465  97.183  1.00  0.00      RA0  C  
ATOM   2496  O   GLN A 226      10.406 138.260  95.968  1.00  0.00      RA0  O  
ATOM   2497  CB  GLN A 226       8.091 139.280  97.733  1.00  0.00      RA0  C  
ATOM   2498  CG  GLN A 226       7.522 138.731  99.036  1.00  0.00      RA0  C  
ATOM   2499  CD  GLN A 226       6.233 138.024  98.705  1.00  0.00      RA0  C  
ATOM   2500  NE2 GLN A 226       6.401 136.705  98.491  1.00  0.00      RA0  N  
ATOM   2501  OE1 GLN A 226       5.166 138.623  98.624  1.00  0.00      RA0  O  
ATOM   2502  N   PRO A 227      10.778 137.614  98.092  1.00  0.00      RA0  N  
ATOM   2503  CA  PRO A 227      11.491 136.408  97.669  1.00  0.00      RA0  C  
ATOM   2504  C   PRO A 227      10.608 135.373  96.971  1.00  0.00      RA0  C  
ATOM   2505  O   PRO A 227       9.546 135.003  97.480  1.00  0.00      RA0  O  
ATOM   2506  CB  PRO A 227      12.106 135.891  98.972  1.00  0.00      RA0  C  
ATOM   2507  CG  PRO A 227      11.202 136.419 100.080  1.00  0.00      RA0  C  
ATOM   2508  CD  PRO A 227      10.807 137.786  99.543  1.00  0.00      RA0  C  
ATOM   2509  N   LEU A 228      11.062 134.924  95.802  1.00  0.00      RA0  N  
ATOM   2510  CA  LEU A 228      10.363 133.908  95.015  1.00  0.00      RA0  C  
ATOM   2511  C   LEU A 228      10.995 132.551  95.308  1.00  0.00      RA0  C  
ATOM   2512  O   LEU A 228      10.369 131.503  95.139  1.00  0.00      RA0  O  
ATOM   2513  CB  LEU A 228      10.444 134.221  93.522  1.00  0.00      RA0  C  
ATOM   2514  CG  LEU A 228       9.807 135.559  93.143  1.00  0.00      RA0  C  
ATOM   2515  CD1 LEU A 228       9.970 135.848  91.651  1.00  0.00      RA0  C  
ATOM   2516  CD2 LEU A 228       8.346 135.653  93.586  1.00  0.00      RA0  C  
ATOM   2517  N   THR A 229      12.245 132.593  95.760  1.00  0.00      RA0  N  
ATOM   2518  CA  THR A 229      13.007 131.394  96.078  1.00  0.00      RA0  C  
ATOM   2519  C   THR A 229      13.616 131.451  97.469  1.00  0.00      RA0  C  
ATOM   2520  O   THR A 229      13.526 132.455  98.179  1.00  0.00      RA0  O  
ATOM   2521  CB  THR A 229      14.103 131.263  95.018  1.00  0.00      RA0  C  
ATOM   2522  CG2 THR A 229      13.548 131.015  93.616  1.00  0.00      RA0  C  
ATOM   2523  OG1 THR A 229      14.937 132.432  95.031  1.00  0.00      RA0  O  
ATOM   2524  N   ASN A 230      14.238 130.351  97.853  1.00  0.00      RA0  N  
ATOM   2525  CA  ASN A 230      14.897 130.266  99.137  1.00  0.00      RA0  C  
ATOM   2526  C   ASN A 230      16.314 130.758  98.851  1.00  0.00      RA0  C  
ATOM   2527  O   ASN A 230      16.593 131.226  97.737  1.00  0.00      RA0  O  
ATOM   2528  CB  ASN A 230      14.975 128.804  99.597  1.00  0.00      RA0  C  
ATOM   2529  CG  ASN A 230      15.723 127.928  98.590  1.00  0.00      RA0  C  
ATOM   2530  ND2 ASN A 230      15.737 126.633  98.943  1.00  0.00      RA0  N  
ATOM   2531  OD1 ASN A 230      16.206 128.358  97.546  1.00  0.00      RA0  O  
ATOM   2532  N   ASN A 231      17.201 130.681  99.841  1.00  0.00      RA0  N  
ATOM   2533  CA  ASN A 231      18.581 131.076  99.603  1.00  0.00      RA0  C  
ATOM   2534  C   ASN A 231      19.406 129.796  99.627  1.00  0.00      RA0  C  
ATOM   2535  O   ASN A 231      19.689 129.238 100.687  1.00  0.00      RA0  O  
ATOM   2536  CB  ASN A 231      19.187 131.970 100.674  1.00  0.00      RA0  C  
ATOM   2537  CG  ASN A 231      20.687 131.801 100.517  1.00  0.00      RA0  C  
ATOM   2538  ND2 ASN A 231      21.301 131.348 101.628  1.00  0.00      RA0  N  
ATOM   2539  OD1 ASN A 231      21.240 132.004  99.439  1.00  0.00      RA0  O  
ATOM   2540  N   PRO A 232      19.799 129.313  98.443  1.00  0.00      RA0  N  
ATOM   2541  CA  PRO A 232      20.588 128.090  98.315  1.00  0.00      RA0  C  
ATOM   2542  C   PRO A 232      21.949 128.171  98.980  1.00  0.00      RA0  C  
ATOM   2543  O   PRO A 232      22.400 127.210  99.598  1.00  0.00      RA0  O  
ATOM   2544  CB  PRO A 232      20.599 127.878  96.800  1.00  0.00      RA0  C  
ATOM   2545  CG  PRO A 232      20.438 129.261  96.182  1.00  0.00      RA0  C  
ATOM   2546  CD  PRO A 232      19.497 129.939  97.162  1.00  0.00      RA0  C  
ATOM   2547  N   ASN A 233      22.593 129.326  98.856  1.00  0.00      RA0  N  
ATOM   2548  CA  ASN A 233      23.922 129.528  99.412  1.00  0.00      RA0  C  
ATOM   2549  C   ASN A 233      24.135 128.879 100.765  1.00  0.00      RA0  C  
ATOM   2550  O   ASN A 233      23.422 129.169 101.720  1.00  0.00      RA0  O  
ATOM   2551  CB  ASN A 233      24.204 131.022  99.467  1.00  0.00      RA0  C  
ATOM   2552  CG  ASN A 233      25.582 131.301 100.006  1.00  0.00      RA0  C  
ATOM   2553  ND2 ASN A 233      25.760 132.606 100.263  1.00  0.00      RA0  N  
ATOM   2554  OD1 ASN A 233      26.441 130.437 100.133  1.00  0.00      RA0  O  
ATOM   2555  N   VAL A 234      25.121 127.992 100.833  1.00  0.00      RA0  N  
ATOM   2556  CA  VAL A 234      25.453 127.304 102.074  1.00  0.00      RA0  C  
ATOM   2557  C   VAL A 234      26.902 127.560 102.481  1.00  0.00      RA0  C  
ATOM   2558  O   VAL A 234      27.402 126.954 103.429  1.00  0.00      RA0  O  
ATOM   2559  CB  VAL A 234      25.185 125.797 102.038  1.00  0.00      RA0  C  
ATOM   2560  CG1 VAL A 234      23.700 125.483 101.863  1.00  0.00      RA0  C  
ATOM   2561  CG2 VAL A 234      26.074 125.100 101.015  1.00  0.00      RA0  C  
ATOM   2562  N   GLY A 235      27.570 128.453 101.754  1.00  0.00      RA0  N  
ATOM   2563  CA  GLY A 235      28.947 128.782 102.071  1.00  0.00      RA0  C  
ATOM   2564  C   GLY A 235      28.993 130.031 102.933  1.00  0.00      RA0  C  
ATOM   2565  O   GLY A 235      28.005 130.363 103.596  1.00  0.00      RA0  O  
ATOM   2566  N   GLY A 236      30.130 130.727 102.928  1.00  0.00      RA0  N  
ATOM   2567  CA  GLY A 236      30.249 131.941 103.720  1.00  0.00      RA0  C  
ATOM   2568  C   GLY A 236      31.638 132.550 103.792  1.00  0.00      RA0  C  
ATOM   2569  O   GLY A 236      32.650 131.843 103.730  1.00  0.00      RA0  O  
ATOM   2570  N   PHE A 237      31.678 133.874 103.924  1.00  0.00      RA0  N  
ATOM   2571  CA  PHE A 237      32.934 134.609 104.027  1.00  0.00      RA0  C  
ATOM   2572  C   PHE A 237      33.174 135.099 105.443  1.00  0.00      RA0  C  
ATOM   2573  O   PHE A 237      32.238 135.461 106.152  1.00  0.00      RA0  O  
ATOM   2574  CB  PHE A 237      32.883 135.767 103.024  1.00  0.00      RA0  C  
ATOM   2575  CG  PHE A 237      34.106 136.642 103.142  1.00  0.00      RA0  C  
ATOM   2576  CD1 PHE A 237      35.358 136.140 102.815  1.00  0.00      RA0  C  
ATOM   2577  CD2 PHE A 237      33.976 137.950 103.589  1.00  0.00      RA0  C  
ATOM   2578  CE1 PHE A 237      36.486 136.936 102.964  1.00  0.00      RA0  C  
ATOM   2579  CE2 PHE A 237      35.102 138.749 103.731  1.00  0.00      RA0  C  
ATOM   2580  CZ  PHE A 237      36.358 138.237 103.434  1.00  0.00      RA0  C  
ATOM   2581  N   GLY A 238      34.438 135.125 105.847  1.00  0.00      RA0  N  
ATOM   2582  CA  GLY A 238      34.759 135.584 107.178  1.00  0.00      RA0  C  
ATOM   2583  C   GLY A 238      36.069 136.336 107.271  1.00  0.00      RA0  C  
ATOM   2584  O   GLY A 238      37.070 135.937 106.683  1.00  0.00      RA0  O  
ATOM   2585  N   GLN A 239      36.055 137.442 108.009  1.00  0.00      RA0  N  
ATOM   2586  CA  GLN A 239      37.256 138.234 108.220  1.00  0.00      RA0  C  
ATOM   2587  C   GLN A 239      37.816 137.954 109.611  1.00  0.00      RA0  C  
ATOM   2588  O   GLN A 239      37.160 137.356 110.466  1.00  0.00      RA0  O  
ATOM   2589  CB  GLN A 239      36.953 139.721 108.110  1.00  0.00      RA0  C  
ATOM   2590  CG  GLN A 239      36.463 140.115 106.723  1.00  0.00      RA0  C  
ATOM   2591  CD  GLN A 239      36.290 141.617 106.639  1.00  0.00      RA0  C  
ATOM   2592  NE2 GLN A 239      37.250 142.321 107.266  1.00  0.00      RA0  N  
ATOM   2593  OE1 GLN A 239      35.363 142.117 106.011  1.00  0.00      RA0  O  
ATOM   2594  N   ALA A 240      39.042 138.392 109.831  1.00  0.00      RA0  N  
ATOM   2595  CA  ALA A 240      39.683 138.226 111.123  1.00  0.00      RA0  C  
ATOM   2596  C   ALA A 240      40.922 139.088 111.112  1.00  0.00      RA0  C  
ATOM   2597  O   ALA A 240      41.459 139.417 110.046  1.00  0.00      RA0  O  
ATOM   2598  CB  ALA A 240      40.119 136.776 111.352  1.00  0.00      RA0  C  
ATOM   2599  N   GLU A 241      41.365 139.467 112.302  1.00  0.00      RA0  N  
ATOM   2600  CA  GLU A 241      42.527 140.321 112.433  1.00  0.00      RA0  C  
ATOM   2601  C   GLU A 241      43.393 139.807 113.567  1.00  0.00      RA0  C  
ATOM   2602  O   GLU A 241      42.925 139.074 114.436  1.00  0.00      RA0  O  
ATOM   2603  CB  GLU A 241      42.018 141.748 112.654  1.00  0.00      RA0  C  
ATOM   2604  CG  GLU A 241      42.891 142.873 112.099  1.00  0.00      RA0  C  
ATOM   2605  CD  GLU A 241      41.961 143.929 111.536  1.00  0.00      RA0  C  
ATOM   2606  OE1 GLU A 241      42.418 144.976 111.083  1.00  0.00      RA0  O  
ATOM   2607  OE2 GLU A 241      40.758 143.687 111.493  1.00  0.00      RA0  O1-
ATOM   2608  N   THR A 242      44.663 140.180 113.546  1.00  0.00      RA0  N  
ATOM   2609  CA  THR A 242      45.587 139.747 114.577  1.00  0.00      RA0  C  
ATOM   2610  C   THR A 242      46.853 140.579 114.479  1.00  0.00      RA0  C  
ATOM   2611  O   THR A 242      46.969 141.435 113.608  1.00  0.00      RA0  O  
ATOM   2612  CB  THR A 242      45.795 138.228 114.430  1.00  0.00      RA0  C  
ATOM   2613  CG2 THR A 242      46.719 137.865 113.268  1.00  0.00      RA0  C  
ATOM   2614  OG1 THR A 242      46.232 137.633 115.656  1.00  0.00      RA0  O  
ATOM   2615  N   GLU A 243      47.797 140.333 115.375  1.00  0.00      RA0  N  
ATOM   2616  CA  GLU A 243      49.036 141.090 115.378  1.00  0.00      RA0  C  
ATOM   2617  C   GLU A 243      50.211 140.150 115.502  1.00  0.00      RA0  C  
ATOM   2618  O   GLU A 243      50.057 138.979 115.851  1.00  0.00      RA0  O  
ATOM   2619  CB  GLU A 243      49.083 142.010 116.598  1.00  0.00      RA0  C  
ATOM   2620  CG  GLU A 243      47.815 142.816 116.875  1.00  0.00      RA0  C  
ATOM   2621  CD  GLU A 243      47.976 143.497 118.215  1.00  0.00      RA0  C  
ATOM   2622  OE1 GLU A 243      48.784 143.042 119.024  1.00  0.00      RA0  O  
ATOM   2623  OE2 GLU A 243      47.338 144.520 118.454  1.00  0.00      RA0  O1-
ATOM   2624  N   ILE A 244      51.396 140.682 115.236  1.00  0.00      RA0  N  
ATOM   2625  CA  ILE A 244      52.627 139.918 115.329  1.00  0.00      RA0  C  
ATOM   2626  C   ILE A 244      53.678 140.921 115.779  1.00  0.00      RA0  C  
ATOM   2627  O   ILE A 244      53.700 142.060 115.301  1.00  0.00      RA0  O  
ATOM   2628  CB  ILE A 244      52.961 139.321 113.948  1.00  0.00      RA0  C  
ATOM   2629  CG1 ILE A 244      54.309 138.600 113.919  1.00  0.00      RA0  C  
ATOM   2630  CG2 ILE A 244      52.889 140.381 112.846  1.00  0.00      RA0  C  
ATOM   2631  CD1 ILE A 244      54.346 137.341 114.780  1.00  0.00      RA0  C  
ATOM   2632  N   VAL A 245      54.532 140.518 116.712  1.00  0.00      RA0  N  
ATOM   2633  CA  VAL A 245      55.576 141.422 117.181  1.00  0.00      RA0  C  
ATOM   2634  C   VAL A 245      56.922 141.078 116.600  1.00  0.00      RA0  C  
ATOM   2635  O   VAL A 245      57.472 140.011 116.865  1.00  0.00      RA0  O  
ATOM   2636  CB  VAL A 245      55.627 141.494 118.707  1.00  0.00      RA0  C  
ATOM   2637  CG1 VAL A 245      56.665 142.520 119.168  1.00  0.00      RA0  C  
ATOM   2638  CG2 VAL A 245      54.243 141.796 119.280  1.00  0.00      RA0  C  
ATOM   2639  N   LEU A 246      57.451 141.991 115.803  1.00  0.00      RA0  N  
ATOM   2640  CA  LEU A 246      58.760 141.782 115.234  1.00  0.00      RA0  C  
ATOM   2641  C   LEU A 246      59.736 142.102 116.378  1.00  0.00      RA0  C  
ATOM   2642  O   LEU A 246      60.002 143.270 116.668  1.00  0.00      RA0  O  
ATOM   2643  CB  LEU A 246      58.972 142.690 114.027  1.00  0.00      RA0  C  
ATOM   2644  CG  LEU A 246      60.298 142.419 113.320  1.00  0.00      RA0  C  
ATOM   2645  CD1 LEU A 246      60.438 140.959 112.887  1.00  0.00      RA0  C  
ATOM   2646  CD2 LEU A 246      60.495 143.372 112.148  1.00  0.00      RA0  C  
ATOM   2647  N   GLN A 247      60.244 141.059 117.035  1.00  0.00      RA0  N  
ATOM   2648  CA  GLN A 247      61.162 141.215 118.163  1.00  0.00      RA0  C  
ATOM   2649  C   GLN A 247      62.653 141.337 117.874  1.00  0.00      RA0  C  
ATOM   2650  O   GLN A 247      63.169 140.860 116.860  1.00  0.00      RA0  O  
ATOM   2651  CB  GLN A 247      60.903 140.175 119.249  1.00  0.00      RA0  C  
ATOM   2652  CG  GLN A 247      59.925 140.683 120.312  1.00  0.00      RA0  C  
ATOM   2653  CD  GLN A 247      60.548 141.780 121.160  1.00  0.00      RA0  C  
ATOM   2654  NE2 GLN A 247      60.381 141.566 122.475  1.00  0.00      RA0  N  
ATOM   2655  OE1 GLN A 247      61.136 142.753 120.684  1.00  0.00      RA0  O  
ATOM   2656  N   ASN A 248      63.330 141.973 118.823  1.00  0.00      RA0  N  
ATOM   2657  CA  ASN A 248      64.767 142.171 118.792  1.00  0.00      RA0  C  
ATOM   2658  C   ASN A 248      65.309 141.601 120.094  1.00  0.00      RA0  C  
ATOM   2659  O   ASN A 248      65.171 142.206 121.161  1.00  0.00      RA0  O  
ATOM   2660  CB  ASN A 248      65.116 143.643 118.701  1.00  0.00      RA0  C  
ATOM   2661  CG  ASN A 248      66.597 143.766 118.951  1.00  0.00      RA0  C  
ATOM   2662  ND2 ASN A 248      67.359 143.681 117.845  1.00  0.00      RA0  N  
ATOM   2663  OD1 ASN A 248      67.024 143.939 120.084  1.00  0.00      RA0  O  
ATOM   2664  N   PRO A 249      65.947 140.428 120.016  1.00  0.00      RA0  N  
ATOM   2665  CA  PRO A 249      66.541 139.697 121.137  1.00  0.00      RA0  C  
ATOM   2666  C   PRO A 249      67.219 140.585 122.174  1.00  0.00      RA0  C  
ATOM   2667  O   PRO A 249      67.060 140.378 123.378  1.00  0.00      RA0  O  
ATOM   2668  CB  PRO A 249      67.506 138.736 120.442  1.00  0.00      RA0  C  
ATOM   2669  CG  PRO A 249      66.826 138.423 119.114  1.00  0.00      RA0  C  
ATOM   2670  CD  PRO A 249      66.176 139.751 118.743  1.00  0.00      RA0  C  
ATOM   2671  N   ALA A 250      67.971 141.570 121.690  1.00  0.00      RA0  N  
ATOM   2672  CA  ALA A 250      68.697 142.512 122.541  1.00  0.00      RA0  C  
ATOM   2673  C   ALA A 250      67.821 143.150 123.619  1.00  0.00      RA0  C  
ATOM   2674  O   ALA A 250      68.256 143.358 124.762  1.00  0.00      RA0  O  
ATOM   2675  CB  ALA A 250      69.464 143.576 121.750  1.00  0.00      RA0  C  
ATOM   2676  N   ARG A 251      66.589 143.472 123.240  1.00  0.00      RA0  N  
ATOM   2677  CA  ARG A 251      65.646 144.071 124.162  1.00  0.00      RA0  C  
ATOM   2678  C   ARG A 251      65.340 143.112 125.317  1.00  0.00      RA0  C  
ATOM   2679  O   ARG A 251      65.451 143.479 126.490  1.00  0.00      RA0  O  
ATOM   2680  CB  ARG A 251      64.294 144.332 123.488  1.00  0.00      RA0  C  
ATOM   2681  CG  ARG A 251      64.160 145.435 122.435  1.00  0.00      RA0  C  
ATOM   2682  CD  ARG A 251      62.730 145.408 121.873  1.00  0.00      RA0  C  
ATOM   2683  NE  ARG A 251      62.388 146.601 121.096  1.00  0.00      RA0  N  
ATOM   2684  CZ  ARG A 251      61.378 146.528 120.171  1.00  0.00      RA0  C  
ATOM   2685  NH1 ARG A 251      60.816 145.328 119.892  1.00  0.00      RA0  N1+
ATOM   2686  NH2 ARG A 251      60.962 147.658 119.544  1.00  0.00      RA0  N  
ATOM   2687  N   ILE A 252      64.982 141.874 124.997  1.00  0.00      RA0  N  
ATOM   2688  CA  ILE A 252      64.671 140.915 126.044  1.00  0.00      RA0  C  
ATOM   2689  C   ILE A 252      65.885 140.625 126.918  1.00  0.00      RA0  C  
ATOM   2690  O   ILE A 252      65.754 140.354 128.123  1.00  0.00      RA0  O  
ATOM   2691  CB  ILE A 252      64.147 139.633 125.395  1.00  0.00      RA0  C  
ATOM   2692  CG1 ILE A 252      63.088 139.967 124.342  1.00  0.00      RA0  C  
ATOM   2693  CG2 ILE A 252      63.641 138.630 126.435  1.00  0.00      RA0  C  
ATOM   2694  CD1 ILE A 252      62.694 138.757 123.495  1.00  0.00      RA0  C  
ATOM   2695  N   GLN A 253      67.073 140.689 126.323  1.00  0.00      RA0  N  
ATOM   2696  CA  GLN A 253      68.287 140.446 127.089  1.00  0.00      RA0  C  
ATOM   2697  C   GLN A 253      68.436 141.563 128.110  1.00  0.00      RA0  C  
ATOM   2698  O   GLN A 253      68.569 141.304 129.311  1.00  0.00      RA0  O  
ATOM   2699  CB  GLN A 253      69.485 140.370 126.147  1.00  0.00      RA0  C  
ATOM   2700  CG  GLN A 253      69.376 139.161 125.215  1.00  0.00      RA0  C  
ATOM   2701  CD  GLN A 253      70.402 139.274 124.108  1.00  0.00      RA0  C  
ATOM   2702  NE2 GLN A 253      71.667 139.104 124.533  1.00  0.00      RA0  N  
ATOM   2703  OE1 GLN A 253      70.080 139.499 122.946  1.00  0.00      RA0  O  
ATOM   2704  N   GLY A 254      68.394 142.804 127.632  1.00  0.00      RA0  N  
ATOM   2705  CA  GLY A 254      68.479 143.936 128.537  1.00  0.00      RA0  C  
ATOM   2706  C   GLY A 254      67.409 143.798 129.611  1.00  0.00      RA0  C  
ATOM   2707  O   GLY A 254      67.681 143.968 130.801  1.00  0.00      RA0  O  
ATOM   2708  N   LEU A 255      66.188 143.471 129.195  1.00  0.00      RA0  N  
ATOM   2709  CA  LEU A 255      65.098 143.305 130.144  1.00  0.00      RA0  C  
ATOM   2710  C   LEU A 255      65.495 142.320 131.231  1.00  0.00      RA0  C  
ATOM   2711  O   LEU A 255      65.215 142.532 132.418  1.00  0.00      RA0  O  
ATOM   2712  CB  LEU A 255      63.837 142.856 129.410  1.00  0.00      RA0  C  
ATOM   2713  CG  LEU A 255      62.583 142.929 130.274  1.00  0.00      RA0  C  
ATOM   2714  CD1 LEU A 255      62.350 144.343 130.811  1.00  0.00      RA0  C  
ATOM   2715  CD2 LEU A 255      61.360 142.380 129.538  1.00  0.00      RA0  C  
ATOM   2716  N   LEU A 256      66.147 141.238 130.823  1.00  0.00      RA0  N  
ATOM   2717  CA  LEU A 256      66.572 140.229 131.779  1.00  0.00      RA0  C  
ATOM   2718  C   LEU A 256      67.650 140.754 132.715  1.00  0.00      RA0  C  
ATOM   2719  O   LEU A 256      67.570 140.560 133.931  1.00  0.00      RA0  O  
ATOM   2720  CB  LEU A 256      67.030 138.948 131.084  1.00  0.00      RA0  C  
ATOM   2721  CG  LEU A 256      65.876 138.232 130.382  1.00  0.00      RA0  C  
ATOM   2722  CD1 LEU A 256      66.359 137.019 129.585  1.00  0.00      RA0  C  
ATOM   2723  CD2 LEU A 256      64.747 137.885 131.353  1.00  0.00      RA0  C  
ATOM   2724  N   VAL A 257      68.652 141.431 132.161  1.00  0.00      RA0  N  
ATOM   2725  CA  VAL A 257      69.707 141.963 133.002  1.00  0.00      RA0  C  
ATOM   2726  C   VAL A 257      69.083 142.920 133.996  1.00  0.00      RA0  C  
ATOM   2727  O   VAL A 257      69.447 142.933 135.171  1.00  0.00      RA0  O  
ATOM   2728  CB  VAL A 257      70.766 142.652 132.140  1.00  0.00      RA0  C  
ATOM   2729  CG1 VAL A 257      71.895 143.229 132.991  1.00  0.00      RA0  C  
ATOM   2730  CG2 VAL A 257      71.306 141.688 131.082  1.00  0.00      RA0  C  
ATOM   2731  N   PHE A 258      68.136 143.724 133.520  1.00  0.00      RA0  N  
ATOM   2732  CA  PHE A 258      67.449 144.684 134.382  1.00  0.00      RA0  C  
ATOM   2733  C   PHE A 258      66.749 143.960 135.534  1.00  0.00      RA0  C  
ATOM   2734  O   PHE A 258      66.897 144.327 136.702  1.00  0.00      RA0  O  
ATOM   2735  CB  PHE A 258      66.456 145.503 133.560  1.00  0.00      RA0  C  
ATOM   2736  CG  PHE A 258      65.790 146.535 134.434  1.00  0.00      RA0  C  
ATOM   2737  CD1 PHE A 258      66.561 147.420 135.179  1.00  0.00      RA0  C  
ATOM   2738  CD2 PHE A 258      64.403 146.604 134.487  1.00  0.00      RA0  C  
ATOM   2739  CE1 PHE A 258      65.945 148.381 135.970  1.00  0.00      RA0  C  
ATOM   2740  CE2 PHE A 258      63.786 147.566 135.278  1.00  0.00      RA0  C  
ATOM   2741  CZ  PHE A 258      64.557 148.458 136.015  1.00  0.00      RA0  C  
ATOM   2742  N   PHE A 259      65.987 142.927 135.190  1.00  0.00      RA0  N  
ATOM   2743  CA  PHE A 259      65.280 142.149 136.192  1.00  0.00      RA0  C  
ATOM   2744  C   PHE A 259      66.207 141.731 137.331  1.00  0.00      RA0  C  
ATOM   2745  O   PHE A 259      65.851 141.834 138.511  1.00  0.00      RA0  O  
ATOM   2746  CB  PHE A 259      64.632 140.911 135.577  1.00  0.00      RA0  C  
ATOM   2747  CG  PHE A 259      63.389 141.303 134.818  1.00  0.00      RA0  C  
ATOM   2748  CD1 PHE A 259      62.889 140.462 133.832  1.00  0.00      RA0  C  
ATOM   2749  CD2 PHE A 259      62.736 142.492 135.118  1.00  0.00      RA0  C  
ATOM   2750  CE1 PHE A 259      61.720 140.798 133.163  1.00  0.00      RA0  C  
ATOM   2751  CE2 PHE A 259      61.567 142.829 134.447  1.00  0.00      RA0  C  
ATOM   2752  CZ  PHE A 259      61.052 141.975 133.480  1.00  0.00      RA0  C  
ATOM   2753  N   SER A 260      67.395 141.248 136.981  1.00  0.00      RA0  N  
ATOM   2754  CA  SER A 260      68.329 140.806 138.004  1.00  0.00      RA0  C  
ATOM   2755  C   SER A 260      68.734 141.968 138.899  1.00  0.00      RA0  C  
ATOM   2756  O   SER A 260      68.918 141.786 140.103  1.00  0.00      RA0  O  
ATOM   2757  CB  SER A 260      69.442 140.149 137.206  1.00  0.00      RA0  C  
ATOM   2758  OG  SER A 260      68.805 139.380 136.171  1.00  0.00      RA0  O  
ATOM   2759  N   PHE A 261      68.869 143.162 138.326  1.00  0.00      RA0  N  
ATOM   2760  CA  PHE A 261      69.225 144.316 139.140  1.00  0.00      RA0  C  
ATOM   2761  C   PHE A 261      68.101 144.574 140.142  1.00  0.00      RA0  C  
ATOM   2762  O   PHE A 261      68.342 144.868 141.317  1.00  0.00      RA0  O  
ATOM   2763  CB  PHE A 261      69.454 145.560 138.284  1.00  0.00      RA0  C  
ATOM   2764  CG  PHE A 261      70.693 145.391 137.443  1.00  0.00      RA0  C  
ATOM   2765  CD1 PHE A 261      71.747 144.610 137.902  1.00  0.00      RA0  C  
ATOM   2766  CD2 PHE A 261      70.783 146.032 136.214  1.00  0.00      RA0  C  
ATOM   2767  CE1 PHE A 261      72.900 144.483 137.138  1.00  0.00      RA0  C  
ATOM   2768  CE2 PHE A 261      71.938 145.908 135.452  1.00  0.00      RA0  C  
ATOM   2769  CZ  PHE A 261      72.999 145.140 135.917  1.00  0.00      RA0  C  
ATOM   2770  N   VAL A 262      66.867 144.459 139.663  1.00  0.00      RA0  N  
ATOM   2771  CA  VAL A 262      65.702 144.679 140.500  1.00  0.00      RA0  C  
ATOM   2772  C   VAL A 262      65.657 143.619 141.574  1.00  0.00      RA0  C  
ATOM   2773  O   VAL A 262      65.678 143.934 142.761  1.00  0.00      RA0  O  
ATOM   2774  CB  VAL A 262      64.421 144.674 139.664  1.00  0.00      RA0  C  
ATOM   2775  CG1 VAL A 262      63.190 144.940 140.531  1.00  0.00      RA0  C  
ATOM   2776  CG2 VAL A 262      64.523 145.678 138.518  1.00  0.00      RA0  C  
ATOM   2777  N   LEU A 263      65.599 142.360 141.153  1.00  0.00      RA0  N  
ATOM   2778  CA  LEU A 263      65.554 141.247 142.092  1.00  0.00      RA0  C  
ATOM   2779  C   LEU A 263      66.636 141.383 143.175  1.00  0.00      RA0  C  
ATOM   2780  O   LEU A 263      66.367 141.204 144.366  1.00  0.00      RA0  O  
ATOM   2781  CB  LEU A 263      65.701 139.922 141.347  1.00  0.00      RA0  C  
ATOM   2782  CG  LEU A 263      65.515 138.712 142.261  1.00  0.00      RA0  C  
ATOM   2783  CD1 LEU A 263      64.140 138.715 142.934  1.00  0.00      RA0  C  
ATOM   2784  CD2 LEU A 263      65.796 137.400 141.528  1.00  0.00      RA0  C  
ATOM   2785  N   LEU A 264      67.857 141.707 142.757  1.00  0.00      RA0  N  
ATOM   2786  CA  LEU A 264      68.952 141.863 143.699  1.00  0.00      RA0  C  
ATOM   2787  C   LEU A 264      68.498 142.883 144.733  1.00  0.00      RA0  C  
ATOM   2788  O   LEU A 264      68.365 142.569 145.923  1.00  0.00      RA0  O  
ATOM   2789  CB  LEU A 264      70.244 142.328 143.031  1.00  0.00      RA0  C  
ATOM   2790  CG  LEU A 264      70.973 141.194 142.311  1.00  0.00      RA0  C  
ATOM   2791  CD1 LEU A 264      72.199 141.700 141.550  1.00  0.00      RA0  C  
ATOM   2792  CD2 LEU A 264      71.305 140.043 143.260  1.00  0.00      RA0  C  
ATOM   2793  N   THR A 265      68.244 144.100 144.250  1.00  0.00      RA0  N  
ATOM   2794  CA  THR A 265      67.812 145.226 145.077  1.00  0.00      RA0  C  
ATOM   2795  C   THR A 265      66.666 144.913 146.026  1.00  0.00      RA0  C  
ATOM   2796  O   THR A 265      66.707 145.287 147.198  1.00  0.00      RA0  O  
ATOM   2797  CB  THR A 265      67.556 146.417 144.162  1.00  0.00      RA0  C  
ATOM   2798  CG2 THR A 265      67.203 147.682 144.946  1.00  0.00      RA0  C  
ATOM   2799  OG1 THR A 265      68.721 146.634 143.357  1.00  0.00      RA0  O  
ATOM   2800  N   GLN A 266      65.634 144.249 145.524  1.00  0.00      RA0  N  
ATOM   2801  CA  GLN A 266      64.509 143.911 146.378  1.00  0.00      RA0  C  
ATOM   2802  C   GLN A 266      64.953 143.054 147.562  1.00  0.00      RA0  C  
ATOM   2803  O   GLN A 266      64.551 143.299 148.701  1.00  0.00      RA0  O  
ATOM   2804  CB  GLN A 266      63.450 143.165 145.574  1.00  0.00      RA0  C  
ATOM   2805  CG  GLN A 266      62.881 144.007 144.437  1.00  0.00      RA0  C  
ATOM   2806  CD  GLN A 266      62.007 143.129 143.570  1.00  0.00      RA0  C  
ATOM   2807  NE2 GLN A 266      60.695 143.257 143.833  1.00  0.00      RA0  N  
ATOM   2808  OE1 GLN A 266      62.479 142.387 142.716  1.00  0.00      RA0  O  
ATOM   2809  N   VAL A 267      65.786 142.054 147.296  1.00  0.00      RA0  N  
ATOM   2810  CA  VAL A 267      66.257 141.181 148.359  1.00  0.00      RA0  C  
ATOM   2811  C   VAL A 267      67.096 141.959 149.371  1.00  0.00      RA0  C  
ATOM   2812  O   VAL A 267      66.867 141.863 150.588  1.00  0.00      RA0  O  
ATOM   2813  CB  VAL A 267      67.027 139.999 147.765  1.00  0.00      RA0  C  
ATOM   2814  CG1 VAL A 267      67.624 139.107 148.851  1.00  0.00      RA0  C  
ATOM   2815  CG2 VAL A 267      66.122 139.197 146.830  1.00  0.00      RA0  C  
ATOM   2816  N   LEU A 268      68.058 142.733 148.876  1.00  0.00      RA0  N  
ATOM   2817  CA  LEU A 268      68.885 143.531 149.767  1.00  0.00      RA0  C  
ATOM   2818  C   LEU A 268      68.013 144.419 150.655  1.00  0.00      RA0  C  
ATOM   2819  O   LEU A 268      68.325 144.646 151.819  1.00  0.00      RA0  O  
ATOM   2820  CB  LEU A 268      69.858 144.378 148.950  1.00  0.00      RA0  C  
ATOM   2821  CG  LEU A 268      70.743 143.527 148.039  1.00  0.00      RA0  C  
ATOM   2822  CD1 LEU A 268      71.560 144.386 147.073  1.00  0.00      RA0  C  
ATOM   2823  CD2 LEU A 268      71.614 142.553 148.835  1.00  0.00      RA0  C  
ATOM   2824  N   LEU A 269      66.920 144.929 150.100  1.00  0.00      RA0  N  
ATOM   2825  CA  LEU A 269      66.017 145.782 150.861  1.00  0.00      RA0  C  
ATOM   2826  C   LEU A 269      65.366 145.016 152.003  1.00  0.00      RA0  C  
ATOM   2827  O   LEU A 269      65.467 145.414 153.163  1.00  0.00      RA0  O  
ATOM   2828  CB  LEU A 269      64.948 146.416 149.973  1.00  0.00      RA0  C  
ATOM   2829  CG  LEU A 269      65.517 147.476 149.030  1.00  0.00      RA0  C  
ATOM   2830  CD1 LEU A 269      64.451 148.017 148.077  1.00  0.00      RA0  C  
ATOM   2831  CD2 LEU A 269      66.239 148.588 149.793  1.00  0.00      RA0  C  
ATOM   2832  N   VAL A 270      64.701 143.912 151.686  1.00  0.00      RA0  N  
ATOM   2833  CA  VAL A 270      64.045 143.149 152.731  1.00  0.00      RA0  C  
ATOM   2834  C   VAL A 270      65.043 142.516 153.699  1.00  0.00      RA0  C  
ATOM   2835  O   VAL A 270      64.748 142.377 154.886  1.00  0.00      RA0  O  
ATOM   2836  CB  VAL A 270      63.057 142.128 152.141  1.00  0.00      RA0  C  
ATOM   2837  CG1 VAL A 270      63.746 141.048 151.306  1.00  0.00      RA0  C  
ATOM   2838  CG2 VAL A 270      62.161 141.538 153.232  1.00  0.00      RA0  C  
ATOM   2839  N   LEU A 271      66.227 142.145 153.223  1.00  0.00      RA0  N  
ATOM   2840  CA  LEU A 271      67.204 141.574 154.149  1.00  0.00      RA0  C  
ATOM   2841  C   LEU A 271      67.630 142.661 155.123  1.00  0.00      RA0  C  
ATOM   2842  O   LEU A 271      67.730 142.425 156.325  1.00  0.00      RA0  O  
ATOM   2843  CB  LEU A 271      68.438 141.025 153.439  1.00  0.00      RA0  C  
ATOM   2844  CG  LEU A 271      68.175 139.723 152.689  1.00  0.00      RA0  C  
ATOM   2845  CD1 LEU A 271      69.472 139.145 152.122  1.00  0.00      RA0  C  
ATOM   2846  CD2 LEU A 271      67.422 138.708 153.550  1.00  0.00      RA0  C  
ATOM   2847  N   LYS A 272      67.871 143.855 154.593  1.00  0.00      RA0  N  
ATOM   2848  CA  LYS A 272      68.265 144.993 155.409  1.00  0.00      RA0  C  
ATOM   2849  C   LYS A 272      67.182 145.298 156.425  1.00  0.00      RA0  C  
ATOM   2850  O   LYS A 272      67.478 145.660 157.570  1.00  0.00      RA0  O  
ATOM   2851  CB  LYS A 272      68.565 146.217 154.538  1.00  0.00      RA0  C  
ATOM   2852  CG  LYS A 272      68.930 147.464 155.344  1.00  0.00      RA0  C  
ATOM   2853  CD  LYS A 272      70.138 147.237 156.252  1.00  0.00      RA0  C  
ATOM   2854  CE  LYS A 272      70.379 148.406 157.208  1.00  0.00      RA0  C  
ATOM   2855  NZ  LYS A 272      71.477 148.058 158.117  1.00  0.00      RA0  N1+
ATOM   2856  N   LYS A 273      65.925 145.179 156.003  1.00  0.00      RA0  N  
ATOM   2857  CA  LYS A 273      64.817 145.433 156.920  1.00  0.00      RA0  C  
ATOM   2858  C   LYS A 273      64.941 144.463 158.070  1.00  0.00      RA0  C  
ATOM   2859  O   LYS A 273      64.979 144.863 159.227  1.00  0.00      RA0  O  
ATOM   2860  CB  LYS A 273      63.444 145.337 156.258  1.00  0.00      RA0  C  
ATOM   2861  CG  LYS A 273      62.424 145.972 157.205  1.00  0.00      RA0  C  
ATOM   2862  CD  LYS A 273      60.960 145.732 156.849  1.00  0.00      RA0  C  
ATOM   2863  CE  LYS A 273      60.038 146.300 157.933  1.00  0.00      RA0  C  
ATOM   2864  NZ  LYS A 273      60.435 145.762 159.241  1.00  0.00      RA0  N1+
ATOM   2865  N   LYS A 274      65.011 143.181 157.731  1.00  0.00      RA0  N  
ATOM   2866  CA  LYS A 274      65.132 142.137 158.726  1.00  0.00      RA0  C  
ATOM   2867  C   LYS A 274      66.345 142.357 159.633  1.00  0.00      RA0  C  
ATOM   2868  O   LYS A 274      66.231 142.240 160.860  1.00  0.00      RA0  O  
ATOM   2869  CB  LYS A 274      65.074 140.750 158.097  1.00  0.00      RA0  C  
ATOM   2870  CG  LYS A 274      63.631 140.255 158.189  1.00  0.00      RA0  C  
ATOM   2871  CD  LYS A 274      63.212 140.057 159.651  1.00  0.00      RA0  C  
ATOM   2872  CE  LYS A 274      61.708 139.839 159.841  1.00  0.00      RA0  C  
ATOM   2873  NZ  LYS A 274      60.995 141.105 159.643  1.00  0.00      RA0  N1+
ATOM   2874  N   GLN A 275      67.495 142.699 159.052  1.00  0.00      RA0  N  
ATOM   2875  CA  GLN A 275      68.675 142.942 159.875  1.00  0.00      RA0  C  
ATOM   2876  C   GLN A 275      68.331 143.965 160.937  1.00  0.00      RA0  C  
ATOM   2877  O   GLN A 275      68.508 143.717 162.123  1.00  0.00      RA0  O  
ATOM   2878  CB  GLN A 275      69.821 143.453 159.005  1.00  0.00      RA0  C  
ATOM   2879  CG  GLN A 275      71.094 143.735 159.802  1.00  0.00      RA0  C  
ATOM   2880  CD  GLN A 275      72.081 144.459 158.914  1.00  0.00      RA0  C  
ATOM   2881  NE2 GLN A 275      73.039 143.662 158.413  1.00  0.00      RA0  N  
ATOM   2882  OE1 GLN A 275      71.981 145.668 158.696  1.00  0.00      RA0  O  
ATOM   2883  N   PHE A 276      67.823 145.116 160.514  1.00  0.00      RA0  N  
ATOM   2884  CA  PHE A 276      67.493 146.161 161.473  1.00  0.00      RA0  C  
ATOM   2885  C   PHE A 276      66.412 145.823 162.495  1.00  0.00      RA0  C  
ATOM   2886  O   PHE A 276      66.443 146.328 163.613  1.00  0.00      RA0  O  
ATOM   2887  CB  PHE A 276      67.143 147.435 160.700  1.00  0.00      RA0  C  
ATOM   2888  CG  PHE A 276      67.003 148.605 161.643  1.00  0.00      RA0  C  
ATOM   2889  CD1 PHE A 276      68.038 148.927 162.512  1.00  0.00      RA0  C  
ATOM   2890  CD2 PHE A 276      65.837 149.361 161.638  1.00  0.00      RA0  C  
ATOM   2891  CE1 PHE A 276      67.904 150.001 163.383  1.00  0.00      RA0  C  
ATOM   2892  CE2 PHE A 276      65.704 150.437 162.507  1.00  0.00      RA0  C  
ATOM   2893  CZ  PHE A 276      66.736 150.754 163.383  1.00  0.00      RA0  C  
ATOM   2894  N   GLU A 277      65.450 144.988 162.124  1.00  0.00      RA0  N  
ATOM   2895  CA  GLU A 277      64.413 144.617 163.074  1.00  0.00      RA0  C  
ATOM   2896  C   GLU A 277      65.058 143.891 164.261  1.00  0.00      RA0  C  
ATOM   2897  O   GLU A 277      64.491 143.845 165.354  1.00  0.00      RA0  O  
ATOM   2898  CB  GLU A 277      63.372 143.732 162.387  1.00  0.00      RA0  C  
ATOM   2899  CG  GLU A 277      62.642 144.550 161.327  1.00  0.00      RA0  C  
ATOM   2900  CD  GLU A 277      61.720 143.706 160.468  1.00  0.00      RA0  C  
ATOM   2901  OE1 GLU A 277      60.602 143.410 160.857  1.00  0.00      RA0  O  
ATOM   2902  OE2 GLU A 277      62.013 143.457 159.307  1.00  0.00      RA0  O1-
ATOM   2903  N   LYS A 278      66.243 143.321 164.040  1.00  0.00      RA0  N  
ATOM   2904  CA  LYS A 278      66.962 142.647 165.117  1.00  0.00      RA0  C  
ATOM   2905  C   LYS A 278      67.127 143.718 166.199  1.00  0.00      RA0  C  
ATOM   2906  O   LYS A 278      66.715 143.553 167.355  1.00  0.00      RA0  O  
ATOM   2907  CB  LYS A 278      68.295 142.039 164.687  1.00  0.00      RA0  C  
ATOM   2908  CG  LYS A 278      68.090 140.955 163.629  1.00  0.00      RA0  C  
ATOM   2909  CD  LYS A 278      67.118 139.865 164.080  1.00  0.00      RA0  C  
ATOM   2910  CE  LYS A 278      66.869 138.835 162.979  1.00  0.00      RA0  C  
ATOM   2911  NZ  LYS A 278      68.147 138.218 162.598  1.00  0.00      RA0  N1+
ATOM   2912  N   VAL A 279      67.738 144.823 165.787  1.00  0.00      RA0  N  
ATOM   2913  CA  VAL A 279      67.983 145.961 166.656  1.00  0.00      RA0  C  
ATOM   2914  C   VAL A 279      66.691 146.437 167.300  1.00  0.00      RA0  C  
ATOM   2915  O   VAL A 279      66.598 146.569 168.515  1.00  0.00      RA0  O  
ATOM   2916  CB  VAL A 279      68.662 147.091 165.880  1.00  0.00      RA0  C  
ATOM   2917  CG1 VAL A 279      68.988 148.274 166.793  1.00  0.00      RA0  C  
ATOM   2918  CG2 VAL A 279      69.898 146.574 165.142  1.00  0.00      RA0  C  
ATOM   2919  N   GLN A 280      65.688 146.700 166.477  1.00  0.00      RA0  N  
ATOM   2920  CA  GLN A 280      64.426 147.182 167.000  1.00  0.00      RA0  C  
ATOM   2921  C   GLN A 280      63.921 146.299 168.120  1.00  0.00      RA0  C  
ATOM   2922  O   GLN A 280      63.527 146.784 169.181  1.00  0.00      RA0  O  
ATOM   2923  CB  GLN A 280      63.379 147.297 165.894  1.00  0.00      RA0  C  
ATOM   2924  CG  GLN A 280      63.867 148.152 164.726  1.00  0.00      RA0  C  
ATOM   2925  CD  GLN A 280      62.719 148.420 163.777  1.00  0.00      RA0  C  
ATOM   2926  NE2 GLN A 280      61.996 149.491 164.148  1.00  0.00      RA0  N  
ATOM   2927  OE1 GLN A 280      62.496 147.732 162.783  1.00  0.00      RA0  O  
ATOM   2928  N   LEU A 281      63.951 144.997 167.878  1.00  0.00      RA0  N  
ATOM   2929  CA  LEU A 281      63.489 144.021 168.854  1.00  0.00      RA0  C  
ATOM   2930  C   LEU A 281      64.263 144.142 170.165  1.00  0.00      RA0  C  
ATOM   2931  O   LEU A 281      63.681 144.101 171.250  1.00  0.00      RA0  O  
ATOM   2932  CB  LEU A 281      63.557 142.611 168.253  1.00  0.00      RA0  C  
ATOM   2933  CG  LEU A 281      62.736 141.532 168.973  1.00  0.00      RA0  C  
ATOM   2934  CD1 LEU A 281      63.470 140.882 170.149  1.00  0.00      RA0  C  
ATOM   2935  CD2 LEU A 281      61.345 142.045 169.347  1.00  0.00      RA0  C  
ATOM   2936  N   ALA A 282      65.575 144.299 170.055  1.00  0.00      RA0  N  
ATOM   2937  CA  ALA A 282      66.423 144.416 171.230  1.00  0.00      RA0  C  
ATOM   2938  C   ALA A 282      66.015 145.584 172.115  1.00  0.00      RA0  C  
ATOM   2939  O   ALA A 282      65.725 145.405 173.300  1.00  0.00      RA0  O  
ATOM   2940  CB  ALA A 282      67.891 144.573 170.828  1.00  0.00      RA0  C  
ATOM   2941  N   GLU A 283      65.988 146.775 171.523  1.00  0.00      RA0  N  
ATOM   2942  CA  GLU A 283      65.649 148.006 172.228  1.00  0.00      RA0  C  
ATOM   2943  C   GLU A 283      64.233 148.031 172.782  1.00  0.00      RA0  C  
ATOM   2944  O   GLU A 283      63.865 148.927 173.536  1.00  0.00      RA0  O  
ATOM   2945  CB  GLU A 283      65.795 149.184 171.265  1.00  0.00      RA0  C  
ATOM   2946  CG  GLU A 283      67.125 149.219 170.511  1.00  0.00      RA0  C  
ATOM   2947  CD  GLU A 283      67.018 150.195 169.355  1.00  0.00      RA0  C  
ATOM   2948  OE1 GLU A 283      66.223 149.950 168.447  1.00  0.00      RA0  O  
ATOM   2949  OE2 GLU A 283      67.735 151.194 169.361  1.00  0.00      RA0  O1-
ATOM   2950  N   MET A 284      63.433 147.048 172.404  1.00  0.00      RA0  N  
ATOM   2951  CA  MET A 284      62.077 146.973 172.905  1.00  0.00      RA0  C  
ATOM   2952  C   MET A 284      62.063 146.187 174.212  1.00  0.00      RA0  C  
ATOM   2953  O   MET A 284      61.019 146.048 174.856  1.00  0.00      RA0  O  
ATOM   2954  CB  MET A 284      61.107 146.344 171.903  1.00  0.00      RA0  C  
ATOM   2955  CG  MET A 284      60.864 147.209 170.667  1.00  0.00      RA0  C  
ATOM   2956  SD  MET A 284      60.311 148.877 171.056  1.00  0.00      RA0  S  
ATOM   2957  CE  MET A 284      61.653 149.768 170.248  1.00  0.00      RA0  C  
ATOM   2958  N   ASN A 285      63.229 145.678 174.600  1.00  0.00      RA0  N  
ATOM   2959  CA  ASN A 285      63.359 144.908 175.831  1.00  0.00      RA0  C  
ATOM   2960  C   ASN A 285      63.631 145.835 177.014  1.00  0.00      RA0  C  
ATOM   2961  O   ASN A 285      64.559 146.644 176.972  1.00  0.00      RA0  O  
ATOM   2962  CB  ASN A 285      64.471 143.866 175.706  1.00  0.00      RA0  C  
ATOM   2963  CG  ASN A 285      64.579 143.008 176.953  1.00  0.00      RA0  C  
ATOM   2964  ND2 ASN A 285      65.265 141.873 176.734  1.00  0.00      RA0  N  
ATOM   2965  OD1 ASN A 285      64.085 143.314 178.032  1.00  0.00      RA0  O  
ATOM   2966  N   PHE A 286      62.825 145.714 178.068  1.00  0.00      RA0  N  
ATOM   2967  CA  PHE A 286      62.969 146.564 179.252  1.00  0.00      RA0  C  
ATOM   2968  C   PHE A 286      64.369 146.547 179.856  1.00  0.00      RA0  C  
ATOM   2969  O   PHE A 286      64.828 147.554 180.392  1.00  0.00      RA0  O  
ATOM   2970  CB  PHE A 286      61.922 146.159 180.289  1.00  0.00      RA0  C  
ATOM   2971  CG  PHE A 286      61.852 147.183 181.397  1.00  0.00      RA0  C  
ATOM   2972  CD1 PHE A 286      61.751 148.535 181.090  1.00  0.00      RA0  C  
ATOM   2973  CD2 PHE A 286      61.875 146.770 182.723  1.00  0.00      RA0  C  
ATOM   2974  CE1 PHE A 286      61.657 149.473 182.111  1.00  0.00      RA0  C  
ATOM   2975  CE2 PHE A 286      61.779 147.707 183.744  1.00  0.00      RA0  C  
ATOM   2976  CZ  PHE A 286      61.661 149.058 183.438  1.00  0.00      RA0  C  
ATOM   2977  N   HIS A 287      65.045 145.404 179.775  1.00  0.00      RA0  N  
ATOM   2978  CA  HIS A 287      66.387 145.274 180.331  1.00  0.00      RA0  C  
ATOM   2979  C   HIS A 287      67.384 146.180 179.637  1.00  0.00      RA0  C  
ATOM   2980  O   HIS A 287      68.497 146.371 180.121  1.00  0.00      RA0  O  
ATOM   2981  CB  HIS A 287      66.848 143.819 180.305  1.00  0.00      RA0  C  
ATOM   2982  CG  HIS A 287      65.845 142.958 181.035  1.00  0.00      RA0  C  
ATOM   2983  CD2 HIS A 287      65.418 141.676 180.676  1.00  0.00      RA0  C  
ATOM   2984  ND1 HIS A 287      65.206 143.325 182.163  1.00  0.00      RA0  N  
ATOM   2985  CE1 HIS A 287      64.383 142.287 182.515  1.00  0.00      RA0  C  
ATOM   2986  NE2 HIS A 287      64.514 141.273 181.601  1.00  0.00      RA0  N  
ATOM   2987  N   HIS A 288      66.983 146.740 178.503  1.00  0.00      RA0  N  
ATOM   2988  CA  HIS A 288      67.849 147.636 177.754  1.00  0.00      RA0  C  
ATOM   2989  C   HIS A 288      67.810 149.001 178.423  1.00  0.00      RA0  C  
ATOM   2990  O   HIS A 288      68.823 149.701 178.474  1.00  0.00      RA0  O  
ATOM   2991  CB  HIS A 288      67.373 147.711 176.300  1.00  0.00      RA0  C  
ATOM   2992  CG  HIS A 288      68.143 148.740 175.510  1.00  0.00      RA0  C  
ATOM   2993  CD2 HIS A 288      69.529 148.835 175.354  1.00  0.00      RA0  C  
ATOM   2994  ND1 HIS A 288      67.556 149.724 174.802  1.00  0.00      RA0  N  
ATOM   2995  CE1 HIS A 288      68.561 150.438 174.199  1.00  0.00      RA0  C  
ATOM   2996  NE2 HIS A 288      69.773 149.891 174.540  1.00  0.00      RA0  N  
ATOM   2997  N   HIS A 289      66.642 149.350 178.964  1.00  0.00      RA0  N  
ATOM   2998  CA  HIS A 289      66.419 150.636 179.620  1.00  0.00      RA0  C  
ATOM   2999  C   HIS A 289      66.542 150.658 181.136  1.00  0.00      RA0  C  
ATOM   3000  O   HIS A 289      66.565 151.732 181.726  1.00  0.00      RA0  O  
ATOM   3001  CB  HIS A 289      65.093 151.236 179.156  1.00  0.00      RA0  C  
ATOM   3002  CG  HIS A 289      65.214 151.540 177.683  1.00  0.00      RA0  C  
ATOM   3003  CD2 HIS A 289      64.693 150.808 176.611  1.00  0.00      RA0  C  
ATOM   3004  ND1 HIS A 289      65.900 152.593 177.200  1.00  0.00      RA0  N  
ATOM   3005  CE1 HIS A 289      65.820 152.533 175.833  1.00  0.00      RA0  C  
ATOM   3006  NE2 HIS A 289      65.081 151.437 175.474  1.00  0.00      RA0  N  
ATOM   3007  N   HIS A 290      66.616 149.497 181.775  1.00  0.00      RA0  N  
ATOM   3008  CA  HIS A 290      66.679 149.465 183.233  1.00  0.00      RA0  C  
ATOM   3009  C   HIS A 290      67.697 148.456 183.731  1.00  0.00      RA0  C  
ATOM   3010  O   HIS A 290      67.630 147.291 183.365  1.00  0.00      RA0  O  
ATOM   3011  CB  HIS A 290      65.280 149.150 183.750  1.00  0.00      RA0  C  
ATOM   3012  CG  HIS A 290      65.223 149.234 185.252  1.00  0.00      RA0  C  
ATOM   3013  CD2 HIS A 290      65.793 150.205 186.080  1.00  0.00      RA0  C  
ATOM   3014  ND1 HIS A 290      64.561 148.344 186.011  1.00  0.00      RA0  N  
ATOM   3015  CE1 HIS A 290      64.702 148.743 187.314  1.00  0.00      RA0  C  
ATOM   3016  NE2 HIS A 290      65.463 149.883 187.353  1.00  0.00      RA0  N  
ATOM   3017  N   HIS A 291      68.635 148.896 184.567  1.00  0.00      RA0  N  
ATOM   3018  CA  HIS A 291      69.663 147.997 185.099  1.00  0.00      RA0  C  
ATOM   3019  C   HIS A 291      69.098 146.976 186.072  1.00  0.00      RA0  C  
ATOM   3020  O   HIS A 291      69.685 145.911 186.285  1.00  0.00      RA0  O  
ATOM   3021  CB  HIS A 291      70.807 148.791 185.725  1.00  0.00      RA0  C  
ATOM   3022  CG  HIS A 291      71.392 149.724 184.691  1.00  0.00      RA0  C  
ATOM   3023  CD2 HIS A 291      71.894 151.010 184.905  1.00  0.00      RA0  C  
ATOM   3024  ND1 HIS A 291      71.503 149.429 183.381  1.00  0.00      RA0  N  
ATOM   3025  CE1 HIS A 291      72.068 150.517 182.769  1.00  0.00      RA0  C  
ATOM   3026  NE2 HIS A 291      72.308 151.489 183.707  1.00  0.00      RA0  N  
ATOM   3027  N   HIS A 292      67.958 147.304 186.668  1.00  0.00      RA0  N  
ATOM   3028  CA  HIS A 292      67.351 146.409 187.631  1.00  0.00      RA0  C  
ATOM   3029  C   HIS A 292      68.317 146.384 188.816  1.00  0.00      RA0  C  
ATOM   3030  O   HIS A 292      68.608 147.484 189.337  1.00  0.00      RA0  O  
ATOM   3031  CB  HIS A 292      67.017 144.997 187.115  1.00  0.00      RA0  C  
ATOM   3032  CG  HIS A 292      65.801 145.020 186.219  1.00  0.00      RA0  C  
ATOM   3033  CD2 HIS A 292      65.736 145.411 184.879  1.00  0.00      RA0  C  
ATOM   3034  ND1 HIS A 292      64.571 144.644 186.617  1.00  0.00      RA0  N  
ATOM   3035  CE1 HIS A 292      63.732 144.792 185.543  1.00  0.00      RA0  C  
ATOM   3036  NE2 HIS A 292      64.449 145.266 184.474  1.00  0.00      RA0  N  
TER   
CONECT    2    7   29
CONECT    3    8   36
CONECT    4    9   37
CONECT    5   10   38
CONECT    6   23   39   44
CONECT    7    2   12
CONECT    8    3
CONECT    9    4
CONECT   10    5   13
CONECT   11   24   40   44
CONECT   12    7   27   33
CONECT   13   10   28   34
CONECT   14   26   42   44
CONECT   15   23   42
CONECT   16   24   39
CONECT   17   25   40
CONECT   18   26   41
CONECT   19   35
CONECT   20   30
CONECT   21   31
CONECT   22   32
CONECT   23    6   15   29
CONECT   24   11   16   30
CONECT   25   17   31   43
CONECT   26   14   18   32
CONECT   27   12
CONECT   28   13
CONECT   29    2   23   35
CONECT   30   20   24   36
CONECT   31   21   25   37
CONECT   32   22   26   38
CONECT   33   12
CONECT   34   13
CONECT   35   19   29   39
CONECT   36    3   30   40
CONECT   37    4   31   41
CONECT   38    5   32   42
CONECT   39    6   16   35
CONECT   40   11   17   36
CONECT   41   18   37   43
CONECT   42   14   15   38
CONECT   43   25   41   44
CONECT   44    6   11   14   43
END
