# Supplementary material for: Insights into plastocyanin–cytochrome b6f complex formation: The role of plastocyanin phosphorylation
Source: Plant Physiol. 2025 Jun 24;198(4):kiaf269. doi: 10.1093/plphys/kiaf269 (PMC12341890; doi:10.1093/plphys/kiaf269)
Supplement: kiaf269_Supplementary_Data [file kiaf269_supplementary_data.zip › Supplementary File S5- Kinetic data and analysis.xlsx]

## Sheet: PSI data
								Name	Pfa: mgcl()2.5mM+asc()10mM+PSI(N_sWT_d231019)330nM+Pc(WT)0.0uM+Fd()0.0uM+mv()0uM+aa()0uM-152	Pfa: mgcl()2.5mM+asc()10mM+PSI(N_sWT_d231019)330nM+Pc(WT)0.3uM+Fd()0.0uM+mv()0uM+aa()0uM-152	Pfa: mgcl()2.5mM+asc()10mM+PSI(N_sWT_d231019)330nM+Pc(WT)0.6uM+Fd()0.0uM+mv()0uM+aa()0uM-152	Pfa: mgcl()2.5mM+asc()10mM+PSI(N_sWT_d231019)330nM+Pc(WT)1.0uM+Fd()0.0uM+mv()0uM+aa()0uM-152	Pfa: mgcl()2.5mM+asc()10mM+PSI(N_sWT_d231019)330nM+Pc(WT)1.0uM+Fd()0.5uM+mv()0uM+aa()0uM-152	Pfa: mgcl()2.5mM+asc()10mM+PSI(N_sWT_d231019)330nM+Pc(WT)1.0uM+Fd()1.0uM+mv()0uM+aa()0uM-152	Pfa: mgcl()2.5mM+asc()10mM+PSI(N_sWT_d231019)330nM+Pc(WT)1.0uM+Fd()2.0uM+mv()0uM+aa()0uM-152	Pfa: mgcl()2.5mM+asc()10mM+PSI(N_sWT_d231019)330nM+Pc(WT)1.0uM+Fd()3.5uM+mv()0uM+aa()0uM-152	Pfa: mgcl()2.5mM+asc()10mM+PSI(N_sWT_d231019)330nM+Pc(WT)1.0uM+Fd()5.0uM+mv()0uM+aa()0uM-152	Pfa: mgcl()2.5mM+asc()10mM+PSI(N_sWT_d231019)330nM+Pc(WT)2.0uM+Fd()5.0uM+mv()0uM+aa()0uM-152	Pfa: mgcl()2.5mM+asc()10mM+PSI(N_sWT_d231019)330nM+Pc(WT)3.0uM+Fd()5.0uM+mv()0uM+aa()0uM-152	Pfa: mgcl()2.5mM+asc()10mM+Fd()0uM+PSI(N_sWT_d231018)330nM+Pc(WT)0.0uM-145	Pfa: mgcl()2.5mM+asc()10mM+Fd()0uM+PSI(N_sWT_d231018)330nM+Pc(WT)0.3uM-145	Pfa: mgcl()2.5mM+asc()10mM+Fd()0uM+PSI(N_sWT_d231018)330nM+Pc(WT)0.6uM-145	Pfa: mgcl()2.5mM+asc()10mM+Fd()0uM+PSI(N_sWT_d231018)330nM+Pc(WT)1.0uM-145	Pfa: mgcl()2.5mM+asc()10mM+Fd()0.5uM+PSI(N_sWT_d231018)330nM+Pc(WT)1.0uM-145	Pfa: mgcl()2.5mM+asc()10mM+Fd()1.0uM+PSI(N_sWT_d231018)330nM+Pc(WT)1.0uM-145	Pfa: mgcl()2.5mM+asc()10mM+Fd()2.0uM+PSI(N_sWT_d231018)330nM+Pc(WT)1.0uM-145	Pfa: mgcl()2.5mM+asc()10mM+Fd()3.5uM+PSI(N_sWT_d231018)330nM+Pc(WT)1.0uM-145	Pfa: mgcl()2.5mM+asc()10mM+Fd()5.0uM+PSI(N_sWT_d231018)330nM+Pc(WT)1.0uM-145	Pfa: mgcl()2.5mM+asc()10mM+Fd()5.0uM+PSI(N_sWT_d231018)330nM+Pc(WT)2.0uM-145	Pfa: mgcl()2.5mM+asc()10mM+Fd()5.0uM+PSI(N_sWT_d231018)330nM+Pc(WT)3.0uM-145	Pfa: mgcl()2.5mM+asc()10mM+Fd()0.0uM+PSI(N_sWT_d240314)330nM+Pc(WT)0.0uM-147	Pfa: mgcl()2.5mM+asc()10mM+Fd()0.0uM+PSI(N_sWT_d240314)330nM+Pc(WT)0.3uM-147	Pfa: mgcl()2.5mM+asc()10mM+Fd()0.0uM+PSI(N_sWT_d240314)330nM+Pc(WT)0.6uM-147	Pfa: mgcl()2.5mM+asc()10mM+Fd()0.0uM+PSI(N_sWT_d240314)330nM+Pc(WT)1.0uM-147	Pfa: mgcl()2.5mM+asc()10mM+Fd()0.5uM+PSI(N_sWT_d240314)330nM+Pc(WT)1.0uM-147	Pfa: mgcl()2.5mM+asc()10mM+Fd()1.0uM+PSI(N_sWT_d240314)330nM+Pc(WT)1.0uM-147	Pfa: mgcl()2.5mM+asc()10mM+Fd()2.0uM+PSI(N_sWT_d240314)330nM+Pc(WT)1.0uM-147	Pfa: mgcl()2.5mM+asc()10mM+Fd()5.0uM+PSI(N_sWT_d240314)330nM+Pc(WT)1.0uM-147	Pfa: mgcl()2.5mM+asc()10mM+Fd()5.0uM+PSI(N_sWT_d240314)330nM+Pc(WT)1.5uM-147	Pfa: mgcl()2.5mM+asc()10mM+Fd()5.0uM+PSI(N_sWT_d240314)330nM+Pc(WT)2.0uM-147	Pfa: mgcl()2.5mM+asc()10mM+Fd()5.0uM+PSI(N_sWT_d240314)330nM+Pc(WT)2.5uM-147	Pfa: mgcl()2.5mM+asc()10mM+Fd()5.0uM+PSI(N_sWT_d240314)330nM+Pc(WT)3.0uM-147	Pfa: mgcl()2.5mM+asc()10mM+PSI(N_sWT_d231019)330nM+Cyt(petA_sWT_d231124)2uM+Pc(WT)0.0uM+Fd()0.0uM+mv()0uM+aa()0uM-152	Pfa: mgcl()2.5mM+asc()10mM+PSI(N_sWT_d231019)330nM+Cyt(petA_sWT_d231124)2uM+Pc(WT)0.3uM+Fd()0.0uM+mv()0uM+aa()0uM-152	Pfa: mgcl()2.5mM+asc()10mM+PSI(N_sWT_d231019)330nM+Cyt(petA_sWT_d231124)2uM+Pc(WT)0.6uM+Fd()0.0uM+mv()0uM+aa()0uM-152	740nm Pfa: mgcl()2.5mM+asc()10mM+PSI(N_sWT_d231019)330nM+Cyt(petA_sWT_d231124)2uM+Pc(WT)1.0uM+Fd()0.0uM+mv()0uM+aa()0uM-152	Pfa: mgcl()2.5mM+asc()10mM+PSI(N_sWT_d231019)330nM+Cyt(petA_sWT_d231124)2uM+Pc(WT)1.0uM+Fd()0.5uM+mv()0uM+aa()0uM-152	Pfa: mgcl()2.5mM+asc()10mM+PSI(N_sWT_d231019)330nM+Cyt(petA_sWT_d231124)2uM+Pc(WT)1.0uM+Fd()1.0uM+mv()0uM+aa()0uM-152	Pfa: mgcl()2.5mM+asc()10mM+PSI(N_sWT_d231019)330nM+Cyt(petA_sWT_d231124)2uM+Pc(WT)1.0uM+Fd()2.0uM+mv()0uM+aa()0uM-152
								Flashes	1234	1234	1234	123	1234	1234	1234	1234	124	1234	1234	1234	1234	1234	123	134	1234	1234	1234	1234	1234	1234	1234	1234	1234	1234	134	1234	12	1234	123	1234	1234	1234	123	1234	1234	1234	1234	1234	1234
								Kill Switch
								Yshift	8.27058	7.69149	7.0642	2.77974	3.43451	2.06482	0.843469	2.14508	2.09122	0.412116	1.03226	2.06981	2.83994	10.266	1.3524	3.83004	2.05356	3.55813	0.659585	0.836655	1.97188	1.08901	4.82797	7.50331	3.86922	3.56337	1.45981	3.84376	0.726068	-0.784468	0.163762	-1.49284	-0.900433	-0.944858	-1.2565	4.55544	1.55822	1.91767	1.5663	0.642468	1.12759
								Data ID	8208	8210	8212	8214	8218	8222	8230	8232	8234	8242	8244	9140	9142	9144	9146	9148	9154	9156	9158	9160	9162	9164	10308	10312	10314	10320	10322	10324	10326	10332	10334	10338	10340	10342	8078	8090	8092	8112	8114	8128	8132
								Data nr	1	2	3	4	5	6	7	8	9	10	11	12	13	14	15	16	17	18	19	20	21	22	23	24	25	26	27	28	29	30	31	32	33	34	35	36	37	38	39	40	41
								Exp	152	152	152	152	152	152	152	152	152	152	152	145	145	145	145	145	145	145	145	145	145	145	147	147	147	147	147	147	147	147	147	147	147	147	152	152	152	152	152	152	152
								Take name	Pfa: Cyt(_d)+PSI(N_sWT_d231019)+Pc(WT)	Pfa: Cyt(_d)+PSI(N_sWT_d231019)+Pc(WT)	Pfa: Cyt(_d)+PSI(N_sWT_d231019)+Pc(WT)	Pfa: Cyt(_d)+PSI(N_sWT_d231019)+Pc(WT)	Pfa: Cyt(_d)+PSI(N_sWT_d231019)+Pc(WT)	Pfa: Cyt(_d)+PSI(N_sWT_d231019)+Pc(WT)	Pfa: Cyt(_d)+PSI(N_sWT_d231019)+Pc(WT)	Pfa: Cyt(_d)+PSI(N_sWT_d231019)+Pc(WT)	Pfa: Cyt(_d)+PSI(N_sWT_d231019)+Pc(WT)	Pfa: Cyt(_d)+PSI(N_sWT_d231019)+Pc(WT)	Pfa: Cyt(_d)+PSI(N_sWT_d231019)+Pc(WT)	Pfa: Cyt(_d)+PSI(N_sWT_d231018)+Pc(WT)	Pfa: Cyt(_d)+PSI(N_sWT_d231018)+Pc(WT)	Pfa: Cyt(_d)+PSI(N_sWT_d231018)+Pc(WT)	Pfa: Cyt(_d)+PSI(N_sWT_d231018)+Pc(WT)	Pfa: Cyt(_d)+PSI(N_sWT_d231018)+Pc(WT)	Pfa: Cyt(_d)+PSI(N_sWT_d231018)+Pc(WT)	Pfa: Cyt(_d)+PSI(N_sWT_d231018)+Pc(WT)	Pfa: Cyt(_d)+PSI(N_sWT_d231018)+Pc(WT)	Pfa: Cyt(_d)+PSI(N_sWT_d231018)+Pc(WT)	Pfa: Cyt(_d)+PSI(N_sWT_d231018)+Pc(WT)	Pfa: Cyt(_d)+PSI(N_sWT_d231018)+Pc(WT)	Pfa: Cyt(_d)+PSI(N_sWT_d240314)+Pc(WT)	Pfa: Cyt(_d)+PSI(N_sWT_d240314)+Pc(WT)	Pfa: Cyt(_d)+PSI(N_sWT_d240314)+Pc(WT)	Pfa: Cyt(_d)+PSI(N_sWT_d240314)+Pc(WT)	Pfa: Cyt(_d)+PSI(N_sWT_d240314)+Pc(WT)	Pfa: Cyt(_d)+PSI(N_sWT_d240314)+Pc(WT)	Pfa: Cyt(_d)+PSI(N_sWT_d240314)+Pc(WT)	Pfa: Cyt(_d)+PSI(N_sWT_d240314)+Pc(WT)	Pfa: Cyt(_d)+PSI(N_sWT_d240314)+Pc(WT)	Pfa: Cyt(_d)+PSI(N_sWT_d240314)+Pc(WT)	Pfa: Cyt(_d)+PSI(N_sWT_d240314)+Pc(WT)	Pfa: Cyt(_d)+PSI(N_sWT_d240314)+Pc(WT)	Pfa: Cyt(petA_sWT_d231124)+PSI(N_sWT_d231019)+Pc(WT)	Pfa: Cyt(petA_sWT_d231124)+PSI(N_sWT_d231019)+Pc(WT)	Pfa: Cyt(petA_sWT_d231124)+PSI(N_sWT_d231019)+Pc(WT)	740: Cyt(petA_sWT_d231124)+PSI(N_sWT_d231019)+Pc(WT)	Pfa: Cyt(petA_sWT_d231124)+PSI(N_sWT_d231019)+Pc(WT)	Pfa: Cyt(petA_sWT_d231124)+PSI(N_sWT_d231019)+Pc(WT)	Pfa: Cyt(petA_sWT_d231124)+PSI(N_sWT_d231019)+Pc(WT)
								Potocol	Pfa	Pfa	Pfa	Pfa	Pfa	Pfa	Pfa	Pfa	Pfa	Pfa	Pfa	Pfa	Pfa	Pfa	Pfa	Pfa	Pfa	Pfa	Pfa	Pfa	Pfa	Pfa	Pfa	Pfa	Pfa	Pfa	Pfa	Pfa	Pfa	Pfa	Pfa	Pfa	Pfa	Pfa	Pfa	Pfa	Pfa	740	Pfa	Pfa	Pfa
								dad
								asc	10	10	10	10	10	10	10	10	10	10	10	10	10	10	10	10	10	10	10	10	10	10	10	10	10	10	10	10	10	10	10	10	10	10	10	10	10	10	10	10	10
								mv	0	0	0	0	0	0	0	0	0	0	0																								0	0	0	0	0	0	0
								Cyt																																			2	2	2	2	2	2	2
								Pc	0	0.3	0.6	1	1	1	1	1	1	2	3	0	0.3	0.6	1	1	1	1	1	1	2	3	0	0.3	0.6	1	1	1	1	1	1.5	2	2.5	3	0	0.3	0.6	1	1	1	1
								PSI	330	330	330	330	330	330	330	330	330	330	330	330	330	330	330	330	330	330	330	330	330	330	330	330	330	330	330	330	330	330	330	330	330	330	330	330	330	330	330	330	330
								Fd	0	0	0	0	0.5	1	2	3.5	5	5	5	0	0	0	0	0.5	1	2	3.5	5	5	5	0	0	0	0	0.5	1	2	5	5	5	5	5	0	0	0	0	0.5	1	2
								FNR
x shift								Pc	WT	WT	WT	WT	WT	WT	WT	WT	WT	WT	WT	WT	WT	WT	WT	WT	WT	WT	WT	WT	WT	WT	WT	WT	WT	WT	WT	WT	WT	WT	WT	WT	WT	WT	WT	WT	WT	WT	WT	WT	WT
1.0041								Cyt																																			petA_sWT	petA_sWT	petA_sWT	petA_sWT	petA_sWT	petA_sWT	petA_sWT
																																											231124	231124	231124	231124	231124	231124	231124
								PSI	N_sWT	N_sWT	N_sWT	N_sWT	N_sWT	N_sWT	N_sWT	N_sWT	N_sWT	N_sWT	N_sWT	N_sWT	N_sWT	N_sWT	N_sWT	N_sWT	N_sWT	N_sWT	N_sWT	N_sWT	N_sWT	N_sWT	N_sWT	N_sWT	N_sWT	N_sWT	N_sWT	N_sWT	N_sWT	N_sWT	N_sWT	N_sWT	N_sWT	N_sWT	N_sWT	N_sWT	N_sWT	N_sWT	N_sWT	N_sWT	N_sWT
									231019	231019	231019	231019	231019	231019	231019	231019	231019	231019	231019	231018	231018	231018	231018	231018	231018	231018	231018	231018	231018	231018	240314	240314	240314	240314	240314	240314	240314	240314	240314	240314	240314	240314	231019	231019	231019	231019	231019	231019	231019
		i	jc
		i	fg
39	39	i39:i39	fg39:jc39					Short name	WT 0+Fd 0	WT 0.3+Fd 0	WT 0.6+Fd 0	WT 1+Fd 0	WT 1+Fd 0.5	WT 1+Fd 1	WT 1+Fd 2	WT 1+Fd 3.5	WT 1+Fd 5	WT 2+Fd 5	WT 3+Fd 5	WT 0+Fd 0	WT 0.3+Fd 0	WT 0.6+Fd 0	WT 1+Fd 0	WT 1+Fd 0.5	WT 1+Fd 1	WT 1+Fd 2	WT 1+Fd 3.5	WT 1+Fd 5	WT 2+Fd 5	WT 3+Fd 5	WT 0+Fd 0	WT 0.3+Fd 0	WT 0.6+Fd 0	WT 1+Fd 0	WT 1+Fd 0.5	WT 1+Fd 1	WT 1+Fd 2	WT 1+Fd 5	WT 1.5+Fd 5	WT 2+Fd 5	WT 2.5+Fd 5	WT 3+Fd 5	WT 0+Fd 0	WT 0.3+Fd 0	WT 0.6+Fd 0	WT 1+Fd 0	WT 1+Fd 0.5	WT 1+Fd 1	WT 1+Fd 2
50	149	i50:i149	fg50:jc149					Max Ox	-61.2417	-88.8203	-85.6138	-81.0155	-79.8484	-79.0498	-79.232	-79.0024	-79.165	-70.4756	-63.9555	-64.4316	-66.7832	-67.9158	-62.0461	-62.0332	-61.9048	-61.6187	-61.7664	-62.1853	-54.2221	-47.2504	-52.1947	-68.8836	-64.2503	-60.9898	-59.8441	-59.8875	-59.5629	-59.6915	-52.8451	-50.4942	-45.8978	-43.4128	-73.5373	-86.5787	-78.2386	-76.8091	-77.6016	-77.5097	-78.3066
									Pfa: mgcl()2.5mM+asc()10mM+PSI(N_sWT_d231019)330nM+Pc(WT)0.0uM+Fd()0.0uM+mv()0uM+aa()0uM-152	Pfa: mgcl()2.5mM+asc()10mM+PSI(N_sWT_d231019)330nM+Pc(WT)0.3uM+Fd()0.0uM+mv()0uM+aa()0uM-152	Pfa: mgcl()2.5mM+asc()10mM+PSI(N_sWT_d231019)330nM+Pc(WT)0.6uM+Fd()0.0uM+mv()0uM+aa()0uM-152	Pfa: mgcl()2.5mM+asc()10mM+PSI(N_sWT_d231019)330nM+Pc(WT)1.0uM+Fd()0.0uM+mv()0uM+aa()0uM-152	Pfa: mgcl()2.5mM+asc()10mM+PSI(N_sWT_d231019)330nM+Pc(WT)1.0uM+Fd()0.5uM+mv()0uM+aa()0uM-152	Pfa: mgcl()2.5mM+asc()10mM+PSI(N_sWT_d231019)330nM+Pc(WT)1.0uM+Fd()1.0uM+mv()0uM+aa()0uM-152	Pfa: mgcl()2.5mM+asc()10mM+PSI(N_sWT_d231019)330nM+Pc(WT)1.0uM+Fd()2.0uM+mv()0uM+aa()0uM-152	Pfa: mgcl()2.5mM+asc()10mM+PSI(N_sWT_d231019)330nM+Pc(WT)1.0uM+Fd()3.5uM+mv()0uM+aa()0uM-152	Pfa: mgcl()2.5mM+asc()10mM+PSI(N_sWT_d231019)330nM+Pc(WT)1.0uM+Fd()5.0uM+mv()0uM+aa()0uM-152	Pfa: mgcl()2.5mM+asc()10mM+PSI(N_sWT_d231019)330nM+Pc(WT)2.0uM+Fd()5.0uM+mv()0uM+aa()0uM-152	Pfa: mgcl()2.5mM+asc()10mM+PSI(N_sWT_d231019)330nM+Pc(WT)3.0uM+Fd()5.0uM+mv()0uM+aa()0uM-152	Pfa: mgcl()2.5mM+asc()10mM+Fd()0uM+PSI(N_sWT_d231018)330nM+Pc(WT)0.0uM-145	Pfa: mgcl()2.5mM+asc()10mM+Fd()0uM+PSI(N_sWT_d231018)330nM+Pc(WT)0.3uM-145	Pfa: mgcl()2.5mM+asc()10mM+Fd()0uM+PSI(N_sWT_d231018)330nM+Pc(WT)0.6uM-145	Pfa: mgcl()2.5mM+asc()10mM+Fd()0uM+PSI(N_sWT_d231018)330nM+Pc(WT)1.0uM-145	Pfa: mgcl()2.5mM+asc()10mM+Fd()0.5uM+PSI(N_sWT_d231018)330nM+Pc(WT)1.0uM-145	Pfa: mgcl()2.5mM+asc()10mM+Fd()1.0uM+PSI(N_sWT_d231018)330nM+Pc(WT)1.0uM-145	Pfa: mgcl()2.5mM+asc()10mM+Fd()2.0uM+PSI(N_sWT_d231018)330nM+Pc(WT)1.0uM-145	Pfa: mgcl()2.5mM+asc()10mM+Fd()3.5uM+PSI(N_sWT_d231018)330nM+Pc(WT)1.0uM-145	Pfa: mgcl()2.5mM+asc()10mM+Fd()5.0uM+PSI(N_sWT_d231018)330nM+Pc(WT)1.0uM-145	Pfa: mgcl()2.5mM+asc()10mM+Fd()5.0uM+PSI(N_sWT_d231018)330nM+Pc(WT)2.0uM-145	Pfa: mgcl()2.5mM+asc()10mM+Fd()5.0uM+PSI(N_sWT_d231018)330nM+Pc(WT)3.0uM-145	Pfa: mgcl()2.5mM+asc()10mM+Fd()0.0uM+PSI(N_sWT_d240314)330nM+Pc(WT)0.0uM-147	Pfa: mgcl()2.5mM+asc()10mM+Fd()0.0uM+PSI(N_sWT_d240314)330nM+Pc(WT)0.3uM-147	Pfa: mgcl()2.5mM+asc()10mM+Fd()0.0uM+PSI(N_sWT_d240314)330nM+Pc(WT)0.6uM-147	Pfa: mgcl()2.5mM+asc()10mM+Fd()0.0uM+PSI(N_sWT_d240314)330nM+Pc(WT)1.0uM-147	Pfa: mgcl()2.5mM+asc()10mM+Fd()0.5uM+PSI(N_sWT_d240314)330nM+Pc(WT)1.0uM-147	Pfa: mgcl()2.5mM+asc()10mM+Fd()1.0uM+PSI(N_sWT_d240314)330nM+Pc(WT)1.0uM-147	Pfa: mgcl()2.5mM+asc()10mM+Fd()2.0uM+PSI(N_sWT_d240314)330nM+Pc(WT)1.0uM-147	Pfa: mgcl()2.5mM+asc()10mM+Fd()5.0uM+PSI(N_sWT_d240314)330nM+Pc(WT)1.0uM-147	Pfa: mgcl()2.5mM+asc()10mM+Fd()5.0uM+PSI(N_sWT_d240314)330nM+Pc(WT)1.5uM-147	Pfa: mgcl()2.5mM+asc()10mM+Fd()5.0uM+PSI(N_sWT_d240314)330nM+Pc(WT)2.0uM-147	Pfa: mgcl()2.5mM+asc()10mM+Fd()5.0uM+PSI(N_sWT_d240314)330nM+Pc(WT)2.5uM-147	Pfa: mgcl()2.5mM+asc()10mM+Fd()5.0uM+PSI(N_sWT_d240314)330nM+Pc(WT)3.0uM-147	Pfa: mgcl()2.5mM+asc()10mM+PSI(N_sWT_d231019)330nM+Cyt(petA_sWT_d231124)2uM+Pc(WT)0.0uM+Fd()0.0uM+mv()0uM+aa()0uM-152	Pfa: mgcl()2.5mM+asc()10mM+PSI(N_sWT_d231019)330nM+Cyt(petA_sWT_d231124)2uM+Pc(WT)0.3uM+Fd()0.0uM+mv()0uM+aa()0uM-152	Pfa: mgcl()2.5mM+asc()10mM+PSI(N_sWT_d231019)330nM+Cyt(petA_sWT_d231124)2uM+Pc(WT)0.6uM+Fd()0.0uM+mv()0uM+aa()0uM-152	740nm Pfa: mgcl()2.5mM+asc()10mM+PSI(N_sWT_d231019)330nM+Cyt(petA_sWT_d231124)2uM+Pc(WT)1.0uM+Fd()0.0uM+mv()0uM+aa()0uM-152	Pfa: mgcl()2.5mM+asc()10mM+PSI(N_sWT_d231019)330nM+Cyt(petA_sWT_d231124)2uM+Pc(WT)1.0uM+Fd()0.5uM+mv()0uM+aa()0uM-152	Pfa: mgcl()2.5mM+asc()10mM+PSI(N_sWT_d231019)330nM+Cyt(petA_sWT_d231124)2uM+Pc(WT)1.0uM+Fd()1.0uM+mv()0uM+aa()0uM-152	Pfa: mgcl()2.5mM+asc()10mM+PSI(N_sWT_d231019)330nM+Cyt(petA_sWT_d231124)2uM+Pc(WT)1.0uM+Fd()2.0uM+mv()0uM+aa()0uM-152
-451.83	#NUM!							-451.83	-0.244752	-0.049637	-0.29637	0.102557	0.484501	-0.0737543	0.165315	-0.139782	0.154244	0.0267482	-0.260013	0.162728	-0.021618	0.169834	-0.02485	-0.155263	-0.0456624	-0.042763	0.00407806	0.203448	0.0347462	0.418168	0.718098	-0.822899	-0.280783	0.211044	0.683296	0.357917	-0.600218	1.25189	0.610217	0.580901	0.818876	-0.236898	0.00156699	-0.13334	0.112459	0.126437	-0.11175	-0.320034	-0.0292797
-401.62	#NUM!							-401.62	-0.159513	-0.0908504	0.269888	0.0336213	0.177107	0.235395	0.195386	-0.188316	-0.153973	-0.101303	0.200739	0.0202249	-0.0366905	0.152305	-0.122094	-0.148736	0.0318946	-0.0746909	0.114642	-0.0864493	-0.0308338	0.0166667	0.315011	-0.205099	0.0953094	-0.0825439	-0.213067	-0.544472	0.0636415	-0.254095	0.188738	-0.0521735	-0.124138	0.291523	-0.314685	0.388617	0.288572	0.0910504	0.0397574	-0.389999	-0.137621
-351.42	#NUM!							-351.42	-0.189028	0.0107496	0.11418	0.135104	-0.278819	-0.417741	0.114392	-0.00183667	0.265487	-0.508116	-0.26793	0.00561871	-0.0825821	0.220371	-0.136866	0.223806	-0.0714865	-0.261651	0.201613	0.0755349	-0.185339	0.495446	0.778804	0.104086	0.360975	-0.0248012	-0.238554	-0.161941	-0.603713	-0.325223	-0.189509	-0.224087	-0.4233	-0.619509	-0.018055	0.180772	-0.124132	0.0821235	0.115628	0.00574363	-0.214161
-301.22	#NUM!							-301.22	0.520256	-0.191527	0.42532	0.0287851	-0.115907	0.0449752	-0.152611	0.376313	-0.0853955	-0.198123	0.0977698	-0.339798	-0.198499	-0.055806	-0.0474982	0.171671	0.0905911	0.075759	0.212085	-0.0616624	-0.0364692	0.188386	-0.553073	0.244684	0.0110145	0.195659	0.895336	0.168891	0.25895	0.191997	0.0284787	0.248386	-0.404969	-0.0382969	-0.279545	0.0841509	-0.0691897	-0.240248	-0.0783055	0.0906444	-0.235647
-251.01	#NUM!							-251.01	0.118423	-0.129281	0.0671644	-0.191728	-0.0381852	-0.0345858	-0.0664113	-0.103916	-0.0291523	0.169271	0.25661	0.0684569	0.343021	-0.199881	0.120441	0.148051	-0.141322	0.150945	0.101625	0.169874	0.1946	-0.12349	0.757138	0.0766683	0.654251	-0.0012709	0.372828	0.191161	0.901938	0.0540624	0.0247813	0.0964065	0.119838	-0.0283253	-0.191655	0.124189	-0.0784611	-0.420139	0.324127	0.0011108	0.0849925
-200.81	#NUM!							-200.81	-0.00767949	0.206653	0.0796033	0.157315	-0.15203	-0.0760837	0.155341	-0.144831	0.0754534	-0.227729	-0.0446834	0.096177	0.0593989	-0.156412	0.00478505	-0.16656	-0.103092	0.0764238	-0.244642	-0.0509231	0.359306	-0.242545	-0.447924	0.225707	0.0403966	-0.21075	-0.267876	-0.124529	-0.379629	-0.241086	-0.602786	0.00132705	0.104897	-0.12676	-0.100467	0.19494	-0.0261783	-0.0831309	0.00156956	0.214186	0.262657
-150.61	#NUM!							-150.61	0.376891	0.298363	-0.0695668	0.389202	0.183224	0.122929	0.0270841	0.0714336	0.775747	0.172386	0.266718	0.0987345	-0.0871622	0.0430628	0.2075	-0.0461162	-0.0737542	0.0878235	-0.245287	-0.0390008	0.711704	-0.164104	0.0725734	0.774852	0.247656	-0.0435536	-0.398969	0.236659	-0.544982	0.0302563	0.467839	-0.281038	-0.307736	-0.121846	0.433012	-0.114256	-0.218849	0.0414421	0.0691613	0.155461	-0.209841
-100.41	#NUM!							-100.41	0.0764768	0.235174	-0.18169	-0.00892113	-0.109612	-0.0784649	-0.0858102	0.128808	0.176326	0.0405465	-0.19855	0.025273	-0.115117	-0.109247	0.195211	-0.269001	-0.140368	0.250617	0.0882153	0.0878942	-0.321827	0.105113	0.380138	-0.314352	0.25377	0.45378	-0.359642	0.121944	-0.583642	-0.60354	-0.443108	-0.342952	0.0928207	0.0154994	0.249371	-0.114292	-0.135399	0.16981	-0.284253	-0.467965	-0.101052
-50.2	#NUM!							-50.2	0.425175	0.0793801	0.0212999	-0.109067	0.0633718	0.0689772	-0.217905	0.288921	-0.509827	0.154401	0.0231365	0.243628	0.270029	0.175386	-0.163394	0.277327	-0.307606	0.220404	-0.210522	-0.21772	-0.000644976	0.133961	-0.114449	-0.00981824	-0.140389	-0.0411719	-0.573696	0.279762	0.849899	-0.255107	-0.132332	-0.324805	-0.043006	-0.0642721	0.121886	0.0126948	0.366244	0.102279	0.400773	-0.036004	0.430758
-0.001	#NUM!							-0.001	0.315569	-0.208818	0.225632	0.185045	0.206322	0.206522	0.278793	0.306639	-0.257976	-0.0120542	-0.0912725	0.188862	0.0624738	0.223473	-0.264293	-0.000656277	-0.118444	0.699514	0.402799	-0.0151942	0.622699	-0.0709712	0.409431	0.225964	-0.381165	-0.433185	0.085612	0.14239	-0.478749	-0.258129	1.3126	-0.523608	-0.341715	0.362738	0.356648	-0.175538	0.00624987	0.504527	0.309852	-0.367973	-0.226749
0.86	-0.2							0.86	-60.1907	-90.2929	-89.1406	-86.0796	-85.3994	-84.5702	-84.4756	-84.1227	-84.8042	-78.4994	-74.7224	-64.0951	-67.6605	-71.0115	-67.8674	-67.551	-67.8412	-67.5017	-67.4578	-67.8362	-62.5193	-57.6226	-49.6624	-67.9041	-65.4132	-63.802	-63.3218	-62.5274	-62.842	-62.3967	-57.6837	-57.0695	-53.6031	-52.5948	-73.2661	-88.9812	-81.9407	-83.5804	-84.5097	-84.4479	-84.781
1.6	0.5							1.6	-61.8814	-89.5139	-86.1295	-81.6397	-80.3107	-79.6183	-79.6456	-79.4324	-79.2338	-71.0938	-64.1346	-65.1408	-67.1036	-68.235	-62.3591	-62.1859	-62.0733	-61.6888	-61.976	-62.2249	-54.2646	-46.6646	-53.0713	-70.5515	-65.4901	-61.6809	-61.0857	-61.1737	-60.2739	-60.8291	-54.6494	-51.1379	-46.5916	-44.076	-73.8493	-87.1961	-78.5591	-76.918	-77.9246	-77.6436	-78.7562
2.4	0.9							2.4	-61.653	-86.6542	-81.5715	-75.3273	-73.8351	-72.961	-73.5748	-73.4521	-73.4571	-61.8338	-53.0094	-64.0589	-65.5856	-64.5008	-55.9119	-56.3628	-55.7998	-55.6658	-55.8654	-56.4949	-45.8825	-37.464	-53.8503	-68.1951	-61.8474	-57.4865	-55.1246	-55.9613	-55.5728	-55.8487	-46.2021	-43.275	-37.4986	-33.5676	-73.4966	-83.5587	-74.2159	-69.9288	-70.3706	-70.4377	-71.3825
3.24	1.2							3.24	-60.9242	-84.0599	-76.976	-69.9667	-66.8765	-66.99	-67.3762	-67.2283	-67.7539	-53.9724	-44.0901	-63.3342	-64.3568	-60.6373	-50.3709	-50.6966	-49.8257	-49.99	-50.5629	-50.3148	-39.2376	-30.8596	-52.8279	-64.7611	-56.8268	-51.7674	-49.6626	-50.3531	-50.8772	-50.0053	-41.3514	-36.3171	-30.4037	-26.8695	-72.5525	-80.8969	-70.1036	-62.8388	-63.6089	-63.6947	-64.3611
4.13	1.4							4.13	-60.395	-81.7911	-72.1557	-64.1855	-61.0917	-60.7634	-61.6167	-61.6209	-61.5435	-46.5517	-36.9171	-62.8163	-62.5192	-57.8575	-44.6212	-45.4472	-44.7326	-45.0997	-45.3425	-45.7069	-34.1258	-24.901	-52.7752	-63.0267	-53.4765	-46.5656	-45.0336	-44.9695	-45.5117	-44.8117	-35.3238	-30.1819	-24.7191	-20.3015	-71.9759	-77.3431	-65.7297	-56.2786	-57.4205	-57.5325	-57.97
5.08	1.6							5.08	-59.8945	-78.9388	-67.903	-59.42	-55.8806	-56.0841	-56.3827	-56.4084	-56.894	-41.3171	-31.9908	-61.864	-61.3809	-54.6182	-40.88	-41.1495	-40.5394	-40.8068	-41.157	-41.5203	-30.3144	-22.3068	-51.9995	-60.4257	-49.8055	-43.0033	-40.0121	-40.9701	-40.7894	-40.8741	-30.9238	-26.0855	-20.9357	-17.0179	-71.0794	-74.1268	-61.9403	-50.9747	-51.7392	-52.0794	-52.9066
6.09	1.8							6.09	-59.2171	-76.3904	-63.3143	-54.1793	-50.5223	-50.4457	-50.8261	-50.9162	-51.5761	-34.7777	-25.458	-61.0302	-59.8815	-51.2782	-36.4626	-36.3739	-35.7893	-35.9199	-36.4383	-36.908	-25.4097	-17.8257	-51.0633	-58.1342	-46.5792	-38.6577	-34.7823	-36.5014	-35.6984	-35.8113	-25.68	-21.138	-15.6946	-11.3851	-70.0381	-71.018	-57.6884	-44.933	-45.5892	-45.9747	-47.041
7.16	2							7.16	-59.0416	-73.5138	-59.1661	-49.3486	-45.032	-46.1374	-45.712	-45.8682	-46.7026	-29.9668	-21.4981	-60.2753	-58.7659	-48.6998	-32.0653	-32.0805	-31.8099	-32.2174	-32.2841	-33.1515	-22.4844	-15.6409	-51.3317	-55.7806	-42.3397	-35.0225	-30.57	-32.0564	-31.0703	-32.868	-21.3398	-16.7051	-12.9254	-9.51526	-69.7511	-67.2491	-54.2394	-39.8486	-40.3382	-41.1158	-42.2545
8.31	2.1							8.31	-58.0524	-70.665	-55.1574	-45.1066	-40.7263	-40.7601	-41.425	-41.1872	-41.8321	-25.4937	-17.5382	-59.42	-57.3608	-46.3176	-28.496	-28.9846	-28.4051	-28.411	-29.056	-29.0142	-20.0149	-13.5144	-50.2336	-52.6816	-38.3216	-31.7633	-27.7766	-28.602	-28.3269	-28.6529	-17.6352	-14.6764	-11.0256	-7.01258	-68.3079	-64.2418	-50.5052	-35.0126	-35.8152	-36.6325	-37.4477
9.52	2.3							9.52	-57.3024	-68.0215	-50.998	-41.5339	-36.3361	-36.9038	-37.8927	-37.2032	-37.5149	-22.145	-15.2117	-58.7114	-56.0942	-43.1481	-25.513	-26.3077	-25.3138	-25.0218	-25.5748	-26.4036	-17.708	-12.2659	-50.6615	-50.3698	-35.0536	-27.3786	-24.2518	-24.8469	-24.8958	-24.2678	-15.2509	-11.2832	-8.58351	-5.95683	-67.9682	-61.5256	-46.5537	-30.0513	-32.0244	-32.0991	-33.2379
10.81	2.4							10.81	-56.7491	-65.5106	-47.1773	-37.2132	-32.826	-32.5729	-33.4414	-33.5627	-33.6267	-18.7358	-13.1132	-57.7843	-54.6807	-41.0355	-23.1741	-23.0504	-22.0967	-22.7806	-23.0679	-23.3834	-15.4055	-11.3428	-49.4199	-47.6846	-31.4071	-25.074	-21.8354	-21.7002	-21.1994	-22.6082	-12.7659	-10.1923	-6.92262	-4.5171	-66.7649	-58.0607	-43.3836	-26.828	-28.075	-28.1866	-29.2674
12.18	2.5							12.18	-56.0101	-62.9098	-43.5401	-33.4663	-29.3793	-29.3649	-29.9455	-29.7464	-30.5699	-16.2272	-11.0251	-56.8245	-53.3673	-38.444	-20.7924	-20.692	-19.9209	-20.192	-21.0106	-20.8637	-14.2796	-10.5262	-49.4677	-45.116	-29.788	-21.9953	-18.3201	-19.3257	-18.8915	-19.2534	-9.92353	-8.63821	-6.34122	-3.62346	-65.6715	-54.4162	-39.9051	-23.0597	-24.2667	-24.8887	-25.8488
13.64	2.6							13.64	-55.0479	-60.2301	-40.2446	-30.4238	-25.9446	-25.992	-26.6378	-26.7004	-26.7249	-14.3257	-9.77436	-56.2694	-52.039	-36.5686	-18.6148	-17.9372	41.8495	-18.0439	-18.5824	-19.0123	-12.6368	-9.76425	-48.217	-41.5377	-26.3535	-19.4662	-16.2129	-16.7989	-17.0034	-16.7481	-8.93428	-6.69351	-3.89045	-4.0474	-64.9922	-51.104	-37.2358	-20.3718	-21.5628	-21.6804	-22.786
15.19	2.7							15.19	-54.5156	-57.3797	-36.4207	-27.1328	-23.334	-23.2294	-23.3223	-23.9674	-24.1706	-12.5467	-8.59097	-55.1156	-50.755	-34.3144	-16.3366	-16.4237	-15.9536	-16.2843	-16.6924	-16.8481	-11.7817	-9.23596	-47.9053	-40.7164	-24.5667	-16.6503	-13.8714	-13.7597	-14.6328	-15.0177	-7.31248	-5.89927	-3.54869	-2.10736	-63.9076	-48.3428	-33.9499	-17.9795	-18.686	-19.4114	-20.0407
16.83	2.8							16.83	-53.5127	-55.0317	-33.3686	-24.3076	-20.5269	-20.6172	-20.7329	-21.2568	-21.849	-11.1819	-7.85375	-54.0352	-49.4437	-32.5615	-14.9017	-14.6143	-14.2478	-14.9106	-15.0436	-15.394	-10.8294	-8.46364	-46.5873	-37.9001	-20.9783	-15.3012	-11.4878	-12.1691	-12.6807	-12.8446	-5.57687	-5.11047	-4.22704	-2.71533	-63.041	-45.5093	-31.2817	-15.2549	-15.9106	-17.0699	-17.971
18.58	2.9							18.58	-52.6003	-52.5595	-30.7186	-21.7494	-17.9345	-18.3549	-18.7937	-18.6686	-19.1571	-9.73121	-7.62751	-52.9407	-47.8878	-30.4613	-13.1885	-13.7767	-13.0799	-13.1456	-13.8127	-13.8714	-9.91403	-8.17376	-46.4424	-35.6473	-18.309	-14.1565	-10.6042	-10.7265	-11.3038	-10.8177	-5.56122	-4.45718	-3.44884	-2.91096	-61.5951	-42.4527	-28.3343	-13.0987	-14.2115	-14.7885	-15.8144
20.45	3							20.45	-51.8875	-49.6559	-27.5063	-19.3808	-16.121	-15.9203	-16.4986	-16.9005	-16.6344	-8.98354	-6.49699	-51.9267	-46.8177	-28.9648	-12.1127	-12.5255	-12.1142	-11.7335	-12.3481	-12.7616	-9.28429	-8.41147	-44.9237	-32.71	-17.1472	-11.3682	-8.56398	-8.99007	-9.50815	-9.30209	-4.19193	-3.35598	-2.31016	-2.7691	-60.867	-39.6099	-25.8612	-11.4249	-12.2642	-13.2045	-13.8986
22.42	3.1							22.42	-51.3472	-47.4395	-25.008	-17.3482	-14.5089	-14.0699	-14.9805	-14.6255	-14.9327	-8.20015	-6.98143	-50.7148	-45.5577	-26.7594	-11.5684	-11.4043	-11.1592	-11.0316	-11.2158	-11.6435	-9.00309	-8.26988	-44.0205	-31.2234	-15.2925	-9.51213	-7.58212	-8.34371	-7.48972	-7.90919	-3.81931	-3.45434	-2.24312	-2.32064	-59.8095	-36.4456	-23.6803	-9.82812	-11.0408	-11.155	-12.4016
24.53	3.2							24.53	-50.181	-45.0566	-21.9971	-15.3778	-12.3643	-12.6147	-12.8949	-13.2216	-13.2413	-7.52417	-6.20913	-50.1468	-44.2688	-25.7511	-10.282	-10.2262	-10.8581	-10.1393	-10.6372	-10.3484	-8.20108	-7.61206	-44.2645	-28.5585	-13.2554	-8.88994	-6.39451	-6.59518	-6.56903	-6.50551	-3.65038	-3.02354	-2.53227	-2.23017	-57.6902	-33.5019	-21.0184	-8.5867	-9.64104	-10.1606	-10.6083
26.76	3.3							26.76	-49.2346	-42.581	-19.9366	-13.2412	-11.4304	-11.4036	-11.127	-11.806	-11.969	-6.8251	-6.70868	-48.7042	-42.9471	-23.9383	-9.24269	-9.65558	-9.8254	-9.45066	-9.78311	-10.0811	-8.01747	-7.28646	-42.5376	-26.6713	-11.2618	-7.84207	-5.62484	-5.92971	-5.8197	-6.71696	-3.72748	-3.00502	-2.68728	-2.3551	-57.3643	-31.0099	-19.6734	-7.55161	-8.47506	-9.07979	-9.9462
29.14	3.4							29.14	-48.8685	-40.2996	-17.7999	-12.0872	-9.57693	-10.1682	-10.1786	-10.4073	-10.4861	-6.71975	-5.77244	-47.6488	-41.514	-22.8893	-9.22515	-8.92089	-9.22	-8.9214	-9.20478	-9.30485	-7.45971	-7.03671	-41.4268	-24.9179	-9.75529	-6.44575	-5.60718	-4.7129	-5.93921	-4.7723	-2.79262	-3.22489	-3.08316	-2.01733	-55.6431	-28.3804	-17.3952	-6.44983	-7.58297	-8.09037	-8.77015
31.67	3.5							31.67	-47.922	-38.0353	-16.1224	-10.524	-9.1798	-9.04641	-9.12722	-9.23183	-9.21607	-6.43161	-5.5869	-46.5169	-40.5908	-21.072	-8.37483	-8.41978	-8.27307	-8.15365	-8.35281	-8.49059	-7.10375	-7.29217	-42.0606	-23.146	-8.89639	-5.4788	-4.39879	-4.4756	-5.41095	-4.85324	-2.66656	-1.94662	-2.8878	-2.3701	-54.841	-25.8743	-15.7576	-5.92205	-6.78665	-7.36061	-8.39819
34.35	3.5							34.35	-47.0649	-35.8336	-14.3557	-9.78525	-7.93627	-8.4575	-8.1014	-8.31093	-8.20751	-5.99523	-5.62833	-45.6422	-39.4836	-19.9023	-7.84744	-7.9425	-7.65967	-7.5747	-8.23047	-8.49671	-7.22432	-7.1132	-40.5031	-20.7932	-7.90306	-5.50498	-4.04531	-3.49042	-3.08635	-4.73638	-3.04303	-1.80638	-2.25833	-1.65602	-53.5297	-23.3752	-14.2111	-5.79354	-6.90375	-6.9195	-7.79514
37.21	3.6							37.21	-45.5218	-33.7766	-12.6182	-8.68206	-7.81922	-7.47383	-7.85524	-7.57077	-7.74556	-5.73322	-5.77202	-43.8713	-37.7703	-18.928	-7.45052	-7.83629	-7.30918	-7.64009	-7.71214	-7.96309	-6.88159	-6.4762	-39.1043	-19.2095	-6.37364	-3.92621	-4.13419	-3.99756	-4.23827	-3.70496	-3.13165	-1.43845	-2.81859	-1.16029	-52.4812	-21.4948	-12.5196	-5.16816	-5.63886	-6.24341	-6.9871
40.24	3.7							40.24	-44.6484	-31.8769	-11.4743	-7.23236	-6.8853	-6.90567	-7.10651	-7.11315	-7.11958	-5.60461	-5.57594	-42.9774	-36.656	-17.7754	-7.36693	-7.3411	-7.13019	-7.52687	-7.54821	-7.24546	-6.89429	-6.62509	-38.9002	-16.9913	-5.87617	-3.54246	-3.171	-3.63558	-2.47123	-4.06105	-2.2444	-2.54716	-3.04441	-1.99842	-51.0581	-19.2377	-11.1419	-4.54848	-5.25834	-5.61363	-6.47208
43.47	3.8							43.47	-44.2345	-29.3238	-10.5196	-7.26721	-6.4223	-6.667	-6.99444	-6.48819	-6.81951	-5.69678	-5.04336	-42.3024	-35.6306	-16.4866	-6.82301	-6.89977	-6.66253	-6.6708	-7.1557	-6.92516	-6.65883	-6.68666	-38.5156	-15.2557	-4.61298	-3.40981	-2.72632	-3.69255	-2.24692	-3.06819	-1.84161	-2.96982	-1.96275	-2.09545	-49.5347	-17.3129	-9.98114	-4.1052	-5.17716	-5.76853	-6.21564
46.9	3.8							46.9	-43.133	-27.7023	-9.07684	-6.5356	-5.8245	-5.91	-5.91662	-6.22564	-6.27934	-5.22848	-5.17706	-40.5897	-34.3491	-15.9107	-6.91795	-6.37065	-6.54133	-6.72499	-6.67314	-6.86138	-6.20818	-6.27678	-37.1441	-13.8085	-4.54674	-2.26942	-2.91259	-2.11436	-3.27768	-2.82377	-2.47566	-2.57312	-1.98037	-2.13134	-48.3309	-15.6999	-9.10532	-4.22087	-4.89328	-5.41712	-6.30274
50.54	3.9							50.54	-41.9438	-25.8604	-8.20868	-5.42669	-5.8353	-6.03165	-5.88528	-6.08254	-5.63227	-5.33152	-5.43185	-39.4259	-33.1143	-14.9735	-6.03032	-6.22061	-6.76979	-6.3247	-6.81648	-6.95019	-6.49567	-6.26227	-36.9327	-13.4388	-4.00128	-2.73312	-2.35574	-2.42546	-3.64555	-2.69122	-1.53503	-2.71608	-1.90233	-2.05152	-47.0376	-13.7546	-7.87436	-3.86167	-5.01642	-5.37757	-5.88549
54.42	4							54.42	-41.4862	-24.2099	-7.76084	-5.15024	-5.49391	-5.45964	-6.06892	-5.59173	-6.239	-5.1812	-4.93564	-38.5362	-31.4288	-13.6834	-5.99122	-6.4079	-6.48379	-6.2875	-6.61578	-6.76499	-6.23552	-6.1142	-34.6254	-12.1735	-3.40373	-1.80159	-2.33795	-2.68165	-2.87967	-3.17278	-1.95395	-1.60053	-2.17353	-1.84053	-45.9788	-12.1152	-7.2207	-3.88245	-4.5744	-4.98399	-6.03152
58.54	4.1							58.54	-40.1326	-22.9133	-6.58438	-4.7539	-4.91155	-5.22967	-5.74494	-5.24593	-5.68287	-5.16056	-5.08955	-37.2512	-30.7789	-13.1301	-5.98206	-6.11369	-6.15398	-5.57853	-6.75309	-6.23457	-6.00599	-6.12614	-35.0345	-10.0659	-3.33082	-2.17984	-2.30005	-2.53678	-1.54558	-2.85619	-1.25803	-2.34728	-2.37749	-1.44113	-44.4434	-11.0253	-6.47673	-3.42812	-4.77272	-5.18284	-5.92443
62.92	4.1							62.92	-39.4469	-21.4911	-6.52967	-4.59521	-4.7744	-5.51427	-5.15815	-5.17203	-5.73404	-5.23715	-5.04345	-36.2099	-29.4097	-12.5303	-5.87551	-5.87831	-6.31989	-5.72839	-5.67654	-6.01363	-5.99483	-5.81493	-34.1877	-9.21473	-3.40783	-2.19668	-2.28536	-2.39998	-1.35413	-3.00852	-1.89796	-2.94779	-1.95416	-2.07905	-43.2726	-9.80461	-5.68664	-3.10943	-4.39675	-4.63111	-5.58578
67.57	4.2							67.57	-38.5594	-20.0213	-5.82703	-4.2078	-4.49247	-4.74188	-4.99617	-5.15873	-5.24645	-4.82457	-5.09539	-35.068	-28.373	-11.5603	-5.42108	-5.48774	-5.48728	-5.34387	-5.90996	-5.66095	-5.49428	-5.64194	-33.3297	-8.36966	-1.75066	-2.4258	-2.92154	-2.49356	-1.74708	-2.41857	-1.25199	-2.28454	-2.12874	-2.40291	-42.2878	-8.9094	-5.6075	-3.19631	-4.20655	-4.2114	-5.25411
72.52	4.3							72.52	-37.3616	-18.4006	-4.99899	-3.7593	-4.53995	-5.02232	-4.87397	-5.17272	-5.11006	-4.63417	-4.61551	-33.5652	-27.7041	-10.9774	-5.60227	-5.92692	-5.86241	-5.6489	-5.47392	-5.94762	-5.4815	-5.47675	-32.8448	-7.76743	-2.49646	-2.19711	-1.69376	-2.53902	-0.975559	-1.87499	-2.47099	-2.12178	-1.75859	-1.03844	-41.2334	-8.31031	-4.5368	-3.13779	-4.68637	-4.773	-5.28851
77.78	4.4							77.78	-36.7449	-17.4309	-4.85422	-4.01589	-4.8613	-4.71956	-4.50548	-4.59059	-5.07068	-4.38817	-4.42356	-32.9773	-26.3446	-10.244	-4.62836	-5.43797	-5.5159	-5.40048	-5.60538	-5.77512	-5.29775	-5.42274	-31.3373	-6.35575	-1.47217	-2.14031	-1.4746	-1.91102	-2.04968	-2.6198	-1.66444	-2.79121	-2.52015	-1.86615	-40.2981	-7.35113	-4.15387	-3.34511	-3.33085	-4.8206	-5.10014
83.37	4.4							83.37	-35.9259	-16.2225	-4.90261	-3.58195	-4.34084	-3.99069	-4.8379	-4.70047	-4.77312	-4.78078	-4.82971	-31.8171	-25.3582	-9.92586	-5.21931	-5.74599	-5.37151	-5.31256	-5.38462	-5.61671	-5.73388	-5.13045	-30.9916	-6.78022	-0.891158	-2.03368	-1.05584	-2.18084	-1.55489	-1.99173	-2.23956	-2.0899	-1.68184	-2.43914	-39.1965	-5.9078	-3.83448	-3.07276	-4.00328	-4.65751	-5.15757
89.32	4.5							89.32	-35.2711	-14.8843	-4.10424	-3.92821	-3.94775	-4.02208	-4.43226	-4.40432	-4.59684	-4.26617	-4.6298	-30.6446	-24.4468	-9.16114	-4.94907	-5.32403	-5.14557	-5.31446	-5.33649	-5.45915	-5.29602	-5.20626	-30.4738	-5.86172	-2.13382	-1.33965	-1.94076	-1.35079	-2.24707	-2.18268	-1.81139	-2.71491	-1.93558	-1.98502	-37.6284	-5.35919	-3.68945	-2.61503	-4.20158	-4.3791	-5.18517
95.64	4.6							95.64	-34.4208	-13.8408	-4.12815	-3.22606	-4.40513	-4.24879	-4.41672	-4.51395	-4.63422	-4.74956	-4.12607	-29.9088	-23.5992	-8.679	-4.8265	-4.75068	-5.11376	-4.95962	-5.08142	-5.3752	-5.10034	-4.99535	-29.9713	-4.96582	-2.06343	-2.35305	-1.84318	-1.55077	-2.00668	-2.01435	-1.89196	-1.58926	-2.0358	-2.02037	-36.7239	-5.01539	-3.51314	-3.06436	-4.07253	-4.00703	-5.03039
102.35	4.6							102.35	-33.5054	-12.9994	-3.95505	-3.31962	-3.8002	-4.41532	-4.24812	-4.41299	-4.79785	-4.30468	-4.62482	-28.7289	-22.9199	-8.55	-5.01143	-5.2481	-5.08391	-4.53571	-5.28741	-4.94064	-4.95502	-4.88192	-29.1864	-4.72941	-1.30843	-0.959398	-1.29326	-2.3388	-1.57199	-2.50347	-1.36882	-2.88435	-2.07205	-1.52105	-35.9989	-4.56979	-3.1532	-2.6663	-4.15662	-4.19467	-4.64071
109.49	4.7							109.49	-33.1376	-12.3386	-3.93991	-3.25361	-4.19121	-3.6937	-4.40536	-4.18439	-4.28178	-4.50469	-4.19907	-27.8558	-22.1991	-7.99898	-4.7787	-4.95582	-5.11784	-4.65037	-4.75386	-5.08626	-4.66939	-4.94237	-27.7133	-4.39071	-1.88378	-1.54402	-1.78542	-1.67213	-2.62816	-2.14188	-1.566	-1.34571	-2.02322	-2.10939	-35.0909	-4.15511	-3.07353	-2.46793	-3.9441	-3.95841	-4.51971
117.09	4.8							117.09	-32.736	-11.2508	-3.78236	-3.16848	-4.19592	-3.92034	-4.36588	-4.12108	-4.08518	-4.38741	-3.98993	-27.4475	-21.346	-7.31214	-4.55148	-4.9541	-4.71727	-4.56754	-5.24879	-5.25009	-4.70911	-4.90579	-27.9074	-4.61881	-1.60935	-1.66781	-1.76282	-1.69958	-2.85142	-1.59223	-1.74036	-2.45754	-2.19178	-1.38871	-34.1816	-3.76492	-2.55934	-2.89104	-3.62373	-4.35609	-5.07226
125.15	4.8							125.15	-32.5185	-10.4137	-3.84888	-2.72375	-3.7505	-3.75268	-4.02049	-4.13302	-4.19551	-4.09237	-4.21024	-26.7653	-20.2682	-6.92213	-4.32804	-4.30813	-4.47517	-4.03408	-4.90088	-4.64748	-4.60987	-4.33682	-26.5697	-3.86534	-1.56784	-1.06573	-1.78545	-1.24884	-2.38124	-1.60026	-2.36498	-1.07492	-1.54817	-1.82726	-33.5589	-3.25924	-2.77845	-2.30761	-3.99393	-4.07011	-4.64323
133.73	4.9							133.73	-31.3901	-9.70654	-3.1688	-3.69768	-3.62315	-3.73357	-3.90592	-4.6205	-4.15738	-4.35992	-3.94586	-25.9136	-19.849	-6.86263	-4.27877	-4.41763	-4.72517	-4.25575	-4.51445	-4.9427	-4.0412	-4.19053	-27.04	-2.54123	-1.31261	-1.67256	-1.60913	-0.940646	-0.764979	-1.39267	-0.954588	-1.84779	-1.52433	-1.17248	-32.6961	-3.07695	-2.85897	-2.62755	-3.6489	-3.61698	-4.37933
142.85	5							142.85	-30.9155	-9.25292	-3.53934	-3.21932	-3.84088	-3.27984	-4.03397	-4.07096	-3.74702	-4.15358	-3.99994	-25.3317	-19.4469	-6.42135	-4.01667	-4.33974	-4.46989	-4.40518	-4.42313	-4.81524	-4.32404	-4.36519	-26.4013	-2.70625	-1.74272	-2.04225	-1.35016	-1.55875	-3.06166	-2.75361	-1.6062	-2.1393	-1.88801	-1.35379	-31.9923	-2.49226	-2.24104	-2.61143	-3.82721	-3.8538	-4.37105
152.54	5							152.54	-30.6492	-8.76261	-3.29658	-3.44696	-3.39447	-3.67875	-4.07464	-3.65068	-4.15485	-4.38526	-3.80563	-24.0664	-18.5081	-6.34945	-4.33458	-4.14308	-4.41229	-3.94471	-4.24825	-4.69233	-4.2167	-3.59082	-25.9836	-2.73756	-1.40812	-1.16407	-2.02949	-1.31111	-1.7547	-1.67787	-1.58863	-2.28956	-1.06244	-1.60998	-31.0981	-3.05887	-2.68751	-2.17499	-3.21503	-3.86606	-4.45528
162.85	5.1							162.85	-30.0279	-8.22368	-3.30269	-3.1711	-3.5729	-3.69589	-3.80655	-3.52744	-3.85648	-3.90796	-3.31363	-23.5002	-18.0642	-5.99674	-3.66577	-4.40488	-4.34211	-4.02567	-4.0858	-4.5435	-3.71678	-4.14463	-25.3699	-2.74205	-2.04608	-1.78274	-2.28695	-1.82607	-2.25685	-1.77489	-1.50967	-2.04235	-1.26921	-1.58572	-30.9868	-2.1798	-2.41427	-2.54179	-3.64813	-3.40468	-5.01814
173.8	5.2							173.8	-29.6616	-7.16344	-3.26212	-2.81806	-3.35235	-3.4571	-3.78075	-3.89128	-3.57472	-3.68689	-3.9391	-23.1265	-17.5859	-6.17252	-4.1498	-4.11702	-3.97975	-4.19238	-4.25975	-4.20661	-4.11806	-4.14059	-25.1704	-2.4695	-1.02466	-0.992839	-1.97616	-1.93685	-0.366796	-2.05924	-1.18863	-1.84825	-2.22566	-1.27121	-30.6949	-2.38647	-2.26198	-2.12669	-3.43192	-3.55761	-4.18461
185.45	5.2							185.45	-29.2587	-7.36618	-2.90639	-3.26009	-3.06034	-3.31155	-3.34043	-3.82381	-3.72186	-3.69923	-3.89752	-22.7314	-17.3885	-5.35741	-3.48689	-4.3117	-3.86801	-4.02863	-3.81373	-4.35505	-4.15101	-3.46075	-24.3191	-1.41894	-1.21139	-1.88894	-0.714377	-1.56034	-2.25441	-2.22417	-1.20204	-2.25885	-1.35559	-1.1946	-30.1744	-2.18352	-2.16189	-2.2696	-3.00007	-3.33193	-4.42825
197.82	5.3							197.82	-29.2506	-6.9641	-3.19306	-2.4963	-3.27809	-3.42107	-3.62716	-3.76372	-3.76386	-3.68795	-3.5588	-22.2157	-17.1228	-4.9894	-3.55441	-4.043	-4.02934	-3.88492	-4.03337	-4.20161	-3.85756	-3.7988	-25.2799	-2.44101	-1.24548	-1.45062	-1.25734	-1.83165	-2.06577	-2.20773	-0.438712	-2.15752	-1.49252	-1.41534	-29.3579	-2.01475	-2.05551	-2.38124	-3.61937	-3.47021	-4.44335
210.98	5.4							210.98	-29.1142	-6.68877	-2.8371	-3.04364	-2.90442	-3.13764	-3.02945	-3.60959	-3.69538	-3.70291	-3.61182	-21.7152	-16.3514	-4.58745	-3.51488	-3.5126	-3.96311	-3.73298	-3.89558	-4.27084	-4.00571	-3.80603	-24.1038	-1.97717	-1.44228	-1.03853	-2.22252	-1.70656	-2.07759	-2.03241	-1.12542	-2.04937	-1.40602	-1.55239	-29.1469	-1.86716	-1.78837	-2.366	-3.26184	-3.42902	-4.71022
224.97	5.4							224.97	-28.5786	-6.36178	-3.1634	-2.91819	-2.97241	-3.24775	-3.1071	-3.7182	-3.62671	-3.34951	-3.27417	-21.6228	-16.2474	-4.79217	-3.16877	-3.37502	-3.8756	-3.7041	-3.99401	-4.27512	-3.6764	-3.19211	-24.5992	-2.04342	-1.59826	-1.48149	-2.29823	-1.79615	-0.734516	-1.71435	-1.55431	-1.41568	-1.85016	-0.674235	-28.6285	-1.75037	-1.93585	-2.08508	-3.41473	-3.2322	-4.14841
239.84	5.5							239.84	-28.4207	-5.92348	-2.77373	-2.68975	-3.27032	-3.38926	-3.23218	-3.18397	-3.35714	-3.67323	-3.48774	-21.3342	-15.5791	-4.842	-3.43802	-3.81485	-3.46299	-3.8062	-3.81613	-4.25768	-3.61807	-3.71006	-23.7823	-2.1345	-1.46773	-1.5132	-0.984855	-1.73433	-0.195068	-1.84811	-1.27745	-1.76422	-1.39134	-1.45146	-28.3759	-2.00134	-2.05499	-2.20049	-3.2943	-3.46473	-4.41576
255.64	5.5							255.64	-27.6717	-5.82065	-2.94573	-2.39798	-3.25299	-3.02969	-3.3584	-3.49558	-3.83725	-3.44603	-3.21449	-21.2869	-15.58	-5.00669	-3.36322	-3.81864	-3.7073	-3.52382	-3.79172	-4.02098	-3.37607	-3.52219	-24.8926	-1.43801	-1.83554	-1.54888	-0.965531	-0.926211	-0.336916	-2.31196	-1.01546	-1.5127	-1.9936	-1.6086	-28.7251	-1.52431	-1.70084	-2.00855	-3.23618	-3.28612	-3.71554
272.44	5.6							272.44	-28.1611	-4.94424	-3.01602	-2.62959	-2.49906	-3.11663	-3.22606	-3.3265	-3.89157	-3.25216	-3.0176	-20.8852	-15.1326	-4.39999	-3.58818	-3.06545	-3.73408	-3.52769	-3.60649	-3.42377	-3.47343	-3.28611	-23.2316	-2.05588	-1.66213	-1.757	-1.80694	-0.466512	-2.13859	-2.10282	-1.22566	-1.39393	-1.5814	-1.01584	-28.0718	-2.05402	-1.88812	-1.55681	-3.21032	-3.33698	-3.76746
290.31	5.7							290.31	-27.9805	-5.32621	-2.96283	-3.0135	-2.95707	-2.60076	-2.85522	-2.9987	-3.29922	-3.12798	-3.17964	-20.7682	-15.3495	-4.29878	-3.34959	-3.7446	-3.1744	-3.47183	-3.73907	-3.65784	-3.27766	-3.04547	-23.961	-1.61739	-1.6274	-1.34187	-1.31261	-1.35073	-1.23869	-1.6585	-1.49795	-1.52964	-1.94824	-1.69697	-27.6389	-1.95538	-2.15269	-1.87373	-2.7497	-3.08432	-4.36065
309.29	5.7							309.29	-27.6824	-4.76333	-2.94355	-2.72485	-3.07176	-2.55859	-3.04587	-3.2481	-3.53012	-3.17901	-2.78784	-20.187	-15.0878	-3.99676	-3.12882	-3.95776	-3.3941	-3.42421	-4.03071	-3.26111	-2.95819	-3.13613	-23.4018	-2.14298	-0.791682	-1.832	-1.38294	-1.40677	-0.947819	-1.08359	-1.01903	-1.82524	-1.27618	-1.08067	-27.6547	-2.30189	-1.81633	-2.07786	-2.82184	-3.14615	-4.14871
329.47	5.8							329.47	-27.2843	-4.8924	-3.02955	-2.94358	-3.04726	-3.07622	-2.78196	-2.9787	-3.06249	-3.03755	-3.1101	-19.9004	-14.567	-3.6708	-3.06016	-3.30696	-3.89099	-3.30493	-3.2769	-3.69207	-3.4847	-3.03221	-23.8052	-1.63431	-1.63629	-2.10953	-1.28605	-1.77256	-1.02775	-2.23704	-0.813606	-1.17687	-0.486074	-1.95372	-27.5951	-1.69046	-1.51496	-1.92742	-2.85975	-3.19838	-4.10956
350.93	5.9							350.93	-27.8552	-4.72832	-2.60055	-2.62017	-2.48658	-2.91912	-3.55693	-2.62023	-3.15446	-2.74662	-2.82736	-19.9691	-14.6943	-3.88463	-3.06238	-3.57011	-3.19001	-3.03924	-3.69006	-3.42433	-3.30698	-3.16488	-23.5187	-2.05654	-1.94547	-0.979499	-2.69467	-1.39564	-2.48721	-1.27791	-0.118245	-1.68316	-1.53793	-1.00959	-27.4166	-1.52895	-1.81679	-2.39755	-2.70554	-2.96637	-3.8206
373.74	5.9							373.74	-27.2603	-4.49914	-3.02434	-2.50134	-2.75874	-2.74647	-3.22533	-3.12151	-3.21186	-3.27182	-2.71901	-19.9032	-14.8548	-3.94439	-3.01359	-3.35293	-3.42573	-3.21203	-3.5666	-3.43957	-2.98877	-2.68275	-22.8369	-1.54912	-0.961617	-1.41851	-1.29613	-0.943879	-0.844808	-2.37592	-1.26862	-1.54905	-1.16035	-1.60521	-27.8252	-1.85401	-1.76204	-2.14118	-2.95029	-3.24015	-3.97271
397.98	6							397.98	-27.4763	-4.22309	-2.68687	-2.13878	-3.03575	-2.23888	-3.12272	-2.85337	-3.28555	-3.19681	-2.85297	-19.4921	-14.4809	-3.54449	-3.50474	-3.84409	-3.38177	-3.29039	-3.48588	-3.41004	-2.85107	-3.09556	-22.461	-2.07456	-1.723	-1.17421	-1.28361	-1.12837	-0.90107	-0.997947	-0.795066	-1.38551	-1.17198	-1.38581	-27.4096	-1.75555	-1.31648	-1.96079	-2.3465	-3.06757	-3.9691
423.76	6							423.76	-26.9542	-4.67248	-2.76242	-2.4737	-2.49252	-2.97165	-3.07836	-2.90524	-3.4356	-3.10022	-2.78447	-19.612	-14.3804	-3.65941	-3.2388	-3.84489	-3.25327	-3.20854	-2.93811	-3.323	-2.81546	-2.63321	-23.4574	-1.39617	-0.890738	0.36897	-1.4523	-1.46589	-0.839014	-1.96921	-1.64016	-1.75783	-1.25341	0.0516726	-27.4341	-2.08781	-1.7534	-1.76614	-2.64948	-2.85505	-3.53731
451.15	6.1							451.15	-27.2858	-4.86626	-2.80542	-2.45814	-2.56144	-2.91604	-3.03441	-3.27213	-2.87785	-3.1893	-2.61119	-19.3325	-13.8623	-3.43128	-3.26675	-3.33553	-3.13575	-3.34644	-3.36518	-3.46662	-3.1416	-2.61344	-23.1864	-1.48053	-0.862586	-1.01777	-0.746972	-1.54793	-1.6775	-1.68351	-1.54806	-1.69366	-1.45665	-1.08193	-27.4361	-1.73755	-1.67529	-1.78435	-2.88227	-3.21997	-3.94269
480.28	6.2							480.28	-26.8057	-3.94522	-2.91746	-2.36396	-2.55892	-2.63277	-2.77453	-3.02684	-3.02632	-2.91247	-2.7579	-19.5828	-14.2634	-3.54716	-3.28196	-2.86951	-3.27885	-2.9519	-3.13413	-3.41811	-3.14548	-3.09268	-23.1894	-1.60722	-0.166938	-0.660213	-1.11642	-0.811196	-2.13929	-1.8603	-1.53304	-1.44755	-0.889497	-1.12238	-27.1586	-2.06376	-1.76815	-1.79517	-2.61156	-2.98696	-3.56274
511.24	6.2							511.24	-27.2706	-3.692	-2.99637	-2.28182	-2.59832	-2.80524	-2.83269	-2.83119	-2.66472	-3.07165	-2.06213	-19.5811	-13.5816	-3.1552	-3.40349	-3.59085	-3.08699	-2.95653	-3.09526	-3.11754	-2.88254	-2.8135	-22.8818	-1.91593	-0.855299	-0.960279	-1.28094	-0.530182	-1.63575	-0.773317	-1.56717	-1.49465	-1.24934	-0.977774	-27.0098	-1.03675	-1.66783	-2.01997	-2.97786	-2.95448	-3.77143
544.15	6.3							544.15	-27.1264	-3.55043	-2.65072	-2.3686	-2.56139	-2.41821	-3.1201	-2.95007	-2.7769	-2.79428	-2.5279	-19.642	-13.6802	-3.03932	-3.04867	-2.99166	-2.88515	-2.87195	-3.07714	-3.4282	-2.51116	-2.72804	-22.9693	-1.70909	-0.571804	-1.3967	-1.59685	-1.1476	-1.30271	-0.763067	-1.14597	-0.637427	-1.50896	-1.17524	-27.2312	-1.49662	-1.88378	-1.63061	-2.55278	-2.49218	-3.80934
579.13	6.4							579.13	-26.7191	-3.16119	-2.89029	-2.2913	-2.50384	-2.6486	-2.55709	-3.20756	-3.087	-2.66104	-2.32701	-19.118	-13.8224	-3.61112	-3.22371	-3.0603	-2.73556	-2.92087	-3.04869	-3.28733	-2.96108	-2.92044	-22.8985	-1.33149	-1.18526	-0.81323	-1.53307	-1.14873	-0.912039	-1.84987	-0.0714755	-0.919902	-1.31412	-0.766656	-27.0651	-1.63371	-1.97351	-1.83955	-2.15372	-2.64764	-3.53515
616.32	6.4							616.32	-27.0344	-3.64415	-2.51406	-2.05052	-2.4416	-2.49684	-2.54397	-2.91507	-2.69207	-2.55371	-2.23944	-19.419	-13.2733	-3.21205	-2.95247	-3.2696	-2.78046	-3.08294	-3.23892	-3.14884	-2.50972	-2.93902	-22.5564	-0.868281	-0.644728	-1.11315	-0.283303	-0.864928	-1.20617	-2.19887	-0.881781	-1.24429	-0.656319	-1.47357	-26.5706	-2.02689	-1.36418	-1.50019	-2.37905	-2.87981	-3.83638
655.85	6.5							655.85	-26.604	-3.68742	-2.44892	-2.06861	-2.75532	-2.65348	-2.39658	-2.77953	-2.31702	-2.63664	-2.25268	-19.5791	-13.3769	-3.23787	-3.37959	-3.35321	-2.99993	-2.76035	-3.17717	-3.209	-2.62096	-2.59573	-22.6893	-0.793108	-1.31828	-0.634143	-1.0271	-0.157547	-0.337853	-2.06435	-0.681294	-1.58605	-1.18057	-0.242521	-26.7087	-1.78132	-1.41503	-1.84877	-2.10012	-3.15091	-3.92965
697.88	6.5							697.88	-26.9759	-3.65795	-2.30277	-2.1481	-2.73515	-2.16437	-2.72412	-2.59785	-2.69546	-2.61255	-2.42801	-19.1305	-13.2792	-2.61232	-2.71418	-3.01738	-3.15892	-2.7629	-2.98414	-3.01771	-2.36977	-2.39647	-22.5757	-1.68206	-1.32946	-0.801542	-1.12378	-0.502141	-1.75198	-1.46087	-0.983393	-0.858137	-0.6399	-0.965138	-26.4518	-1.34737	-1.88152	-1.52461	-2.27769	-2.56541	-3.4343
742.55	6.6							742.55	-27.0738	-3.85909	-2.66828	-2.0313	-2.753	-2.60237	-2.46343	-2.55857	-2.86317	-2.04612	-2.36216	-19.1605	-13.2799	-2.74374	-2.64868	-3.2928	-2.99495	-2.18172	-3.04985	-3.13715	-2.94625	-2.46188	-22.7198	-0.766919	-0.764433	-0.443594	-1.22371	-1.3701	-0.69055	-1.18277	-0.233481	-0.891997	-0.783399	-0.464024	-26.5691	-1.73978	-1.31081	-1.63044	-2.43649	-2.60568	-3.51689
790.04	6.7							790.04	-26.8976	-3.26422	-2.65082	-1.77891	-2.31488	-2.54348	-2.57886	-2.4556	-2.68062	-2.38702	-2.29153	-19.1943	-13.1369	-3.11593	-3.12458	-3.22168	-3.05698	-2.40829	-3.23251	-3.41485	-2.82403	-2.9099	-21.8069	-0.670447	-0.608201	-1.00485	-1.74718	-1.06392	-0.772795	-1.00141	-1.42787	-1.14286	-1.34608	-0.667912	-26.6442	-1.09414	-1.62576	-1.3792	-2.39021	-2.92354	-3.20397
840.53	6.7							840.53	-26.4008	-3.09487	-2.43618	-2.20307	-2.84053	-2.07375	-2.12448	-2.47618	-2.3607	-2.79348	-1.86899	-18.9928	-13.2188	-3.30616	-3.05925	-2.6526	-2.66624	-2.76996	-2.69869	-3.42066	-2.69733	-2.56629	-23.0134	-1.76412	-1.04763	-0.902486	-1.68068	-0.484001	-1.3048	-1.86427	-0.820453	-1.55867	-1.69185	-1.10182	-26.5717	-1.42683	-1.2147	-1.68221	-2.51867	-2.52811	-3.30687
894.19	6.8							894.19	-26.4621	-3.5613	-2.42888	-2.38797	-2.19705	-2.51412	-2.25323	-2.57273	-2.75082	-2.46196	-2.257	-18.6479	-12.9318	-2.64012	-3.12404	-2.44731	-2.8997	-2.48219	-3.01277	-3.04568	-2.6487	-2.41624	-22.8854	-1.51577	-0.00213002	-0.692441	-0.89599	-0.994083	-0.0623064	-0.353939	0.125671	-1.38053	-0.780378	-0.944131	-26.3374	-1.12922	-1.74789	-1.5143	-2.12396	-2.30082	-3.10259
951.24	6.9							951.24	-26.139	-3.12831	-2.35076	-1.80322	-1.98953	-2.27364	-2.28127	-2.39677	-2.31517	-2.31954	-2.11494	-18.2854	-13.1427	-3.26703	-3.24795	-2.75573	-2.77834	-2.46542	-2.87979	-3.24695	-2.26751	-2.28248	-22.3431	-0.460512	-1.06389	-0.769354	-1.65952	-1.60789	0.389133	-1.04613	-0.659661	-0.642432	-1.25425	-0.527477	-26.3187	-1.58452	-1.88546	-1.24344	-2.15209	-2.15017	-3.247
1011.88	6.9							1011.88	-26.5535	-2.81961	-2.03511	-2.20267	-2.05976	-2.38304	-2.31657	-2.40509	-2.44046	-2.37859	-1.71056	-18.8874	-12.7388	-2.79593	-2.99701	-2.702	-2.76793	-2.61101	-2.88498	-2.66265	-2.58593	-2.17681	-21.726	-0.821926	-1.35011	-0.633806	-0.414956	-0.90313	-0.237511	-0.987909	-0.279289	-0.22527	-0.437769	0.196928	-26.0152	-1.46607	-1.58346	-1.38869	-2.07369	-2.65642	-2.57031
1076.34	7							1076.34	-26.2139	-2.89799	-2.51818	-1.68104	-2.20335	-2.2898	-2.29765	-2.07898	-2.34224	-2.57548	-2.13475	-18.5531	-12.6117	-2.57865	-2.73369	-2.52826	-2.85814	-2.25408	-2.82593	-3.19987	-1.99358	-2.2695	-22.8856	-1.51417	-0.628708	-0.632388	-0.800297	-0.248234	-0.914356	-0.474879	-0.128764	-0.963298	-0.353732	-1.1588	-25.981	-1.31625	-1.33689	-1.34354	-2.25569	-2.47518	-3.31054
1144.87	7							1144.87	-25.9701	-2.76319	-1.86437	-1.95077	-1.71115	-2.16143	-2.20215	-2.13305	-2.85219	-2.00608	-1.75751	-18.4237	-12.7708	-3.16079	-2.58934	-2.61703	-2.70652	-2.64358	-2.75534	-2.91118	-2.20549	-2.11248	-22.1658	-0.0802535	-1.45303	-0.0342682	-1.38641	-1.36617	-1.80033	-0.90977	-0.81299	0.010569	-0.986121	-0.0849143	-25.6617	-1.45986	-1.43975	-1.52988	-2.20059	-2.37702	-3.15541
1217.71	7.1							1217.71	-26.182	-2.85612	-2.03682	-2.05193	-2.13391	-2.18005	-2.03231	-2.30939	-2.05847	-1.60497	-1.76278	-18.3913	-12.7621	-2.57869	-2.60504	-2.60048	-2.81914	-2.57289	-2.91585	-2.77372	-2.49365	-1.94706	-21.9647	-0.681336	-0.75384	-0.54121	-0.425734	-0.25105	-0.0679654	-0.632881	-0.905839	-0.672149	-1.21804	-1.01074	-25.9285	-1.39596	-1.46599	-1.50327	-1.83986	-2.11569	-3.15325
1295.15	7.2							1295.15	-26.1816	-2.7863	-1.91407	-2.16394	-1.80284	-2.43793	-2.24214	-2.4938	-2.22546	-1.88195	-1.72105	-18.3968	-12.4655	-2.59521	-2.54913	-2.79339	-2.42709	-2.12896	-2.54143	-3.05864	-2.28552	-2.00498	-22.1305	-1.53794	-0.857381	-0.491928	-0.310841	-0.286385	-0.0143897	-1.27721	-1.6298	-0.34722	-0.230177	-0.834367	-25.8945	-1.46324	-1.49722	-1.18357	-2.26636	-2.20709	-2.92445
1377.47	7.2							1377.47	-26.0156	-2.44841	-2.11094	-2.13442	-2.01077	-2.50727	-2.16113	-2.07102	-2.13849	-2.17229	-1.3455	-18.3436	-12.5628	-2.36588	-2.85318	-2.48661	-2.38849	-2.48754	-2.57777	-2.54336	-2.1861	-1.85894	-22.2214	-0.0793474	-0.541088	-0.811779	-0.753681	-0.436481	-1.17154	-1.58121	-0.294104	-0.911273	-0.647194	0.811856	-26.0823	-1.78291	-1.25813	-1.266	-2.00886	-2.45075	-3.21981
1464.97	7.3							1464.97	-25.5957	-2.37015	-2.23413	-2.19361	-2.02629	-2.12218	-1.91974	-2.01358	-2.36399	-1.98398	-1.67848	-18.043	-12.6362	-2.79618	-2.83119	-2.64773	-2.51501	-2.14889	-2.48391	-2.66014	-2.52762	-2.0451	-21.1924	-0.416075	-0.419503	-0.0833236	-0.585749	-0.507335	-0.447613	-0.883992	-0.56027	-1.18304	-0.748739	-0.296272	-25.4102	-1.58353	-1.68865	-1.10893	-1.40759	-2.26438	-2.95263
1557.99	7.4							1557.99	-25.0614	-2.58917	-1.83714	-1.72247	-1.90472	-1.91202	-1.73379	-2.18095	-1.79895	-2.25641	-1.45022	-18.3975	-11.8969	-2.09231	-2.25223	-2.78655	-2.39219	-2.00268	-2.37737	-2.71038	-1.76247	-1.39621	-22.2331	-0.400525	-0.576913	-0.646846	0.0758284	-1.31142	0.419026	-1.09841	-0.925328	-1.0027	-0.609745	-0.208268	-25.3799	-1.37678	-0.847622	-0.886008	-1.53506	-2.16119	-2.52257
1656.88	7.4							1656.88	-25.3804	-2.27639	-1.84889	-1.79291	-1.8285	-2.12906	-2.33303	-2.03811	-1.85198	-1.66307	-1.20948	-18.0496	-11.9556	-2.30973	-2.40122	-2.52088	-2.3477	-2.22743	-2.72869	-2.29076	-2.15904	-1.7388	-21.7316	-0.238551	-0.553827	-1.41348	-1.27605	0.0467185	-0.292669	-0.752028	-0.77002	-0.844213	-0.683	-0.47226	-25.3266	-1.48694	-1.51608	-0.819088	-2.0601	-1.90137	-2.44521
1761.99	7.5							1761.99	-24.9413	-2.46753	-1.78968	-1.38473	-1.63694	-1.60822	-1.4855	-1.77165	-2.18777	-1.56805	-1.24877	-17.6905	-11.93	-2.41614	-2.65213	-2.22243	-2.10634	-1.97131	-2.34276	-2.50363	-2.21914	-1.67149	-21.7966	-0.960293	-0.101967	-0.761946	-0.678864	0.22554	-0.478849	-0.382974	0.389265	-0.836766	-0.197948	-0.522195	-25.2312	-1.34486	-1.26703	-0.456216	-2.09766	-1.5986	-2.86046
1873.73	7.5							1873.73	-25.386	-2.26783	-1.79785	-1.65903	-1.38646	-1.62102	-1.7865	-1.78202	-2.1235	-1.81346	-1.09679	-17.6836	-11.694	-2.07328	-2.54429	-1.94658	-2.22686	-2.10303	-2.12338	-2.41518	-2.09434	-1.53563	-20.7435	-0.600434	-0.0905562	-0.767631	-1.03957	-0.137275	-0.326912	-1.13923	-0.240962	-0.462069	-0.88622	0.281921	-24.8846	-1.44052	-1.05205	-1.20593	-1.49053	-1.49917	-2.63634
1992.51	7.6							1992.51	-24.9321	-2.22096	-1.49244	-1.39722	-1.69773	-1.21124	-1.79999	-2.00157	-1.86775	-1.66596	-1.3227	-17.4755	-11.4931	-1.87353	-1.95087	-2.35954	-2.01196	-1.98543	-2.61365	-2.45388	-1.75576	-1.53211	-20.8993	-1.0649	-0.285387	0.253949	-0.887027	-0.0539819	-0.331122	-0.176196	-0.29278	-0.804943	-0.31493	-0.0021107	-25.0383	-1.11537	-1.04469	-0.905052	-1.18304	-1.97358	-2.52785
2118.78	7.7							2118.78	-24.8406	-2.23163	-1.59361	-1.41392	-1.6785	-1.40832	-1.47306	-1.47392	-2.0017	-1.0375	-0.973311	-17.4465	-11.695	-1.71986	-2.40455	-2.17183	-2.11003	-1.98299	-2.30533	-2.65455	-1.32633	-1.33408	-21.3075	-0.4892	-0.235377	-0.230238	-0.7155	-0.125559	-0.338973	-0.884466	0.0347881	-0.731374	-0.875485	-0.137634	-24.4955	-1.3463	-1.52301	-0.386877	-1.63633	-1.30083	-2.40677
2253.01	7.7							2253.01	-24.3771	-2.05077	-1.44524	-1.00503	-1.56763	-1.41411	-1.72813	-1.50955	-1.9834	-1.62103	-1.29233	-17.3761	-11.6352	-1.69789	-2.43591	-2.33099	-2.12969	-2.41452	-2.10957	-2.44965	-1.63629	-1.11804	-19.4993	-0.442033	-1.01148	-0.283047	0.226118	-0.80441	0.0734028	-0.386169	0.380504	0.180391	-1.05799	-0.809755	-24.3475	-0.868037	-1.32765	-0.884657	-0.957745	-1.13464	-2.08253
2395.69	7.8							2395.69	-24.4806	-2.38232	-1.3893	-1.62327	-1.03918	-1.41146	-1.81563	-1.61685	-1.70945	-1.46757	-0.600278	-17.302	-11.3989	-2.19668	-2.86886	-2.51699	-2.40341	-2.10354	-2.33103	-2.36284	-1.59308	-1.06	-20.5706	-0.539169	0.261238	-0.129911	-0.458761	-0.571387	-0.800987	-0.735217	-0.716704	-0.263739	-0.206679	0.16077	-24.0058	-1.31056	-1.5179	-0.768674	-1.40363	-1.72025	-2.21448
2547.37	7.8							2547.37	-24.0082	-1.7323	-1.31951	-1.59014	-0.437027	-0.958868	-1.13414	-0.910411	-1.56634	-1.30646	-0.909345	-16.9733	-11.1324	-1.49358	-1.83637	-2.58519	-1.69523	-1.86579	-2.357	-2.1842	-1.68954	-0.694435	-19.5953	0.240893	-0.576555	0.216585	-0.0967513	-0.447003	-0.495775	-0.126712	-0.215439	-0.0669072	-1.06824	-0.678378	-23.5082	-0.711252	-1.22832	-0.51667	-1.33304	-0.726803	-2.11566
2708.61	7.9							2708.61	-23.6685	-1.70393	-1.29705	-1.68674	-1.24846	-1.46477	-1.54758	-1.385	-1.89735	-1.61245	-0.638872	-16.9389	-11.1118	-1.66232	-2.10428	-1.88684	-1.9268	-1.79548	-2.01901	-2.31888	-1.41733	-1.06873	-18.9445	-0.555246	0.455297	-0.676425	-0.242401	0.0094948	-0.379488	-0.252472	0.181246	-0.49403	0.360436	0.878101	-23.6341	-0.869151	-1.50468	-1.10194	-1.12985	-1.56384	-2.07559
2880.01	8							2880.01	-23.6292	-1.52216	-1.19181	-1.26351	-1.09105	-0.856961	-1.06907	-1.1365	-1.54053	-0.892193	-0.449703	-16.457	-10.9183	-1.68256	-1.68037	-2.49152	-2.10341	-1.77688	-1.74259	-2.11494	-1.19063	-0.879646	-19.6452	0.22705	0.138943	-0.250059	-1.02112	-0.0821799	-0.4843	-0.374468	-0.59385	0.0303098	-0.0677345	0.375562	-23.3161	-0.969592	-1.31256	-0.546163	-1.05985	-1.54693	-2.01507
3062.21	8							3062.21	-23.3238	-1.54092	-1.12542	-1.12627	-1.02478	-1.03041	-1.12451	-1.21501	-1.4725	-1.37858	-0.50458	-16.4479	-11.2059	-1.50685	-1.98109	-2.21666	-1.2043	-1.42334	-1.8024	-2.1881	-1.20477	-1.0473	-18.9718	-0.085548	0.468351	0.0829142	-0.61277	-0.0569509	0.110903	-0.101631	-0.0628924	-0.516538	0.131489	-0.0578108	-23.5014	-1.15069	-1.14059	-0.354197	-1.07128	-1.11197	-1.50106
3255.9	8.1							3255.9	-22.9767	-1.27412	-1.20018	-1.02199	-1.23506	-0.810432	-1.37468	-1.3976	-1.54236	-0.703703	-0.898343	-16.0114	-10.2825	-1.18042	-2.15155	-2.12124	-1.4595	-1.85488	-1.47321	-1.8935	-1.29141	-0.479419	-19.2303	0.815575	0.901563	-0.177225	-0.319359	0.104916	0.721531	-0.578136	-0.130102	-0.558442	-0.86507	-0.264835	-23.455	-0.772127	-0.999451	-0.270163	-1.03952	-1.70625	-2.07226
3461.79	8.1							3461.79	-22.8101	-1.02446	-0.922895	-1.43044	-0.777863	-1.02607	-1.2583	-1.21337	-1.40643	-0.720559	-0.570494	-15.9292	-10.7837	-1.45	-1.67144	-2.13523	-1.57761	-1.06621	-1.77142	-1.96077	-1.03184	-0.493205	-18.7585	-0.205695	-0.121162	-0.553159	-0.676036	0.127453	-1.0912	-0.394063	-0.166805	-0.0213114	-0.398346	-0.11914	-22.4624	-0.655475	-0.632301	-0.575152	-0.618395	-1.1975	-1.03472
3680.66	8.2							3680.66	-22.4047	-0.905703	-1.09003	-0.7592	-0.841108	-0.6647	-1.29765	-0.681966	-1.01649	-0.62134	-0.679844	-15.8804	-10.2249	-1.21363	-1.87881	-1.8601	-1.18748	-1.22044	-1.85653	-1.8583	-0.905079	-0.595209	-19.0782	0.408693	0.404618	0.0427719	-0.0778986	-0.329547	0.507021	0.0145062	0.228718	0.344535	-0.313578	-0.290245	-22.0869	-0.451148	-1.01658	-0.500105	-0.504496	-0.668056	-1.23297
3913.33	8.3							3913.33	-22.0558	-1.17386	-0.809608	-0.999901	-0.324446	-0.968199	-1.18818	-0.820312	-1.24591	-0.798129	-0.277572	-15.7711	-9.83192	-0.95492	-1.51879	-2.02801	-1.11579	-1.10533	-1.52092	-1.77989	-1.18614	-0.553032	-18.4924	-0.192618	0.259135	0.299357	-0.296989	0.662532	0.481141	-0.549641	-0.321884	-0.379299	-0.0858182	-0.29395	-21.7146	-0.491116	-0.829988	-0.183075	-1.02297	-0.970667	-1.64461
4160.65	8.3							4160.65	-21.8625	-1.02013	-1.05018	-0.690892	-0.687689	-1.21356	-0.850847	-0.657097	-0.889371	-0.728836	-0.209448	-14.9865	-9.76059	-0.447319	-1.64432	-1.75548	-1.45254	-0.997354	-1.17513	-1.37355	-0.77345	-0.329342	-17.7439	0.252465	0.0415961	-0.441452	-0.406999	0.25973	-0.0879074	-0.903714	0.284064	-0.714398	0.422226	-0.174799	-21.1099	-0.740043	-0.762623	-0.108614	-1.09741	-0.688789	-1.41935
4423.57	8.4							4423.57	-21.7006	-0.834244	-0.445666	-0.167262	-0.339546	-0.70935	-0.854348	-0.697224	-1.35298	-0.345386	0.156943	-15.2064	-9.71549	-0.710645	-1.51426	-1.46543	-1.11691	-1.07944	-1.42288	-1.54705	-0.579339	-0.563559	-17.9319	0.402361	0.156799	-0.115731	0.380372	0.252105	0.176897	-0.373781	0.0596914	-0.500043	-0.320768	-0.273171	-20.9135	-1.02007	-0.789169	-0.192156	-0.604496	-0.633487	-1.61713
4703.06	8.5							4703.06	-21.4769	-0.592156	-0.459345	-0.791251	-0.620403	-0.371408	-0.809864	-0.830725	-1.11919	-0.715531	0.0342362	-14.7815	-9.25787	-0.787331	-1.35773	-1.15931	-1.32206	-0.69726	-1.32864	-1.70983	-0.565798	-0.629808	-17.4746	0.0855618	0.147297	-0.191169	-0.37968	0.318588	0.06727	-0.633863	0.798584	0.169324	-0.312476	0.463234	-20.9284	-0.344946	-0.00700641	-0.333236	-0.288877	-0.682178	-0.808908
5000.16	8.5							5000.16	-20.5409	-0.171764	-0.201068	-0.365581	-0.155742	-0.442632	-0.310048	-0.629428	-0.847163	-0.265208	0.170971	-14.4969	-9.17311	-0.296799	-1.48602	-1.17228	-0.787722	-0.923546	-1.29757	-1.22458	-0.569044	-0.407717	-16.5847	-0.255838	0.367079	1.22172	0.326751	0.133489	-0.799982	-0.0900374	0.00307929	-0.103481	-0.148547	0.136359	-20.0289	-0.172092	-0.419015	0.303246	-0.247834	-0.290925	-0.979063
[truncated: 115 more columns]

## Sheet: Mv data
								Name	Ppa: mgcl()2.5mM+asc()5mM+PSI(N_sWT_d231019)330nM+Pc(WT)0.0uM+mv()1mM-171	Ppa: dad()0.5mM+mgcl()2.5mM+asc()5mM+PSI(N_sWT_d231019)330nM+Pc(WT)0.0uM+mv()1mM-171	Ppa: dad()0.5mM+mgcl()2.5mM+asc()5mM+PSI(N_sWT_d231019)330nM+Pc(WT)0.3uM+mv()1mM-171	Ppa: dad()0.5mM+mgcl()2.5mM+asc()5mM+PSI(N_sWT_d231019)330nM+Pc(WT)0.6uM+mv()1mM-171	Ppa: dad()0.5mM+mgcl()2.5mM+asc()5mM+PSI(N_sWT_d231019)330nM+Pc(WT)1.0uM+mv()1mM-171	Ppa: dad()0.5mM+mgcl()2.5mM+asc()5mM+PSI(N_sWT_d231019)330nM+Pc(WT)1.5uM+mv()1mM-171	Ppa: dad()0.5mM+mgcl()2.5mM+asc()5mM+PSI(N_sWT_d231019)330nM+Pc(WT)2.0uM+mv()1mM-171	Ppa: dad()0.5mM+mgcl()2.5mM+asc()5mM+PSI(N_sWT_d231019)330nM+Pc(WT)2.5uM+mv()1mM-171	Ppa: dad()0.5mM+mgcl()2.5mM+asc()5mM+PSI(N_sWT_d231019)330nM+Pc(WT)3.0uM+mv()1mM-171	Ppa: dad()0.5mM+mgcl()2.5mM+asc()5mM+PSI(N_sWT_d231019)330nM+Pc(WT)4.5uM+mv()1mM-171	Ppa: dad()0.5mM+mgcl()2.5mM+asc()5mM+PSI(N_sWT_d231019)330nM+Pc(WT)6.0uM+mv()1mM-171	Ppa: mgcl()2.5mM+asc()5mM+PSI(N_sWT_d231018)330nM+Pc(WT)0.0uM+mv()1mM-173	Ppa: dad()0.5mM+mgcl()2.5mM+asc()5mM+PSI(N_sWT_d231018)330nM+Pc(WT)0.0uM+mv()1mM-173	Ppa: dad()0.5mM+mgcl()2.5mM+asc()5mM+PSI(N_sWT_d231018)330nM+Pc(WT)0.3uM+mv()1mM-173	Ppa: dad()0.5mM+mgcl()2.5mM+asc()5mM+PSI(N_sWT_d231018)330nM+Pc(WT)0.6uM+mv()1mM-173	Ppa: dad()0.5mM+mgcl()2.5mM+asc()5mM+PSI(N_sWT_d231018)330nM+Pc(WT)1.0uM+mv()1mM-173	Ppa: dad()0.5mM+mgcl()2.5mM+asc()5mM+PSI(N_sWT_d231018)330nM+Pc(WT)1.5uM+mv()1mM-173	Ppa: dad()0.5mM+mgcl()2.5mM+asc()5mM+PSI(N_sWT_d231018)330nM+Pc(WT)2.0uM+mv()1mM-173	Ppa: dad()0.5mM+mgcl()2.5mM+asc()5mM+PSI(N_sWT_d231018)330nM+Pc(WT)2.5uM+mv()1mM-173	Ppa: dad()0.5mM+mgcl()2.5mM+asc()5mM+PSI(N_sWT_d231018)330nM+Pc(WT)3.0uM+mv()1mM-173	Ppa: dad()0.5mM+mgcl()2.5mM+asc()5mM+PSI(N_sWT_d231018)330nM+Pc(WT)4.5uM+mv()1mM-173	Ppa: dad()0.5mM+mgcl()2.5mM+asc()5mM+PSI(N_sWT_d231018)330nM+Pc(WT)6.0uM+mv()1mM-173	Ppa: mgcl()2.5mM+asc()5mM+PSI(N_sWT_d240314)330nM+Pc(WT)0.0uM+mv()1mM-170	Ppa: dad()0.5mM+mgcl()2.5mM+asc()5mM+PSI(N_sWT_d240314)330nM+Pc(WT)0.0uM+mv()1mM-170	Ppa: dad()0.5mM+mgcl()2.5mM+asc()5mM+PSI(N_sWT_d240314)330nM+Pc(WT)0.3uM+mv()1mM-170	Ppa: dad()0.5mM+mgcl()2.5mM+asc()5mM+PSI(N_sWT_d240314)330nM+Pc(WT)0.6uM+mv()1mM-170	Ppa: dad()0.5mM+mgcl()2.5mM+asc()5mM+PSI(N_sWT_d240314)330nM+Pc(WT)1.0uM+mv()1mM-170	Ppa: dad()0.5mM+mgcl()2.5mM+asc()5mM+PSI(N_sWT_d240314)330nM+Pc(WT)1.5uM+mv()1mM-170	Ppa: dad()0.5mM+mgcl()2.5mM+asc()5mM+PSI(N_sWT_d240314)330nM+Pc(WT)2.0uM+mv()1mM-170	Ppa: dad()0.5mM+mgcl()2.5mM+asc()5mM+PSI(N_sWT_d240314)330nM+Pc(WT)2.5uM+mv()1mM-170	Ppa: dad()0.5mM+mgcl()2.5mM+asc()5mM+PSI(N_sWT_d240314)330nM+Pc(WT)3.0uM+mv()1mM-170	Ppa: dad()0.5mM+mgcl()2.5mM+asc()5mM+PSI(N_sWT_d240314)330nM+Pc(WT)4.5uM+mv()1mM-170	Ppa: dad()0.5mM+mgcl()2.5mM+asc()5mM+PSI(N_sWT_d240314)330nM+Pc(WT)6.0uM+mv()1mM-170	Ppa: mgcl()2.5mM+asc()5mM+PSI(N_sWT_d231019)330nM+Pc(S10A)0.0uM+mv()1mM-171	Ppa: dad()0.5mM+mgcl()2.5mM+asc()5mM+PSI(N_sWT_d231019)330nM+Pc(S10A)0.0uM+mv()1mM-171	Ppa: dad()0.5mM+mgcl()2.5mM+asc()5mM+PSI(N_sWT_d231019)330nM+Pc(S10A)0.3uM+mv()1mM-171	Ppa: dad()0.5mM+mgcl()2.5mM+asc()5mM+PSI(N_sWT_d231019)330nM+Pc(S10A)0.6uM+mv()1mM-171	Ppa: dad()0.5mM+mgcl()2.5mM+asc()5mM+PSI(N_sWT_d231019)330nM+Pc(S10A)1.0uM+mv()1mM-171	Ppa: dad()0.5mM+mgcl()2.5mM+asc()5mM+PSI(N_sWT_d231019)330nM+Pc(S10A)1.5uM+mv()1mM-171	Ppa: dad()0.5mM+mgcl()2.5mM+asc()5mM+PSI(N_sWT_d231019)330nM+Pc(S10A)2.0uM+mv()1mM-171	Ppa: dad()0.5mM+mgcl()2.5mM+asc()5mM+PSI(N_sWT_d231019)330nM+Pc(S10A)2.5uM+mv()1mM-171
								Flashes	234	1234	1234	1234	1234	1234	1234	12	123	1234	1234	1234	1234	1234	1234	1234	1234	1234	1234	1234	1234	1234	1234	1234	1234	123	1234	1234	1234	1234	1234	1234	1234	1234	1234	1234	1234	1234	1234	1234	123
								Kill Switch
								Yshift	11.6726	3.62652	2.21678	-0.235163	2.62441	1.47415	2.10013	-0.133831	-0.939351	-0.44684	0.172391	-18.3239	4.80405	5.2423	2.44605	1.31495	2.10858	0.991065	2.87146	1.91734	-2.87902	2.31032	-3.23892	3.07429	3.70189	1.9141	0.567914	1.40827	0.804255	1.49564	-0.375421	-0.632718	-0.472401	0.447357	5.02836	4.47778	1.62665	1.43564	-0.185924	0.339904	-32.6292
								Data ID	17909	17917	17919	17921	17923	17925	17927	17931	17935	17951	17953	18019	18021	18023	18025	18027	18029	18031	18033	18035	18037	18041	17873	17875	17877	17885	17889	17891	17895	17897	17899	17903	17905	17961	17963	17965	17969	17971	17977	17979	17981
								Data nr	1	2	3	4	5	6	7	8	9	10	11	12	13	14	15	16	17	18	19	20	21	22	23	24	25	26	27	28	29	30	31	32	33	34	35	36	37	38	39	40	41
								Exp	171	171	171	171	171	171	171	171	171	171	171	173	173	173	173	173	173	173	173	173	173	173	170	170	170	170	170	170	170	170	170	170	170	171	171	171	171	171	171	171	171
								Take name	Ppa: Cyt(_d)+PSI(N_sWT_d231019)+Pc(WT)	Ppa: Cyt(_d)+PSI(N_sWT_d231019)+Pc(WT)	Ppa: Cyt(_d)+PSI(N_sWT_d231019)+Pc(WT)	Ppa: Cyt(_d)+PSI(N_sWT_d231019)+Pc(WT)	Ppa: Cyt(_d)+PSI(N_sWT_d231019)+Pc(WT)	Ppa: Cyt(_d)+PSI(N_sWT_d231019)+Pc(WT)	Ppa: Cyt(_d)+PSI(N_sWT_d231019)+Pc(WT)	Ppa: Cyt(_d)+PSI(N_sWT_d231019)+Pc(WT)	Ppa: Cyt(_d)+PSI(N_sWT_d231019)+Pc(WT)	Ppa: Cyt(_d)+PSI(N_sWT_d231019)+Pc(WT)	Ppa: Cyt(_d)+PSI(N_sWT_d231019)+Pc(WT)	Ppa: Cyt(_d)+PSI(N_sWT_d231018)+Pc(WT)	Ppa: Cyt(_d)+PSI(N_sWT_d231018)+Pc(WT)	Ppa: Cyt(_d)+PSI(N_sWT_d231018)+Pc(WT)	Ppa: Cyt(_d)+PSI(N_sWT_d231018)+Pc(WT)	Ppa: Cyt(_d)+PSI(N_sWT_d231018)+Pc(WT)	Ppa: Cyt(_d)+PSI(N_sWT_d231018)+Pc(WT)	Ppa: Cyt(_d)+PSI(N_sWT_d231018)+Pc(WT)	Ppa: Cyt(_d)+PSI(N_sWT_d231018)+Pc(WT)	Ppa: Cyt(_d)+PSI(N_sWT_d231018)+Pc(WT)	Ppa: Cyt(_d)+PSI(N_sWT_d231018)+Pc(WT)	Ppa: Cyt(_d)+PSI(N_sWT_d231018)+Pc(WT)	Ppa: Cyt(_d)+PSI(N_sWT_d240314)+Pc(WT)	Ppa: Cyt(_d)+PSI(N_sWT_d240314)+Pc(WT)	Ppa: Cyt(_d)+PSI(N_sWT_d240314)+Pc(WT)	Ppa: Cyt(_d)+PSI(N_sWT_d240314)+Pc(WT)	Ppa: Cyt(_d)+PSI(N_sWT_d240314)+Pc(WT)	Ppa: Cyt(_d)+PSI(N_sWT_d240314)+Pc(WT)	Ppa: Cyt(_d)+PSI(N_sWT_d240314)+Pc(WT)	Ppa: Cyt(_d)+PSI(N_sWT_d240314)+Pc(WT)	Ppa: Cyt(_d)+PSI(N_sWT_d240314)+Pc(WT)	Ppa: Cyt(_d)+PSI(N_sWT_d240314)+Pc(WT)	Ppa: Cyt(_d)+PSI(N_sWT_d240314)+Pc(WT)	Ppa: Cyt(_d)+PSI(N_sWT_d231019)+Pc(S10A)	Ppa: Cyt(_d)+PSI(N_sWT_d231019)+Pc(S10A)	Ppa: Cyt(_d)+PSI(N_sWT_d231019)+Pc(S10A)	Ppa: Cyt(_d)+PSI(N_sWT_d231019)+Pc(S10A)	Ppa: Cyt(_d)+PSI(N_sWT_d231019)+Pc(S10A)	Ppa: Cyt(_d)+PSI(N_sWT_d231019)+Pc(S10A)	Ppa: Cyt(_d)+PSI(N_sWT_d231019)+Pc(S10A)	Ppa: Cyt(_d)+PSI(N_sWT_d231019)+Pc(S10A)
								Potocol	Ppa	Ppa	Ppa	Ppa	Ppa	Ppa	Ppa	Ppa	Ppa	Ppa	Ppa	Ppa	Ppa	Ppa	Ppa	Ppa	Ppa	Ppa	Ppa	Ppa	Ppa	Ppa	Ppa	Ppa	Ppa	Ppa	Ppa	Ppa	Ppa	Ppa	Ppa	Ppa	Ppa	Ppa	Ppa	Ppa	Ppa	Ppa	Ppa	Ppa	Ppa
								dad		0.5	0.5	0.5	0.5	0.5	0.5	0.5	0.5	0.5	0.5		0.5	0.5	0.5	0.5	0.5	0.5	0.5	0.5	0.5	0.5		0.5	0.5	0.5	0.5	0.5	0.5	0.5	0.5	0.5	0.5		0.5	0.5	0.5	0.5	0.5	0.5	0.5
								asc	5	5	5	5	5	5	5	5	5	5	5	5	5	5	5	5	5	5	5	5	5	5	5	5	5	5	5	5	5	5	5	5	5	5	5	5	5	5	5	5	5
								mv	1	1	1	1	1	1	1	1	1	1	1	1	1	1	1	1	1	1	1	1	1	1	1	1	1	1	1	1	1	1	1	1	1	1	1	1	1	1	1	1	1
								Cyt
								Pc	0	0	0.3	0.6	1	1.5	2	2.5	3	4.5	6	0	0	0.3	0.6	1	1.5	2	2.5	3	4.5	6	0	0	0.3	0.6	1	1.5	2	2.5	3	4.5	6	0	0	0.3	0.6	1	1.5	2	2.5
								PSI	330	330	330	330	330	330	330	330	330	330	330	330	330	330	330	330	330	330	330	330	330	330	330	330	330	330	330	330	330	330	330	330	330	330	330	330	330	330	330	330	330
								Fd
x shift								Pc	WT	WT	WT	WT	WT	WT	WT	WT	WT	WT	WT	WT	WT	WT	WT	WT	WT	WT	WT	WT	WT	WT	WT	WT	WT	WT	WT	WT	WT	WT	WT	WT	WT	S10A	S10A	S10A	S10A	S10A	S10A	S10A	S10A
1.0041								Cyt
								PSI	N_sWT	N_sWT	N_sWT	N_sWT	N_sWT	N_sWT	N_sWT	N_sWT	N_sWT	N_sWT	N_sWT	N_sWT	N_sWT	N_sWT	N_sWT	N_sWT	N_sWT	N_sWT	N_sWT	N_sWT	N_sWT	N_sWT	N_sWT	N_sWT	N_sWT	N_sWT	N_sWT	N_sWT	N_sWT	N_sWT	N_sWT	N_sWT	N_sWT	N_sWT	N_sWT	N_sWT	N_sWT	N_sWT	N_sWT	N_sWT	N_sWT
									231019	231019	231019	231019	231019	231019	231019	231019	231019	231019	231019	231018	231018	231018	231018	231018	231018	231018	231018	231018	231018	231018	240314	240314	240314	240314	240314	240314	240314	240314	240314	240314	240314	231019	231019	231019	231019	231019	231019	231019	231019
		i	jc
		i	fg
39	39	i39:i39	fg39:jc39					Short name	WT 0+Fd	WT 0+Fd	WT 0.3+Fd	WT 0.6+Fd	WT 1+Fd	WT 1.5+Fd	WT 2+Fd	WT 2.5+Fd	WT 3+Fd	WT 4.5+Fd	WT 6+Fd	WT 0+Fd	WT 0+Fd	WT 0.3+Fd	WT 0.6+Fd	WT 1+Fd	WT 1.5+Fd	WT 2+Fd	WT 2.5+Fd	WT 3+Fd	WT 4.5+Fd	WT 6+Fd	WT 0+Fd	WT 0+Fd	WT 0.3+Fd	WT 0.6+Fd	WT 1+Fd	WT 1.5+Fd	WT 2+Fd	WT 2.5+Fd	WT 3+Fd	WT 4.5+Fd	WT 6+Fd	WT 0+Fd	WT 0+Fd	WT 0.3+Fd	WT 0.6+Fd	WT 1+Fd	WT 1.5+Fd	WT 2+Fd	WT 2.5+Fd
50	149	i50:i149	fg50:jc149					Max Ox	-29.7187	-79.5895	-75.9443	-73.4218	-69.4913	-67.0691	-65.5345	-62.9497	-62.3422	-56.525	-52.5057	-38.3889	-73.3015	-71.3418	-68.1372	-65.8284	-62.8931	-60.1298	-57.2819	-54.2358	-89.1333	-45.4004	-46.4227	-59.2516	-55.8992	-54.0509	-52.6529	-49.1188	-46.811	-45.4166	-44.0409	-38.262	-33.7572	-18.606	-75.034	-74.3598	-73.3341	-71.685	-70.6574	-65.2009	-62.4829
									Ppa: mgcl()2.5mM+asc()5mM+PSI(N_sWT_d231019)330nM+Pc(WT)0.0uM+mv()1mM-171	Ppa: dad()0.5mM+mgcl()2.5mM+asc()5mM+PSI(N_sWT_d231019)330nM+Pc(WT)0.0uM+mv()1mM-171	Ppa: dad()0.5mM+mgcl()2.5mM+asc()5mM+PSI(N_sWT_d231019)330nM+Pc(WT)0.3uM+mv()1mM-171	Ppa: dad()0.5mM+mgcl()2.5mM+asc()5mM+PSI(N_sWT_d231019)330nM+Pc(WT)0.6uM+mv()1mM-171	Ppa: dad()0.5mM+mgcl()2.5mM+asc()5mM+PSI(N_sWT_d231019)330nM+Pc(WT)1.0uM+mv()1mM-171	Ppa: dad()0.5mM+mgcl()2.5mM+asc()5mM+PSI(N_sWT_d231019)330nM+Pc(WT)1.5uM+mv()1mM-171	Ppa: dad()0.5mM+mgcl()2.5mM+asc()5mM+PSI(N_sWT_d231019)330nM+Pc(WT)2.0uM+mv()1mM-171	Ppa: dad()0.5mM+mgcl()2.5mM+asc()5mM+PSI(N_sWT_d231019)330nM+Pc(WT)2.5uM+mv()1mM-171	Ppa: dad()0.5mM+mgcl()2.5mM+asc()5mM+PSI(N_sWT_d231019)330nM+Pc(WT)3.0uM+mv()1mM-171	Ppa: dad()0.5mM+mgcl()2.5mM+asc()5mM+PSI(N_sWT_d231019)330nM+Pc(WT)4.5uM+mv()1mM-171	Ppa: dad()0.5mM+mgcl()2.5mM+asc()5mM+PSI(N_sWT_d231019)330nM+Pc(WT)6.0uM+mv()1mM-171	Ppa: mgcl()2.5mM+asc()5mM+PSI(N_sWT_d231018)330nM+Pc(WT)0.0uM+mv()1mM-173	Ppa: dad()0.5mM+mgcl()2.5mM+asc()5mM+PSI(N_sWT_d231018)330nM+Pc(WT)0.0uM+mv()1mM-173	Ppa: dad()0.5mM+mgcl()2.5mM+asc()5mM+PSI(N_sWT_d231018)330nM+Pc(WT)0.3uM+mv()1mM-173	Ppa: dad()0.5mM+mgcl()2.5mM+asc()5mM+PSI(N_sWT_d231018)330nM+Pc(WT)0.6uM+mv()1mM-173	Ppa: dad()0.5mM+mgcl()2.5mM+asc()5mM+PSI(N_sWT_d231018)330nM+Pc(WT)1.0uM+mv()1mM-173	Ppa: dad()0.5mM+mgcl()2.5mM+asc()5mM+PSI(N_sWT_d231018)330nM+Pc(WT)1.5uM+mv()1mM-173	Ppa: dad()0.5mM+mgcl()2.5mM+asc()5mM+PSI(N_sWT_d231018)330nM+Pc(WT)2.0uM+mv()1mM-173	Ppa: dad()0.5mM+mgcl()2.5mM+asc()5mM+PSI(N_sWT_d231018)330nM+Pc(WT)2.5uM+mv()1mM-173	Ppa: dad()0.5mM+mgcl()2.5mM+asc()5mM+PSI(N_sWT_d231018)330nM+Pc(WT)3.0uM+mv()1mM-173	Ppa: dad()0.5mM+mgcl()2.5mM+asc()5mM+PSI(N_sWT_d231018)330nM+Pc(WT)4.5uM+mv()1mM-173	Ppa: dad()0.5mM+mgcl()2.5mM+asc()5mM+PSI(N_sWT_d231018)330nM+Pc(WT)6.0uM+mv()1mM-173	Ppa: mgcl()2.5mM+asc()5mM+PSI(N_sWT_d240314)330nM+Pc(WT)0.0uM+mv()1mM-170	Ppa: dad()0.5mM+mgcl()2.5mM+asc()5mM+PSI(N_sWT_d240314)330nM+Pc(WT)0.0uM+mv()1mM-170	Ppa: dad()0.5mM+mgcl()2.5mM+asc()5mM+PSI(N_sWT_d240314)330nM+Pc(WT)0.3uM+mv()1mM-170	Ppa: dad()0.5mM+mgcl()2.5mM+asc()5mM+PSI(N_sWT_d240314)330nM+Pc(WT)0.6uM+mv()1mM-170	Ppa: dad()0.5mM+mgcl()2.5mM+asc()5mM+PSI(N_sWT_d240314)330nM+Pc(WT)1.0uM+mv()1mM-170	Ppa: dad()0.5mM+mgcl()2.5mM+asc()5mM+PSI(N_sWT_d240314)330nM+Pc(WT)1.5uM+mv()1mM-170	Ppa: dad()0.5mM+mgcl()2.5mM+asc()5mM+PSI(N_sWT_d240314)330nM+Pc(WT)2.0uM+mv()1mM-170	Ppa: dad()0.5mM+mgcl()2.5mM+asc()5mM+PSI(N_sWT_d240314)330nM+Pc(WT)2.5uM+mv()1mM-170	Ppa: dad()0.5mM+mgcl()2.5mM+asc()5mM+PSI(N_sWT_d240314)330nM+Pc(WT)3.0uM+mv()1mM-170	Ppa: dad()0.5mM+mgcl()2.5mM+asc()5mM+PSI(N_sWT_d240314)330nM+Pc(WT)4.5uM+mv()1mM-170	Ppa: dad()0.5mM+mgcl()2.5mM+asc()5mM+PSI(N_sWT_d240314)330nM+Pc(WT)6.0uM+mv()1mM-170	Ppa: mgcl()2.5mM+asc()5mM+PSI(N_sWT_d231019)330nM+Pc(S10A)0.0uM+mv()1mM-171	Ppa: dad()0.5mM+mgcl()2.5mM+asc()5mM+PSI(N_sWT_d231019)330nM+Pc(S10A)0.0uM+mv()1mM-171	Ppa: dad()0.5mM+mgcl()2.5mM+asc()5mM+PSI(N_sWT_d231019)330nM+Pc(S10A)0.3uM+mv()1mM-171	Ppa: dad()0.5mM+mgcl()2.5mM+asc()5mM+PSI(N_sWT_d231019)330nM+Pc(S10A)0.6uM+mv()1mM-171	Ppa: dad()0.5mM+mgcl()2.5mM+asc()5mM+PSI(N_sWT_d231019)330nM+Pc(S10A)1.0uM+mv()1mM-171	Ppa: dad()0.5mM+mgcl()2.5mM+asc()5mM+PSI(N_sWT_d231019)330nM+Pc(S10A)1.5uM+mv()1mM-171	Ppa: dad()0.5mM+mgcl()2.5mM+asc()5mM+PSI(N_sWT_d231019)330nM+Pc(S10A)2.0uM+mv()1mM-171	Ppa: dad()0.5mM+mgcl()2.5mM+asc()5mM+PSI(N_sWT_d231019)330nM+Pc(S10A)2.5uM+mv()1mM-171
-451.83	#NUM!							-451.83	0.283273	-0.478987	-0.30714	0.156695	-0.611279	-0.0244637	-0.0805242	0.151831	0.554784	-0.456845	0.330671	-0.848627	-0.157015	-0.405374	-0.40086	-0.198737	-0.293426	-0.765292	0.511545	0.436774	0.166993	0.147304	-0.140952	0.252057	-0.578884	0.580289	0.425413	-0.095075	-0.0193697	-0.567528	1.15753	-0.314157	-0.131164	-0.284624	-0.0543262	0.565786	-0.0392775	-0.124246	-0.0909363	-0.072047	-0.140156
-401.62	#NUM!							-401.62	-0.330554	-0.369902	-0.760568	-0.0267297	0.515296	-0.525251	0.0879508	-1.06583	0.00811444	-0.870015	-0.0836415	-0.250505	0.522643	-0.718891	-0.28835	-0.503167	-0.101029	0.30169	-0.540708	0.132647	-0.574555	0.167209	-0.563612	-0.0738978	1.11004	-0.0748647	0.184016	0.216067	0.303308	0.084874	-0.689449	0.0846508	0.0115889	0.408846	-0.132019	0.278864	-0.550137	-0.278574	0.154056	0.343531	0.0797688
-351.42	#NUM!							-351.42	-0.00670378	-0.388884	0.444052	-0.326555	-0.362589	-0.0326362	0.423291	-0.628669	0.425548	-0.161015	0.223834	0.308295	0.179023	-0.557661	-0.109875	-0.183952	0.208589	-0.235815	0.323857	-0.275279	-2.25148	0.152731	-0.131312	-0.454643	0.435821	-0.0193847	-0.252039	0.57835	0.710783	0.334207	0.0878138	0.238481	-0.276276	-0.381797	-0.602069	0.417899	0.0982125	-0.0248813	-0.413556	-0.107942	-0.256427
-301.22	#NUM!							-301.22	0.0765996	0.800596	0.682577	-0.59774	0.593696	-0.559616	-0.143042	1.28527	0.571574	0.0678975	-0.147226	-0.248505	0.721758	0.866336	-0.723888	-0.503627	0.204956	0.40344	0.115617	-0.349966	-1.00872	-0.235484	-0.0996317	0.32112	0.0609665	0.304955	-0.790739	0.93808	-0.50621	0.071874	0.425306	-0.126224	-0.131599	0.440516	-0.577196	-0.325399	0.369222	-0.214664	-0.354354	0.355008	0.0899013
-251.01	#NUM!							-251.01	0.708013	-0.856177	-0.61022	-0.74968	-0.405926	0.736721	-0.174864	-0.386669	0.157354	-0.529337	0.286984	0.547328	0.278388	0.00779867	0.47779	-0.357397	0.186701	-0.0205523	-0.427923	0.291144	0.229067	-0.196896	1.06467	0.46938	-0.198084	0.209245	0.0337108	-0.0046075	-0.399847	0.112379	-0.0832887	0.786793	0.899804	0.959391	0.237789	0.158899	-0.25521	-0.447496	0.0793037	-0.059457	0.40546
-200.81	#NUM!							-200.81	-0.645077	-0.160322	-0.0402803	0.1847	0.224966	0.336346	-0.165107	0.442641	0.513804	0.311065	0.174394	0.403995	-0.321525	0.0627337	0.495112	0.49667	-0.591789	-0.38523	-0.239568	0.299024	-1.19849	-0.523154	-0.119504	0.0606897	-0.0772435	-0.043708	0.272088	0.26211	-0.60731	-0.061891	-0.330439	-0.0125067	0.00180387	-0.669799	0.308026	0.241622	0.415903	-0.521691	-0.401081	-0.251142	-0.226179
-150.61	#NUM!							-150.61	0.0601696	0.228514	-0.694345	0.415638	0.135896	0.0861338	-0.180202	-0.826319	0.304488	0.66265	-0.583609	-0.691065	-0.271062	-0.0478588	-0.0369779	0.229825	0.647044	0.16184	0.363017	0.411484	-1.20004	-0.360679	0.142693	-0.8303	-0.0800535	-0.166445	-0.780142	-0.356475	0.319008	-0.019891	-0.327371	-0.149939	-0.262759	0.111841	-0.355339	0.654666	-0.15783	-0.427899	-0.201299	0.984956	0.637085
-100.41	#NUM!							-100.41	0.290756	0.080411	0.351672	-0.365015	0.307146	0.0838638	0.109536	0.833316	-0.494006	0.587607	-0.619406	0.298585	-0.378595	-0.585941	-0.64222	-0.161557	-0.284701	-0.12745	-0.00107033	0.244844	-0.813203	-0.0667488	-0.481382	0.188332	-0.149409	-0.587338	0.202988	0.027105	-0.546212	1.14664	-0.0816987	-0.467362	-0.182279	0.208181	0.952586	-0.691051	0.432735	-0.473456	-0.0246588	-0.445924	0.11287
-50.2	#NUM!							-50.2	-0.462324	-0.219772	-0.166365	-0.603832	0.382831	-0.302664	-0.434182	-0.364019	0.352818	-0.46299	-0.315231	0.51016	0.319738	0.0788537	0.497527	-0.288017	0.225601	0.146035	-0.338275	-0.105246	-0.43415	-0.599491	0.433418	-0.0901403	0.0491165	-0.157291	-0.367279	-0.482575	0.0175828	-0.089096	0.0731338	0.154653	-0.293106	0.224771	0.825546	-0.229501	-0.47587	0.295824	0.292824	0.267486	0.0837513
-0.001	#NUM!							-0.001	1.52787	0.0133985	-0.272385	0.817033	0.715546	-0.0162587	0.0799008	0.381601	-0.0833122	0.05491	0.568191	0.46309	0.404235	-0.194391	-0.671103	-0.529212	0.0188787	-0.226655	-0.343698	-0.314164	-0.472472	0.327139	0.427713	-0.481233	-0.166971	-0.0143247	-0.402879	0.310665	-0.33474	-0.255478	0.420311	-0.634727	-0.139076	0.387816	0.187046	0.606429	0.328208	-0.112611	-0.547756	-0.357102	-0.167074
0.86	-0.2							0.86	-26.8794	-76.8274	-73.5339	-72.152	-70.2085	-68.402	-67.6236	-66.8633	-65.6874	-62.0553	-59.9196	-35.2719	-70.7529	-69.3065	-67.437	-66.0022	-64.4945	-63.073	-60.1343	-57.7212	-109.527	-52.0726	-43.7121	-56.3306	-54.0003	-52.9536	-52.5361	-50.5113	-49.7463	-48.9583	-48.0648	-44.447	-41.0995	-15.8009	-72.4493	-72.0444	-71.4272	-70.4167	-70.4961	-66.3343	-65.4434
1.6	0.5							1.6	-30.9342	-81.1113	-77.3121	-74.8015	-70.433	-67.6912	-66.8319	-64.1789	-63.1488	-57.9	-53.432	-40.0091	-74.7756	-72.4509	-69.4286	-67.1883	-64.5944	-61.0485	-59.1228	-55.1971	-85.6061	-45.4163	-47.881	-60.8245	-57.412	-55.5392	-54.5185	-50.4121	-47.5847	-46.7575	-45.4099	-38.9828	-33.9153	-20.0434	-76.6892	-75.4978	-74.7373	-73.5091	-72.0435	-66.8659	-63.6864
2.4	0.9							2.4	-31.3427	-80.8297	-76.9868	-73.312	-67.8325	-65.114	-62.1481	-57.8067	-58.1903	-49.6197	-44.1655	-39.8858	-74.376	-72.268	-67.5458	-64.2945	-59.5906	-56.268	-52.5887	-49.7889	-72.2666	-38.7124	-47.6749	-60.5995	-56.2853	-53.6599	-50.9041	-46.4329	-43.1019	-40.534	-38.6479	-31.3562	-26.2568	-19.9737	-75.9636	-75.5372	-73.8377	-71.1291	-69.4327	-62.4026	-58.3188
3.24	1.2							3.24	-31.5069	-80.1849	-75.9074	-71.8151	-63.9129	-60.3431	-57.356	-52.8319	-51.977	-43.0236	-35.6232	-40.2508	-73.9954	-71.3236	-66.3124	-61.9081	-56.8559	-51.7106	-47.8565	-42.8937	-66.0057	-31.8934	-47.8252	-60.1737	-55.0888	-51.0853	-48.3948	-42.1321	-38.0946	-35.4748	-32.9658	-25.9926	-19.8792	-20.1708	-76.7871	-74.3118	-72.292	-69.1765	-66.6159	-57.0857	-52.1763
4.13	1.4							4.13	-30.6261	-79.5405	-75.1684	-69.1418	-61.1127	-56.3637	-52.8211	-48.2461	-46.9832	-36.7013	-29.3032	-40.3998	-74.1847	-69.1813	-64.6576	-59.154	-52.7143	-46.3161	-43.6893	-39.0581	-57.1514	-26.6752	-48.052	-60.1014	-54.1148	-49.0649	-45.7417	-38.946	-33.6814	-29.4914	-28.7521	-21.2255	-15.2444	-20.4166	-76.6361	-73.9005	-71.8079	-66.4876	-63.6608	-51.9892	-46.6421
5.08	1.6							5.08	-31.5467	-79.6807	-73.6344	-67.0105	-57.5127	-52.8427	-48.0624	-43.9249	-42.0664	-32.041	-25.5884	-40.4232	-73.5643	-68.2933	-61.9262	-55.8404	-49.702	-43.0225	-39.7698	-34.6762	-53.7267	-23.6958	-48.1612	-59.5399	-52.2626	-46.4489	-42.3329	-35.3021	-30.1627	-26.6693	-24.5503	-17.7351	-12.6204	-20.4566	-75.9598	-72.4481	-69.6598	-64.5802	-60.5704	-48.2667	-42.7049
6.09	1.8							6.09	-31.2762	-80.0213	-71.9874	-64.5684	-53.6859	-49.0869	-42.7287	-38.8618	-36.2402	-26.4482	-20.3096	-40.5265	-73.3973	-66.6354	-59.9346	-52.5788	-46.2769	-39.09	-35.5579	-30.5383	-47.2052	-18.7328	-48.4432	-58.7782	-50.5975	-43.9681	-39.171	-31.5847	-26.0893	-22.1481	-20.0383	-13.198	-9.12353	-20.6196	-75.1449	-71.7852	-68.5485	-62.2995	-57.8847	-43.9252	-37.9969
7.16	2							7.16	-32.7775	-78.976	-71.4744	-62.5166	-51.3395	-45.5772	-39.3436	-35.7596	-33.0652	-21.9906	-17.1176	-40.5156	-72.6797	-66.033	-56.8003	-49.7208	-42.9612	-34.9734	-31.9756	-26.2147	-44.5444	-17.4818	-48.3246	-59.1062	-49.2492	-41.6774	-36.024	-28.5456	-22.7854	-19.5627	-16.4451	-10.5243	-6.23426	-20.6194	-75.2711	-69.7949	-65.9909	-60.3573	-54.12	-40.0669	-34.0041
8.31	2.1							8.31	-31.6475	-77.9957	-70.0212	-60.4343	-48.4903	-42.0087	-36.0772	-29.8562	-27.7802	-19.1611	-13.8855	-41.1451	-72.0977	-64.8947	-55.5192	-47.5397	-39.7059	-31.7254	-29.2378	-23.7444	-39.2262	-15.365	-48.2746	-58.5771	-46.9946	-39.7675	-33.8564	-25.9564	-19.0909	-15.6652	-13.8632	-7.93402	-5.07862	-20.2426	-74.6039	-68.4716	-64.6091	-58.1359	-52.8039	-36.5812	-29.9039
9.52	2.3							9.52	-31.8646	-78.0639	-68.1803	-57.7389	-44.6085	-37.6116	-32.254	-28.3625	-24.9159	-16.6031	-12.1472	-40.5595	-70.816	-63.5529	-52.9898	-44.5148	-36.0014	-28.9364	-26.0444	-20.5201	-36.8008	-13.0843	-48.2564	-57.5503	-45.2275	-37.428	-31.7989	-22.5006	-14.4147	-14.0246	-11.4548	-6.35873	-4.46485	-19.9801	-74.1616	-67.8339	-62.9483	-56.6778	-50.0408	-32.6265	-26.5078
10.81	2.4							10.81	-30.9808	-77.3866	-66.4115	-56.161	-41.836	-35.0275	-28.1726	-24.9724	-22.3495	-14.9371	-10.5189	-40.8076	-71.2792	-61.6925	-51.4231	-41.2158	-33.3597	-26.328	-23.9799	-18.7783	-34.8103	-11.978	-48.2004	-57.7235	-44.0674	-35.6122	-28.7276	-21.3189	-13.8554	-10.932	-9.7396	-5.76927	-3.28674	-20.8714	-73.6234	-66.7323	-60.7847	-52.552	-46.9539	-30.2832	-23.9232
12.18	2.5							12.18	-31.2015	-77.5418	-64.4891	-54.3042	-39.4448	-32.5719	-25.3132	-21.8967	-19.5472	-12.7423	-8.65109	-40.952	-70.4748	-60.444	-49.0542	-40.0259	-31.7402	-24.0876	-21.8142	-17.5198	-32.7957	-12.3515	-47.8592	-57.0102	-41.3093	-33.0447	-25.7593	-18.433	-11.481	-8.93356	-7.64246	-4.14317	-2.89773	-19.9729	-73.3583	-65.8968	-58.9054	-51.483	-43.9077	-26.9302	-21.0227
13.64	2.6							13.64	-32.1129	-76.5495	-63.1749	-51.6401	-36.6695	-29.6649	-22.0527	-18.5971	-16.6534	-11.0078	-8.37653	-40.7365	-70.4817	-58.9751	-46.4764	-37.0466	-29.1616	-21.6093	-19.8056	-16.0036	-32.4781	-11.2772	-47.5916	-56.6429	-39.9915	-29.9843	-23.8058	-15.5066	-9.91772	-7.79763	-6.53333	-3.25721	-2.49587	-19.5543	-72.6637	-63.8045	-57.2004	-48.834	-41.6737	-22.8057	-18.1959
15.19	2.7							15.19	-31.1997	-75.4516	-61.8998	-49.869	-34.4243	-26.8115	-19.3227	-17.373	-14.2757	-9.86017	-8.1656	-40.8273	-69.4378	-57.5251	-43.7915	-34.8726	-27.1758	-20.3677	-17.882	-14.0297	-32.2639	-11.1725	-47.9517	-55.4093	-38.2969	-28.3408	-21.7621	-13.5928	-8.33631	-5.69455	-5.75523	-3.42827	-2.57269	-20.0732	-72.8019	-61.9712	-55.1457	-46.8365	-39.2457	-21.588	-16.8069
16.83	2.8							16.83	-32.2897	-75.9209	-60.5713	-46.0556	-31.7063	-24.0547	-17.8354	-15.6431	-12.0736	-9.09396	-7.14947	-40.0223	-68.9082	-56.1589	-41.4288	-32.8061	-24.2131	-18.2411	-16.5284	-12.9596	-29.6445	-9.44094	-48.0707	-55.3816	-36.4393	-25.9299	-20.2937	-12.4377	-7.04016	-5.95174	-4.25749	-2.9622	-2.63675	-20.3207	-71.1641	-61.4119	-53.3307	-43.9778	-35.9148	-19.2118	-14.9321
18.58	2.9							18.58	-30.8711	-74.7362	-58.0406	-44.8759	-28.7362	-21.6873	-15.4656	-11.6479	-12.1883	-8.40053	-6.3796	-40.3026	-68.2564	-53.7206	-39.4327	-30.2107	-22.9398	-16.0264	-14.9394	-12.7734	-29.3935	-9.68476	-47.9391	-53.9847	-34.2869	-24.1109	-17.812	-10.919	-6.01761	-4.8653	-3.44564	-2.99552	-2.31118	-19.8898	-71.4163	-60.5449	-51.8949	-41.5938	-33.7326	-16.6387	-12.8688
20.45	3							20.45	-32.4392	-74.7634	-56.9731	-42.0021	-25.9274	-19.5552	-14.0291	-12.6116	-10.3987	-7.37648	-7.06578	-41.0439	-68.4413	-52.7328	-37.2061	-27.7231	-20.8348	-15.5539	-13.5983	-10.9798	-27.2513	-9.4512	-48.1473	-53.0476	-33.6615	-22.4826	-16.0592	-7.97427	-5.30656	-3.71679	-3.5702	-2.47045	-2.51568	-20.5969	-70.6795	-58.6012	-49.7761	-39.7514	-31.9426	-15.6791	-11.6439
22.42	3.1							22.42	-32.5587	-73.793	-55.0877	-40.6578	-23.9812	-17.7835	-12.4342	-11.0759	-9.26921	-6.32286	-6.42443	-40.1637	-67.6737	-50.2213	-35.242	-26.1339	-19.3209	-13.7576	-12.4391	-10.0366	-25.7783	-9.66567	-47.5698	-52.5557	-30.444	-20.1114	-13.8933	-8.22985	-3.76328	-3.14716	-3.13059	-2.2706	-1.93299	-20.6807	-69.1696	-56.9233	-48.1332	-37.708	-29.3399	-13.4211	-10.4598
24.53	3.2							24.53	-32.4815	-72.2841	-53.8849	-37.9194	-21.7113	-16.4821	-11.3619	-9.89236	-8.58223	-6.18235	-6.46838	-40.5138	-66.8939	-49.5074	-33.158	-24.9161	-18.3551	-12.7479	-12.5197	-9.74944	-24.0694	-10.0937	-47.8693	-51.7408	-28.8705	-18.0674	-12.6982	-6.68805	-3.84886	-2.19253	-3.17224	-1.66435	-1.59302	-21.4626	-68.7218	-56.1535	-44.8671	-36.0774	-27.7299	-11.7249	-9.70608
26.76	3.3							26.76	-30.8936	-72.8417	-51.5604	-35.8036	-19.6278	-14.0339	-9.37023	-8.8528	-8.42288	-6.44518	-5.97021	-40.4519	-65.9747	-47.6748	-31.7076	-22.918	-16.4075	-11.7779	-10.5693	-10.8554	-23.4511	-9.95005	-47.5435	-51.0435	-26.9021	-16.2577	-10.9843	-5.66816	-3.30192	-2.77208	-1.91746	-1.29106	-1.9158	-20.1847	-68.2837	-54.6016	-43.2345	-33.4421	-24.8073	-10.3482	-8.59284
29.14	3.4							29.14	-31.5843	-71.4053	-49.6244	-34.0286	-18.1125	-12.7205	-9.07564	-8.10866	-7.47836	-5.40787	-6.10488	-40.8467	-65.5143	-44.6221	-29.9035	-21.3713	-15.4754	-11.2589	-10.6345	-9.67635	-25.516	-9.19588	-48.621	-50.375	-25.6377	-15.3183	-9.31137	-4.42762	-2.97182	-1.2013	-2.33968	-1.72331	-1.46938	-20.3419	-67.3884	-52.8863	-41.2277	-31.3271	-23.9794	-9.57521	-8.03118
31.67	3.5							31.67	-32.3277	-71.3549	-47.7503	-31.7978	-16.585	-11.6714	-8.24796	-7.46563	-6.7997	-5.08959	-5.65124	-40.7878	-64.8246	-43.5301	-27.0678	-20.0622	-14.2213	-11.6554	-10.3319	-10.118	-24.4563	-8.74906	-47.4888	-49.3624	-24.364	-13.9106	-7.85653	-4.14563	-2.35615	-2.73377	-2.22938	-1.88907	-1.83214	-21.2512	-66.3031	-51.019	-39.8121	-30.2903	-21.1651	-8.54059	-7.32371
34.35	3.5							34.35	-31.6836	-69.5518	-45.1804	-29.6614	-14.7513	-10.7804	-7.83384	-6.3741	-5.57957	-5.21141	-6.24461	-40.416	-62.7917	-41.5522	-25.741	-18.1844	-13.287	-10.1957	-9.66944	-9.37982	-24.2327	-8.85304	-47.3383	-48.7573	-22.2491	-11.8781	-7.03069	-3.44595	-2.07212	-2.12852	-1.89379	-1.96903	-1.16273	-20.811	-65.6004	-48.8897	-37.329	-28.0239	-19.9247	-7.98868	-6.71032
37.21	3.6							37.21	-31.164	-69.0596	-44.2753	-27.4965	-13.8619	-9.74127	-6.09978	-6.10112	-6.06686	-6.05308	-5.69779	-39.8051	-62.7454	-39.9326	-24.1063	-16.7732	-12.4346	-10.5204	-9.28254	-8.24444	-22.941	-8.77863	-47.7668	-47.3592	-21.0564	-10.5715	-6.38427	-3.15713	-1.26278	-2.54799	-2.10913	-2.41452	-1.3121	-20.5655	-65.3561	-47.3114	-35.2206	-25.2644	-18.3191	-7.5906	-6.72075
40.24	3.7							40.24	-31.8575	-67.5178	-42.3433	-26.7349	-10.9662	-8.23327	-5.93593	-5.42205	-5.32324	-5.46998	-5.3286	-39.9934	-61.094	-37.2109	-22.2281	-16.119	-11.2657	-9.62095	-9.09327	-9.18206	-22.0247	-9.09641	-48.2865	-46.1611	-18.967	-10.0575	-5.68575	-2.4272	-2.09471	-1.71803	-1.86877	-1.82084	-1.90686	-20.4514	-63.3442	-45.162	-33.3585	-24.7554	-16.3405	-5.70842	-5.61688
43.47	3.8							43.47	-32.1541	-66.7511	-40.6266	-23.2123	-11.3565	-8.24871	-5.48974	-4.69143	-5.00309	-5.36254	-4.6147	-41.2147	-60.6002	-36.0939	-21.1294	-14.1223	-11.0929	-9.3515	-8.55194	-8.32892	-23.9202	-9.02107	-47.5528	-45.6	-16.81	-7.94567	-3.85965	-2.20502	-2.05273	-2.30308	-1.56565	-1.05951	-1.99634	-20.6405	-63.1151	-43.5022	-31.9181	-22.0968	-15.2095	-6.06662	-5.61478
46.9	3.8							46.9	-32.1868	-66.6543	-38.5708	-22.7678	-9.73834	-7.77474	-5.92571	-5.57822	-6.20104	-5.06085	-5.46135	-39.925	-58.6567	-35.092	-19.5483	-13.5419	-10.937	-8.67776	-8.89274	-8.37534	-22.1699	-8.47173	-46.7802	-43.8675	-15.7712	-7.40361	-4.44543	-1.89478	-1.56274	-1.75118	-1.87677	-1.54219	-1.33038	-20.2697	-61.9934	-41.8668	-29.8588	-20.5644	-13.7839	-6.05128	-5.4888
50.54	3.9							50.54	-31.874	-64.779	-36.0946	-21.1959	-9.01281	-6.05195	-5.5357	-5.94086	-5.592	-4.98807	-5.00878	-40.2178	-58.8006	-33.0766	-17.5812	-12.3394	-9.92131	-8.01719	-8.2252	-8.43581	-20.4121	-7.79858	-47.2868	-43.226	-13.4669	-7.15651	-3.36551	-1.79026	-1.11005	-0.897649	-1.98002	-1.79698	-1.43813	-20.1056	-60.5462	-40.3012	-27.804	-19.3877	-12.8983	-5.91406	-5.52264
54.42	4							54.42	-31.7031	-63.8442	-34.1407	-19.7305	-7.69018	-6.55423	-5.16659	-5.07315	-5.79103	-5.70355	-4.9917	-40.3918	-56.7163	-31.082	-16.5583	-11.0757	-9.55819	-8.34684	-8.31276	-7.76229	-20.797	-7.3631	-47.5419	-41.7311	-13.017	-5.03975	-2.57641	-1.4786	-1.97293	-1.02709	-1.66416	-1.19237	-1.75663	-20.8901	-59.4628	-38.6243	-26.3175	-17.9065	-11.3909	-5.01593	-4.84942
58.54	4.1							58.54	-31.7893	-62.9193	-32.5838	-17.9257	-6.74429	-5.58573	-4.83482	-5.7095	-5.08824	-4.62441	-4.38804	-41.022	-56.1897	-29.4272	-15.2793	-10.0111	-8.46598	-8.1969	-7.9862	-7.26085	-19.5408	-7.99268	-47.7857	-39.7384	-11.1661	-4.83443	-3.16413	-0.709073	-1.87557	-1.87731	-2.04533	-1.44429	-0.785316	-20.4905	-58.5363	-36.3436	-24.1953	-16.5687	-9.92815	-4.90442	-4.8095
62.92	4.1							62.92	-30.9202	-61.0095	-30.2174	-16.5066	-6.53464	-4.97603	-4.53509	-5.50298	-4.13662	-4.37268	-4.97728	-40.9678	-54.5577	-27.9174	-14.4032	-10.2078	-9.02539	-7.3578	-7.59163	-6.69722	-19.7939	-7.51025	-47.8168	-39.0505	-10.5771	-3.30006	-1.84025	-1.36021	-1.35223	-1.5019	-1.59826	-1.5007	-1.0693	-20.3268	-57.2687	-34.8978	-22.3687	-14.7168	-9.57283	-5.44938	-5.30668
67.57	4.2							67.57	-31.4984	-60.71	-28.7632	-15.4976	-6.36341	-4.56858	-3.88379	-4.65881	-4.34466	-4.26344	-4.94134	-40.93	-53.2051	-25.9542	-12.9528	-9.7977	-8.62282	-7.73352	-7.40926	-7.71271	-17.425	-7.21319	-48.3097	-37.7046	-9.43296	-3.44319	-1.13755	-1.77432	-1.43954	-1.55878	-1.76071	-1.46497	-1.27183	-20.2835	-55.7821	-33.4481	-19.4954	-13.8399	-8.8138	-4.81795	-4.93131
72.52	4.3							72.52	-30.9432	-58.8551	-26.8729	-14.5072	-5.63386	-4.51706	-4.89303	-4.23633	-4.40374	-4.50078	-4.44927	-40.5652	-52.3959	-23.9306	-12.1058	-9.03652	-7.80969	-7.3956	-7.667	-7.44549	-18.3629	-6.75017	-48.2598	-37.9578	-8.30325	-2.65273	-1.16035	-1.7424	-0.425405	-1.06045	-1.15102	-1.87255	-1.31965	-20.873	-54.5311	-30.5657	-19.7608	-12.5547	-8.23633	-4.89484	-4.45202
77.78	4.4							77.78	-31.2862	-56.8125	-24.5402	-11.6472	-5.29539	-4.84062	-4.08478	-3.74917	-4.42675	-3.35228	-4.38404	-39.8042	-50.6125	-21.5695	-11.3665	-8.40794	-7.3981	-6.98509	-7.23506	-6.95274	-17.816	-7.17774	-47.955	-35.6626	-7.4605	-1.96423	-0.885782	-1.95655	-1.55143	-1.53803	-1.44265	-1.59182	-1.52949	-19.9754	-53.2515	-29.5057	-17.2913	-11.3404	-7.14325	-4.45977	-4.63435
83.37	4.4							83.37	-31.5866	-55.5662	-23.3989	-11.2526	-5.1961	-4.40016	-3.24691	-4.51506	-4.40981	-3.3429	-3.5486	-39.9761	-49.4136	-20.9251	-9.33313	-7.22189	-6.94655	-7.03841	-6.64775	-6.47585	-16.4571	-6.66061	-47.8941	-33.8376	-6.05919	-2.53037	-1.16548	-1.52899	-1.17967	-1.03239	-1.44088	-0.951222	-0.892494	-20.8789	-52.1484	-28.1397	-16.2058	-10.6955	-6.92185	-4.43984	-4.11391
89.32	4.5							89.32	-32.69	-54.9456	-21.3789	-10.8118	-4.14068	-4.33785	-4.32448	-2.83095	-4.24416	-3.21825	-3.82242	-40.8682	-47.0803	-19.0781	-9.8645	-7.70203	-6.60092	-5.74019	-6.72358	-7.18901	-16.2241	-6.77563	-47.1583	-32.3919	-4.88903	-1.61341	-1.07456	-1.5953	-1.02951	-0.566541	-0.471746	-0.825277	-0.981621	-20.6065	-50.0616	-25.4472	-14.4293	-9.32884	-6.30297	-3.93364	-4.07184
95.64	4.6							95.64	-32.5103	-53.4451	-19.363	-8.8084	-4.43707	-3.79521	-4.03617	-3.46778	-4.39954	-3.94959	-4.37935	-39.5785	-45.8729	-18.2554	-8.18917	-7.57369	-6.69363	-5.8334	-6.7653	-6.61593	-16.1356	-6.28529	-47.7034	-31.504	-4.6401	-1.6418	-1.44311	-0.559175	-1.37905	-1.30821	-0.400781	-1.17288	-1.33345	-20.8306	-48.9352	-23.7305	-13.3685	-8.61727	-6.28669	-3.80121	-3.76487
102.35	4.6							102.35	-31.058	-51.626	-18.1296	-8.51597	-3.60074	-4.18896	-3.55323	-2.88606	-3.8147	-3.91799	-3.4497	-40.9857	-44.9474	-16.2036	-7.63894	-6.4862	-6.45877	-5.55781	-5.5364	-6.73051	-14.8349	-5.9272	-48.2508	-30.6188	-4.29768	-2.2602	-1.5418	-0.970245	-0.895517	-0.890699	-1.51817	-1.06612	-1.13101	-20.2533	-47.6955	-22.0371	-11.5028	-8.06821	-5.05975	-3.35372	-3.76586
109.49	4.7							109.49	-31.0749	-50.4157	-16.3522	-7.39094	-3.18395	-3.87416	-3.9	-2.8673	-3.70759	-3.45604	-4.16285	-41.2353	-42.4785	-15.0894	-8.18482	-6.42205	-5.85047	-6.11799	-5.97144	-5.99359	-14.2936	-5.86147	-47.7941	-28.914	-3.04992	-1.85161	-1.32859	-1.29905	-1.04313	-1.03649	-1.21008	-0.233619	-0.0743936	-20.9195	-45.529	-20.5457	-10.952	-7.92579	-4.87981	-3.49372	-3.72656
117.09	4.8							117.09	-31.2483	-48.3513	-14.8803	-5.97666	-2.61122	-2.82895	-3.431	-3.21593	-3.17514	-4.00294	-3.85664	-39.5341	-41.1577	-13.7236	-6.55859	-6.65519	-5.70942	-5.94145	-5.5456	-6.17954	-16.7088	-5.93362	-48.0483	-26.3034	-2.75456	-0.749991	-1.27511	-1.03291	-0.846925	-1.36043	-0.972504	-1.27385	-0.451001	-20.6351	-44.3357	-18.9948	-9.38353	-6.61315	-4.56861	-2.77481	-3.08418
125.15	4.8							125.15	-32.3325	-46.1706	-14.5004	-6.63243	-2.927	-2.16247	-3.37558	-3.15005	-2.66731	-3.07433	-3.18967	-39.8301	-39.608	-12.6968	-6.06653	-5.86045	-4.68387	-4.99599	-5.38928	-5.43166	-13.9213	-5.89088	-47.7574	-25.2898	-1.96355	-0.511468	-0.531004	-0.553315	-0.905105	-1.6636	-0.244756	-0.940712	-0.867159	-21.2168	-42.7729	-17.5035	-8.68651	-6.03164	-4.11202	-3.54043	-3.47905
133.73	4.9							133.73	-32.0288	-45.7358	-13.076	-5.94397	-2.68992	-2.39677	-3.16478	-2.01587	-3.39465	-2.75928	-2.32302	-40.201	-37.9212	-11.5566	-6.29519	-5.52435	-5.36557	-5.26814	-5.87747	-4.63766	-12.6502	-4.68437	-48.3335	-23.5652	-2.60642	-1.1909	-0.872739	-0.10264	-1.16657	-1.15462	-0.549976	-0.895009	-0.0863461	-20.8188	-40.5505	-15.6062	-7.59036	-5.30272	-4.07088	-3.86387	-3.46296
142.85	5							142.85	-31.8519	-43.4847	-11.8835	-4.94719	-2.68132	-2.54033	-3.18497	-2.75465	-2.74401	-1.81024	-2.65959	-40.3834	-37.1252	-10.1446	-5.40767	-5.35316	-4.80402	-5.30893	-4.32056	-5.07021	-13.4316	-5.29784	-47.566	-22.2245	-2.14026	-0.820558	-1.01318	-0.909505	-1.08624	-1.00461	-0.691674	-0.636759	-0.588149	-20.1835	-39.0527	-15.0535	-7.38624	-4.71105	-4.00614	-3.02031	-3.27806
152.54	5							152.54	-30.8803	-41.8497	-10.3423	-4.73065	-3.0089	-2.51529	-2.28425	-3.33788	-3.6302	-2.41032	-3.09844	-40.8225	-34.9997	-9.08594	-5.32176	-4.82958	-4.91389	-4.50365	-4.48833	-4.46721	-13.1955	-4.67364	-47.6248	-21.1072	-1.76873	0.172832	-0.810147	-0.59181	-0.3625	-0.913681	-0.690996	-1.05382	-0.430691	-20.9576	-37.0082	-13.232	-6.52441	-4.40395	-3.31109	-2.21603	-2.41721
162.85	5.1							162.85	-32.4696	-40.0926	-9.61188	-4.8419	-3.06346	-2.39682	-3.39923	-2.92093	-2.05705	-1.88221	-1.80067	-39.524	-32.7047	-8.93092	-4.17315	-4.33762	-4.28248	-4.52097	-4.33274	-3.86839	-12.2448	-4.50929	-48.2076	-19.5993	-0.979166	-1.18588	-0.325367	-0.751355	-0.52764	-0.560061	-1.6339	-0.436967	-0.371749	-20.6963	-35.0899	-12.2306	-5.93335	-4.82166	-2.95218	-3.20143	-3.04645
173.8	5.2							173.8	-32.0738	-38.9347	-8.06641	-3.50845	-1.92341	-2.441	-2.52755	-3.11236	-2.02115	-2.79582	-2.84681	-40.2806	-30.9959	-7.51894	-4.59662	-4.26944	-4.39225	-4.02891	-3.5666	-4.73761	-12.1765	-3.85092	-47.5849	-18.0322	-1.10115	-1.16862	-1.21683	0.276137	-0.725772	-0.973169	-0.456336	-0.330239	-0.771661	-20.8141	-33.1212	-10.7867	-4.84648	-4.62485	-2.94125	-2.25187	-2.48808
185.45	5.2							185.45	-32.5151	-36.9117	-7.70187	-3.44493	-2.22568	-2.5337	-2.42871	-0.348774	-2.51108	-2.3161	-2.47006	-40.3984	-29.6357	-7.55853	-4.20123	-4.20003	-3.37139	-3.77658	-4.23973	-3.48345	-11.4756	-4.54565	-47.5512	-16.6122	-0.696234	-0.109528	-0.292797	-1.21099	-0.432962	-0.370119	0.0806838	-0.317617	-0.386851	-20.7738	-32.2865	-9.32961	-4.77009	-3.04991	-2.5811	-1.90579	-2.373
197.82	5.3							197.82	-32.7376	-34.7954	-6.14626	-3.12493	-2.73163	-2.26594	-1.85211	-2.31971	-3.1225	-2.22791	-2.47804	-40.5828	-27.5696	-5.81234	-4.14498	-4.52076	-4.56575	-2.92402	-3.37791	-3.75961	-9.95577	-4.18651	-46.5546	-15.4043	-0.572174	-0.934545	-0.803337	0.139822	0.136843	-0.903719	-0.981851	-0.254497	-0.650354	-20.3019	-29.7747	-8.73098	-4.4919	-2.42915	-2.2745	-2.23685	-2.3421
210.98	5.4							210.98	-31.8823	-32.8372	-5.10139	-2.14448	-1.91721	-2.06744	-2.63422	-1.55436	-2.98947	-2.2336	-1.12663	-40.8761	-25.5949	-6.20625	-3.88867	-4.04358	-3.30504	-3.39687	-3.23753	-2.932	-9.9708	-4.65522	-47.4214	-13.7973	-0.636849	-0.338575	0.170436	-0.951485	-0.352452	-0.957164	-0.552381	-0.836129	-0.572346	-20.5432	-27.695	-7.33214	-3.73035	-3.24811	-2.99564	-2.30946	-2.14926
224.97	5.4							224.97	-32.4601	-32.0285	-4.84255	-2.49648	-1.92091	-1.59191	-1.79128	-0.536404	-2.09534	-1.36274	-1.79223	-39.5908	-24.2795	-5.15687	-3.51297	-3.11118	-2.99438	-2.61102	-3.25395	-3.35356	-11.1387	-2.67591	-47.6286	-13.4367	-1.04952	-0.243098	-0.641769	-1.00395	-0.396617	-0.685056	0.0167363	0.0460958	-0.144736	-20.0276	-26.6359	-6.58889	-2.43605	-2.43908	-2.15374	-1.18828	-1.7565
239.84	5.5							239.84	-32.0037	-29.7002	-4.18016	-1.87872	-1.87362	-1.90025	-2.14162	-1.46797	-1.0234	-1.23484	-1.73856	-39.4488	-22.3903	-5.53856	-3.17091	-3.69355	-3.00734	-2.45892	-3.59129	-3.58286	-7.85337	-2.81012	-47.7987	-10.9171	-0.840381	-0.915791	-0.304657	-0.481208	-0.379262	0.0917215	-0.644416	-0.774612	-0.855931	-21.1326	-24.5361	-6.09954	-3.22595	-1.95213	-1.71307	-1.97859	-1.97914
255.64	5.5							255.64	-31.926	-28.4046	-4.0283	-1.38366	-1.68176	-1.18775	-1.62504	-0.787829	-0.728309	-1.68973	-2.32735	-40.7078	-20.6702	-4.94325	-3.49303	-2.60373	-2.63183	-2.55118	-2.87393	-3.33231	-9.34356	-2.64772	-47.8553	-9.9061	-0.803266	0.656972	-0.233559	-0.887183	-0.599622	-0.483546	-1.08164	-0.493974	-0.474456	-20.3162	-23.2283	-5.47009	-3.2913	-2.22855	-1.45403	-0.731512	-1.11204
272.44	5.6							272.44	-32.205	-26.7381	-3.57758	-1.68038	-1.17669	-2.15294	-1.5358	-1.35177	-2.25157	-1.66935	-1.96948	-39.6813	-19.2079	-3.20259	-2.60346	-3.10527	-2.49929	-3.1381	-3.23008	-2.98631	-7.67558	-3.08216	-47.5895	-9.81006	-0.971481	-0.197201	-0.616012	-0.68123	-0.44663	-1.39737	-0.177369	-0.678927	-0.407199	-19.997	-20.9508	-4.81478	-2.10591	-1.85668	-1.80612	-1.76127	-2.11854
290.31	5.7							290.31	-31.8089	-25.5591	-3.01318	-2.22458	-1.16682	-1.83818	-1.83691	-1.58944	-1.59423	-1.55437	-1.87521	-40.2466	-18.0652	-4.11896	-2.63858	-3.01385	-2.78201	-3.04647	-2.41732	-2.88276	-8.90323	-2.77042	-47.138	-7.74336	-0.030466	-0.266665	0.235713	-0.520873	-0.49502	-1.3029	-0.912369	-0.712302	-0.387084	-20.2831	-19.3483	-4.48141	-2.42637	-2.14731	-1.35414	-0.648324	-1.2804
309.29	5.7							309.29	-31.6537	-23.5183	-3.00018	-1.08106	-1.67635	-1.25604	-1.60227	-1.384	-2.13092	-1.52633	-1.04279	-39.8919	-15.2273	-3.30145	-2.27034	-2.15449	-2.0794	-2.20175	-2.24581	-2.72031	-7.48556	-2.19605	-47.3914	-6.65643	-0.101016	-0.091848	-0.618574	-0.802515	-0.0139897	-0.109009	-0.0875737	0.0505783	0.280714	-20.3477	-17.1943	-3.85116	-2.55369	-1.3851	-1.87814	-1.96822	-1.5659
329.47	5.8							329.47	-31.9772	-21.7928	-2.52236	-1.35264	-1.293	-1.31417	-0.637579	-1.26558	-1.79584	-1.68379	-0.862602	-39.9338	-14.993	-2.18416	-2.31343	-2.0836	-2.49228	-1.96398	-2.07722	-2.29134	-7.7728	-2.80759	-46.8247	-6.06902	-0.276121	0.039172	-0.632532	-0.11004	0.441153	-0.285931	0.00788383	-0.485577	0.782739	-20.6262	-16.6026	-2.37787	-1.90697	-0.562286	-1.04471	-0.73412	-1.26545
350.93	5.9							350.93	-30.9571	-20.6457	-2.51465	-1.61238	-0.827501	-1.18127	-1.24326	-0.639779	-1.07737	-0.74228	-0.850721	-40.3198	-13.0265	-2.06567	-2.03077	-2.37783	-1.9232	-2.27945	-2.0403	-2.1404	-8.75312	-2.08398	-46.6332	-5.56966	-0.745414	-0.701285	-0.391547	-0.435363	-0.0116997	-0.244376	-0.379526	-0.717012	-0.0831661	-20.0121	-15.2353	-3.15046	-1.87332	-1.44887	-1.69799	-1.64448	-1.59553
373.74	5.9							373.74	-31.1376	-19.2873	-1.28568	-1.76971	-1.04303	-1.02059	-0.815317	-0.279579	-1.80578	-1.36029	-0.864314	-39.9653	-12.2188	-1.77466	-1.74113	-2.42534	-1.73103	-1.13487	-1.67567	-1.93067	-7.27613	-1.02217	-46.6303	-4.55938	-0.237321	-0.390201	0.105083	-0.12755	0.118193	-0.381591	-0.578474	0.119008	-0.650094	-19.9312	-13.7108	-2.5208	-1.10297	-1.01918	-0.540231	-0.864977	-0.965789
397.98	6							397.98	-31.3892	-17.1679	-1.68536	-0.37111	-1.10991	-0.935814	-0.599802	-0.576089	-1.05491	-1.47479	-0.964451	-39.96	-10.5369	-2.43476	-2.433	-2.2952	-2.28403	-1.88577	-1.77731	-2.12496	-6.73563	-1.94712	-46.6298	-4.48546	0.124924	0.110399	-0.454689	-0.623863	0.387663	-0.913754	-0.537714	-0.949814	-0.924609	-20.0474	-11.9781	-1.08602	-0.594647	-0.751389	-1.53986	-1.54729	-1.29559
423.76	6							423.76	-31.6183	-15.9943	-1.44924	-0.646477	-0.583756	-0.681701	-0.653329	-1.28558	-1.15774	-0.523652	-0.506554	-40.1803	-9.52604	-1.88351	-1.03695	-1.53988	-1.27386	-1.07896	-1.35141	-1.47267	-5.59713	-1.53151	-46.9546	-3.30801	-0.180659	-0.192125	0.0931683	0.24112	-0.121892	-0.476759	-0.632121	-0.569562	-0.701404	-20.3298	-10.4669	-1.69188	0.318325	-1.09925	-0.455151	-0.878272	-1.29656
451.15	6.1							451.15	-31.4965	-14.8174	-0.933133	-0.525402	-0.110434	-0.470346	-0.874987	-0.748349	-0.163536	-0.931322	0.0638985	-39.3946	-7.81248	-1.77049	-1.77436	-1.10321	-1.38712	-0.63451	-1.07499	-1.85032	-3.48678	-1.69469	-47.5771	-2.77802	-0.149971	-0.765421	-0.654724	-0.010795	-0.406612	-0.947154	-0.866101	0.0274233	-0.851866	-20.3156	-9.66301	-0.492254	-0.800668	-0.961241	-1.15262	-1.50342	-1.79188
480.28	6.2							480.28	-30.6651	-13.6549	-0.770055	-0.671642	-0.952849	-0.239696	-0.720484	-1.54998	-1.24458	-0.361245	-1.29774	-39.9481	-6.97266	-1.44967	-2.13957	-2.59181	-0.914734	-1.90175	-1.0241	-1.19578	-6.34796	-1.7957	-46.5856	-2.93627	-0.295061	-0.200588	-0.888624	-0.665763	-0.123525	0.289566	0.00891383	-1.00463	0.614741	-20.4993	-8.44904	-0.761214	-1.51455	-1.26527	-0.00878133	-0.741142	-0.959472
511.24	6.2							511.24	-32.2076	-11.8854	-0.899638	-1.22939	-0.842926	-0.634856	-0.826337	-0.492359	-0.926312	-1.44394	-1.30584	-38.5523	-6.05261	-1.8847	-1.90024	-2.12693	-0.551354	-1.15742	-1.19913	-1.05429	-3.99274	-1.43412	-47.207	-2.002	-0.172309	-0.494541	-0.219222	-0.0938375	-0.0723772	0.305484	-0.348554	-0.271477	-0.0178711	-19.6726	-6.88185	-1.23106	-1.03309	-1.58048	-1.22375	0.314743	-0.31052
544.15	6.3							544.15	-31.7401	-11.5351	-1.36793	-0.914985	-1.22819	-0.0368062	-0.997524	-0.700464	-1.34631	-0.66674	-1.26789	-39.8443	-5.667	-1.25381	-1.24029	-1.00005	-0.895066	-0.728522	-0.725668	-1.25649	-4.13146	-1.4909	-46.0595	-1.39567	-0.555774	0.0337587	0.910818	0.0262725	-0.26281	-0.494891	-0.884339	-0.0689092	-0.639769	-19.6744	-6.20102	-0.939521	-0.756393	-0.848276	-0.894054	-0.984882	-0.810757
579.13	6.4							579.13	-32.104	-10.0215	-1.2577	-1.30711	0.0246313	-0.809966	-0.547172	-0.443804	-0.430192	-1.28661	-0.992241	-39.9091	-4.87958	-1.44717	-1.30719	-0.883512	-1.50677	-0.885755	-1.39417	-0.893661	-7.15445	-0.768769	-45.9668	-1.82406	0.684746	-0.273018	0.489423	0.018485	-0.475005	0.217659	-0.332631	-0.837854	-0.130176	-20.4872	-5.73382	-0.965646	-0.691742	-0.244549	-0.364719	-0.159397	-0.562615
616.32	6.4							616.32	-31.1382	-9.54156	-0.90184	-1.06799	0.135974	-0.223084	-1.05465	0.763946	-1.11428	-0.42009	-1.10174	-39.8375	-3.95122	-1.15445	-1.22876	-1.1652	-1.23005	-0.7148	-0.490085	-0.049671	-5.16346	-0.686204	-46.4495	-1.36632	0.481349	0.325689	0.183488	-1.18298	-0.0719397	0.427319	-0.207929	-0.0129992	0.506944	-20.1462	-4.74146	-0.285359	-0.326845	-0.636629	-1.17256	-0.443704	-0.889064
655.85	6.5							655.85	-31.4518	-8.476	-0.79122	-0.363122	-0.613964	-1.026	-1.20779	-0.211524	-0.726496	-0.80099	-0.961374	-39.2114	-4.29876	-1.47986	-0.683693	-1.33087	-1.11374	-1.06307	-0.780553	-1.71381	-2.46269	0.517061	-46.3272	-0.725565	0.447099	-0.667115	0.0704133	0.657582	-0.677102	-0.318064	0.100921	0.390561	-0.652206	-19.9838	-3.78575	-0.656324	0.01125	-0.880069	-0.831316	-0.166267	-0.610999
697.88	6.5							697.88	-30.948	-7.74951	-0.458423	-0.509625	0.0605513	-0.767654	-0.897307	-1.31177	-0.974879	-1.19768	-0.530899	-40.1762	-2.47454	-1.20569	-0.929218	-1.58578	-1.59467	-0.681607	-1.02188	-0.771503	-1.87473	-0.894351	-45.5345	-0.538845	-0.433696	-0.0826713	0.289401	0.134962	-0.700085	0.0818765	-0.0125462	-0.691834	-0.463984	-20.258	-3.38497	-0.198584	-1.22153	-0.746469	-0.398674	-0.825267	-0.914352
742.55	6.6							742.55	-31.0186	-6.81018	-0.777443	-0.230462	-0.761889	-0.0590312	-1.22075	-0.498454	-1.10272	0.206428	-0.862107	-39.6318	-2.8554	-0.900489	-0.594818	-1.16879	-0.946794	-1.21072	0.451732	-1.44745	-2.78356	-0.700306	-46.4112	-1.08153	0.168319	0.194589	0.230363	-0.181578	0.0919428	-0.847851	-0.375961	-0.0374042	-0.859189	-19.5378	-2.89909	-0.053731	-0.669725	-0.241614	-1.24285	-0.276422	-0.493154
790.04	6.7							790.04	-31.1172	-7.13424	-0.721418	-0.709317	-0.872551	-0.535681	-0.301644	-0.289284	-0.428282	-0.69789	-0.874624	-39.1368	-2.47102	-0.858056	-1.31551	-1.54812	-1.41963	-0.998962	0.0100897	-1.04586	-0.722935	-0.649136	-45.7909	-0.962665	0.148654	-0.513831	0.353691	0.21924	-0.43004	-0.446234	0.100031	-0.440947	-1.04635	-19.1639	-1.76877	-0.943951	-0.52195	0.165109	-1.20128	-0.768582	-0.895732
840.53	6.7							840.53	-31.5151	-5.906	0.217665	-0.580147	0.153481	-0.532626	-0.208729	-0.974209	-0.862409	-0.0096725	-0.551941	-39.178	-1.50173	-0.749506	-0.970348	-1.00799	-1.10999	-0.854397	-0.309993	-0.337006	-3.46416	-0.00683133	-46.2804	0.18685	-0.207819	0.355295	-0.257032	-0.946133	-0.146927	-0.412504	0.220239	-0.407497	-0.531449	-20.1191	-1.96246	-0.184751	-0.0230525	-1.11478	-1.0772	-0.238714	-0.331554
894.19	6.8							894.19	-30.9947	-5.14399	-0.704905	-0.581075	-0.136576	-0.0611262	0.458838	0.445146	-0.375926	-0.270773	-0.231984	-38.2733	-2.33955	-0.240699	-0.62632	-0.886085	-0.186854	-0.917177	-0.546	-0.734261	-3.88856	-0.481824	-45.7976	-0.648705	-0.104116	-0.114001	-0.155237	-0.511393	-0.693067	-0.301039	-0.438241	0.0450058	0.893911	-20.0783	-1.41466	-0.724011	-1.19586	-0.672149	-0.514159	-0.0111595	-0.748452
951.24	6.9							951.24	-31.0863	-5.09694	-0.638845	-0.18697	-0.402011	-0.586451	-0.787982	-0.394079	-1.22224	-0.743187	0.868254	-38.8055	-1.40997	-0.912424	-1.33693	-1.00931	-0.488814	-1.23347	0.0674797	-0.663541	-1.9208	-0.284281	-45.108	-0.881318	0.789281	-0.471318	0.266846	-0.708288	-0.182047	-0.055841	-0.895244	-0.239222	-0.00125613	-19.8503	-1.97775	0.0369165	-0.31165	-0.393884	0.179176	-0.557539	-0.373287
1011.88	6.9							1011.88	-30.6787	-3.85602	-0.589398	0.0300953	-0.231106	1.18408	-0.402482	-0.377524	-0.863832	-0.71387	-0.512594	-38.3626	-0.985115	-0.957666	-0.548323	-1.54401	-1.24679	-0.525392	-0.146095	-0.294196	-2.9304	-0.565849	-45.0864	-0.167448	0.212764	-0.621481	-0.240927	-0.18779	0.978128	-0.188694	-0.0281312	0.153233	-0.0126311	-19.6402	-0.518309	-0.291799	-1.27741	0.291589	-1.19306	-0.449847	-0.739479
1076.34	7							1076.34	-30.761	-3.28201	-0.39948	-1.41945	-0.841666	-0.0868162	-0.886762	0.958391	-0.764802	-0.559742	-0.824506	-39.1125	-0.18789	-0.278696	-0.61304	-1.03598	0.373021	-0.417465	-0.658793	-0.278646	-2.13184	-0.290954	-44.6978	-0.201675	-0.227989	0.657132	0.396753	0.278372	-0.0257122	0.173396	-0.304746	-0.397429	0.0789064	-19.8365	-0.378326	-0.292821	-0.257358	0.578849	-0.917106	0.068668	-0.364162
1144.87	7							1144.87	-29.5624	-2.62494	-0.920773	-0.361905	-0.0597212	-0.128969	-0.571759	0.00580067	-0.630749	0.115465	-0.682551	-39.4626	0.0478327	-0.512186	-1.52622	-1.85868	-1.0463	0.424875	-0.327823	-1.04856	-0.710975	-0.650256	-44.3618	0.20434	-0.274809	0.123422	0.541208	0.544932	-0.0174322	-0.024621	-0.385036	-0.505952	0.396034	-19.8238	-1.21346	0.350686	-0.631622	0.0162187	-0.785556	0.310468	-0.25959
1217.71	7.1							1217.71	-29.8184	-3.40515	0.197235	-1.08154	0.136031	-0.148849	-0.696599	-0.595414	-0.958986	-0.957418	-0.837309	-39.012	-1.37144	-0.572909	-0.22335	-1.81644	-1.04454	-0.890112	-0.94648	-0.246358	-0.62327	-0.483464	-44.8743	0.415047	0.816249	-0.0973647	0.0400283	0.459477	-0.24461	-0.581139	-0.791231	-1.05995	0.0794489	-18.9977	-0.741576	-0.254964	-0.205875	0.147111	-0.898456	-0.705224	-0.692947
1295.15	7.2							1295.15	-30.8032	-2.67279	-0.129948	0.131908	0.387689	-0.293019	0.602791	0.377746	-0.383006	0.227505	-1.11719	-38.3139	-0.12004	-1.34536	-0.415673	-0.867107	-0.703131	-1.14625	-0.466923	-0.710209	-0.645202	-0.0658688	-44.5702	0.20681	-0.0738385	0.169165	0.0448983	0.022195	-0.111632	0.130126	-0.545996	-0.205312	0.958036	-19.2851	-0.237709	0.172054	-0.232472	-0.359994	-0.397596	-0.608002	-0.635042
1377.47	7.2							1377.47	-30.7128	-2.43251	-0.496978	-1.3449	0.140999	-0.694651	0.860093	0.366031	-0.654086	-0.347172	-0.4134	-38.1961	-0.956265	-1.10032	-0.702513	-1.14159	-0.232436	-1.00599	-0.113835	-0.379091	-1.09514	-0.172399	-44.2562	0.113487	-0.371804	-0.0300913	-0.199422	-0.595088	-0.445017	0.213499	-0.387641	0.133863	-0.541271	-19.22	-0.226014	-0.064726	-0.888575	-0.118411	-0.784056	-0.135065	-0.00910498
1464.97	7.3							1464.97	-31.2547	-0.740962	-1.01682	-0.914985	-0.286666	0.424674	-0.726822	-0.161669	-0.0933456	-0.117063	-1.36433	-37.6402	-0.579912	-0.145916	0.0214571	-1.62299	-0.569216	-0.452982	-0.256413	-0.148311	-0.77757	0.413834	-44.1673	-0.209963	0.410201	0.861172	0.558828	-0.162658	-0.191555	-1.17884	-0.259019	-0.0852017	-0.569174	-19.0073	-0.202969	0.330261	0.280445	-0.898414	-0.542556	-0.513169	-0.271729
1557.99	7.4							1557.99	-29.8692	-1.52111	0.234875	-0.686482	-0.162516	-1.03216	-0.492732	-0.604669	-0.887009	-1.06872	-0.0231665	-38.3406	0.278838	-0.675294	-0.664975	-0.151925	-0.820444	-1.23457	-0.86278	-0.908154	0.197307	-0.477346	-44.2216	0.0174022	1.00612	-0.404241	0.665071	-0.009595	-0.58715	-0.680269	-0.349824	-0.0888992	0.384814	-19.1969	-0.511626	-0.390526	-0.68974	-1.07717	-0.276799	-0.337862	-0.504954
1656.88	7.4							1656.88	-29.2786	-2.1015	-0.465253	-0.732107	-0.130584	-0.422449	-0.665984	0.453606	-0.760496	0.0855925	-0.567276	-37.6228	-1.1547	-0.644149	-1.19054	-1.01957	-0.549206	-0.930612	-0.619543	-0.826973	0.746463	-0.636324	-43.9598	0.183645	-0.300149	-0.694588	0.423153	-0.286113	-0.294462	-0.609684	-0.458241	-0.0442742	0.0762164	-19.1143	-0.483381	0.143567	0.139463	-0.240191	-1.09079	-0.303334	-0.478356
1761.99	7.5							1761.99	-30.1232	-1.76366	-0.723273	-0.373827	-0.221601	0.0152938	0.266333	-1.18617	-0.186116	-0.24394	-0.677169	-37.3408	-0.172742	-1.02481	0.296187	-1.17716	-0.915349	-0.644555	0.171802	-0.389956	1.37212	-1.07726	-43.3707	0.311842	0.854319	0.113835	0.229908	-0.34581	-0.40357	0.0848715	0.598061	-0.713874	0.777166	-18.9432	0.168331	0.211734	-0.37523	0.0420787	-1.19206	-0.384794	0.124384
1873.73	7.5							1873.73	-29.7248	-0.829039	0.407447	-0.55958	-0.0656912	-0.259636	0.885103	-0.610669	-0.600892	0.272098	-0.036434	-37.9354	0.466398	-0.706789	-1.79333e-05	-1.25373	-0.611994	-0.68392	-0.208028	-0.721746	-0.387057	-0.126109	-43.3127	0.225835	-0.0990285	-0.110241	-0.636052	0.426467	-0.591335	-0.267363	0.207831	0.255366	-0.234784	-18.5179	-0.219216	1.21152	-0.52224	0.0124337	-0.817556	-0.270992	-0.553507
1992.51	7.6							1992.51	-29.0529	-0.099219	0.634332	-0.19868	0.348514	-0.0425837	0.199293	-0.763169	-0.507369	-0.0865275	-0.342011	-35.8864	-0.0314148	-0.280366	-0.114513	-0.242392	-0.809371	-0.95182	-0.472715	-1.06201	-0.7432	-0.365584	-41.9189	0.938712	0.567474	-0.244558	0.472513	0.272822	0.258908	-0.153064	-0.563904	0.214831	0.184331	-19.4405	-0.367374	0.780306	-0.47114	-0.283706	-0.428721	-0.223279	-0.746292
2118.78	7.7							2118.78	-28.7835	-0.714082	-0.0467953	0.387975	0.145704	-0.269749	0.810801	1.30608	-0.0569256	-0.92566	-0.938434	-37.2028	-1.01451	-0.913554	-1.26568	-0.0682146	-1.09366	-0.519907	0.0710222	-0.260831	0.408253	0.114294	-42.5173	-0.0210178	0.483684	-0.0709147	0.308286	-0.468823	0.185088	0.284054	-0.547499	-0.192864	-0.0778886	-19.1958	-0.252919	-0.0747635	0.0179075	-0.775524	-0.172201	0.560871	-0.122726
2253.01	7.7							2253.01	-27.1416	-0.629919	0.0595622	0.442873	-0.858239	0.00304633	0.426788	0.552971	-0.593002	-0.497807	-0.474449	-36.8098	0.432925	-0.628816	-0.840558	-0.793972	-1.21934	-0.30762	0.65191	-0.599436	-0.32801	0.00440617	-42.3922	-0.0698153	0.199781	0.307522	-0.520769	-0.2045	-0.0463347	-0.595589	-0.0334537	-0.592502	-0.0739286	-18.3466	-0.355114	0.648956	-0.79784	0.547964	-0.749664	-0.572469	-0.469292
2395.69	7.8							2395.69	-28.845	-0.997169	-0.793978	-0.243132	0.279826	0.339466	-0.336127	0.266876	-1.02167	-0.771555	0.164208	-36.9879	0.28277	0.360606	-0.268685	0.317248	-0.495124	-0.0710673	-0.164878	0.0196865	0.93334	-0.0749113	-41.413	-0.75282	0.411449	0.050732	-0.415464	-0.286545	0.16769	-0.274759	0.259996	-0.0658792	0.0328764	-18.6804	-0.426416	0.498539	0.0683675	0.147156	-0.133741	-0.639909	0.0458688
2547.37	7.8							2547.37	-27.041	-1.1495	-0.343613	-0.0378447	-0.423621	0.264301	-0.386122	-0.391169	-0.605982	-0.771078	0.193076	-36.7245	0.593088	0.293269	-0.272203	0.283355	-1.07691	-0.462487	0.434522	-0.488076	1.63477	-0.597311	-41.4558	0.171655	0.971181	-0.658445	0.0771783	-0.372815	-0.0275022	-0.227194	-0.323999	-0.894982	-0.551769	-17.8393	0.208456	0.754406	-0.106008	-0.219856	-0.411306	-0.0949295	-0.119984
2708.61	7.9							2708.61	-27.4157	-0.590092	-0.22511	-0.854122	-0.850706	1.24241	-0.372554	0.273886	-0.499336	0.126815	-0.516241	-35.4135	-0.778492	0.0725062	-0.390043	-0.0994846	0.246224	-0.25473	-0.496445	-0.110266	0.24851	0.0585112	-41.0638	-0.140115	-0.472414	-0.140058	-0.688789	0.834635	-0.0835747	0.137979	-0.0373787	0.201881	0.292954	-17.2752	-0.993816	0.120411	0.12904	0.507239	-0.715946	-0.717099	-0.66252
2880.01	8							2880.01	-28.4661	-0.967604	-0.43237	0.0187703	-0.336961	0.292556	-0.404179	-0.723669	-0.478969	-0.34299	-0.201884	-35.7641	0.457633	-1.00676	-0.630363	-0.0859621	-0.450229	-0.228805	-0.159118	-0.368638	1.43103	0.197699	-40.3608	-0.442418	0.170974	-0.0686947	0.787893	-0.0913825	0.280765	-0.277211	-0.355611	-0.450172	-0.0221411	-17.6092	-0.478609	0.699317	-0.384345	-0.613868	-0.929196	-0.497637	-0.662635
3062.21	8							3062.21	-26.642	0.312791	0.190685	-0.476335	-0.753296	-0.226896	0.223003	-0.0991693	-1.59686	0.39588	0.0201885	-36.4162	-0.302915	0.168119	-0.4764	-0.462732	-0.671024	-0.488855	0.161225	-0.530474	3.49259	0.0979887	-39.5924	-0.0219503	0.234629	0.283849	0.370721	0.161585	-0.162542	0.452426	-0.281431	0.119346	0.0845464	-17.0094	0.0742738	0.226081	-0.151093	0.412609	0.436391	-0.43665	-0.211977
3255.9	8.1							3255.9	-26.9591	-0.015334	0.0486772	0.298873	-0.00871867	0.265824	-0.0847867	-0.134669	-0.571636	0.249395	-0.570269	-35.5916	-0.13052	0.396124	-0.360638	0.269443	-0.456494	0.168865	-0.166953	0.194637	4.47391	-0.400979	-39.6984	0.59087	0.542939	0.332649	0.190131	0.243765	0.0172153	-0.822491	0.275709	-0.911824	0.0864989	-16.9781	-0.102409	0.602506	-0.277995	-0.244544	0.226216	-0.709459	-0.473076
3461.79	8.1							3461.79	-25.667	0.260018	-0.0587228	-0.24229	0.510784	0.354644	-0.719264	-0.335669	-1.30767	-0.309947	-0.545569	-35.3955	0.68924	-0.784039	-0.540538	0.12247	-0.324681	-0.912337	0.175692	-0.020601	4.27192	-0.243059	-39.0069	-0.0489678	0.141529	0.808525	-0.0106517	0.263487	-0.380745	-0.346021	0.0364563	-0.00868667	0.267209	-17.2927	0.634399	0.449339	-0.475912	0.131196	-0.675269	-0.0980945	-0.185157
3680.66	8.2							3680.66	-26.8004	-0.866884	0.452627	-0.46162	-0.755799	0.0971113	0.0145333	0.0923307	-0.477336	-0.422515	-0.223661	-34.7701	-0.0212098	-0.614406	-0.51057	0.119395	-0.231624	-0.52233	-0.173838	-0.0461835	4.35774	-0.447734	-39.2496	0.119552	0.828594	-0.390441	0.590041	0.874192	-0.979972	0.243521	0.485716	0.680976	-0.436956	-17.1163	0.394979	0.920284	0.027705	0.549649	-0.552281	0.807281	0.666063
3913.33	8.3							3913.33	-25.6562	0.546368	1.14727	0.555588	0.223356	-0.341416	-0.222337	0.0393307	-0.596282	-0.264915	-1.26311	-34.2557	0.216215	-0.0747538	-0.318283	-0.617545	-0.319501	-0.262852	-0.182758	-0.083576	5.19715	-0.0993688	-38.694	0.648907	0.581189	-0.171701	0.627018	-0.30181	0.183385	-0.349566	-0.859719	-0.162747	-0.535076	-16.818	0.927176	1.40944	0.09244	-0.139704	-0.637191	-0.300364	0.0423688
4160.65	8.3							4160.65	-25.9496	-0.568054	-0.391975	0.688685	0.676961	-0.453336	0.123048	0.862831	0.104664	0.107078	-1.00818	-33.0435	0.634665	-0.139594	-0.213188	0.206488	-0.315639	0.11173	-0.388575	-0.087861	3.99095	-0.335936	-38.011	0.450515	0.301874	-0.0857947	-0.0298942	1.12585	-0.107637	0.160081	-0.170954	-0.339327	-0.567146	-16.8453	-0.0275387	0.778679	0.236928	0.374059	-1.27362	-0.918447	-0.909079
4423.57	8.4							4423.57	-25.8854	-0.231699	-0.11098	-0.392315	-0.435376	0.625589	-0.255389	0.713271	0.0134244	0.14751	-0.847526	-33.3574	0.228605	0.373261	-0.367858	-0.267165	-0.705766	0.1644	0.577002	0.797071	4.98457	-0.133754	-36.5863	0.480195	1.17609	1.01704	0.374546	0.167927	-0.18374	0.227111	-0.507854	-0.471209	-0.00484863	-15.9471	0.954076	0.018174	0.461298	0.110471	-0.568321	-0.360917	-0.712674
4703.06	8.5							4703.06	-24.5721	0.238771	-0.247333	0.0274678	-0.416376	0.962571	0.261836	1.06283	0.193708	-0.41531	-0.187956	-33.4188	1.22723	0.120979	0.61234	0.0716679	0.450716	0.131365	1.08846	0.186904	5.58715	-0.214409	-36.0799	0.462217	-0.059896	-0.095208	0.350586	0.697562	-0.0727972	0.103159	-0.417041	-0.347764	0.0562164	-16.0819	-0.144534	0.790782	-0.881148	0.395289	-0.419556	-0.663637	-0.527051
5000.16	8.5							5000.16	-23.8255	-0.171524	1.11356	-0.262637	0.144846	0.0426638	-0.386102	0.287331	-0.744666	-0.506857	-0.888824	-31.6459	0.264295	-0.147686	0.277332	0.115098	0.290094	-1.17886	0.46284	-0.491386	7.10903	-0.112809	-35.3578	0.254037	0.311954	-0.0131347	0.0148283	-0.0016725	0.703085	-0.384911	-0.173056	0.870586	-0.0484236	-15.9195	0.926409	1.19983	-0.0755075	-0.103079	-0.691216	-0.703944	-0.701565
[truncated: 91 more columns]

## Sheet: CytF data
								Name	Pfa: mgcl()2.5mM+asc()10mM+PSI(N_sWT_d231019)330nM+Cyt(petA_sWT_d231124)2uM+Pc(WT)0.0uM+Fd()0.0uM+mv()0uM+aa()0uM-152	Pfa: mgcl()2.5mM+asc()10mM+PSI(N_sWT_d231019)330nM+Cyt(petA_sWT_d231124)2uM+Pc(WT)0.3uM+Fd()0.0uM+mv()0uM+aa()0uM-152	Pfa: mgcl()2.5mM+asc()10mM+PSI(N_sWT_d231019)330nM+Cyt(petA_sWT_d231124)2uM+Pc(WT)0.6uM+Fd()0.0uM+mv()0uM+aa()0uM-152	Pfa: mgcl()2.5mM+asc()10mM+PSI(N_sWT_d231019)330nM+Cyt(petA_sWT_d231124)2uM+Pc(WT)1.0uM+Fd()0.0uM+mv()0uM+aa()0uM-152	Pfa: mgcl()2.5mM+asc()10mM+PSI(N_sWT_d231019)330nM+Cyt(petA_sWT_d231124)2uM+Pc(WT)1.0uM+Fd()0.5uM+mv()0uM+aa()0uM-152	Pfa: mgcl()2.5mM+asc()10mM+PSI(N_sWT_d231019)330nM+Cyt(petA_sWT_d231124)2uM+Pc(WT)1.0uM+Fd()1.0uM+mv()0uM+aa()0uM-152	Pfa: mgcl()2.5mM+asc()10mM+PSI(N_sWT_d231019)330nM+Cyt(petA_sWT_d231124)2uM+Pc(WT)1.0uM+Fd()2.0uM+mv()0uM+aa()0uM-152	Pfa: mgcl()2.5mM+asc()10mM+PSI(N_sWT_d231019)330nM+Cyt(petA_sWT_d231124)2uM+Pc(WT)1.0uM+Fd()3.5uM+mv()0uM+aa()0uM-152	Pfa: mgcl()2.5mM+asc()10mM+PSI(N_sWT_d231019)330nM+Cyt(petA_sWT_d231124)2uM+Pc(WT)1.0uM+Fd()5.0uM+mv()0uM+aa()0uM-152	Pfa: mgcl()2.5mM+asc()10mM+PSI(N_sWT_d231019)330nM+Cyt(petA_sWT_d231124)2uM+Pc(WT)1.5uM+Fd()5.0uM+mv()0uM+aa()0uM-152	Pfa: mgcl()2.5mM+asc()10mM+PSI(N_sWT_d231019)330nM+Cyt(petA_sWT_d231124)2uM+Pc(WT)2.0uM+Fd()5.0uM+mv()0uM+aa()0uM-152	Pfa: mgcl()2.5mM+asc()10mM+PSI(N_sWT_d231019)330nM+Cyt(petA_sWT_d231124)2uM+Pc(WT)2.5uM+Fd()5.0uM+mv()0uM+aa()0uM-152	Pfa: mgcl()2.5mM+asc()10mM+PSI(N_sWT_d231019)330nM+Cyt(petA_sWT_d231124)2uM+Pc(WT)3.0uM+Fd()5.0uM+mv()0uM+aa()0uM-152	Pfa: mgcl()2.5mM+asc()10mM+Fd()0.0uM+PSI(N_sWT_d231018)330nM+Cyt(petA_sWT_d231106)2uM+Pc(WT)0.0uM-146	Pfa: mgcl()2.5mM+asc()10mM+Fd()0.0uM+PSI(N_sWT_d231018)330nM+Cyt(petA_sWT_d231106)2uM+Pc(WT)0.3uM-146	Pfa: mgcl()2.5mM+asc()10mM+Fd()0.0uM+PSI(N_sWT_d231018)330nM+Cyt(petA_sWT_d231106)2uM+Pc(WT)0.6uM-146	Pfa: mgcl()2.5mM+asc()10mM+Fd()0.0uM+PSI(N_sWT_d231018)330nM+Cyt(petA_sWT_d231106)2uM+Pc(WT)1.0uM-146	Pfa: mgcl()2.5mM+asc()10mM+Fd()0.5uM+PSI(N_sWT_d231018)330nM+Cyt(petA_sWT_d231106)2uM+Pc(WT)1.0uM-146	Pfa: mgcl()2.5mM+asc()10mM+Fd()1.0uM+PSI(N_sWT_d231018)330nM+Cyt(petA_sWT_d231106)2uM+Pc(WT)1.0uM-146	Pfa: mgcl()2.5mM+asc()10mM+Fd()2.0uM+PSI(N_sWT_d231018)330nM+Cyt(petA_sWT_d231106)2uM+Pc(WT)1.0uM-146	Pfa: mgcl()2.5mM+asc()10mM+Fd()3.5uM+PSI(N_sWT_d231018)330nM+Cyt(petA_sWT_d231106)2uM+Pc(WT)1.0uM-146	Pfa: mgcl()2.5mM+asc()10mM+Fd()5.0uM+PSI(N_sWT_d231018)330nM+Cyt(petA_sWT_d231106)2uM+Pc(WT)1.0uM-146	Pfa: mgcl()2.5mM+asc()10mM+Fd()5.0uM+PSI(N_sWT_d231018)330nM+Cyt(petA_sWT_d231106)2uM+Pc(WT)1.5uM-146	Pfa: mgcl()2.5mM+asc()10mM+Fd()5.0uM+PSI(N_sWT_d231018)330nM+Cyt(petA_sWT_d231106)2uM+Pc(WT)2.0uM-146	Pfa: mgcl()2.5mM+asc()10mM+Fd()5.0uM+PSI(N_sWT_d231018)330nM+Cyt(petA_sWT_d231106)2uM+Pc(WT)2.5uM-146	Pfa: mgcl()2.5mM+asc()10mM+Fd()5.0uM+PSI(N_sWT_d231018)330nM+Cyt(petA_sWT_d231106)2uM+Pc(WT)3.0uM-146	Pfa: mgcl()2.5mM+asc()10mM+Fd()0.0uM+PSI(N_sWT_d240314)330nM+Cyt(petA_sWT_d231101)2uM+Pc(WT)0.0uM-147	Pfa: mgcl()2.5mM+asc()10mM+Fd()0.0uM+PSI(N_sWT_d240314)330nM+Cyt(petA_sWT_d231101)2uM+Pc(WT)0.3uM-147	Pfa: mgcl()2.5mM+asc()10mM+Fd()0.0uM+PSI(N_sWT_d240314)330nM+Cyt(petA_sWT_d231101)2uM+Pc(WT)0.6uM-147	Pfa: mgcl()2.5mM+asc()10mM+Fd()0.0uM+PSI(N_sWT_d240314)330nM+Cyt(petA_sWT_d231101)2uM+Pc(WT)1.0uM-147	Pfa: mgcl()2.5mM+asc()10mM+Fd()0.5uM+PSI(N_sWT_d240314)330nM+Cyt(petA_sWT_d231101)2uM+Pc(WT)1.0uM-147	Pfa: mgcl()2.5mM+asc()10mM+Fd()1.0uM+PSI(N_sWT_d240314)330nM+Cyt(petA_sWT_d231101)2uM+Pc(WT)1.0uM-147	Pfa: mgcl()2.5mM+asc()10mM+Fd()2.0uM+PSI(N_sWT_d240314)330nM+Cyt(petA_sWT_d231101)2uM+Pc(WT)1.0uM-147	Pfa: mgcl()2.5mM+asc()10mM+Fd()3.5uM+PSI(N_sWT_d240314)330nM+Cyt(petA_sWT_d231101)2uM+Pc(WT)1.0uM-147	Pfa: mgcl()2.5mM+asc()10mM+Fd()5.0uM+PSI(N_sWT_d240314)330nM+Cyt(petA_sWT_d231101)2uM+Pc(WT)1.0uM-147	Pfa: mgcl()2.5mM+asc()10mM+Fd()5.0uM+PSI(N_sWT_d240314)330nM+Cyt(petA_sWT_d231101)2uM+Pc(WT)1.5uM-147	Pfa: mgcl()2.5mM+asc()10mM+Fd()5.0uM+PSI(N_sWT_d240314)330nM+Cyt(petA_sWT_d231101)2uM+Pc(WT)2.0uM-147	Pfa: mgcl()2.5mM+asc()10mM+Fd()5.0uM+PSI(N_sWT_d240314)330nM+Cyt(petA_sWT_d231101)2uM+Pc(WT)2.5uM-147	Pfa: mgcl()2.5mM+asc()10mM+Fd()5.0uM+PSI(N_sWT_d240314)330nM+Cyt(petA_sWT_d231101)2uM+Pc(WT)3.0uM-147	Pfa: mgcl()2.5mM+asc()10mM+Fd()0.0uM+PSI(N_sWT_d231019)330nM+Cyt(petA_sWT_d231124)2uM+Pc(S10E)0.0uM-153	Pfa: mgcl()2.5mM+asc()10mM+Fd()0.0uM+PSI(N_sWT_d231019)330nM+Cyt(petA_sWT_d231124)2uM+Pc(S10E)0.3uM-153
								Flashes	1234	1234	1234	1234	1234	1234	1234	1234	1234	1234	1234	1234	1234	1234	1234	1234	1234	1234	1234	1234	1234	1234	1234	1234	1234	1234	1234	1234	1234	1234	1234	1234	1234	1234	1234	1234	1234	1234	1234	1234	1234
								Kill Switch
								Yshift	-74.2992	-16.0864	-28.1611	-4.29141	-10.3656	-7.11986	-23.5565	-9.81776	-10.7594	-10.7594	5.07767	-10.7594	5.27736	-2.69432	-15.2106	-13.0355	-9.58575	-8.08356	-14.8544	-17.176	-5.99783	21.9787	21.9787	21.9787	21.9787	-2.97042	-44.9969	-9.6444	-25.7991	24.8065	-43.7742	-2.47082	10.7025	-19.604	-8.84455	-8.84455	-7.08879	-7.08879	18.6556	2.37414	-15.3291
								Data ID	8080	8084	8094	8098	8116	8120	8134	8138	8148	8148	8152	8148	8166	10104	10108	10118	10122	10134	10138	10142	10146	10150	10150	10150	10150	10172	10192	10202	10206	10218	10222	10234	10238	10242	10246	10246	10258	10258	10262	12386	12400
								Data nr	1	2	3	4	5	6	7	8	9	10	11	12	13	14	15	16	17	18	19	20	21	22	23	24	25	26	27	28	29	30	31	32	33	34	35	36	37	38	39	40	41
								Exp	152	152	152	152	152	152	152	152	152	152	152	152	152	146	146	146	146	146	146	146	146	146	146	146	146	146	147	147	147	147	147	147	147	147	147	147	147	147	147	153	153
								Take name	Pfa: Cyt(petA_sWT_d231124)+PSI(N_sWT_d231019)+Pc(WT)	Pfa: Cyt(petA_sWT_d231124)+PSI(N_sWT_d231019)+Pc(WT)	Pfa: Cyt(petA_sWT_d231124)+PSI(N_sWT_d231019)+Pc(WT)	Pfa: Cyt(petA_sWT_d231124)+PSI(N_sWT_d231019)+Pc(WT)	Pfa: Cyt(petA_sWT_d231124)+PSI(N_sWT_d231019)+Pc(WT)	Pfa: Cyt(petA_sWT_d231124)+PSI(N_sWT_d231019)+Pc(WT)	Pfa: Cyt(petA_sWT_d231124)+PSI(N_sWT_d231019)+Pc(WT)	Pfa: Cyt(petA_sWT_d231124)+PSI(N_sWT_d231019)+Pc(WT)	Pfa: Cyt(petA_sWT_d231124)+PSI(N_sWT_d231019)+Pc(WT)	Pfa: Cyt(petA_sWT_d231124)+PSI(N_sWT_d231019)+Pc(WT)	Pfa: Cyt(petA_sWT_d231124)+PSI(N_sWT_d231019)+Pc(WT)	Pfa: Cyt(petA_sWT_d231124)+PSI(N_sWT_d231019)+Pc(WT)	Pfa: Cyt(petA_sWT_d231124)+PSI(N_sWT_d231019)+Pc(WT)	Pfa: Cyt(petA_sWT_d231106)+PSI(N_sWT_d231018)+Pc(WT)	Pfa: Cyt(petA_sWT_d231106)+PSI(N_sWT_d231018)+Pc(WT)	Pfa: Cyt(petA_sWT_d231106)+PSI(N_sWT_d231018)+Pc(WT)	Pfa: Cyt(petA_sWT_d231106)+PSI(N_sWT_d231018)+Pc(WT)	Pfa: Cyt(petA_sWT_d231106)+PSI(N_sWT_d231018)+Pc(WT)	Pfa: Cyt(petA_sWT_d231106)+PSI(N_sWT_d231018)+Pc(WT)	Pfa: Cyt(petA_sWT_d231106)+PSI(N_sWT_d231018)+Pc(WT)	Pfa: Cyt(petA_sWT_d231106)+PSI(N_sWT_d231018)+Pc(WT)	Pfa: Cyt(petA_sWT_d231106)+PSI(N_sWT_d231018)+Pc(WT)	Pfa: Cyt(petA_sWT_d231106)+PSI(N_sWT_d231018)+Pc(WT)	Pfa: Cyt(petA_sWT_d231106)+PSI(N_sWT_d231018)+Pc(WT)	Pfa: Cyt(petA_sWT_d231106)+PSI(N_sWT_d231018)+Pc(WT)	Pfa: Cyt(petA_sWT_d231106)+PSI(N_sWT_d231018)+Pc(WT)	Pfa: Cyt(petA_sWT_d231101)+PSI(N_sWT_d240314)+Pc(WT)	Pfa: Cyt(petA_sWT_d231101)+PSI(N_sWT_d240314)+Pc(WT)	Pfa: Cyt(petA_sWT_d231101)+PSI(N_sWT_d240314)+Pc(WT)	Pfa: Cyt(petA_sWT_d231101)+PSI(N_sWT_d240314)+Pc(WT)	Pfa: Cyt(petA_sWT_d231101)+PSI(N_sWT_d240314)+Pc(WT)	Pfa: Cyt(petA_sWT_d231101)+PSI(N_sWT_d240314)+Pc(WT)	Pfa: Cyt(petA_sWT_d231101)+PSI(N_sWT_d240314)+Pc(WT)	Pfa: Cyt(petA_sWT_d231101)+PSI(N_sWT_d240314)+Pc(WT)	Pfa: Cyt(petA_sWT_d231101)+PSI(N_sWT_d240314)+Pc(WT)	Pfa: Cyt(petA_sWT_d231101)+PSI(N_sWT_d240314)+Pc(WT)	Pfa: Cyt(petA_sWT_d231101)+PSI(N_sWT_d240314)+Pc(WT)	Pfa: Cyt(petA_sWT_d231101)+PSI(N_sWT_d240314)+Pc(WT)	Pfa: Cyt(petA_sWT_d231101)+PSI(N_sWT_d240314)+Pc(WT)	Pfa: Cyt(petA_sWT_d231124)+PSI(N_sWT_d231019)+Pc(S10E)	Pfa: Cyt(petA_sWT_d231124)+PSI(N_sWT_d231019)+Pc(S10E)
								Potocol	Pfa	Pfa	Pfa	Pfa	Pfa	Pfa	Pfa	Pfa	Pfa	Pfa	Pfa	Pfa	Pfa	Pfa	Pfa	Pfa	Pfa	Pfa	Pfa	Pfa	Pfa	Pfa	Pfa	Pfa	Pfa	Pfa	Pfa	Pfa	Pfa	Pfa	Pfa	Pfa	Pfa	Pfa	Pfa	Pfa	Pfa	Pfa	Pfa	Pfa	Pfa
								dad
								asc	10	10	10	10	10	10	10	10	10	10	10	10	10	10	10	10	10	10	10	10	10	10	10	10	10	10	10	10	10	10	10	10	10	10	10	10	10	10	10	10	10
								mv	0	0	0	0	0	0	0	0	0	0	0	0	0
								Cyt	2	2	2	2	2	2	2	2	2	2	2	2	2	2	2	2	2	2	2	2	2	2	2	2	2	2	2	2	2	2	2	2	2	2	2	2	2	2	2	2	2
								Pc	0	0.3	0.6	1	1	1	1	1	1	1.5	2	2.5	3	0	0.3	0.6	1	1	1	1	1	1	1.5	2	2.5	3	0	0.3	0.6	1	1	1	1	1	1	1.5	2	2.5	3	0	0.3
								PSI	330	330	330	330	330	330	330	330	330	330	330	330	330	330	330	330	330	330	330	330	330	330	330	330	330	330	330	330	330	330	330	330	330	330	330	330	330	330	330	330	330
								Fd	0	0	0	0	0.5	1	2	3.5	5	5	5	5	5	0	0	0	0	0.5	1	2	3.5	5	5	5	5	5	0	0	0	0	0.5	1	2	3.5	5	5	5	5	5	0	0
								Pc	WT	WT	WT	WT	WT	WT	WT	WT	WT	WT	WT	WT	WT	WT	WT	WT	WT	WT	WT	WT	WT	WT	WT	WT	WT	WT	WT	WT	WT	WT	WT	WT	WT	WT	WT	WT	WT	WT	WT	S10E	S10E
								Cyt	petA_sWT	petA_sWT	petA_sWT	petA_sWT	petA_sWT	petA_sWT	petA_sWT	petA_sWT	petA_sWT	petA_sWT	petA_sWT	petA_sWT	petA_sWT	petA_sWT	petA_sWT	petA_sWT	petA_sWT	petA_sWT	petA_sWT	petA_sWT	petA_sWT	petA_sWT	petA_sWT	petA_sWT	petA_sWT	petA_sWT	petA_sWT	petA_sWT	petA_sWT	petA_sWT	petA_sWT	petA_sWT	petA_sWT	petA_sWT	petA_sWT	petA_sWT	petA_sWT	petA_sWT	petA_sWT	petA_sWT	petA_sWT
									231124	231124	231124	231124	231124	231124	231124	231124	231124	231124	231124	231124	231124	231106	231106	231106	231106	231106	231106	231106	231106	231106	231106	231106	231106	231106	231101	231101	231101	231101	231101	231101	231101	231101	231101	231101	231101	231101	231101	231124	231124
								PSI	N_sWT	N_sWT	N_sWT	N_sWT	N_sWT	N_sWT	N_sWT	N_sWT	N_sWT	N_sWT	N_sWT	N_sWT	N_sWT	N_sWT	N_sWT	N_sWT	N_sWT	N_sWT	N_sWT	N_sWT	N_sWT	N_sWT	N_sWT	N_sWT	N_sWT	N_sWT	N_sWT	N_sWT	N_sWT	N_sWT	N_sWT	N_sWT	N_sWT	N_sWT	N_sWT	N_sWT	N_sWT	N_sWT	N_sWT	N_sWT	N_sWT
									231019	231019	231019	231019	231019	231019	231019	231019	231019	231019	231019	231019	231019	231018	231018	231018	231018	231018	231018	231018	231018	231018	231018	231018	231018	231018	240314	240314	240314	240314	240314	240314	240314	240314	240314	240314	240314	240314	240314	231019	231019
		i	J	DF
		i	DE	ER
39	39	i39:i39	J39:DE39	DF39:ER39				Short name	WT 0+Fd 0	WT 0.3+Fd 0	WT 0.6+Fd 0	WT 1+Fd 0	WT 1+Fd 0.5	WT 1+Fd 1	WT 1+Fd 2	WT 1+Fd 3.5	WT 1+Fd 5	WT 1.5+Fd 5	WT 2+Fd 5	WT 2.5+Fd 5	WT 3+Fd 5	WT 0+Fd 0	WT 0.3+Fd 0	WT 0.6+Fd 0	WT 1+Fd 0	WT 1+Fd 0.5	WT 1+Fd 1	WT 1+Fd 2	WT 1+Fd 3.5	WT 1+Fd 5	WT 1.5+Fd 5	WT 2+Fd 5	WT 2.5+Fd 5	WT 3+Fd 5	WT 0+Fd 0	WT 0.3+Fd 0	WT 0.6+Fd 0	WT 1+Fd 0	WT 1+Fd 0.5	WT 1+Fd 1	WT 1+Fd 2	WT 1+Fd 3.5	WT 1+Fd 5	WT 1.5+Fd 5	WT 2+Fd 5	WT 2.5+Fd 5	WT 3+Fd 5	WT 0+Fd 0	WT 0.3+Fd 0
74	274	i74:i274	J74:DE274	DF74:ER274	Light			Max Ox	-0.906198	0.536701	-3.81676	-3.36992	-2.24753	-2.50572	-2.56378	-2.39236	-2.94984	-4.40061	-5.85139	-4.64708	-3.44278	-5.06875	-5.31322	-1.0877	-0.117375	-2.29417	-4.73618	-4.58784	-1.25716	-1.80206	-0.562521	0.677019	-0.223824	-1.12467	-2.3644	-1.78594	-0.220936	-28.0302	1.36135	-0.285951	-10.8338	0.0925733	-5.27856	-4.58168	-3.88479	-3.08481	-2.28482	-2.88984	-6.97711
280	480	i280:i480	J280:DE480	DF280:ER480	Dark
									WT 0+Fd 0	WT 0.3+Fd 0	WT 0.6+Fd 0	WT 1+Fd 0	WT 1+Fd 0.5	WT 1+Fd 1	WT 1+Fd 2	WT 1+Fd 3.5	WT 1+Fd 5	WT 1.5+Fd 5	WT 2+Fd 5	WT 2.5+Fd 5	WT 3+Fd 5	WT 0+Fd 0	WT 0.3+Fd 0	WT 0.6+Fd 0	WT 1+Fd 0	WT 1+Fd 0.5	WT 1+Fd 1	WT 1+Fd 2	WT 1+Fd 3.5	WT 1+Fd 5	WT 1.5+Fd 5	WT 2+Fd 5	WT 2.5+Fd 5	WT 3+Fd 5	WT 0+Fd 0	WT 0.3+Fd 0	WT 0.6+Fd 0	WT 1+Fd 0	WT 1+Fd 0.5	WT 1+Fd 1	WT 1+Fd 2	WT 1+Fd 3.5	WT 1+Fd 5	WT 1.5+Fd 5	WT 2+Fd 5	WT 2.5+Fd 5	WT 3+Fd 5	WT 0+Fd 0	WT 0.3+Fd 0
-7.71								-7.71	14.4131	3.10777	-5.82144	-9.19945	-3.71877	-4.29199	-1.08613	-3.22272	-3.54963	-5.62469	-7.69976	-5.76399	-3.82822	-8.04988	-6.93054	-0.99654	-3.19091	0.687052	10.3951	-0.872635	10.8467	8.60717	2.67	-3.26717	0.0608276	3.38882	-6.9142	3.12084	2.3299	-24.5496	-0.0800279	0.5981	-11.0106	2.76606	1.42855	1.50539	1.58223	-0.0433552	-1.66894	-4.53205	-6.56641
-7.21								-7.21	8.19525	3.43395	-7.2744	-11.5577	-3.30491	-6.92263	-4.28687	-4.11521	-6.56692	-7.12897	-7.69102	-4.92369	-2.15636	-6.69062	-5.57304	-7.61973	-2.51773	3.30737	0.866816	0.0622676	10.9775	3.65356	1.57433	-0.504896	-0.583547	-0.662199	-5.77063	2.96057	-0.0015127	-26.9228	4.43142	2.00802	-8.09485	1.44174	1.31066	2.96821	4.62577	0.0298028	-4.56617	-9.0907	-7.35716
-6.7								-6.7	9.32881	4.89167	-7.10297	-6.32384	-1.86959	-1.69713	2.43792	-4.18856	-5.67874	-7.48793	-9.29713	-4.136	1.02513	-6.81743	-5.59015	-2.06623	-1.54893	-3.91667	2.98806	0.917387	0.961029	4.06007	1.26112	-1.53783	-2.89356	-4.24929	-5.4067	2.64532	4.14774	-16.75	1.16109	-3.73464	-5.99529	-1.08801	0.56998	-0.464474	-1.49893	0.460822	2.42057	-7.74294	-2.98198
-6.2								-6.2	9.08394	1.42247	-5.66913	-9.30883	0.712554	-3.26204	-1.09384	-2.90545	-4.70882	-5.47583	-6.24285	-5.09836	-3.95386	-5.91745	-6.51555	-3.82132	-3.50102	-2.71203	2.49546	-0.846409	8.31696	3.20091	2.55565	1.91039	-0.350412	-2.61121	-4.40182	-0.208852	1.1319	-31.3006	-2.79951	0.682716	-14.6299	3.79399	-0.68338	-1.24001	-1.79665	-1.83588	-1.87511	-5.64314	-8.66662
-5.7								-5.7	9.43077	3.91861	-6.89921	-8.45985	-3.16383	-2.04213	0.844555	-3.21801	-7.60395	-7.98879	-8.37362	-5.72669	-3.07976	2.58372	-4.31381	-1.30523	-1.6068	2.12363	0.262717	-1.19114	2.69374	3.04462	0.817008	-1.41061	-3.39204	-5.37347	-3.93225	0.862673	1.11295	-21.4775	0.136623	-0.960567	-11.8386	-0.748321	-1.77971	0.498442	2.7766	1.07508	-0.626439	-4.82823	-7.87533
-5.2								-5.2	4.01666	1.8086	-3.3337	-7.32817	-5.57243	-5.12901	-1.44219	-2.55897	-5.76816	-6.06015	-6.35213	-3.73234	-1.11255	-5.38566	-9.58527	-1.40118	-3.77583	2.9145	0.88482	-3.29141	3.26891	0.39203	-0.330609	-1.05325	-0.452473	0.148301	-2.70437	2.58239	2.10545	-34.8416	-0.912476	1.25478	-7.87361	-1.44123	4.11991	2.44089	0.761866	-0.286745	-1.33536	-5.14302	-6.84698
-4.7								-4.7	4.19685	-0.953808	-5.75447	-7.53928	-3.8606	-0.989682	-1.86221	-0.12498	-3.29045	-2.20278	-1.1151	-2.31673	-3.51836	-5.45754	-9.31345	-1.40519	-8.19563	-2.73407	0.294973	-3.16816	3.42143	4.33118	1.06709	-2.19701	-3.1645	-4.13199	-7.30776	1.86555	-1.27009	-25.0416	-2.27418	-0.996621	-9.97493	-2.29049	1.03885	0.679269	0.319684	-0.478452	-1.27659	-3.88865	-0.383192
-4.2								-4.2	4.60593	-1.71656	-3.58465	-8.7232	-5.24575	-2.53918	-0.51953	-4.13651	-3.1593	-5.52988	-7.90046	-4.37115	-0.841838	-5.41856	-8.14481	-4.32917	-2.13413	-7.56992	-0.322928	-4.80777	-0.00439831	5.00911	3.31028	1.61145	-0.762636	-3.13672	-0.0709434	0.993407	0.60551	-34.2221	0.00585321	-1.00119	-7.6077	-2.59811	0.848677	0.0484523	-0.751772	-1.81868	-2.8856	-0.834676	-2.35691
-3.7								-3.7	4.08767	-2.93294	-6.28385	-8.95934	-2.80161	0.484797	-4.59062	-2.72461	-5.82327	-6.53837	-7.25347	-4.61936	-1.98525	-2.17062	-5.42945	0.685935	-1.49264	-2.15112	-0.513913	-7.4938	0.399169	1.8369	-0.538911	-2.91472	-2.77776	-2.64079	-1.98546	0.660654	-1.12985	-26.6861	-3.85333	-1.89491	-4.68653	-0.817527	0.709466	3.20258	5.69569	2.72538	-0.244935	-6.04597	0.751644
-3.2								-3.2	1.56373	0.882996	-2.6585	-6.09291	-2.76805	-3.51804	5.19944	-4.26401	-2.7428	-3.601	-4.4592	-5.016	-5.5728	-0.365989	-5.73164	0.660018	-0.718314	-2.5279	-0.902929	-6.44072	-2.52693	-1.45568	-2.76192	-4.06816	-4.23086	-4.39356	-3.43997	-1.38719	-1.53807	-25.897	2.18342	-2.76168	-10.9638	1.8052	-4.88352	0.211356	5.30623	2.25906	-0.788105	-3.08773	-5.61822
-2.7								-2.7	-1.39748	0.117527	-1.17475	-2.1347	-2.15582	-3.78307	-3.00061	-3.85686	-5.5312	-7.43841	-9.34562	-5.3629	-1.38019	-6.71331	-3.77734	-2.03017	0.739799	-1.61365	-2.21563	-4.91321	3.68775	-1.1405	-0.479303	0.181893	0.657819	1.13375	0.577798	0.410749	2.51159	-29.6749	0.521205	0.215779	-14.5691	-0.35573	-6.95106	-6.65101	-6.35097	-2.4567	1.43758	-1.78745	-9.02251
-2.2								-2.2	-0.257076	1.30434	-5.90348	-5.41104	-2.64598	0.803584	-2.58184	-1.95203	-0.809396	-2.13025	-3.4511	-4.96976	-6.48841	-2.07293	-5.12615	1.59252	-1.34665	-0.901822	-5.49359	-5.2245	-9.48142	-4.59505	-2.3797	-0.164343	-0.728599	-1.29285	-4.8946	-4.65741	-0.660281	-23.6722	2.59043	0.571662	-5.69117	4.13941	-6.02853	-3.15386	-0.279191	-2.17719	-4.07518	-5.37507	-5.66355
-1.7								-1.7	-1.06404	0.188234	-4.37204	-2.56401	-1.94077	-4.53767	-2.10888	-1.36818	-2.50892	-3.63318	-4.75744	-3.60859	-2.45973	-6.42002	-7.03619	-2.82545	0.254725	-4.36703	-6.49932	-3.62582	2.02218	0.329368	1.17144	2.01351	-0.600692	-3.21489	-2.77638	-1.11117	-2.51411	-30.7435	0.97241	-1.64529	-12.2412	-3.50596	-2.8561	-3.94016	-5.02422	-4.62054	-4.21687	-1.50702	-6.24526
-1.2								-1.2	-1.01393	0.778388	-8.19291	-8.03788	-0.580141	1.63628	-1.22326	-4.1883	-1.78165	-2.87526	-3.96888	-4.92858	-5.88827	-3.31485	-3.78197	-0.169053	-8.06616	2.44803	5.06536	-4.83707	3.57386	-3.84233	-6.09953	-8.35674	-4.02151	0.313723	-2.0142	0.850801	1.35221	-28.0376	-0.853082	-0.8668	-13.1735	-12.7881	4.21933	0.923181	-2.37296	0.458602	3.29017	-6.71889	-6.7818
-0.7								-0.7	-5.2209	-0.0128849	-3.65056	-5.0313	-2.99751	-3.89687	-0.0490035	-1.53302	-3.3178	-4.27408	-5.23036	-3.70873	-2.18711	-2.30762	-4.48754	-4.90726	-0.833056	-2.37844	4.17026	-2.93227	-1.53791	-1.57374	0.85754	3.28882	1.20342	-0.881985	-2.02428	-0.308107	0.525386	-35.384	0.577062	-2.18793	-7.32179	0.935042	1.25127	1.31992	1.38857	2.42653	3.46449	-5.2598	-6.5453
-0.2								-0.2	-2.41036	-3.00655	-3.94982	-0.76917	0.0944792	-1.59146	-2.26801	-1.30403	-3.28189	-2.66293	-2.04396	-2.22395	-2.40394	-7.03806	0.0270683	-5.41677	-2.09168	-0.818701	-3.2373	-2.68052	0.120063	-3.78294	-1.77919	0.224558	-0.489083	-1.20272	-6.83486	-1.7238	1.90007	-29.0308	-0.26573	-6.38323	-6.89272	-4.91832	0.661398	-0.827191	-2.31578	-0.675638	0.964503	-5.43952	-3.91373
-0.19								-0.19	-0.652995	-0.09587	3.05911	1.09217	-0.368478	-0.297496	-1.7747	-0.191159	0.922625	2.60919	4.29575	1.2548	-1.78615	1.49283	1.23881	-1.87899	2.74692	1.51792	-1.74834	0.507245	-3.59543	-0.174115	-0.00122149	0.171672	-0.0601471	-0.291966	-1.12323	3.54048	0.595248	-4.88081	3.00048	1.73818	-6.25577	1.31983	1.6902	2.99731	4.30442	2.90485	1.50529	0.697188	3.04024
-0.17								-0.17	0.284577	3.36731	0.958387	3.72114	1.83525	-0.391299	3.0257	2.23688	3.28566	2.60625	1.92684	1.94498	1.96312	0.472235	5.14211	1.27087	4.88798	0.982589	6.32272	5.00523	-2.50231	2.95959	2.47393	1.98826	0.239325	-1.50961	0.838925	3.08615	6.19195	13.1712	-2.81132	2.58982	4.17621	5.67353	-0.519213	-0.0570617	0.40509	1.76059	3.1161	3.1128	1.18178
-0.16								-0.16	-1.27104	0.794209	5.01864	3.50928	2.15164	4.65977	0.385188	3.88795	3.21557	3.36532	3.51507	1.04792	-1.41923	5.76313	2.09523	3.5057	1.76028	2.59001	0.098869	6.46866	-3.79956	0.911023	0.546817	0.182611	-0.226558	-0.635727	-0.931477	0.0946576	0.739326	18.6403	0.894475	1.34144	7.40175	0.838925	2.95636	-0.600601	-4.15757	0.553947	5.26546	1.99785	2.62704
-0.15								-0.15	1.41168	1.59572	5.7383	5.41071	3.39048	1.76766	1.19966	6.33109	1.36901	1.99296	2.61691	1.74896	0.881008	1.25638	7.83207	5.28496	2.35478	0.436691	1.03974	5.42738	-2.33161	-1.09516	0.242728	1.58062	0.929526	0.278437	3.95373	-2.33482	0.934872	15.2941	-0.655139	4.01169	1.54069	4.84439	-1.17085	-1.40886	-1.64686	-2.15105	-2.65523	-0.32249	2.47827
-0.14								-0.14	-2.69106	2.60673	5.37008	7.86974	1.16458	0.908405	4.11697	0.5954	2.43577	2.63156	2.82736	3.2125	3.59763	5.83349	4.84934	3.23126	2.36156	4.31044	0.619867	1.38944	-2.47608	-0.741391	0.140512	1.02242	1.87426	2.72611	1.14785	2.05587	2.95223	13.6668	2.65631	3.9924	2.98794	5.02608	2.33094	-0.26355	-2.85804	-1.24374	0.370571	5.76017	3.6959
-0.13								-0.13	0.421237	-0.939154	3.56584	6.15936	3.30183	1.20251	1.585	3.59312	3.14526	2.18858	1.2319	0.877774	0.523651	8.41061	6.86121	0.844145	5.61328	3.03006	1.95994	2.01596	-1.40603	-0.553614	-0.0784214	0.396772	1.44411	2.49144	6.23196	1.39031	-0.832332	32.5074	6.19251	4.53754	14.9297	5.50128	3.6372	3.56314	3.48907	2.01315	0.537232	2.79355	2.64411
-0.12								-0.12	0.169836	3.07941	3.89029	4.04275	0.936654	3.27918	1.4474	3.93345	1.07665	4.08166	7.08666	6.7551	6.42354	-0.10425	3.21964	6.21336	0.616308	4.78842	-1.69316	5.48761	2.85067	-2.66175	0.381748	3.42525	1.06987	-1.28552	3.03542	4.32598	1.37209	21.7689	-4.36454	4.881	11.8788	0.537404	0.33142	1.84863	3.36584	2.82829	2.29074	2.75227	3.32332
-0.11								-0.11	3.56166	-2.50069	3.4987	4.37149	3.8179	-0.494381	2.68243	1.38116	1.50454	2.11796	2.73138	2.91652	3.10166	1.39491	6.58489	1.40616	-0.198863	-0.740341	-0.0652573	6.21252	0.796581	7.58609	2.77243	-2.04123	0.47655	2.99433	3.61121	-0.747918	-3.35972	27.9901	-0.981879	-1.00547	8.24512	3.00702	2.33146	0.586304	-1.15885	-1.12023	-1.08162	3.02238	2.89309
-0.1								-0.1	-0.800995	-0.397455	1.94895	2.31138	4.28005	1.86344	-0.45853	0.893604	6.39344	5.39705	4.40065	3.97182	3.54299	5.9736	2.77143	-0.41039	2.30265	-2.98914	3.08522	1.41922	0.377446	-0.371431	2.25915	4.88974	2.27451	-0.34072	3.07532	-0.401941	2.4855	20.9812	-4.25177	0.609351	4.89862	3.87324	3.72605	2.84782	1.96959	0.455663	-1.05826	5.8689	5.07702
-0.09								-0.09	-0.122156	-0.716979	5.07302	3.22882	0.174113	2.79364	-3.65781	0.263766	0.308514	0.475782	0.64305	1.81833	2.9936	4.70544	5.37132	-1.52016	0.992401	5.03246	0.990695	2.73511	-4.26	1.73388	1.53725	1.34062	2.1211	2.90159	1.56614	0.772723	-4.86112	27.104	3.03163	-1.10112	7.80542	0.163356	1.54056	-1.18721	-3.91498	-3.13018	-2.34538	3.32318	8.01239
-0.08								-0.08	-0.00256198	-3.30933	2.2689	6.40651	4.94939	0.728256	-1.68383	0.460401	1.08355	2.7686	4.45366	3.08995	1.72624	3.94276	2.38323	0.18296	2.3396	-1.79517	-1.78837	3.90873	0.632168	-3.38537	-0.794852	1.79566	1.1862	0.576733	0.554322	-4.57595	-1.04485	30.7088	2.72763	1.55768	9.18186	2.97586	-4.33431	-2.77613	-1.21794	0.523062	2.26407	3.30973	5.73705
-0.07								-0.07	-1.43666	1.40314	2.09332	3.6023	0.745102	3.77824	-0.43079	-0.977896	4.7221	6.37237	8.02264	5.50465	2.98666	-0.561608	3.85522	-0.772909	-0.101105	-2.26276	-2.89368	0.669648	0.626757	2.57394	0.511945	-1.55005	0.823892	3.19783	2.20874	1.25121	-0.321802	32.1313	0.102464	-2.07982	8.77961	-5.2465	0.959081	1.50177	2.04445	0.178519	-1.68741	5.12019	3.43994
-0.06								-0.06	-2.7537	-0.441111	2.3318	3.50466	0.866456	2.30784	3.47898	-0.538181	3.64268	5.04167	6.44066	3.3413	0.241942	2.21564	5.40935	-0.201344	0.52258	5.80327	-2.3862	-0.277152	4.55491	-0.513588	-0.840742	-1.1679	-0.294748	0.578401	5.57141	-2.76726	-0.395746	24.7304	-2.96934	1.0572	10.4489	-4.56959	0.877336	1.51214	2.14694	0.311776	-1.52338	3.66305	1.87299
-0.05								-0.05	-2.04196	0.314477	7.29689	5.62621	1.46991	0.716443	0.00436595	4.7355	0.300982	1.29201	2.28304	3.84138	5.39972	2.80812	1.03718	3.99666	-1.28068	-2.26067	0.503688	3.26773	3.76842	3.48372	1.27726	-0.929212	0.626302	2.18182	0.0271385	-1.14156	-3.76366	27.1876	-0.656	-4.85635	3.50487	0.804932	-0.118894	0.14442	0.407734	1.18599	1.96425	0.758074	2.38802
-0.04								-0.04	-1.1829	-1.21774	-3.2535	1.73449	1.75929	0.238113	4.52669	1.40644	4.60852	4.00534	3.40216	3.53212	3.66207	3.06187	3.7357	-1.60651	2.74189	1.25634	4.72446	5.1779	3.82136	-5.26017	-2.4657	0.328766	2.88268	5.4366	3.70757	-2.72383	-2.57978	22.2302	-0.607083	-1.5781	11.4724	-2.91397	-6.36704	-2.96153	0.443975	-0.426282	-1.29654	3.23094	4.21467
-0.03								-0.03	2.41219	-7.15585	2.45763	2.72037	0.43699	4.94432	1.16308	0.965646	-0.427995	1.15345	2.7349	3.17201	3.60911	2.65134	5.81642	-4.23242	4.51659	0.335359	-2.87701	6.71775	-0.139815	-2.97055	-3.00857	-3.04659	0.144854	3.33629	-2.51889	-0.315059	-3.51958	28.8641	-0.962348	1.42326	15.4795	0.705487	1.00865	-2.11172	-5.23209	-3.35645	-1.48081	5.20947	0.470765
-0.02								-0.02	-2.79318	-6.77441	-1.73319	3.2714	0.313931	-0.963772	2.43882	1.5188	1.86109	1.91737	1.97364	2.96221	3.95078	0.910836	0.145014	1.77928	-1.1115	3.23091	-0.531925	1.74533	-1.01223	0.91234	-0.174056	-1.26045	1.01004	3.28054	-2.60184	-0.16865	-4.93836	31.4363	-0.0814721	-2.24433	12.5472	3.08681	-1.12313	-2.9792	-4.83527	-1.6879	1.45947	2.40007	2.84575
-0.01								-0.01	-1.12489	-3.3509	0.127295	1.08356	2.32134	-2.36897	0.0417068	1.44714	-3.17205	0.168789	3.50962	2.65456	1.7995	5.29696	8.00767	0.536515	2.60687	1.80599	1.15609	0.369434	-0.55012	-5.031	-1.30949	2.41202	2.58006	2.7481	-2.87381	-3.97748	3.6539	25.674	-3.5732	-1.03382	2.68257	-7.48463	-8.7519	-4.85736	-0.96283	-0.246969	0.468893	4.6346	3.24392
-0.001								1e-05	0.117831	-3.92013	3.75843	1.67714	-1.59163	1.74971	0.469199	3.78286	-1.95031	-1.62299	-1.29567	0.0429005	1.38147	6.18675	3.37598	-3.85854	-1.79647	2.48456	-2.46599	3.21303	2.69583	-3.78518	-4.03062	-4.27606	0.207024	4.69011	3.19549	-5.82627	-5.36328	28.8067	-2.13555	-0.178484	5.38586	-4.29263	-7.87854	-6.40204	-4.92553	-3.30722	-1.68891	6.82246	1.32039
0.02								0.02	8.87485	-10.0949	-46.2301	-57.9149	-41.4479	-40.1987	-36.2665	-30.6334	-27.7053	-33.0441	-38.3829	-42.3389	-46.295	12.073	21.4594	-0.584321	-11.6288	-3.49296	-10.8921	-5.93168	-8.53201	-9.25634	-18.4839	-27.7114	-31.4099	-35.1085	17.6571	-0.268907	-24.9458	-163.524	-36.0586	-29.343	-40.7491	-23.5302	-27.7519	-36.4407	-45.1295	-50.3761	-55.6227	4.65619	4.00252
0.03								0.03	5.69746	-71.1278	-143.459	-168.776	-106.804	-79.328	-78.0601	-62.3021	-61.6218	-67.7271	-73.8325	-77.8128	-81.7931	12.4596	-8.20726	-54.0534	-81.0593	-68.4174	-57.146	-45.6636	-51.7568	-42.8031	-57.4824	-72.1616	-83.0198	-93.878	14.4527	-59.6344	-126.811	-208.372	-99.6836	-86.558	-69.8966	-72.4909	-71.7177	-79.0331	-86.3485	-93.0075	-99.6664	11.2395	-3.59016
0.04								0.04	3.3278	-141.792	-230.471	-257.082	-135.462	-103.054	-89.6968	-81.7784	-79.5915	-82.2652	-84.939	-88.6922	-92.4455	21.5363	-38.2211	-99.9638	-150.903	-94.7676	-94.9642	-73.5264	-74.6221	-68.2646	-85.3867	-102.509	-101.739	-100.97	12.2697	-121.955	-207.282	-258.641	-133.922	-104.713	-70.4452	-86.8628	-88.5053	-96.734	-104.963	-106.433	-107.903	8.25865	-13.938
0.05								0.05	2.81893	-199.588	-303.43	-318.386	-152.645	-113.897	-94.8923	-88.9766	-85.6174	-88.7189	-91.8205	-94.2357	-96.651	20.2411	-69.7457	-137.234	-201.361	-125.109	-105.899	-90.8019	-84.3493	-76.6173	-90.7293	-104.841	-108.746	-112.65	11.7595	-177.062	-274.209	-293.733	-144.693	-112.078	-71.8289	-94.2145	-88.3657	-96.5907	-104.816	-108.068	-111.321	6.73814	-34.0471
0.06								0.06	3.94271	-254.117	-358.435	-363.459	-160.001	-119.311	-100.441	-90.7526	-89.2937	-91.4543	-93.6149	-98.5562	-103.498	21.0164	-90.3861	-188.159	-236.938	-132.687	-118.034	-92.8198	-96.1904	-90.52	-102.01	-113.5	-116.226	-118.952	20.6079	-221.86	-333.409	-310.781	-154.965	-119.974	-77.5696	-97.1686	-92.7759	-102.913	-113.049	-115.512	-117.975	3.39793	-44.0655
0.07								0.07	-1.52992	-304.025	-401.143	-402.799	-170.308	-123.404	-102.477	-94.1584	-85.8047	-91.1414	-96.478	-97.491	-98.5039	17.2158	-112.059	-201.299	-262.541	-147.43	-128.466	-99.8286	-90.366	-88.9675	-101.33	-113.692	-117.299	-120.906	9.41409	-265.613	-366.803	-323.697	-171.874	-121.477	-86.5694	-99.5631	-86.5881	-101.696	-116.804	-116.109	-115.414	4.46427	-50.5214
0.08								0.08	0.509543	-338.828	-433.777	-419.9	-172.333	-120.066	-104.142	-92.7846	-89.8214	-94.3187	-98.816	-100.797	-102.778	17.5053	-124.227	-238.43	-286.578	-153.296	-120.232	-105.259	-94.4852	-90.5236	-99.5642	-108.605	-116.486	-124.367	17.2992	-298.755	-400.664	-342.151	-171.783	-131.357	-84.9329	-103.904	-97.47	-103.616	-109.762	-116.353	-122.945	5.92307	-60.7782
0.09								0.09	0.594924	-367.125	-462.157	-440.367	-174.99	-128.501	-108.117	-95.2878	-91.4725	-96.5742	-101.676	-100.423	-99.1693	17.3549	-146.468	-254.706	-305.677	-155.839	-130.231	-93.6315	-93.3066	-86.6352	-99.9702	-113.305	-118.97	-124.635	12.5533	-324.456	-428.724	-359.265	-184.329	-130.641	-76.2837	-100.423	-93.1997	-102.728	-112.256	-119.233	-126.211	2.37645	-67.4706
0.1								0.1	-0.718777	-399.734	-489.952	-460.327	-176.301	-128.029	-107.269	-96.8846	-88.9605	-96.1117	-103.263	-104.709	-106.156	11.8058	-160.344	-280.265	-320.469	-165.034	-132.996	-97.9174	-90.5801	-92.3864	-102.938	-113.49	-120.331	-127.171	12.617	-349.308	-438.45	-362.765	-182.832	-132.776	-79.8443	-99.8611	-95.6672	-105.35	-115.033	-117.297	-119.561	6.33372	-78.708
0.11								0.11	-2.07324	-425.718	-508.052	-469.397	-183.933	-128.258	-110.007	-90.6435	-90.8258	-95.1113	-99.3969	-100.684	-101.972	11.1168	-168.461	-288.43	-326.114	-170.168	-129.49	-99.1751	-98.9876	-100.622	-107.275	-113.929	-118.097	-122.265	13.4519	-372.62	-458.433	-363.031	-176.956	-136.556	-80.0473	-100.246	-97.3802	-109.071	-120.762	-122.217	-123.672	10.5632	-82.5242
0.12								0.12	-3.02576	-448.731	-523.378	-485.56	-185.098	-133.188	-113.995	-98.6152	-93.5958	-97.7959	-101.996	-105.353	-108.71	7.89931	-179.334	-309.245	-342.185	-173.429	-138.999	-97.2329	-92.1655	-86.0272	-103.957	-121.887	-122.535	-123.183	12.4531	-388.815	-466.92	-369.179	-185.427	-131.56	-90.1681	-103.976	-96.05	-104.704	-113.358	-116.986	-120.614	3.24549	-91.5228
0.13								0.13	-5.28506	-470.724	-544.528	-498.949	-194.305	-134.715	-114.151	-99.2062	-96.3721	-102.724	-109.077	-109.635	-110.193	18.494	-195.311	-308.907	-351.482	-172.228	-138.653	-99.0634	-89.2293	-89.8614	-102.182	-114.502	-116.732	-118.962	12.8623	-402.544	-476.503	-385.818	-184.831	-137.58	-82.4756	-103.096	-96.1472	-105.61	-115.073	-117.992	-120.911	6.7496	-98.6554
0.14								0.14	-1.2697	-488.011	-561.019	-507.825	-196.969	-137.612	-116.818	-97.127	-93.8721	-100.231	-106.591	-109.931	-113.272	16.2971	-200.494	-326.951	-357.578	-181.568	-133.346	-104.272	-98.8132	-97.3333	-106.958	-116.583	-119.845	-123.107	12.7722	-425.589	-494.25	-395.61	-184.541	-131.131	-92.0234	-97.5229	-95.8745	-108.315	-120.756	-124.03	-127.303	6.91065	-104.429
0.15								0.15	-1.33594	-501.08	-572.281	-520.352	-201.565	-137.709	-118.81	-101.472	-101.779	-106.537	-111.296	-111.722	-112.149	14.0628	-216.369	-331.938	-360.897	-178.511	-139.858	-110.035	-101.703	-93.0392	-105.461	-117.883	-119.198	-120.513	8.69447	-438.94	-501.707	-403.189	-193.767	-138.026	-94.869	-104.967	-98.5795	-105.064	-111.548	-120.955	-130.362	0.72241	-109.617
0.16								0.16	-4.90915	-520.907	-580.774	-525.81	-203.524	-141.747	-116.464	-97.62	-98.7805	-102.923	-107.065	-110.208	-113.352	9.46936	-221.334	-335.588	-371.072	-186.062	-141.382	-105.697	-104.209	-94.4999	-105.753	-117.005	-120.175	-123.344	14.6032	-447.256	-507.05	-411.966	-199.623	-137.591	-93.3821	-101.693	-104.125	-110.749	-117.372	-123.318	-129.263	5.08368	-116.626
0.17								0.17	-1.87615	-536.019	-596.796	-538.137	-211.168	-142.832	-120.555	-106.763	-99.4048	-106.371	-113.338	-114.871	-116.405	15.3497	-228.961	-346.646	-382.733	-184.782	-140.527	-108.685	-99.1313	-98.9208	-106.547	-114.173	-119.1	-124.027	14.7415	-458.121	-518.378	-417.274	-200.552	-145.25	-86.0792	-106.956	-103.461	-110.341	-117.222	-121.508	-125.795	7.47055	-123.696
0.18								0.18	-3.96722	-545.589	-608.645	-547.982	-211.401	-143.159	-127.155	-101.048	-101.184	-106.737	-112.289	-114.722	-117.154	11.6934	-240.019	-360.027	-391.274	-187.208	-142.225	-111.204	-95.6867	-96.4485	-108.438	-120.428	-126.241	-132.054	14.1938	-479.972	-524.776	-431.684	-203.377	-148.159	-103.772	-100.354	-96.9399	-109.129	-121.318	-127.697	-134.075	4.90877	-130.137
0.19								0.19	-5.68247	-558.701	-617.875	-557.302	-215.369	-150.363	-121.286	-103.654	-105.088	-109.207	-113.327	-118.339	-123.351	23.7198	-245.812	-360.122	-394.481	-187.301	-153.817	-101.895	-97.5736	-95.6796	-107.125	-118.571	-127.886	-137.201	12.2464	-484.179	-535.547	-440.358	-212.403	-145.574	-102.757	-109.392	-97.9644	-107.497	-117.029	-121.716	-126.404	2.07442	-132.533
0.2								0.2	-3.08045	-570.615	-630.555	-562.142	-221.15	-157.011	-126.175	-106.05	-99.5022	-107.71	-115.919	-118.457	-120.995	15.8754	-251.96	-368.692	-394.546	-187.966	-148.37	-110.342	-99.8645	-96.8212	-111.167	-125.514	-126.806	-128.098	14.9869	-497.337	-545.651	-454.601	-210.477	-145.005	-98.7207	-109.09	-98.8498	-112.589	-126.329	-125.12	-123.912	9.19854	-139.435
0.21								0.21	-2.32366	-585.424	-641.853	-576.476	-225.489	-153.566	-125.756	-114.067	-107.559	-113.608	-119.658	-121.761	-123.863	8.93316	-260.438	-376.194	-405.005	-194.985	-156.806	-104.534	-101.592	-93.2975	-107.316	-121.335	-125.37	-129.406	10.6234	-506.889	-549.274	-454.013	-215.246	-149.476	-106.527	-106.185	-97.7711	-112.024	-126.276	-129.722	-133.168	7.96155	-144.873
0.22								0.22	-1.81808	-590.632	-650.28	-587.308	-226.383	-158.311	-134.27	-112.864	-102.773	-110.007	-117.241	-120.892	-124.544	10.0607	-263.251	-374.979	-403.429	-195.492	-148.988	-106.655	-100.812	-103.116	-113.028	-122.941	-127.131	-131.32	10.7681	-513.637	-562.21	-469.659	-214.952	-144.682	-104.167	-113.047	-107.484	-116.275	-125.066	-126.676	-128.285	1.69434	-152.208
0.23								0.23	-3.82456	-599.777	-662.347	-593.184	-236.669	-165.334	-133.633	-107.13	-108.37	-113.664	-118.958	-120.511	-122.065	16.2631	-265.993	-377.031	-420.016	-198.714	-152.509	-111.259	-105.832	-96.2493	-111.484	-126.719	-126.572	-126.424	9.13306	-520.951	-573.36	-476.451	-219.939	-148.898	-106.602	-110.866	-104.578	-114.87	-125.162	-128.521	-131.88	3.43003	-157.517
0.24								0.24	-1.3721	-611.668	-675.729	-607.895	-236.173	-164.862	-131.419	-114.911	-105.304	-113.573	-121.841	-123.489	-125.137	11.9785	-272.286	-385.691	-422.461	-203.124	-152.868	-113.107	-109.452	-102.146	-112.184	-122.222	-126.623	-131.024	14.1013	-532.436	-569.632	-490.675	-224.706	-152.405	-100.256	-109.072	-106.489	-115.439	-124.389	-126.233	-128.077	4.42819	-163.86
0.25								0.25	-3.43979	-620.64	-682.203	-610.272	-242.931	-163.593	-138.824	-112.151	-106.993	-117.599	-128.206	-126.913	-125.621	14.5102	-276.443	-392.781	-421.522	-199.269	-150.552	-108.636	-109.232	-101.883	-111.199	-120.514	-126.644	-132.773	11.4499	-544.386	-584.232	-496.429	-226.599	-156.045	-97.795	-110.252	-100.368	-113.344	-126.319	-128.655	-130.99	6.7652	-164.353
0.26								0.26	-6.6508	-633.781	-695.806	-621.78	-243.554	-168.076	-141.493	-119.007	-108.403	-117.097	-125.792	-125.617	-125.442	12.385	-280.716	-397.178	-423.194	-201.593	-156.904	-112.501	-105.371	-94.8778	-108.564	-122.251	-131.832	-141.413	8.98668	-542.179	-583.344	-497.137	-221.987	-157.284	-116.226	-111.338	-106.447	-117.226	-128.005	-130.098	-132.191	6.52502	-174.894
0.27								0.27	-2.74478	-639.083	-702.493	-632.247	-254.989	-173.853	-141.808	-112.805	-112.849	-120.517	-128.186	-128.973	-129.76	12.9613	-286.748	-410.821	-433.558	-206.202	-152.077	-114.864	-100.879	-91.4578	-105.258	-119.057	-123.068	-127.08	13.2033	-554.246	-596.704	-512.457	-233.118	-158.28	-111.515	-112.795	-111.053	-119.862	-128.672	-130.569	-132.466	1.71115	-167.729
0.28								0.28	-5.24409	-649.604	-708.952	-639.173	-253.29	-173.605	-144.014	-116.428	-110.67	-118.546	-126.422	-127.387	-128.352	8.8164	-287.457	-412.512	-428.783	-206.726	-154.546	-111.178	-109.049	-101.672	-111.939	-122.206	-128.773	-135.339	7.96299	-561.347	-609.19	-523.561	-236.173	-167.232	-106.49	-117.462	-109.513	-121.253	-132.993	-134.644	-136.296	3.4456	-176.702
0.29								0.29	-5.17205	-659.432	-725.557	-648.229	-256.618	-174.982	-139.607	-115.214	-111.929	-121.632	-131.334	-129.039	-126.743	19.9085	-301.198	-416.494	-434.231	-207.449	-162.817	-110.893	-110.863	-99.9523	-112.049	-124.146	-135.186	-146.226	9.172	-571.141	-615.535	-528.358	-239.357	-165.982	-108.908	-113.862	-114.439	-123.339	-132.238	-135.413	-138.588	1.09922	-181.356
0.3								0.3	-5.67004	-666.154	-733.123	-657.962	-262.496	-175.879	-145.292	-120.432	-117.365	-125.304	-133.243	-133.939	-134.636	16.6371	-293.281	-423.671	-434.406	-209.194	-167.508	-116.882	-109.256	-100.267	-113.068	-125.869	-135.533	-145.197	15.3435	-583.028	-619.334	-541.345	-240.978	-170.317	-107.058	-115.46	-108.722	-121.128	-133.534	-134.182	-134.83	4.41822	-187.506
0.31								0.31	-4.95943	-672.476	-739.626	-663.824	-270.653	-181.683	-151.839	-121.491	-116.907	-122.842	-128.776	-131.273	-133.77	13.7858	-302.521	-425.24	-449.937	-215.216	-161.007	-111.723	-111.87	-106.774	-119.206	-131.638	-136.607	-141.575	7.86164	-583.472	-629.85	-545.329	-246.39	-170.139	-115.939	-113.898	-111.424	-124.95	-138.476	-141.447	-144.419	4.72397	-190.293
0.32								0.32	-8.66105	-678.871	-750.114	-671.669	-274.298	-181.252	-148.723	-121.725	-112.994	-125.203	-137.412	-137.237	-137.062	14.5406	-298.229	-428.818	-453.482	-219.291	-167.072	-117.907	-112.337	-104.131	-112.576	-121.022	-128.082	-135.142	16.0375	-591.003	-636.684	-552.203	-242.92	-166.341	-119.448	-112.297	-110.072	-121.027	-131.982	-134.656	-137.331	3.53952	-193.692
0.33								0.33	-5.68295	-687.979	-758.486	-686.011	-276.278	-184.17	-153.328	-125.753	-118.022	-125.487	-132.952	-138.336	-143.72	10.97	-309.5	-427.47	-458.172	-223.559	-162.638	-116.673	-108.067	-107.891	-120.544	-133.197	-134.438	-135.679	11.968	-605.503	-647.172	-571.773	-253.239	-171.268	-120.064	-118.757	-110.964	-120.942	-130.921	-137.558	-144.196	3.3267	-196.748
0.34								0.34	-7.09038	-697.544	-768.07	-691.761	-276.693	-186.107	-152.438	-130.161	-118.033	-126.817	-135.6	-138.879	-142.159	17.859	-312.856	-435.412	-459.205	-224.207	-162.814	-116.427	-110.707	-98.1955	-110.879	-123.563	-129.993	-136.423	6.57539	-611.822	-647.065	-574.658	-249.048	-176.184	-115.518	-117.493	-112.346	-122.712	-133.079	-138.265	-143.451	6.17775	-202.335
0.35								0.35	-6.88109	-705.685	-777.059	-699.498	-283.763	-187.08	-150.211	-123.52	-119.962	-128.877	-137.793	-138.219	-138.645	13.188	-314.163	-440.673	-473.931	-224.726	-166.016	-119.769	-109.43	-101.083	-112.259	-123.435	-128.384	-133.332	12.5273	-615.451	-650.68	-576.546	-258.19	-176.938	-113.137	-117.663	-112.083	-122.806	-133.529	-138.532	-143.534	2.21182	-202.633
0.36								0.36	-3.50262	-711.261	-783.997	-706.532	-289.06	-194.174	-154.336	-128.408	-121.697	-129.164	-136.631	-139.865	-143.099	13.3772	-313.79	-450.983	-475.686	-220.64	-169.766	-119.204	-108.785	-104.865	-118.2	-131.535	-134.609	-137.683	6.76071	-616.617	-657.713	-590.027	-261.016	-178.012	-128.32	-115.184	-116.982	-124.802	-132.623	-143.275	-153.928	-0.748904	-206.999
0.37								0.37	-4.65009	-717.892	-796.028	-715.137	-290.324	-196.265	-154.366	-127.826	-122.394	-129.801	-137.209	-141.409	-145.608	18.0451	-318.836	-451.805	-473.266	-221.314	-173.476	-117.557	-109.548	-102.305	-115.543	-128.781	-134.197	-139.613	11.2516	-626.097	-669.088	-595.521	-262.586	-177.855	-121.94	-119.125	-121.34	-126.203	-131.066	-140.121	-149.176	-1.4083	-210.139
0.38								0.38	-7.2684	-724.254	-800.729	-725.064	-297.288	-200.35	-160.722	-131.105	-122.48	-129.812	-137.144	-141.002	-144.86	19.6774	-320.468	-453.769	-480.867	-223.618	-176.006	-117.539	-106.764	-103.146	-118.015	-132.884	-137.427	-141.97	9.38515	-634.393	-672.856	-611.507	-262.207	-180.123	-129.539	-119.698	-121.389	-128.126	-134.863	-141.243	-147.623	3.34307	-214.807
0.39								0.39	-6.52646	-729.008	-811.665	-729.311	-293.361	-198.507	-157.494	-131.485	-125.448	-133.797	-142.146	-147.517	-152.888	9.86134	-331.603	-460.461	-484.227	-228.392	-175.699	-123.48	-116.866	-107.475	-117.445	-127.416	-135.812	-144.209	7.93466	-640.054	-686.192	-612.793	-271.091	-183.999	-129.184	-118.204	-117.627	-128.988	-140.348	-146.372	-152.395	-1.32814	-217.276
0.4								0.4	-6.2761	-737.55	-822.23	-732.353	-299.338	-200.229	-159.069	-130.119	-125.558	-132.557	-139.557	-141.968	-144.38	12.9701	-333.747	-459.641	-489.914	-228.49	-177.181	-119.973	-108.562	-114.644	-121.701	-128.759	-135.527	-142.295	8.98353	-647.191	-691.731	-629.535	-267.504	-178.848	-124.447	-126.372	-115.71	-126.675	-137.639	-143.066	-148.492	5.07377	-229.159
0.41								0.41	-7.27097	-745.318	-827.138	-744.909	-306.937	-202.5	-162.156	-136.953	-125.168	-136.189	-147.209	-147.244	-147.279	14.1321	-340.584	-465.69	-497.517	-234.942	-173.347	-122.895	-114.132	-100.057	-115.847	-131.637	-139.584	-147.53	12.7338	-652.497	-701.039	-633.32	-278.264	-190.086	-120.477	-128.222	-113.283	-129.19	-145.097	-151.892	-158.686	0.434103	-220.067
0.42								0.42	-4.11193	-750.33	-834.72	-754.889	-308.458	-207.808	-167.776	-135.335	-129.441	-137.803	-146.165	-147.283	-148.4	19.5827	-338.127	-467.859	-497.298	-233.327	-182.707	-120.958	-113.905	-102.421	-118.332	-134.243	-143.329	-152.416	7.1246	-658.454	-702.423	-644.289	-277.944	-185.974	-124.841	-128.144	-117.06	-130.485	-143.909	-144.332	-144.755	-0.145854	-224.968
0.43								0.43	-5.95707	-754.604	-843.033	-762.462	-313.071	-207.139	-164.713	-134.472	-131.532	-139.61	-147.688	-149.823	-151.958	12.8204	-339.137	-470.389	-498.171	-245.955	-171.598	-117.417	-109.799	-106.151	-121.456	-136.762	-143.379	-149.995	4.95316	-660.926	-709.417	-640.064	-283.728	-189.753	-131.761	-118.803	-117.799	-129.057	-140.314	-147.223	-154.132	5.96174	-228.215
0.44								0.44	-6.00216	-763.605	-849.136	-771.194	-313.037	-209.895	-163.102	-139.096	-130.97	-139.082	-147.194	-151.255	-155.316	18.3287	-340.78	-473.43	-511.146	-238.329	-173.946	-127.891	-111.932	-104.418	-116.981	-129.544	-139.452	-149.361	9.6024	-669.503	-713.962	-660.391	-279.439	-192.74	-133.211	-128.264	-118.476	-132.271	-146.066	-147.013	-147.961	4.24963	-230.37
0.45								0.45	-5.55195	-772.152	-854.415	-779.394	-322.97	-215.59	-165.534	-137.538	-131.927	-138.463	-144.999	-150.885	-156.771	8.42499	-350.051	-477.97	-506.904	-238.833	-170.938	-122.651	-111.567	-106.628	-123.235	-139.842	-143.513	-147.183	13.9369	-671.917	-718.962	-657.435	-283.177	-198.459	-137.352	-127.186	-120.782	-133.192	-145.602	-150.924	-156.247	-4.02847	-231.303
0.46								0.46	-5.67591	-779.392	-866.123	-785.328	-323.795	-215.925	-171.377	-139.781	-134.032	-140.928	-147.823	-152.301	-156.778	17.2017	-348.67	-474.636	-522.682	-242.281	-180.278	-119.693	-122.779	-107.129	-117.446	-127.763	-136.147	-144.531	8.88057	-673.307	-726.411	-667.967	-283.476	-196.065	-138.795	-126.412	-119.748	-129.843	-139.938	-145.943	-151.949	1.7836	-234.352
0.47								0.47	-5.47547	-782.954	-875.885	-793.062	-324.935	-221.199	-171.422	-139.33	-137.007	-143.72	-150.433	-155.615	-160.798	15.447	-346.297	-487.468	-520.445	-251.812	-182.939	-121.498	-117.268	-108.266	-122.655	-137.045	-140.744	-144.444	2.95274	-679.061	-731.112	-679.512	-291.218	-192.918	-135.848	-128.55	-120.521	-131.68	-142.839	-150.81	-158.78	3.12153	-239.689
0.48								0.48	-8.78443	-787.181	-881.482	-800.17	-331.638	-218.964	-171.379	-141.91	-136.932	-145.332	-153.732	-155.473	-157.214	9.72885	-349.86	-484.869	-518.321	-249.779	-182.051	-128.893	-112.524	-106.917	-123.116	-139.315	-139.763	-140.21	9.88192	-683.885	-744.076	-685.898	-283.511	-198.995	-129.436	-129.318	-122.898	-134.029	-145.159	-152.111	-159.062	-4.10758	-238.469
0.49								0.49	-6.12139	-792.979	-885.724	-810.15	-333.68	-218.863	-177.203	-145.747	-139.123	-147.553	-155.983	-158.833	-161.682	13.6414	-348.637	-491.205	-516.465	-245.673	-185.956	-125.139	-116.74	-111.403	-125.267	-139.131	-145.528	-151.925	6.74013	-692.455	-749.053	-692.99	-296.419	-197.555	-137.387	-120.504	-119.108	-133.635	-148.161	-154.372	-160.583	2.35693	-238.527
0.5								0.5	-7.49276	-796.089	-896.835	-816.189	-335.211	-223.112	-173.751	-144.29	-139.731	-146.014	-152.296	-157.971	-163.645	14.331	-353.032	-490.267	-528.252	-251.796	-177.583	-126.307	-118.435	-104.897	-121.748	-138.598	-142.956	-147.314	9.67628	-692.04	-751.2	-699.553	-301.939	-193.433	-125.067	-128.822	-129.542	-137.632	-145.722	-153.888	-162.054	-1.26963	-243.511
0.51								0.51	-5.06775	-800.327	-906.328	-820.089	-341.502	-228.618	-178.187	-143.027	-134.332	-144.866	-155.401	-159.221	-163.041	15.7904	-356.67	-490.041	-539.458	-250.757	-187.527	-126.722	-119.912	-110.491	-121.716	-132.941	-143.646	-154.35	9.08463	-701.076	-759.604	-704.677	-295.797	-197.601	-136.202	-131.056	-122.767	-135.307	-147.846	-152.42	-156.994	0.590931	-248.694
0.52								0.52	-6.54622	-812.227	-909.376	-829.586	-341.958	-226.658	-180.713	-147.613	-141.207	-149.448	-157.689	-163.835	-169.981	15.7879	-355.526	-498.585	-534.577	-255.728	-183.837	-126.209	-114.597	-106.481	-126.878	-147.275	-150.538	-153.802	10.5086	-704.909	-762.65	-713.814	-299.564	-197.847	-144.348	-137.741	-126.672	-136.687	-146.703	-156.042	-165.382	-0.909012	-249.889
0.53								0.53	-9.60057	-814.165	-912.843	-837.571	-344.307	-225.177	-179.815	-143.401	-136.454	-147.562	-158.669	-164.643	-170.617	10.5095	-358.56	-505.667	-540.345	-257.605	-192.545	-128.26	-117.373	-108.494	-124.207	-139.92	-142.851	-145.783	3.45427	-708.323	-764.434	-720.43	-302.524	-206.351	-151.845	-136.471	-130.381	-138.628	-146.875	-154.952	-163.029	-0.366112	-246.112
0.54								0.54	-6.0882	-819.704	-921.75	-840.498	-349.855	-227.696	-182.471	-148.467	-138.244	-149.698	-161.152	-165.022	-168.893	9.78945	-362.047	-513.085	-544.986	-254.95	-189.454	-127.665	-121.592	-104.935	-121.78	-138.625	-147.375	-156.125	13.1606	-717.016	-775.404	-728.242	-308.622	-205.59	-147.793	-130.671	-127.686	-137.739	-147.791	-154.895	-161.999	2.12553	-253.529
0.55								0.55	-3.75099	-825.055	-926.558	-844.914	-352.476	-234.958	-188.22	-148.094	-143.91	-153.962	-164.014	-167.434	-170.853	19.6137	-364.527	-512.695	-546.342	-255.18	-192.754	-126.687	-125.798	-109.849	-128.902	-147.955	-148.043	-148.131	8.62096	-721.861	-780.813	-734.508	-310.864	-210.393	-144.701	-139.588	-125.637	-137.451	-149.266	-156.424	-163.582	0.898803	-258.336
0.56								0.56	-6.30988	-831.099	-939.332	-853.513	-355.62	-236.989	-189.771	-151.454	-143.492	-154.238	-164.983	-167.439	-169.894	9.39209	-368.042	-511.668	-548.725	-255.29	-195.787	-128.083	-113.799	-105.459	-119.617	-133.776	-144.056	-154.336	4.6282	-726.378	-787.584	-737.142	-310.788	-211.888	-148.427	-132.747	-126.437	-140.355	-154.273	-159.91	-165.546	1.77244	-258.064
0.57								0.57	-3.53499	-835.587	-940.532	-860.15	-359.605	-236.958	-190.911	-148.652	-143.589	-154.247	-164.905	-168.168	-171.431	15.0936	-360.008	-518.556	-551.667	-259.373	-194.767	-130.814	-117.698	-107.842	-124.075	-140.308	-146.48	-152.651	9.1329	-728.717	-794.729	-744.658	-314.987	-213.838	-150.196	-130.307	-124.154	-137.368	-150.582	-158.267	-165.952	2.79595	-258.278
0.58								0.58	-6.65616	-838.027	-950.875	-868.228	-358.046	-240.147	-187.603	-152.24	-143.536	-155.188	-166.841	-170.424	-174.008	16.4507	-373.473	-515.981	-554.162	-254.422	-191.799	-135.465	-112.021	-107.261	-123.224	-139.188	-147.882	-156.576	10.7243	-732.396	-798.818	-747.425	-315.015	-207.324	-149.479	-139.209	-130.117	-142.955	-155.793	-161.957	-168.121	-0.952154	-263.629
0.59								0.59	-8.80754	-842.125	-952.478	-870.225	-364.339	-242.461	-192.395	-152.785	-145.394	-155.399	-165.405	-171.013	-176.621	14.461	-369.184	-517.372	-552.705	-263.03	-192.134	-135.094	-119.355	-114.247	-126.352	-138.457	-150.499	-162.541	12.6717	-736.058	-796.8	-765.667	-316.526	-209.894	-150.675	-141.927	-125.865	-139.433	-153	-162.288	-171.577	1.34595	-261.121
0.6								0.6	-8.18822	-846.482	-956.927	-879.454	-365.183	-247.263	-196.023	-153.835	-141.799	-153.738	-165.676	-171.426	-177.177	16.0233	-376.225	-522.787	-561.762	-270.588	-192.824	-124.893	-117.666	-112.181	-126.7	-141.219	-145.737	-150.255	5.83395	-740.773	-812.922	-788.307	-321.217	-210.881	-152.181	-133.862	-128.133	-139.686	-151.239	-157.994	-164.75	-2.39073	-262.204
0.61								0.61	-9.96616	-852.269	-968.998	-880.185	-368.062	-240.65	-193.101	-150.637	-145.567	-156.299	-167.031	-172.779	-178.527	12.5277	-382.439	-526.039	-573.585	-268.393	-192.492	-131.117	-120.711	-118.314	-125.621	-132.929	-144.867	-156.806	4.35926	-750.405	-813.021	-786.796	-318.541	-216.413	-151.873	-139.354	-134.906	-143.608	-152.309	-155.56	-158.811	2.68506	-264.082
0.62								0.62	-6.43817	-856.657	-968.11	-892.059	-373.571	-245.856	-191.839	-153.019	-151.147	-158.637	-166.126	-175.534	-184.941	8.35888	-372.735	-530.597	-563.222	-268.661	-190.84	-125.34	-120.555	-116.349	-128.015	-139.681	-146.521	-153.361	5.05506	-744.681	-811.544	-780.823	-319.932	-222.829	-155.307	-134.42	-130.289	-140.97	-151.65	-161.65	-171.649	-0.962669	-270.526
0.63								0.63	-8.80512	-862.566	-978.818	-895.827	-376.599	-250.329	-196.499	-153.518	-149.091	-160.335	-171.579	-176.265	-180.951	15.5496	-377.213	-528.584	-571.141	-277.501	-197.32	-131.42	-120.61	-112.399	-127.552	-142.705	-151.514	-160.323	6.60489	-751.862	-821.574	-788.295	-330.08	-217.6	-159.253	-138.484	-122.773	-140.934	-159.095	-163.042	-166.99	-1.04366	-265.435
0.64								0.64	-5.49453	-869.126	-981.902	-904.472	-373.551	-248.822	-197.508	-156.439	-152.838	-160.211	-167.584	-174.921	-182.257	10.6695	-371.397	-531.667	-577.534	-269.072	-194.687	-136.122	-115.989	-115.894	-131.923	-147.952	-153.739	-159.526	7.00309	-751.642	-824.768	-785.568	-325.428	-221.157	-164.088	-135.647	-135.173	-147.543	-159.913	-166.715	-173.518	3.68692	-270.341
0.65								0.65	-6.99877	-867.747	-984.809	-913.915	-380.147	-250.717	-198.228	-156.504	-149.829	-160.559	-171.289	-177.127	-182.965	11.6634	-377.511	-531.131	-584.172	-275.971	-198.455	-136.678	-117.099	-114.333	-128.549	-142.766	-150.501	-158.235	5.99573	-760.679	-833.833	-801.322	-332.428	-216.956	-158.561	-134.117	-135.032	-149.216	-163.4	-168.921	-174.442	-6.30725	-273.569
0.66								0.66	-6.85676	-875.247	-990.187	-917.003	-384.915	-252.283	-198.095	-161.412	-152.755	-165.02	-177.285	-181.554	-185.822	11.8183	-378.311	-538.131	-580.756	-268.865	-200.053	-137.829	-123.179	-110.168	-129.047	-147.925	-152.206	-156.487	10.0857	-762.737	-832.783	-802.165	-334.394	-215.439	-151.781	-141.519	-134.486	-145.216	-155.947	-164.66	-173.373	2.13342	-269.824
0.67								0.67	-7.35825	-880.509	-995.918	-923.713	-389.32	-254.853	-198.016	-157.939	-151.743	-163.817	-175.892	-179.448	-183.004	13.9711	-377.371	-539.647	-585.01	-276.521	-203.06	-135.739	-123.94	-118.543	-131.844	-145.144	-150.847	-156.549	4.90507	-764.892	-837.083	-819.319	-331.959	-225.405	-153.932	-142.918	-131.636	-142.415	-153.193	-162.944	-172.694	-0.163512	-273.265
0.68								0.68	-6.89689	-883.668	-1002.87	-922.074	-387.107	-259.01	-198.78	-164.222	-157.038	-166.639	-176.241	-180.741	-185.241	10.0039	-383.943	-539.768	-591.932	-277.047	-203.804	-128.919	-118.688	-115.708	-129.41	-143.112	-152.9	-162.688	16.9358	-772.975	-844.019	-810.82	-336.508	-224.365	-160.864	-139.687	-133.58	-147.026	-160.472	-165.364	-170.256	-3.41561	-274.236
0.69								0.69	-9.97137	-886.586	-1008.84	-928.043	-391.888	-259.721	-205.401	-163.22	-155.37	-166.744	-178.119	-184.498	-190.877	22.0645	-387.69	-541.95	-589.557	-277.872	-204.708	-135.129	-122.591	-112.453	-130.085	-147.717	-154.356	-160.995	13.3817	-776.094	-851.41	-831.554	-334.231	-218.351	-155.706	-138.543	-131.857	-148.066	-164.276	-169.525	-174.774	0.294774	-276.701
0.7								0.7	-4.14858	-887.323	-1013.1	-934.067	-392.827	-263.373	-204.54	-163.755	-152.177	-163.644	-175.111	-180.017	-184.922	13.5946	-387.054	-550.47	-588.159	-272.734	-197.844	-135.368	-124.083	-115.633	-133.2	-150.766	-158.273	-165.78	0.915906	-776.489	-851.307	-818.579	-341.114	-223.146	-165.771	-141.25	-138.611	-150.496	-162.381	-169.309	-176.237	2.08787	-275.288
0.71								0.71	-7.7288	-891.175	-1020.28	-942.185	-395.02	-259.368	-203.74	-163.361	-153.969	-164.867	-175.765	-181.15	-186.535	7.6097	-392.309	-550.978	-590.693	-282.652	-203.759	-132.846	-122.021	-115.212	-131.16	-147.107	-157.236	-167.365	7.98135	-783.686	-857.523	-836.213	-343.407	-226.635	-159.271	-143.047	-132.272	-148.945	-165.618	-172.254	-178.89	-3.70075	-280.124
0.72								0.72	-3.84651	-894.428	-1025.27	-945.52	-399.969	-260.052	-202.7	-166.758	-158.855	-170.629	-182.403	-187.835	-193.268	11.0471	-398.817	-552.185	-600.076	-270.994	-198.434	-134.062	-117.938	-121.086	-133.391	-145.695	-152.492	-159.289	9.5959	-778.374	-855.933	-841.983	-339.056	-222.958	-164.08	-144.116	-136.752	-152.675	-168.599	-171.492	-174.384	-2.55916	-278.396
0.73								0.73	-8.59488	-896.278	-1028.1	-949.567	-400.918	-260.968	-206.58	-163.499	-155.528	-167.928	-180.329	-183.509	-186.689	8.12071	-390.533	-556.736	-598.643	-282.273	-203.847	-130.728	-125.288	-116.882	-128.241	-139.599	-150.995	-162.392	2.20539	-791.595	-861.926	-843.851	-349.107	-229.583	-166.55	-143.695	-135.701	-151.174	-166.648	-173.206	-179.764	-0.197297	-283.648
0.74								0.74	-7.89954	-904.711	-1036.15	-958.781	-403.603	-263.448	-205.133	-165.313	-161.258	-174.481	-187.704	-189.74	-191.776	19.1802	-391.793	-556.367	-604.255	-277.917	-205.452	-133.971	-124.926	-118.292	-133.387	-148.483	-152.377	-156.272	6.9859	-792.251	-864.693	-849.098	-348.008	-222.632	-165.252	-140.911	-136.955	-151.671	-166.388	-171.849	-177.31	-3.96576	-280.374
0.75								0.75	-6.91529	-909.856	-1035.45	-963.666	-404.737	-265.835	-207.868	-166.28	-163.413	-171.612	-179.811	-187.262	-194.712	17.4272	-389.054	-563.909	-608.87	-283.269	-203.814	-136.718	-128.098	-116.914	-130.299	-143.684	-154.277	-164.87	4.98125	-801.8	-873.965	-859.09	-343.341	-230.021	-157.264	-142.202	-139.777	-151.685	-163.594	-169.459	-175.325	-4.10745	-285.532
0.76								0.76	-9.72656	-908.759	-1041.43	-966.519	-408.725	-264.275	-210.131	-167.303	-157.01	-170.655	-184.3	-186.873	-189.447	9.54341	-388.527	-554.678	-607.516	-283.946	-207.451	-134.488	-125.165	-118.94	-130.99	-143.041	-152.549	-162.057	6.33087	-800.192	-876.298	-862.29	-350.537	-230.531	-163.776	-142.783	-142.062	-152.993	-163.923	-171.4	-178.877	5.00137	-285.072
0.77								0.77	-10.61	-912.996	-1046.32	-976.919	-413.09	-276.754	-209.423	-168.889	-158.591	-170.912	-183.232	-190.691	-198.15	14.4327	-394.82	-567.428	-610.95	-287.115	-209.172	-134.008	-130.199	-116.957	-131.747	-146.536	-158.856	-171.176	8.94296	-798.117	-880.92	-871.517	-346.391	-232.126	-168.561	-141.336	-136.872	-154.809	-172.746	-175.277	-177.807	-4.48669	-284.347
0.78								0.78	-8.74666	-916.913	-1051.2	-976.452	-412.288	-270.625	-209.523	-171.329	-158.924	-172.349	-185.773	-192.878	-199.983	12.0578	-397.758	-571.599	-613.094	-284.48	-201.254	-135.403	-126.038	-111.703	-132.101	-152.499	-158.57	-164.641	3.36598	-801.711	-885.959	-869.465	-353.855	-228.76	-163.114	-141.547	-137.453	-149.8	-162.147	-171.844	-181.541	1.51467	-285.792
0.79								0.79	-8.22622	-921.199	-1053.6	-981.323	-417.887	-273.481	-216.673	-173.496	-164.133	-176.63	-189.126	-192.751	-196.376	10.9306	-397.777	-566.803	-610.668	-289.817	-210.522	-140.201	-126.455	-117.6	-134.172	-150.743	-155.264	-159.784	4.41289	-803.723	-884.1	-877.333	-353.822	-233.474	-172.071	-143.087	-140.15	-155.509	-170.868	-174.275	-177.681	-2.95157	-289.636
0.8								0.8	-10.4278	-919.214	-1055.06	-982.701	-417.2	-274.411	-215.387	-172.242	-164.354	-176.801	-189.249	-193.969	-198.689	16.8364	-396.558	-565.961	-618.316	-287.793	-203.227	-139.335	-129.518	-123.483	-137.091	-150.699	-156.721	-162.742	8.2565	-809.088	-891.398	-879.719	-362.887	-235.788	-164.863	-142.634	-141.208	-154.583	-167.957	-171.585	-175.212	0.220946	-290.396
0.81								0.81	-6.63603	-927.812	-1063.02	-989.439	-421.821	-277.951	-216.135	-173.24	-163.809	-175.431	-187.054	-193.482	-199.91	17.3168	-397.949	-575.521	-622.295	-291.32	-210.349	-138.589	-120.641	-120.473	-132.772	-145.07	-155.267	-165.463	4.39307	-813.179	-894.806	-882.255	-353.854	-234.819	-169.455	-145.961	-142.806	-155.845	-168.885	-176.752	-184.619	2.06922	-286.242
0.82								0.82	-8.14206	-929.319	-1071.65	-993.243	-422.807	-277.445	-214.308	-171.912	-162.437	-175.212	-187.988	-196.956	-205.925	13.783	-399.491	-574.159	-617.932	-291.552	-205.657	-139.953	-130.959	-116.555	-129.88	-143.205	-153.263	-163.321	4.31415	-807.893	-895.674	-897.952	-360.476	-242.674	-175.567	-151.87	-141.73	-155.328	-168.927	-175.372	-181.818	-6.72508	-289.199
0.83								0.83	-8.03661	-932.313	-1068.1	-999.765	-419.846	-278.489	-215.851	-174.596	-162.224	-177.028	-191.831	-197.027	-202.222	9.61957	-404.035	-576.444	-623.167	-292.959	-202.888	-139.317	-124.727	-113.582	-131.756	-149.93	-159.645	-169.36	4.8535	-815.401	-901.403	-901.205	-364.297	-237.366	-168.474	-154.337	-142.402	-158.517	-174.633	-180.387	-186.14	-0.708733	-289.416
0.84								0.84	-8.44996	-936.54	-1072.89	-1003.14	-427.532	-282.217	-216.474	-174.222	-168.054	-179.601	-191.148	-198.133	-205.119	14.1617	-396.307	-574.212	-627.98	-300.308	-210.451	-139.572	-126.01	-115.857	-131.971	-148.085	-157.841	-167.597	6.38554	-813.55	-900.979	-902.844	-359.674	-238.219	-164.195	-151.034	-139.101	-156.46	-173.819	-179.431	-185.043	-0.0801187	-293.292
0.85								0.85	-13.9178	-933.455	-1076.61	-1006.39	-429.209	-282.541	-213.964	-175.493	-169.437	-180.988	-192.539	-197.643	-202.747	16.7842	-403.328	-578.319	-631.597	-294.326	-216.075	-143.231	-123.156	-116.808	-131.805	-146.802	-156.459	-166.116	15.2852	-815.984	-911.394	-916.185	-360.093	-238.752	-178.114	-148.305	-141.764	-154.674	-167.584	-178.02	-188.457	-0.862119	-299.207
0.86								0.86	-6.73624	-940.577	-1078.97	-1014.25	-429.795	-286.292	-219.267	-175.693	-163.475	-178.813	-194.15	-199.671	-205.192	12.1581	-405.354	-576.749	-639.213	-296.792	-208.976	-134.484	-123.793	-123.013	-138.897	-154.781	-161.063	-167.344	2.672	-823.432	-905.736	-910.068	-365.211	-242.4	-172.57	-151.101	-141.277	-156.216	-171.155	-177.342	-183.529	0.183438	-292.002
0.87								0.87	-8.38826	-944.085	-1089.18	-1016.83	-432.66	-282.603	-225.638	-174.018	-165.907	-177.966	-190.025	-196.823	-203.622	6.30538	-401.179	-582.85	-632.066	-300.157	-215.804	-139.058	-123.181	-122.422	-136.039	-149.656	-160.409	-171.162	6.40831	-824.022	-914.093	-925.897	-360.856	-236.031	-172.51	-148.127	-146.584	-158.775	-170.966	-179.29	-187.614	-1.4953	-299.261
0.88								0.88	-4.1981	-943.365	-1090.39	-1020.1	-432.775	-286.244	-223.143	-177.844	-166.563	-181.333	-196.103	-200.915	-205.727	9.50447	-404.951	-584.56	-638.68	-293.063	-215.504	-144.085	-127.092	-117.719	-135.467	-153.215	-162.856	-172.496	3.55342	-829.402	-917.225	-918.145	-368.484	-245.203	-168.755	-153.198	-140.771	-154.737	-168.703	-179.618	-190.534	-4.50414	-296.858
0.89								0.89	-11.8194	-947.533	-1090.99	-1026.68	-437.827	-284.424	-225.219	-182.054	-171.44	-182.694	-193.948	-201.39	-208.831	7.89167	-412.324	-581.339	-637.395	-296.959	-214.655	-132.751	-127.664	-118.333	-133.681	-149.029	-156.577	-164.125	2.30157	-825.875	-929.142	-931.729	-370.364	-242.57	-172.601	-146.93	-147.796	-161.024	-174.253	-177.584	-180.915	2.73677	-294.065
0.9								0.9	-11.437	-951.168	-1095.81	-1030.06	-440.58	-289.27	-226.524	-181.543	-167.548	-183.443	-199.338	-203.622	-207.907	11.6218	-406.008	-586.275	-637.789	-298.513	-211.997	-136.298	-136.921	-119.819	-135.01	-150.2	-160.001	-169.802	2.99409	-830.353	-927.172	-928.585	-374.804	-241.2	-174.803	-153.901	-138.147	-154.522	-170.896	-180.922	-190.948	-1.58853	-300.049
0.91								0.91	-10.5641	-949.279	-1103.39	-1031.42	-440.169	-287.233	-229.038	-179.812	-165.902	-181.918	-197.934	-204.091	-210.248	8.54648	-405.89	-593.49	-637.977	-294.672	-213.108	-142.175	-119.619	-128.615	-137.957	-147.298	-161.547	-175.795	5.39281	-832.537	-925.43	-932.923	-372.804	-243.134	-179.083	-151.461	-141.029	-153.433	-165.837	-178.804	-191.771	1.51045	-296.03
0.92								0.92	-9.90853	-952.162	-1106.28	-1038.9	-440.489	-293.084	-221.911	-179.215	-170.393	-182.989	-195.584	-203.668	-211.751	8.90869	-410.703	-589.487	-639.397	-293.093	-216.109	-146.791	-123.959	-120.249	-137.402	-154.554	-159.634	-164.713	10.2741	-834.83	-927.859	-942.34	-374.028	-247.063	-175.818	-147.671	-143.091	-159.494	-175.897	-183.582	-191.268	-3.70659	-299.857
0.93								0.93	-10.2897	-959.362	-1109.23	-1042.21	-439.624	-296.042	-222.046	-179.764	-174.549	-187.318	-200.087	-204.067	-208.046	12.4429	-411.897	-591.427	-646.667	-295.564	-217.151	-130.262	-128.12	-122.575	-134.859	-147.143	-159.385	-171.626	4.71078	-841.064	-931.782	-945.118	-371.157	-250.571	-170.126	-149.592	-145.977	-158.609	-171.241	-183.781	-196.321	2.70927	-302.148
0.94								0.94	-9.29198	-961.281	-1111.33	-1049.08	-445.518	-291.712	-225.703	-182.17	-170.47	-185.451	-200.431	-207.327	-214.223	7.53659	-408.518	-598.003	-645.638	-300.534	-214.525	-134.267	-125.265	-128.067	-138.277	-148.488	-160.562	-172.637	5.12269	-838.955	-938.602	-948.082	-376.719	-241.591	-178.745	-147.565	-146.195	-163.139	-180.083	-185.476	-190.868	-2.7622	-299.115
0.95								0.95	-7.95418	-958.126	-1108.78	-1046.91	-450.71	-297.641	-225.197	-185.965	-171.449	-184.787	-198.125	-204.763	-211.401	14.4251	-411.773	-596.913	-649.785	-300.252	-217.71	-139.464	-132.15	-123.502	-137.182	-150.862	-158.37	-165.877	5.82065	-840.417	-942.197	-946.296	-381.917	-255.434	-183.973	-152.061	-142.835	-158.171	-173.507	-183.127	-192.747	-5.72365	-299.58
0.96								0.96	-11.3879	-960.021	-1116.81	-1055.16	-449.002	-294.523	-229.2	-179.595	-172.183	-184.168	-196.152	-204.377	-212.602	17.2343	-415.127	-595.598	-646.083	-309.37	-214.868	-141.811	-126.906	-115.662	-136.019	-156.376	-163.45	-170.524	7.81802	-840.12	-943.718	-959.724	-382.234	-245.242	-176.848	-158.954	-143.317	-158.886	-174.456	-184.236	-194.016	-1.37763	-301.708
0.97								0.97	-9.67243	-962.736	-1123.03	-1058.44	-449.36	-296.046	-225.273	-186.119	-173.857	-185.584	-197.311	-206.989	-216.667	16.4219	-411.294	-596.625	-655.373	-304.497	-218.29	-140.545	-127.238	-122.962	-140.591	-158.22	-164.408	-170.597	5.76023	-841.471	-942.217	-958.814	-376.994	-243.464	-174.237	-154.499	-148.368	-164.204	-180.04	-186.735	-193.429	1.93335	-303.855
0.98								0.98	-8.86467	-966.962	-1121.96	-1061.82	-452.275	-294.327	-229.138	-186.116	-173.013	-184.664	-196.316	-206.812	-217.308	9.08885	-411.084	-595.251	-659.179	-308.754	-219.243	-140.437	-125.639	-116.788	-129.879	-142.97	-158.327	-173.685	-1.09729	-844.192	-954.087	-952.316	-382.816	-247.593	-181.575	-155.617	-141.279	-158.238	-175.198	-182.522	-189.845	-4.10231	-300.739
0.99								0.99	-7.86132	-971.38	-1126.73	-1064.38	-453.087	-299.531	-230.105	-191.556	-175.044	-186.979	-198.915	-207.674	-216.434	16.6618	-414.447	-602.133	-656.105	-307.217	-216.46	-140.71	-127.165	-126.064	-141.588	-157.111	-165.008	-172.905	2.75	-847.557	-956.586	-962.245	-379.635	-249.382	-185.412	-160.971	-145.533	-161.404	-177.274	-186.634	-195.994	-1.80912	-307.803
1								1	-9.52972	-973.079	-1128.85	-1067.88	-461.342	-295.338	-231.834	-182.567	-175.801	-187.803	-199.806	-208.573	-217.341	8.81638	-409.722	-606.196	-664.023	-308.077	-220.728	-140.639	-130.566	-116.643	-132.194	-147.746	-160.747	-173.748	6.20167	-847.377	-953.471	-971.167	-383.59	-248.321	-179.723	-159.313	-142.934	-160.779	-178.625	-186.44	-194.256	-5.89481	-302.21
1.01								1.01	-8.90882	-977.361	-1132.38	-1073.39	-451.722	-297.4	-232.307	-188.252	-177.127	-190.185	-203.244	-209.83	-216.415	9.75769	-420.902	-604.952	-664.613	-299.274	-222.673	-148.365	-129.13	-127.451	-143.356	-159.26	-165.197	-171.134	5.34442	-845.832	-955.335	-973.498	-381.677	-251.127	-177.04	-152.532	-149.024	-163.457	-177.889	-184.117	-190.345	1.0729	-303.959
1.02								1.02	-10.3029	-976.78	-1135.36	-1074.61	-457.792	-298.74	-228.548	-188.532	-175.653	-188.806	-201.96	-211.665	-221.37	18.3373	-421.548	-610.908	-661.735	-305.355	-223.201	-148.153	-122.549	-122.163	-138.708	-155.254	-161.639	-168.024	10.7924	-852.725	-963.093	-982.182	-384.579	-252.312	-176.946	-164.756	-146.833	-161.059	-175.285	-182.926	-190.568	2.51203	-304.321
1.03								1.03	-11.196	-979.743	-1136.24	-1077.1	-462.83	-304.475	-231.617	-185.02	-177.527	-189.82	-202.113	-208.456	-214.799	11.5335	-417.244	-602.519	-665.7	-305.752	-223.009	-147.327	-131.145	-121.68	-138.915	-156.149	-164.737	-173.325	6.68659	-852.553	-958.388	-990.799	-383.239	-243.775	-177.094	-159.686	-140.593	-158.042	-175.492	-184.488	-193.484	1.11092	-302.348
1.04								1.04	-9.97664	-979.601	-1138.12	-1082.44	-460.341	-304.16	-232.784	-187.848	-173.278	-189.869	-206.46	-214.234	-222.007	8.39924	-417.207	-607.461	-670.255	-309.815	-218.422	-141.715	-130.4	-125.221	-139.071	-152.921	-160.964	-169.007	0.724793	-859.898	-960.534	-989.422	-384.815	-250.061	-178.449	-161.169	-152.206	-164.146	-176.086	-185.259	-194.432	-0.245183	-303.167
1.05								1.05	-8.37252	-987.32	-1143.02	-1083.97	-464.905	-304.845	-233.281	-189.46	-176.915	-192.301	-207.688	-213.751	-219.815	7.73904	-417.434	-608.881	-664.718	-305.903	-218.19	-138.616	-134.317	-126.916	-143.947	-160.978	-169.403	-177.827	5.87428	-857.337	-964.381	-993.089	-390.43	-254.471	-181.55	-161.259	-144.1	-161.251	-178.403	-186.886	-195.37	-0.266069	-304.872
1.06								1.06	-12.005	-985.227	-1144.72	-1089.7	-464.209	-303.71	-234.713	-192.832	-173.131	-190.859	-208.587	-216.737	-224.887	15.6405	-413.251	-610.39	-667.996	-308.281	-227.944	-139.779	-131.965	-122.512	-137.216	-151.919	-166.279	-180.638	8.02014	-863.749	-963.642	-988.332	-387.451	-254.932	-184.024	-157.348	-154.204	-164.848	-175.492	-184.154	-192.817	-5.51626	-306.751
1.07								1.07	-10.644	-984.251	-1146.89	-1091.98	-463.108	-302.991	-237.424	-189.432	-176.823	-193.592	-210.361	-217.091	-223.82	13.6526	-419.29	-614.722	-672.405	-307.313	-219.36	-146.975	-125.194	-120.274	-137.843	-155.413	-164.114	-172.815	6.62994	-858.283	-968.519	-1009.64	-387.228	-261.694	-184.424	-151.911	-140.652	-161.849	-183.047	-192.032	-201.018	-2.98357	-304.501
1.08								1.08	-8.67986	-983.742	-1150.21	-1100.39	-464.609	-309.554	-234.973	-189.146	-182.041	-195.973	-209.905	-216.563	-223.222	15.5053	-421.508	-609.468	-674.143	-305.919	-214.846	-141.104	-130.004	-124.652	-141.6	-158.548	-165.622	-172.697	2.93615	-862.607	-975.928	-1003.47	-388.206	-248.029	-187.934	-156.414	-149.476	-164.25	-179.023	-187.124	-195.225	-5.27187	-309.714
1.09								1.09	-11.9308	-987.507	-1155.21	-1101.24	-471.998	-305.391	-238.513	-192.851	-179.53	-196.167	-212.805	-218.84	-224.876	3.24728	-421.26	-606.52	-669.597	-314.611	-222.949	-144.945	-131.827	-118.799	-140.053	-161.306	-167.344	-173.382	6.51695	-859.73	-969.672	-1004.4	-393.787	-254.223	-182.409	-151.998	-144.668	-162.949	-181.231	-190.766	-200.302	-4.16045	-311.422
1.1								1.1	-10.9802	-989.167	-1155.48	-1102.33	-472.116	-306.332	-238.373	-192.092	-183.149	-195.898	-208.647	-217.558	-226.469	14.4198	-414.199	-616.383	-677.773	-312.946	-219.003	-140.05	-128.457	-120.126	-136.398	-152.67	-164.083	-175.497	8.76862	-862.195	-979.543	-1006.62	-394.244	-253.226	-181.137	-158.57	-148.333	-164.903	-181.473	-189.53	-197.587	-4.05725	-306.467
1.11								1.11	-11.6036	-988.498	-1158.88	-1109.66	-471.065	-311.915	-240.633	-190.229	-186.226	-198.534	-210.843	-221.775	-232.707	10.1499	-416.044	-617.192	-675.836	-313.602	-225.842	-147.616	-125.593	-130.916	-144.087	-157.257	-167.508	-177.758	11.4953	-871.453	-979.757	-1019.43	-395.729	-258.723	-182.426	-157.255	-147.416	-166.395	-185.373	-190.507	-195.64	-1.48167	-308.852
1.12								1.12	-9.12466	-992.589	-1166.23	-1115.71	-470.005	-311.598	-236.418	-189.02	-184.655	-195.4	-206.146	-215.43	-224.713	18.6014	-422.572	-618.961	-679.696	-311.225	-222.544	-145.478	-131.991	-127.574	-143.255	-158.936	-165.915	-172.894	9.08324	-866.717	-983.108	-1005.64	-394.783	-255.006	-179.548	-160.096	-143.258	-160.534	-177.811	-188.525	-199.238	-5.33098	-310.203
1.13								1.13	-14.4782	-993.293	-1162.3	-1111.75	-475.643	-310.263	-241.728	-194.025	-183.24	-196.544	-209.848	-220.293	-230.738	13.781	-415.879	-616.501	-677.868	-312.184	-223.765	-147.402	-136.671	-126.181	-147.038	-167.895	-172.049	-176.203	7.71832	-862.75	-981.688	-1019.31	-393.653	-254.502	-182.094	-158.561	-152.542	-166.442	-180.341	-187.297	-194.253	-4.09087	-308.942
1.14								1.14	-10.7501	-997.507	-1163.39	-1112.93	-472.82	-310.711	-241.337	-188.81	-179.934	-196.699	-213.464	-219.501	-225.538	11.4455	-425.365	-620.711	-678.768	-312.205	-225.87	-137.91	-131.697	-125.057	-144.479	-163.9	-168.269	-172.638	7.25851	-870.447	-991.144	-1022.5	-396.91	-261.635	-190.65	-161.098	-142.963	-163.384	-183.805	-192.592	-201.379	-5.07035	-304.881
1.15								1.15	-15.4839	-996.909	-1169.8	-1116.89	-475.993	-317.304	-239.126	-189.854	-181.732	-196.614	-211.496	-220.336	-229.176	10.0234	-421.662	-615.503	-680.365	-314.07	-224.171	-146.048	-132.698	-119.596	-140.146	-160.696	-168.002	-175.308	8.21083	-869.865	-985.323	-1024.54	-393.27	-254.616	-179.732	-160.266	-147.438	-165.738	-184.038	-190.816	-197.595	-2.06805	-310.463
1.16								1.16	-8.35804	-995.611	-1173.73	-1121.82	-478.874	-315.057	-240.872	-192.247	-185.333	-200.283	-215.232	-224.125	-233.018	19.2417	-423.602	-621.572	-680.817	-311.973	-218.682	-144.482	-131.691	-121.361	-138.514	-155.668	-166.459	-177.25	5.46697	-877.219	-990.633	-1025.63	-394.368	-260.682	-179.951	-160.594	-143.918	-165.519	-187.121	-193.319	-199.518	-0.78079	-310.836
1.17								1.17	-8.44729	-1001.66	-1169.25	-1121.71	-478.666	-318.238	-243.294	-196.643	-185.695	-197.807	-209.92	-219.984	-230.049	6.64483	-429.216	-622.145	-684.946	-319.226	-222.365	-142.113	-135.451	-120.726	-137.446	-154.165	-165.624	-177.083	6.28711	-869.418	-995.047	-1032.02	-395.691	-256.577	-183.635	-161.497	-147.372	-164.768	-182.164	-189.948	-197.732	-4.18808	-309.483
1.18								1.18	-10.6318	-998.602	-1171.1	-1128.51	-474.835	-313.147	-243.758	-191.397	-181.557	-198.762	-215.966	-223.29	-230.615	10.8415	-423.945	-622.324	-690.094	-317.168	-228.515	-144.79	-137.15	-121.433	-140.436	-159.439	-165.3	-171.161	8.51802	-874.183	-991.721	-1041.59	-398.542	-256.458	-187.266	-155.042	-144.045	-163.549	-183.053	-190.931	-198.809	3.38539	-314.609
1.19								1.19	-12.2145	-1007.85	-1175.76	-1129.65	-483.752	-319.364	-239.883	-191.726	-180.58	-200.878	-221.175	-225.347	-229.519	12.1526	-425.308	-625.06	-689.03	-312.549	-230.726	-136.899	-136.166	-124.859	-143.978	-163.097	-170.195	-177.294	0.00467663	-878.174	-996.014	-1037.57	-397.332	-252.526	-188.624	-163.353	-156.643	-170.975	-185.307	-193.792	-202.277	7.29893	-312.767
1.2								1.2	-9.84903	-1005.15	-1179.86	-1130.31	-486.753	-318.351	-244.329	-198.206	-189.754	-202.272	-214.791	-221.798	-228.805	15.9572	-425.425	-624.474	-686.976	-310.297	-229.806	-147.39	-119.671	-126.769	-140.447	-154.124	-165.098	-176.072	3.925	-875.749	-999.076	-1040.09	-402.279	-264.711	-190.295	-156.428	-153.639	-167.111	-180.584	-188.672	-196.76	-0.922019	-311.831
1.21								1.21	-8.88632	-1005.89	-1179.89	-1134.39	-484.443	-317.018	-243.99	-195.175	-189.258	-204.056	-218.853	-223.35	-227.847	13.9781	-426.884	-628.656	-690.948	-314.746	-235.503	-149.208	-131.404	-124.671	-140.278	-155.886	-164.755	-173.624	3.85635	-876.36	-999.66	-1041.26	-400.066	-259.819	-182.458	-160.726	-146.323	-163.212	-180.101	-189.685	-199.269	0.959596	-312.881
1.22								1.22	-10.4737	-1004.59	-1177.27	-1138.51	-487.237	-317.832	-246.642	-194.655	-182.953	-201.118	-219.283	-226.808	-234.332	13.3375	-429.796	-627.146	-692.514	-313.55	-227.208	-143.526	-129.286	-129.593	-141.267	-152.942	-163.078	-173.214	2.34309	-875.649	-1001.66	-1046.68	-400.284	-263.781	-193.636	-159.948	-151.206	-165.614	-180.023	-185.986	-191.949	-1.77583	-314.33
1.23								1.23	-9.30711	-1008.71	-1185.76	-1138.06	-484.034	-317.548	-242.844	-198.129	-186.788	-203.321	-219.854	-224.204	-228.553	14.8335	-431.052	-628.561	-689.685	-313.451	-231.944	-151.284	-133.139	-124.24	-145.221	-166.202	-173.313	-180.424	5.37586	-883.186	-999.679	-1045.4	-404.352	-256.881	-192.957	-158.71	-152.929	-170.445	-187.96	-196.62	-205.281	-2.25873	-312.116
1.24								1.24	-12.3925	-1013.92	-1186.79	-1140.15	-484.765	-323.294	-245.999	-199.395	-187.858	-204.881	-221.904	-229.924	-237.943	12.6823	-432.927	-626.513	-696.541	-313.908	-233.741	-144.797	-133.913	-128.201	-147.245	-166.288	-169.123	-171.957	2.78695	-885.037	-1006.61	-1062.79	-406.212	-267.863	-188.184	-161.947	-144.872	-164.915	-184.959	-194.602	-204.246	-7.02272	-314.64
1.25								1.25	-9.75191	-1013.61	-1186.11	-1143.3	-490.929	-322.783	-249.256	-198.027	-191.602	-204.089	-216.576	-228.111	-239.646	12.6889	-431.263	-630.765	-692.593	-318.038	-222.197	-148.442	-129.812	-125.458	-143.863	-162.269	-173.044	-183.819	3.80683	-881.264	-1007.85	-1043.51	-405.536	-256.3	-191.439	-165.218	-146.568	-165.763	-184.957	-191.501	-198.045	0.116267	-310.38
1.26								1.26	-11.5682	-1010.23	-1186.78	-1146.18	-490.595	-323.445	-246.246	-200.21	-187.187	-202.455	-217.723	-225.437	-233.151	13.6976	-427.666	-632.442	-692.081	-317.132	-231.393	-144.748	-137.235	-122.479	-140.021	-157.564	-168.568	-179.573	-1.44854	-887.135	-1009.54	-1059.73	-405.824	-272.866	-188.722	-166.532	-149.313	-166.164	-183.015	-194.811	-206.607	-0.188397	-313.092
1.27								1.27	-6.64107	-1010.23	-1192.01	-1148.06	-493.451	-324.399	-246.373	-197.459	-187.389	-205.51	-223.631	-226.951	-230.27	15.7007	-427.123	-629.937	-694.837	-314.783	-223.457	-147.696	-137.177	-124.217	-145.025	-165.833	-168.84	-171.848	6.05881	-884.387	-1014.99	-1056.54	-404.387	-256.142	-182.261	-165.368	-153.359	-171.199	-189.038	-194.085	-199.131	0.396438	-313.86
1.28								1.28	-9.07497	-1016.28	-1195.55	-1152.95	-493.209	-323.326	-249.788	-203.125	-190.614	-206.856	-223.097	-225.938	-228.778	14.7084	-428.462	-633.855	-694.697	-321.098	-232.117	-146.578	-128.532	-127.817	-143.21	-158.604	-166.096	-173.589	-0.935814	-889.783	-1009.81	-1063.73	-405.523	-257.447	-188.946	-156.93	-153.334	-170.001	-186.668	-196.171	-205.675	-1.0634	-314.4
1.29								1.29	-13.7209	-1012.74	-1191.36	-1158.9	-492.274	-325.671	-252.239	-202.29	-191.94	-207.053	-222.166	-229.714	-237.262	12.8806	-437.125	-633.187	-693.845	-318.831	-226.112	-149.222	-134.567	-123.426	-145.987	-168.548	-174.225	-179.901	8.67749	-881.394	-1014.76	-1062.25	-407.31	-260.579	-190.465	-167.498	-153.733	-168.406	-183.078	-193.295	-203.511	-2.47553	-313.854
1.3								1.3	-9.65925	-1016.16	-1196.62	-1151.53	-492.564	-326.531	-246.739	-200.787	-187.049	-203.491	-219.933	-229.323	-238.713	9.93407	-436.74	-631.032	-710.199	-324.371	-232.385	-149.57	-131.462	-123.914	-143.162	-162.41	-170.131	-177.852	-1.33793	-890.828	-1010.01	-1059.82	-408.925	-259.809	-187.966	-162.34	-155.753	-169.799	-183.844	-196.04	-208.235	-2.05604	-315.227
1.31								1.31	-12.2968	-1017.29	-1195.65	-1158.06	-494.135	-328.069	-249.075	-203.605	-188.801	-205.304	-221.807	-230.52	-239.233	6.98619	-432.655	-631.401	-694.552	-320.275	-232.059	-141.862	-132.18	-123.471	-140.959	-158.447	-168.779	-179.112	4.63079	-889.745	-1019.09	-1058.8	-402.912	-267.979	-187.72	-160.014	-158.663	-172.99	-187.317	-194.035	-200.754	-6.25505	-316.023
1.32								1.32	-11.7549	-1020.51	-1199.06	-1161.16	-496.858	-326.278	-250.923	-204.37	-185.394	-203.95	-222.505	-228.45	-234.395	11.4629	-430.068	-637.921	-699.271	-318.696	-230.251	-147.396	-130.419	-125.826	-143.281	-160.736	-167.932	-175.128	4.37465	-885.981	-1022.6	-1073.82	-413.344	-266.222	-191.937	-162.621	-150.792	-168.881	-186.969	-196.065	-205.16	-3.04911	-312.338
1.33								1.33	-11.7072	-1018.22	-1196.3	-1163.68	-495.042	-326.005	-248.575	-195.615	-188.387	-203.929	-219.47	-229.883	-240.295	7.14371	-428.804	-639.104	-711.652	-325.255	-230.613	-148.391	-137.348	-122.385	-142.782	-163.179	-172.392	-181.605	2.79416	-890.515	-1019.25	-1075.09	-413.285	-267.278	-182.47	-161.748	-152.261	-170.173	-188.085	-195.559	-203.034	0.234946	-317.042
1.34								1.34	-13.3837	-1022.33	-1206.13	-1164.76	-499.463	-327.837	-250.183	-199.582	-191.925	-208.692	-225.459	-232.283	-239.107	9.51772	-427.219	-631.43	-704.824	-320.529	-227.444	-152.521	-138.172	-126.747	-144.569	-162.391	-174.072	-185.754	3.92691	-887.527	-1022.58	-1068.53	-409.501	-258.72	-193.834	-162.858	-150.978	-167.761	-184.543	-190.645	-196.747	-2.94365	-315.658
1.35								1.35	-10.949	-1022.34	-1204.12	-1165.28	-503.023	-329.646	-253.897	-200.719	-186.356	-206.138	-225.919	-232.502	-239.085	10.0124	-430.053	-630.71	-706.719	-319.999	-230.964	-148.544	-134.666	-129.118	-143.651	-158.184	-170.118	-182.052	8.83407	-893.755	-1024.8	-1078.7	-410.813	-264.749	-194.633	-165.941	-160.915	-174.922	-188.928	-199.705	-210.481	-5.51142	-314.717
1.36								1.36	-10.3387	-1020.8	-1205.86	-1167.23	-501.764	-326.954	-251.818	-203.414	-189.807	-207.918	-226.028	-232.692	-239.356	9.39774	-433.007	-629.654	-714.505	-321.56	-233.758	-146.639	-138.119	-125.026	-140.093	-155.16	-168.334	-181.507	4.25335	-889.063	-1029.91	-1074.98	-410.51	-262.688	-191.595	-164.776	-154.346	-170.774	-187.201	-197.582	-207.963	-1.95963	-317.139
1.37								1.37	-8.863	-1022.81	-1205.93	-1172.27	-502.565	-330.663	-247.752	-199.639	-189.317	-207.313	-225.309	-232.85	-240.391	8.16599	-437.856	-632.346	-707.353	-324.711	-230.81	-148.512	-133.103	-134.402	-150.081	-165.761	-170.216	-174.671	-1.75421	-895	-1027.79	-1083.49	-413.039	-260.652	-183.071	-161.217	-155.875	-172.524	-189.172	-196.794	-204.415	-6.46664	-317.498
1.38								1.38	-13.1673	-1023.04	-1207.6	-1173.77	-501.583	-328.911	-247.443	-201.104	-190.573	-207.271	-223.969	-233.642	-243.314	7.91262	-432.837	-635.513	-713.422	-323.658	-227.127	-145.04	-135.527	-123.794	-141.908	-160.022	-170.215	-180.408	6.08532	-896.251	-1026.43	-1075.3	-415.642	-266.516	-188.387	-165.843	-148.317	-166.839	-185.361	-195.529	-205.696	-5.05396	-319.755
1.39								1.39	-12.071	-1024.99	-1211.4	-1177.39	-501.422	-328.295	-251.752	-203.345	-186.771	-205.235	-223.698	-232.636	-241.573	8.81784	-438.053	-641.204	-707.999	-322.26	-230.312	-152.178	-128.016	-130.847	-149.18	-167.513	-170.628	-173.744	4.60041	-891.938	-1028.29	-1089.43	-410.667	-265.326	-191.853	-168.081	-153.708	-169.622	-185.537	-192.837	-200.138	-4.35697	-315.063
1.4								1.4	-11.5937	-1029.06	-1209.02	-1176.91	-505.402	-331.325	-252.53	-202.015	-190.524	-207.136	-223.748	-232.136	-240.523	15.7903	-433.386	-634.885	-711.596	-331.512	-233.554	-149.386	-129.903	-125.386	-142.507	-159.629	-170.974	-182.319	8.74886	-893.618	-1030.63	-1092	-416.037	-262.364	-200.242	-163.38	-159.893	-173.579	-187.264	-199.141	-211.018	-0.480762	-315.051
1.41								1.41	-12.3336	-1026.1	-1214.72	-1175.4	-505.326	-334.444	-251.809	-198.261	-193.961	-211.414	-228.868	-233.12	-237.372	17.0217	-435.996	-639.06	-707.927	-317.143	-238.694	-149.68	-131.116	-123.851	-141.865	-159.879	-169.444	-179.008	2.83849	-894.957	-1032.1	-1086.97	-412.582	-271.254	-187.496	-161.532	-154.912	-170.791	-186.67	-196.522	-206.374	-4.04538	-314.14
1.42								1.42	-11.669	-1026.31	-1216.92	-1180.3	-507.553	-333.409	-253.391	-205.54	-196.223	-211.723	-227.222	-233.024	-238.825	7.96694	-430.969	-641.152	-707.093	-325.292	-241.109	-146.571	-131.159	-126.401	-145.178	-163.955	-168.841	-173.726	0.166129	-897.999	-1032.65	-1094.25	-413.637	-272.194	-189.441	-158.61	-154.516	-169.506	-184.497	-197.02	-209.542	-6.99723	-318.52
1.43								1.43	-12.5269	-1023.71	-1216.55	-1182.64	-504.61	-331.403	-252.933	-205.306	-193.114	-210.647	-228.18	-234.833	-241.486	8.7689	-440.124	-636.814	-709.341	-325.889	-231.71	-149.81	-137.064	-126.092	-145.346	-164.599	-171.706	-178.813	2.90123	-900.184	-1036.39	-1102.52	-413.277	-274.061	-196.329	-164.703	-150.456	-168.234	-186.011	-197.473	-208.934	-3.79939	-322.058
1.44								1.44	-11.2582	-1026.61	-1220.88	-1181.78	-507.849	-335.479	-252.182	-202.122	-192.92	-208.87	-224.819	-235.881	-246.942	20.4563	-435.323	-638.851	-719.258	-320.413	-234.309	-149.078	-134.632	-127.538	-146.295	-165.053	-173.47	-181.887	7.0221	-900.53	-1035.95	-1090.22	-416.847	-272.927	-193.331	-167.943	-148.619	-168.643	-188.668	-197.95	-207.233	-5.08742	-320.377
1.45								1.45	-9.48933	-1030.09	-1216.33	-1184.18	-512.132	-330.07	-254.328	-201.567	-193.171	-208.281	-223.39	-233.343	-243.295	18.238	-440.099	-642.301	-713.473	-324.105	-232.859	-150.054	-140.233	-120.307	-137.701	-155.096	-171.466	-187.837	6.17382	-897.071	-1033.5	-1108.43	-414.876	-266.34	-186.016	-167.666	-151.375	-168.92	-186.464	-199.635	-212.806	-6.21117	-319.345
1.46								1.46	-8.92757	-1031.23	-1222.65	-1187.53	-507.696	-336.916	-256.49	-205.093	-194.429	-211.241	-228.053	-237.29	-246.528	9.50064	-431.239	-642.841	-720.885	-321.772	-234.133	-153.919	-132.387	-123.555	-144.941	-166.326	-174.579	-182.831	6.17099	-898.468	-1040.68	-1102.36	-418.051	-271.828	-194.314	-166.356	-151.394	-170.164	-188.933	-199.083	-209.233	-2.57905	-320.191
1.47								1.47	-8.12497	-1031.54	-1221.92	-1185.43	-508.769	-331.81	-257.435	-209.495	-195.459	-210.734	-226.01	-235.9	-245.791	12.4761	-430.813	-645.318	-719.642	-328.721	-233.587	-157.733	-128.725	-127.835	-144.751	-161.668	-171.534	-181.401	2.63094	-903.659	-1039.92	-1114.23	-418.372	-265.697	-198.062	-163.158	-155.52	-172.57	-189.619	-200.006	-210.393	-2.18105	-314.403
1.48								1.48	-12.801	-1032.81	-1223.06	-1193.9	-511.82	-334.333	-254.266	-203.744	-195.713	-211.644	-227.576	-236.387	-245.198	12.7227	-430.607	-643.883	-718.729	-328.619	-233.389	-152.441	-128.544	-124.509	-143.065	-161.62	-174.462	-187.304	8.50308	-904.881	-1044.27	-1099.09	-413.748	-273.551	-188.347	-164.8	-151.572	-171.47	-191.367	-200.101	-208.835	1.21635	-318.193
1.49								1.49	-13.7439	-1034.68	-1222.79	-1190.86	-512.172	-337.19	-254.306	-209.132	-190.626	-207.465	-224.305	-235.062	-245.82	18.4426	-435.44	-641.799	-717.888	-326.334	-229.075	-155.315	-129.417	-122.295	-141.639	-160.983	-170.007	-179.032	5.418	-899.816	-1043.08	-1098.49	-417.547	-270.139	-193.306	-161.312	-154.401	-173.064	-191.727	-201.242	-210.756	-0.641733	-320.72
1.5								1.5	-8.99542	-1035.19	-1220.58	-1193.69	-513.765	-333.075	-252.035	-206.399	-194.071	-210.697	-227.324	-237.328	-247.331	13.2744	-436.931	-647.565	-716.066	-326.598	-232.299	-153.478	-133.806	-131.007	-148.838	-166.67	-174.185	-181.701	7.78597	-901.203	-1049.75	-1111.48	-413.529	-275.622	-195.655	-168.176	-156.777	-175.756	-194.735	-201.391	-208.047	-6.369	-315.939
1.51								1.51	-11.1765	-1035.45	-1225.38	-1196.25	-512.395	-337.742	-254.291	-207.042	-193.799	-211.859	-229.92	-240.294	-250.667	16.9091	-439.24	-641.296	-723.125	-323.926	-240.117	-148.166	-140.034	-127.795	-148.289	-168.782	-178.537	-188.291	4.55549	-904.398	-1042.01	-1109.13	-425.216	-264.036	-196.42	-162.512	-156.863	-173.202	-189.541	-198.364	-207.187	-0.617969	-314.072
1.52								1.52	-10.9568	-1037.7	-1227.33	-1198.88	-517.402	-339.113	-259.28	-207.805	-197.027	-213.009	-228.991	-238.556	-248.121	8.50463	-431.191	-641.933	-724.178	-328.084	-234.996	-145.857	-140.823	-124.795	-140.978	-157.161	-169.111	-181.061	-0.993775	-902.909	-1049.88	-1119.61	-420.058	-264.702	-195.861	-169.477	-150.098	-172.731	-195.364	-202.729	-210.093	-2.64345	-318.145
1.53								1.53	-11.8496	-1032.64	-1228.96	-1198.52	-514.153	-336.547	-259.86	-211.089	-194.563	-212.13	-229.697	-240.187	-250.677	12.7326	-433.475	-647.63	-721.205	-322.441	-230.74	-159.36	-131.781	-126.265	-146.626	-166.987	-176.974	-186.961	4.37576	-904.811	-1045.02	-1109.45	-421.176	-272.6	-191.226	-166.37	-156.008	-172.352	-188.696	-201.981	-215.267	-3.75985	-316.548
1.54								1.54	-11.5175	-1037.46	-1228.64	-1199.53	-516.228	-336.044	-262.431	-206.113	-193.573	-212.984	-232.394	-238.442	-244.491	5.25797	-434.235	-642.494	-723.293	-327.331	-226.578	-148.713	-131.471	-128.388	-148.142	-167.895	-174.643	-181.39	4.13893	-902.496	-1047.89	-1101.2	-417.544	-272.417	-189.986	-166.959	-153.126	-173.305	-193.484	-200.805	-208.127	-1.65383	-318.497
1.55								1.55	-13.2251	-1036.81	-1226.06	-1208.97	-515.859	-339.784	-258.697	-207.635	-192.829	-209.852	-226.874	-236.88	-246.887	14.8501	-430.144	-650.444	-717.21	-327.962	-233.665	-146.307	-134.655	-129.041	-148.08	-167.12	-172.82	-178.519	5.73866	-908.524	-1047.08	-1120.23	-423.606	-268.755	-187.689	-164.459	-151.192	-168.291	-185.39	-195.841	-206.291	-3.88262	-317.78
1.56								1.56	-11.1762	-1037.05	-1230.36	-1203.08	-519.925	-339.925	-258.454	-210.635	-195.339	-212.584	-229.828	-237.788	-245.748	8.16674	-433.017	-650.267	-726.93	-322.309	-237.249	-149.183	-137.508	-132.232	-146.992	-161.752	-175.79	-189.827	-1.53791	-899.15	-1045.59	-1126.41	-419.168	-269.145	-195.654	-169.02	-160.292	-175.524	-190.755	-202.635	-214.516	0.104103	-318.041
1.57								1.57	-11.9174	-1036.94	-1228.38	-1203.86	-518.716	-341.199	-258.385	-208.918	-194.616	-211.175	-227.733	-240.238	-252.743	17.2389	-436.747	-647.023	-722.306	-326.228	-238.525	-152.205	-144.375	-125.063	-145.842	-166.622	-174.229	-181.836	6.71527	-909.241	-1056.74	-1121.92	-417.32	-268.598	-196.533	-162.369	-156.053	-171.991	-187.929	-198.399	-208.868	-6.34833	-318.972
1.58								1.58	-11.1137	-1039.17	-1228.56	-1210.98	-519.543	-337.332	-258.616	-207.793	-196.133	-212.223	-228.312	-236.69	-245.068	13.9269	-438.061	-648.838	-722.402	-329.028	-238.277	-152.549	-137.633	-126.81	-144.351	-161.892	-174.802	-187.712	5.67764	-904.613	-1052.45	-1128.63	-416.394	-278.018	-193	-167.334	-157.212	-171.822	-186.433	-196.978	-207.523	-5.80784	-316.77
1.59								1.59	-11.8857	-1040.12	-1233.14	-1210.47	-519.176	-336.595	-262.725	-211.293	-193.653	-212.607	-231.56	-240.636	-249.711	11.8161	-440.15	-650.583	-726.512	-326.98	-236.106	-148.429	-138.503	-120.952	-141.126	-161.3	-173.972	-186.643	4.05643	-899.66	-1056.56	-1126.91	-418.864	-273.837	-195.011	-164.138	-156.099	-174.842	-193.585	-203.9	-214.215	-3.38746	-318.458
1.6								1.6	-8.99559	-1039.74	-1235.65	-1213.07	-519.035	-336.338	-262.437	-206.947	-193.989	-215.191	-236.393	-242.088	-247.782	16.3094	-438.707	-647.398	-726.02	-333.141	-236.117	-151.058	-136.926	-123.174	-144.24	-165.307	-172.1	-178.894	3.30294	-900.253	-1055.58	-1133.2	-417.296	-279.638	-190.368	-162.394	-149.839	-167.499	-185.16	-196.027	-206.895	-4.93193	-320.063
1.61								1.61	-13.0629	-1041.59	-1239.09	-1212.54	-521.788	-343.309	-260.939	-214.048	-196.159	-215.329	-234.499	-244.097	-253.695	11.5353	-442.323	-653.938	-725.389	-332.844	-232.265	-147.696	-131.661	-131.746	-149.542	-167.338	-177.003	-186.667	5.3978	-908.35	-1057.09	-1135.24	-422.795	-274.489	-201.277	-170.518	-155.899	-171.473	-187.048	-196.288	-205.528	-5.00497	-318.377
1.62								1.62	-13.1316	-1040.45	-1235.15	-1212.79	-519.842	-339.2	-261.444	-207.243	-196.278	-214.163	-232.049	-241.958	-251.867	12.6631	-434.995	-651.49	-728.48	-332.797	-236.961	-150.432	-133.351	-127.404	-144.144	-160.884	-172.433	-183.982	3.68788	-906.898	-1055.34	-1131.88	-421.647	-277.02	-197.134	-166.333	-158.025	-173.635	-189.244	-199.697	-210.149	-2.53351	-323.879
1.63								1.63	-12.2015	-1042.11	-1235.47	-1212.1	-519.247	-337.978	-261.105	-209.711	-197.153	-214.572	-231.991	-240.574	-249.156	12.2903	-439.115	-649.688	-727.494	-330.448	-237.396	-146.225	-139.995	-126.172	-145.673	-165.173	-173.421	-181.668	4.02783	-905.302	-1058.65	-1126.6	-419.587	-276.344	-201.997	-169.326	-149.842	-167.356	-184.869	-198.265	-211.661	-4.85963	-321.943
1.64								1.64	-14.7749	-1042.11	-1236.79	-1219.51	-524.341	-340.009	-261.021	-211.2	-193.07	-212.661	-232.252	-241.797	-251.342	14.0165	-440.264	-649.774	-724.034	-333.64	-238.196	-149.316	-145.473	-132.053	-145.411	-158.768	-171.917	-185.065	-3.31171	-912.693	-1064.04	-1143.58	-422.094	-276.433	-193.492	-165.688	-153.001	-173.351	-193.701	-203.329	-212.957	-4.225	-320.977
1.65								1.65	-10.3329	-1045.26	-1238.6	-1216.96	-522.823	-342.517	-262.317	-212.455	-198.117	-218.229	-238.34	-244.582	-250.825	10.5316	-440.058	-651.666	-723.431	-327.298	-231.417	-149.667	-134.812	-125.039	-142.981	-160.922	-173.523	-186.124	2.80701	-911	-1063.86	-1132.35	-422.164	-267.572	-198.624	-168.854	-149.23	-170.485	-191.74	-204.517	-217.294	1.02844	-320.658
1.66								1.66	-11.8624	-1044.05	-1240.95	-1214.55	-522.126	-339.525	-264.595	-208.45	-197.95	-218.147	-238.344	-247.425	-256.506	7.93275	-444.66	-647.877	-736.782	-334.57	-235.967	-149.867	-140.102	-131.657	-148.406	-165.154	-174.593	-184.032	3.01596	-906.556	-1057.78	-1130.86	-425.94	-277.755	-192.57	-163.389	-157.606	-175.536	-193.465	-203.393	-213.321	-2.8802	-319.979
1.67								1.67	-14.3516	-1045.11	-1242.37	-1220.34	-522.579	-342.669	-260.572	-208.466	-196.902	-216.311	-235.719	-245.349	-254.98	9.73962	-439.115	-653.269	-728.9	-334.544	-234.985	-149.908	-134.382	-124.646	-144.608	-164.569	-175.478	-186.388	0.181409	-910.647	-1056.55	-1153.17	-423.852	-278.229	-197.467	-166.736	-156.19	-171.619	-187.047	-200.988	-214.928	-4.20674	-320.05
1.68								1.68	-12.5904	-1044.53	-1241.46	-1220.52	-523.569	-342.559	-264.653	-208.893	-193.931	-212.287	-230.644	-240.545	-250.446	16.6191	-442.722	-657.134	-729.501	-333.076	-231.567	-150.169	-131.759	-133.774	-150.79	-167.806	-175.59	-183.373	5.7778	-911.092	-1060.04	-1136.01	-420.268	-278.878	-198.127	-166.011	-157.913	-174.707	-191.502	-205.389	-219.275	-7.54643	-317.72
1.69								1.69	-14.1939	-1045.03	-1242.75	-1223.77	-521.03	-343.262	-264.206	-216.079	-197.27	-216.745	-236.221	-246.042	-255.864	12.1889	-439.266	-654.69	-732.654	-328.797	-234.319	-154.913	-136.18	-128.704	-146.174	-163.645	-176.448	-189.251	9.1565	-911.856	-1057.91	-1136.56	-429.598	-267.697	-195.186	-159.248	-160.153	-177.481	-194.809	-203.427	-212.045	-4.31526	-319.823
1.7								1.7	-14.2418	-1045.5	-1246.78	-1225.36	-523.41	-343	-266.458	-208.264	-202.188	-218.711	-235.233	-243.247	-251.262	12.8842	-442.622	-656.903	-732.989	-338.469	-237.652	-155.551	-134.447	-129.743	-147.174	-164.605	-179.116	-193.626	4.03981	-912.776	-1058.02	-1145.04	-423.8	-274.412	-204.967	-168.359	-153.784	-170.608	-187.432	-200.576	-213.72	-6.84558	-323.67
1.71								1.71	-8.20898	-1046.3	-1241.44	-1224.36	-530.068	-337.791	-266.67	-208.895	-203.868	-220.413	-236.958	-244.599	-252.241	13.1325	-443.92	-653.023	-731.314	-332.711	-237.451	-147.052	-130.619	-131.845	-149.795	-167.745	-175.405	-183.066	5.9342	-911.029	-1066.08	-1150.6	-429.999	-274.227	-200.721	-170.917	-153.832	-172.466	-191.101	-197.374	-203.647	-1.4068	-322.993
1.72								1.72	-15.5194	-1049.63	-1245.35	-1222.86	-528.82	-345.383	-262.397	-214.417	-196.516	-216.232	-235.949	-244.94	-253.932	10.0672	-435.037	-652.351	-734.196	-333.902	-235.623	-147.705	-133.726	-126.43	-149.544	-172.658	-177.955	-183.251	3.28519	-910.609	-1064.39	-1141.95	-420.193	-275.177	-191.491	-167.665	-160.866	-174.788	-188.711	-201.259	-213.806	-11.3257	-322.39
1.73								1.73	-12.4195	-1049.01	-1242.99	-1224.64	-526.032	-345.466	-263.918	-212.232	-195.594	-215.733	-235.872	-245.032	-254.192	14.4398	-445.136	-662.769	-735.513	-324.939	-238.664	-150.363	-137.539	-129.854	-149.935	-170.015	-177.614	-185.212	1.71717	-905.76	-1068.25	-1143.69	-427.348	-271.329	-197.579	-164.236	-161.096	-178.971	-196.846	-205.217	-213.588	-6.184	-320.953
1.74								1.74	-10.182	-1046.61	-1244.24	-1228.42	-529.511	-347.925	-262.307	-209.532	-198.445	-216.584	-234.723	-246.001	-257.279	11.2416	-434.533	-652.594	-733.409	-339.221	-235.107	-149.544	-140.72	-126.453	-143.89	-161.326	-173.932	-186.538	-1.91175	-907.93	-1064.12	-1140.2	-426.491	-276.697	-198.382	-169.979	-157.461	-175.917	-194.374	-203.305	-212.237	-4.26145	-323.338
1.75								1.75	-13.0427	-1044.7	-1245.38	-1229.47	-526.485	-343.696	-266.724	-212.329	-194.25	-215.366	-236.482	-246.23	-255.978	16.6088	-440.798	-661.517	-730.343	-334.613	-239.623	-144.714	-139.651	-127.874	-146.057	-164.241	-173.818	-183.395	4.6113	-909.621	-1063.41	-1152.93	-422.769	-268.72	-194.68	-166.199	-156.057	-172.466	-188.874	-201.746	-214.618	-3.44057	-324.441
1.76								1.76	-12.6337	-1046.27	-1250.35	-1230.47	-530.213	-346.627	-267.753	-213.576	-199.795	-218.957	-238.119	-245.941	-253.762	13.9901	-441.775	-661.198	-739.9	-332.032	-230.126	-147.355	-138.152	-122.899	-143.339	-163.779	-176.502	-189.224	8.38375	-912.96	-1067.12	-1149.33	-429.364	-275.116	-200.865	-167.204	-153.551	-171.89	-190.229	-204.032	-217.834	-5.58641	-319.448
1.77								1.77	-14.9108	-1047.92	-1250.1	-1234.55	-528.716	-350.744	-263.751	-214.221	-195.906	-217.281	-238.657	-247.834	-257.011	12.9699	-444.242	-659.751	-739.6	-329.868	-236.87	-145.295	-132.69	-128.788	-144.626	-160.464	-175.445	-190.426	2.44366	-916.419	-1072.3	-1158.73	-430.531	-271.683	-199.574	-164.499	-155.267	-176.069	-196.872	-203.96	-211.048	-4.79758	-319.615
1.78								1.78	-14.7114	-1047.06	-1249.22	-1226.99	-540.511	-357.126	-276.618	-222.748	-209.748	-227.637	-245.525	-256.65	-267.774	14.1536	-435.425	-657.636	-735.615	-333.309	-242.82	-153.406	-137.782	-134.244	-151.442	-168.639	-177.467	-186.296	0.528454	-913.983	-1067.24	-1139.98	-429.11	-284.361	-208.569	-174.138	-160.154	-181.226	-202.297	-213.458	-224.62	-3.3805	-324.397
1.79								1.79	-12.7462	-1047.91	-1244.85	-1228.97	-535.137	-351.895	-266.523	-218.712	-204.12	-219.498	-234.877	-246.716	-258.555	11.0021	-442.162	-655.503	-732.66	-330.234	-233.576	-144.891	-139.725	-130.694	-148.613	-166.531	-175.287	-184.042	1.48909	-906.346	-1064.16	-1153.1	-431.226	-272.382	-198.934	-166.351	-158.182	-176.022	-193.863	-202.568	-211.274	-3.98657	-324.357
1.8								1.8	-11.8093	-1046.85	-1248.49	-1226.6	-531.436	-353.021	-264.777	-213.315	-199.22	-221.37	-243.52	-248.951	-254.382	14.6954	-445.082	-654.117	-734.772	-329.527	-238.525	-147.382	-137.177	-126.811	-145.801	-164.791	-175.696	-186.602	0.10712	-915.648	-1068.41	-1159.21	-423.778	-270.562	-198.106	-167.189	-153.06	-172.428	-191.795	-203.679	-215.563	-5.3189	-323.067
1.81								1.81	-13.0064	-1047.86	-1248.89	-1231.59	-530.87	-346.938	-269.598	-212.729	-198.879	-218.429	-237.978	-247.446	-256.913	12.5537	-436.889	-655.338	-732.453	-333.762	-238.773	-146.118	-139.88	-128.912	-148.036	-167.161	-178.244	-189.327	4.17216	-915.808	-1070.15	-1151	-427.944	-272.218	-190.928	-167.463	-156.096	-175.941	-195.785	-206.368	-216.951	-6.28423	-322.889
1.82								1.82	-10.9955	-1051.9	-1246.68	-1235.42	-529.793	-346.755	-271.15	-211.666	-200.832	-220.374	-239.916	-247.026	-254.135	11.8774	-438.373	-658.857	-735.051	-337.908	-238.486	-151.873	-135.525	-124.656	-144.916	-165.176	-174.483	-183.789	2.41663	-905.948	-1071.57	-1151.26	-427.981	-273.669	-189.414	-163.681	-151.944	-169.778	-187.612	-200.841	-214.07	-6.36285	-320.942
1.83								1.83	-14.9486	-1051.18	-1250.93	-1235.88	-532.987	-347.885	-268.826	-211.724	-197.866	-218.339	-238.812	-247.907	-257.002	9.82372	-435.604	-660.311	-738.885	-333.224	-233.95	-152.237	-133.785	-129.007	-149.07	-169.133	-179.311	-189.489	0.621067	-909.927	-1070.16	-1144.42	-428.448	-276.704	-196.273	-170.914	-155.983	-176.33	-196.677	-205.958	-215.24	-5.95356	-323.34
1.84								1.84	-14.1732	-1049.49	-1248.64	-1240.94	-534.894	-346.259	-262.99	-210.374	-196.54	-217.916	-239.292	-248.133	-256.973	11.0851	-441.648	-664.176	-738.347	-334.139	-236.37	-141.062	-130.049	-131.593	-149.934	-168.274	-177.488	-186.702	-1.62054	-906.19	-1070.74	-1158.77	-434.794	-270.681	-196.137	-169.422	-159.263	-173.28	-187.297	-199.899	-212.5	-5.45497	-321.86
1.85								1.85	-15.1199	-1048.13	-1254.12	-1241.21	-535.008	-345.99	-269.47	-214.916	-195.609	-215.315	-235.021	-245.891	-256.761	9.70893	-442.194	-657.436	-733.256	-329.841	-239.568	-146.68	-141.162	-126.465	-147.06	-167.656	-176.486	-185.317	1.38318	-913.552	-1074.37	-1151.85	-423.896	-273.582	-192.082	-169.871	-155.886	-173.706	-191.527	-202.624	-213.722	0.118631	-321.34
1.86								1.86	-15.4467	-1052.58	-1253.82	-1240.23	-531.17	-348.222	-268.117	-216.746	-200.403	-219.601	-238.798	-249.462	-260.126	12.5204	-449.446	-663.59	-737.344	-337.11	-237.099	-152.559	-126.864	-124.997	-146.957	-168.917	-176.341	-183.765	5.59766	-919.562	-1068.92	-1159.51	-432.455	-276.045	-194.386	-170.882	-156.087	-171.194	-186.302	-196.993	-207.683	-10.9672	-323.103
1.87								1.87	-14.256	-1054.1	-1250.63	-1242.73	-531.798	-350.544	-270.641	-214.859	-201.196	-219.42	-237.645	-249.883	-262.121	5.68562	-443.584	-661.513	-740.923	-334.142	-230.724	-151.375	-136.983	-126.57	-144.955	-163.341	-173.234	-183.127	-1.93426	-915.103	-1072.49	-1166.1	-421.981	-277.302	-193.922	-173.369	-154.314	-175.352	-196.389	-206.516	-216.643	-4.28868	-319.982
1.88								1.88	-15.9862	-1053.24	-1253.61	-1243.92	-531.997	-344.696	-273.769	-216.622	-207.522	-223.231	-238.941	-249.061	-259.181	14.6533	-437.099	-659.768	-740.579	-335.708	-239.452	-148.547	-145.147	-127.695	-149.657	-171.619	-182.3	-192.981	0.475073	-921.144	-1079.36	-1171.24	-429.584	-279.117	-192.351	-164.612	-149.028	-170.712	-192.396	-206.91	-221.424	-5.55006	-323.92
1.89								1.89	-14.0735	-1046.9	-1252.3	-1246.32	-532.225	-345.502	-269.712	-214.693	-200.267	-220.965	-241.663	-249.691	-257.719	18.6071	-436.658	-665.362	-741.268	-332.867	-234.599	-154.875	-133.479	-132.926	-155.412	-177.898	-183.182	-188.467	3.23749	-918.89	-1075.98	-1163.86	-428.988	-274.477	-200.184	-165.613	-155.079	-173.083	-191.088	-202.274	-213.46	-9.96655	-318.891
1.9								1.9	-13.7935	-1052.54	-1256.87	-1244.09	-536.306	-348.043	-266.498	-218.049	-200.984	-218.898	-236.811	-245.816	-254.821	11.048	-439.522	-661.714	-737.51	-337.616	-234.27	-153.138	-143.821	-124.99	-145.782	-166.573	-175.121	-183.669	0.701079	-916.93	-1071.83	-1169.27	-427.421	-272.441	-194.74	-166.202	-157.777	-175.82	-193.863	-204.263	-214.663	-2.5529	-321.379
1.91								1.91	-10.0364	-1051.27	-1252.53	-1248.83	-537.833	-352.732	-266.345	-215.549	-203.559	-221.422	-239.286	-247.763	-256.24	5.85436	-442.562	-661.316	-744.241	-343.175	-239.326	-156.262	-137.637	-127.858	-147.228	-166.598	-173.785	-180.971	1.40723	-915.035	-1072.98	-1167.58	-427.848	-273.219	-197.821	-170.005	-159.642	-175.803	-191.963	-203.04	-214.116	-4.83095	-323.684
1.92								1.92	-13.391	-1053.18	-1257.78	-1244.83	-535.142	-349.307	-270.208	-220.483	-200.607	-221.914	-243.222	-251.341	-259.461	19.7468	-444.404	-660.705	-743.746	-337.872	-238.342	-147.594	-144.147	-130.674	-146.749	-162.824	-175.736	-188.648	3.70043	-919.212	-1081.14	-1169.01	-428.176	-277.513	-191.344	-165.055	-161.86	-179.581	-197.302	-205.711	-214.12	-0.51994	-327.507
1.93								1.93	-15.6408	-1054.52	-1256.13	-1248.56	-535.731	-348.867	-266.786	-216.672	-204.627	-223.083	-241.539	-250.281	-259.023	17.9166	-438.004	-658.363	-739.986	-332.543	-237.247	-152.825	-137.563	-128.627	-146.251	-163.874	-179.487	-195.1	-1.88986	-911.428	-1076.5	-1160.94	-433.148	-275.868	-200.76	-165.915	-157.788	-174.819	-191.849	-204.982	-218.115	-2.18785	-322.745
1.94								1.94	-13.2505	-1051.4	-1253.87	-1248.56	-533.698	-350.207	-270.742	-216.849	-204.506	-219.819	-235.132	-247.296	-259.46	16.4077	-447.9	-665.449	-750.143	-336.775	-241.012	-149.355	-142.697	-131.674	-146.589	-161.503	-176.93	-192.356	1.72027	-911.023	-1080.58	-1167.62	-428.756	-273.982	-203.218	-169.753	-152.703	-171.565	-190.428	-201.463	-212.498	-5.32185	-323.12
1.95								1.95	-15.7344	-1056.05	-1257.93	-1249.62	-536.089	-352.475	-269.362	-216.86	-204.851	-221.938	-239.025	-250.577	-262.128	11.3789	-444.74	-663.033	-748.77	-335.882	-247.324	-155.714	-140.817	-133.746	-150.712	-167.678	-178.87	-190.063	7.53832	-915.473	-1082.81	-1180.35	-427.117	-278.055	-197.399	-168.79	-155.342	-173.943	-192.545	-203.003	-213.46	-4.57087	-324.115
1.96								1.96	-16.196	-1053.92	-1259.14	-1250.08	-537.962	-348.325	-266.861	-218.229	-206.121	-223.328	-240.535	-248.159	-255.783	12.2609	-449.029	-658.293	-745.303	-332.572	-242.196	-151.461	-134.332	-128.283	-148.329	-168.375	-177.158	-185.941	8.23729	-917.33	-1074.36	-1174	-431.706	-276.036	-191.432	-169.448	-155.43	-175.372	-195.313	-204.858	-214.402	-3.17103	-322.897
1.97								1.97	-12.3836	-1057.3	-1258.43	-1252.6	-533.541	-350.372	-269.959	-217.19	-201.004	-220.638	-240.271	-249.522	-258.772	7.132	-436.439	-668.275	-747.223	-339.788	-244.939	-154.712	-135.396	-130.171	-148.643	-167.115	-176.067	-185.018	2.7691	-919.861	-1077.71	-1171.5	-432.854	-273.419	-197.765	-161.329	-153.261	-173.96	-194.659	-206.174	-217.689	-3.05893	-323.019
1.98								1.98	-8.39205	-1053.99	-1259.52	-1252.5	-536.13	-349.793	-264.871	-218.536	-203.721	-221.7	-239.68	-251.007	-262.335	16.6189	-444.567	-663.308	-740.509	-342.845	-241.102	-152.108	-137.752	-131.921	-151.019	-170.116	-177.37	-184.623	0.3408	-919.941	-1082.04	-1182.6	-434.987	-274.42	-197.717	-168.527	-162.58	-178.063	-193.547	-204.422	-215.297	-6.7751	-325.179
1.99								1.99	-14.3344	-1055.26	-1259.72	-1254.76	-535.076	-350.78	-266.928	-217.488	-211.447	-226.453	-241.459	-251.404	-261.35	13.0623	-443.167	-665.026	-743.306	-333.904	-238.064	-145.71	-143.35	-128.492	-146.157	-163.822	-175.459	-187.096	-3.66508	-918.38	-1080.94	-1183.39	-429.367	-273.245	-198.472	-166.142	-154.601	-175.705	-196.81	-206.366	-215.923	-5.81481	-327.557
2								2	-12.5047	-1056.85	-1261.54	-1253.32	-536.33	-348.19	-272.624	-216.648	-204.881	-220.991	-237.101	-249.258	-261.415	13.6186	-439.702	-664.275	-747.839	-333.069	-236.3	-151.22	-141.567	-125.563	-146.218	-166.873	-176.635	-186.397	-2.26116	-925.19	-1080.54	-1183.15	-432.415	-273.008	-198.959	-167.444	-156.573	-171.164	-185.755	-200.594	-215.434	-0.297404	-321.74
2.01								2.01	-14.809	-1055.8	-1263.07	-1258.37	-541.7	-352.478	-270.374	-218.555	-202.671	-219.802	-236.934	-250.141	-263.349	16.7182	-448.126	-665.093	-748.904	-332.45	-236.537	-147.197	-140.569	-132.756	-149.699	-166.642	-175.672	-184.702	2.65775	-920.358	-1081.45	-1184.99	-434.614	-273.229	-190.438	-170.466	-153.885	-173.158	-192.43	-202.813	-213.195	0.0526527	-323.087
2.02								2.02	-14.3871	-1057.28	-1257.47	-1245.83	-569.116	-393.957	-315.716	-260.787	-242.85	-267.543	-292.236	-301.357	-310.478	10.0591	-441.861	-662.808	-745.893	-345.018	-257.039	-169.308	-150.412	-147.817	-168.971	-190.126	-202.392	-214.657	2.34864	-922.261	-1080.76	-1111.53	-461.003	-318.566	-212.432	-211.21	-194.649	-216.804	-238.959	-251.093	-263.226	-3.28263	-322.825
2.03								2.03	-10.9801	-1049.29	-1238.78	-1216.68	-609.233	-436.957	-360.261	-299.383	-278.547	-298.068	-317.589	-327.821	-338.053	14.1166	-442.21	-649.615	-719.275	-351.052	-265.051	-179.204	-163.21	-153.213	-175.171	-197.129	-202.345	-207.561	-0.0628295	-908.908	-1045.49	-1072.46	-480.162	-349.764	-234.636	-231.8	-216.187	-235.92	-255.653	-265.372	-275.091	-7.49087	-320.449
2.04								2.04	-11.573	-1036.84	-1208.58	-1182.35	-619.141	-453.635	-376.105	-314.15	-292.051	-307.729	-323.406	-332.14	-340.873	4.84936	-439.055	-633.694	-700.189	-350.237	-263.647	-178.61	-166.729	-158.935	-173.742	-188.549	-192.982	-197.416	1.10584	-882.632	-1004.41	-1021.84	-480.036	-355.932	-242.184	-236.904	-221.002	-237.283	-253.564	-263.032	-272.501	-2.593	-320.411
2.05								2.05	-10.5259	-1013.23	-1179.49	-1146.1	-612.004	-454.058	-377.998	-315.384	-294.638	-308.464	-322.29	-325.891	-329.492	12.1583	-422.35	-610.144	-668.395	-338.557	-256.192	-176.584	-168.839	-153.839	-162.745	-171.652	-182.19	-192.729	0.378445	-859.308	-957.019	-971.523	-469.228	-349.824	-236.133	-235.729	-221.118	-231.526	-241.934	-253.134	-264.334	-6.06916	-318.09
2.06								2.06	-14.3503	-995.221	-1147.82	-1111.76	-600.313	-447.923	-368.329	-309.967	-291.044	-302.443	-313.841	-320.712	-327.583	11.6882	-416.785	-591.979	-640.057	-319.482	-251.224	-168.978	-153.37	-146.137	-155.191	-164.244	-172.677	-181.109	0.438589	-830.196	-913.568	-940.114	-453.428	-334.242	-230.115	-224.263	-205.315	-218.99	-232.666	-245.574	-258.482	-3.40805	-313.88
2.07							0.05	2.07	-12.6056	-974.276	-1114.68	-1082.73	-584.214	-434.008	-362.898	-297.643	-284.065	-294.469	-304.874	-314.812	-324.751	11.477	-400.576	-571.891	-618.167	-317.986	-238.623	-164.103	-144.591	-140.467	-149.595	-158.723	-165.713	-172.702	6.1088	-796.871	-868.871	-903.299	-436.541	-320.596	-221.514	-216.844	-197.985	-212.352	-226.719	-238.317	-249.915	-4.2671	-312.805
2.08							0.06	2.08	-14.7158	-950.649	-1084.01	-1052.61	-570.112	-419.223	-350.63	-291.741	-273.23	-285.92	-298.61	-305.68	-312.75	8.97054	-391.184	-549.802	-589.407	-300.615	-222.984	-157.481	-145.518	-135.985	-143.08	-150.175	-157.557	-164.938	1.51111	-761.685	-828.017	-871.993	-419.361	-314.822	-217.198	-200.362	-189.095	-204.311	-219.527	-231.917	-244.308	-3.5347	-313.099
2.09							0.07	2.09	-15.0095	-924.053	-1056.55	-1026.64	-557.078	-409.79	-336.28	-281.247	-266.971	-279.752	-292.533	-299.004	-305.475	10.4328	-370.698	-528.152	-563.351	-288.07	-226.679	-147.752	-136.198	-126.413	-134.166	-141.92	-151.717	-161.514	-2.24229	-730.93	-789.623	-844.357	-403.151	-301.265	-194.748	-195.445	-181.847	-198.818	-215.788	-226.352	-236.915	-5.1786	-306.793
2.1							0.08	2.1	-14.7927	-902.758	-1024.59	-998.058	-541.352	-395.398	-331.625	-271.752	-259.639	-272.252	-284.865	-293.493	-302.12	5.69118	-362.694	-501.44	-549.256	-277.759	-212	-138.853	-127.477	-124.092	-134.029	-143.966	-149.721	-155.476	4.00154	-704.314	-752.787	-802.042	-386.058	-291.784	-195.903	-187.704	-174.451	-191.091	-207.73	-218.376	-229.021	-2.43136	-302.878
2.11							0.09	2.11	-15.2666	-874.03	-994.855	-977.488	-522.381	-384.622	-320.868	-265.316	-249.937	-264.562	-279.187	-286.875	-294.563	18.8444	-353.13	-488.103	-522.236	-265.572	-208.605	-134.189	-122.637	-115.554	-125.817	-136.08	-140.519	-144.959	3.30494	-677.424	-725.468	-782.471	-367.341	-276.995	-188.313	-178.859	-164.884	-182.533	-200.183	-214.027	-227.871	-4.25506	-299.965
2.12							0.1	2.12	-14.0901	-850.436	-964.569	-946.131	-512.732	-372.909	-310.869	-253.715	-244.576	-258.456	-272.335	-280.479	-288.622	6.91079	-340.094	-469.351	-499.883	-259.075	-196.476	-124.82	-121.24	-110.859	-117.104	-123.35	-132.113	-140.875	5.50218	-647.34	-687.577	-759.203	-359.702	-268.11	-174.819	-173.165	-164.841	-180.38	-195.918	-207.341	-218.765	-5.76323	-293.676
2.13							0.11	2.13	-13.1904	-820.698	-939.825	-920.967	-498.356	-367.176	-304.323	-252.28	-238.375	-252.665	-266.955	-276.52	-286.085	10.128	-331.395	-454.245	-482.861	-243.146	-183.645	-127.027	-110.448	-105.625	-114.655	-123.685	-131.548	-139.412	0.183045	-617.257	-661.866	-727.744	-348.561	-255.86	-163.192	-166.596	-155.29	-173.328	-191.365	-201.176	-210.988	-4.39533	-294.532
2.14							0.12	2.14	-12.5496	-795.404	-910.953	-897.946	-484.358	-352.106	-289.944	-243.115	-229.78	-244.696	-259.613	-267.939	-276.265	6.9072	-322.357	-436.343	-465.171	-236.455	-177.604	-119.116	-109.194	-98.2314	-107.421	-116.61	-125.81	-135.01	1.51603	-591.077	-634.067	-697.979	-335.892	-244.778	-165.702	-162.204	-148.38	-165.414	-182.448	-197.126	-211.804	-7.47845	-286.441
2.15							0.13	2.15	-17.8154	-771.554	-890.241	-877.154	-472.619	-341.37	-285.453	-238.051	-225.326	-239.917	-254.507	-263.976	-273.444	12.2707	-305.606	-415.911	-447.287	-226.176	-175.121	-114.017	-101.393	-98.2937	-106.056	-113.818	-120.473	-127.129	2.31095	-570.613	-607.646	-681.764	-320.614	-239.518	-157.142	-149.512	-145.891	-161.571	-177.251	-191.571	-205.891	-5.41086	-283.891
2.16							0.14	2.16	-14.2769	-749.701	-860.704	-855.288	-454.972	-331.53	-278.103	-231.682	-219.063	-233.308	-247.552	-257.66	-267.769	11.2957	-299.466	-401.728	-433.606	-216.715	-166.517	-108.154	-99.5656	-92.4607	-98.016	-103.571	-117.509	-131.446	1.72506	-545.55	-585.203	-655.511	-309.389	-228.843	-147.343	-149.534	-135.619	-154.963	-174.308	-186.473	-198.638	-4.54851	-285.497
2.17							0.15	2.17	-13.3253	-724.25	-833.014	-834.451	-443.418	-324.384	-269.002	-222.63	-211.189	-229.23	-247.271	-254.963	-262.655	10.4908	-286.691	-386.598	-411.914	-211.293	-159.005	-98.3822	-96.256	-83.3751	-93.4956	-103.616	-111.102	-118.587	2.12706	-525.236	-562.707	-630.858	-297.116	-221.016	-142.53	-140.801	-128	-145.916	-163.833	-179.639	-195.444	-4.63448	-277.311
2.18							0.16	2.18	-15.1243	-701.892	-812.298	-815.516	-435.045	-316.194	-265.693	-215.86	-207.117	-223.79	-240.463	-248.592	-256.721	8.92028	-272.477	-374.43	-398.302	-207.483	-151.974	-91.4144	-93.3064	-90.0444	-97.0807	-104.117	-110.912	-117.707	0.794212	-499.961	-537.737	-610.194	-287.789	-213.094	-143.177	-137.844	-127.998	-145.839	-163.68	-176.439	-189.198	-6.72084	-272.714
2.19							0.17	2.19	-12.7554	-682.01	-786.965	-795.15	-423.322	-305.168	-256.956	-209.847	-201.977	-217.667	-233.358	-243.87	-254.381	14.3119	-264.959	-354.806	-385.504	-198.015	-144.601	-95.2214	-87.302	-80.953	-90.693	-100.433	-108.522	-116.611	0.508863	-474.421	-517.889	-589.76	-276.8	-205.784	-134.073	-131.836	-120.578	-140.53	-160.482	-171.452	-182.423	-6.50776	-268.969
2.2							0.18	2.2	-17.114	-657.131	-767.62	-774.337	-412.866	-299.854	-247.519	-205.473	-195.98	-211.075	-226.169	-236.857	-247.545	7.64803	-262.341	-342.474	-367.803	-186.19	-146.096	-83.0954	-85.4833	-70.7321	-83.4934	-96.2547	-103.881	-111.508	3.82983	-460.705	-492.098	-575.917	-263.333	-198.749	-135.927	-124.443	-116.079	-133.385	-150.691	-165.051	-179.412	-5.52938	-265.418
2.22							0.2	2.22	-16.0487	-635.331	-744.918	-757.494	-402.238	-290.257	-239.154	-203.195	-192.639	-207.842	-223.046	-233.038	-243.03	7.33	-248.367	-333.156	-358.212	-178.628	-139.4	-88.0595	-82.1046	-72.2194	-80.7055	-89.1916	-99.1852	-109.179	0.700273	-440.734	-480.647	-553.399	-254.412	-192.264	-119.509	-123.634	-115.298	-131.489	-147.68	-160.682	-173.684	-5.30576	-259.849
2.23							0.21	2.23	-14.97	-613.861	-724.028	-737.914	-387.838	-283.402	-239.676	-196.713	-183.622	-200.921	-218.221	-229.83	-241.44	7.28092	-240.427	-315.98	-343.078	-174.876	-132.808	-81.5039	-78.8774	-71.7491	-82.0862	-92.4234	-97.3669	-102.311	3.1156	-421.92	-458.979	-536.553	-242.625	-182.554	-113.171	-114.044	-111.004	-128.781	-146.559	-156.503	-166.448	-5.84384	-258.902
2.24							0.22	2.24	-13.9637	-598.542	-701.191	-723.176	-382.216	-276.623	-232.936	-189.278	-185.693	-197.581	-209.468	-222.709	-235.95	6.42884	-225.858	-307.793	-332.864	-171.48	-123.458	-73.9271	-76.8895	-67.0011	-75.2617	-83.5222	-95.4598	-107.397	-2.62086	-403.075	-441.158	-516.236	-233.891	-173.374	-118.819	-113.177	-109.44	-125.168	-140.895	-155.366	-169.836	-10.0243	-252.665
2.25							0.23	2.25	-13.4238	-578.696	-684.381	-700.032	-370.64	-271.459	-221.719	-188.133	-176.098	-192.316	-208.533	-220.309	-232.084	9.23148	-218.945	-297.034	-318.818	-163.358	-124.098	-74.3854	-72.783	-63.158	-73.0914	-83.0249	-93.2202	-103.416	2.22374	-385.471	-423.217	-491.373	-231.331	-169.921	-109.682	-108.528	-107.011	-120.203	-133.395	-148.556	-163.717	-5.89923	-251.397
2.26							0.24	2.26	-15.5161	-561.32	-665.064	-687.064	-362.446	-263.304	-219.518	-181.335	-173.016	-188.479	-203.942	-215.767	-227.592	9.66966	-217.796	-282.431	-313.164	-154.204	-117.097	-69.5528	-67.3829	-59.3288	-68.5412	-77.7537	-86.6936	-95.6335	2.32128	-369.07	-407.165	-481.814	-219.948	-162.478	-110.404	-105.504	-99.1306	-117.049	-134.966	-145.532	-156.097	-4.53675	-242.845
2.27							0.25	2.27	-17.3685	-542.449	-647.984	-666.519	-350.138	-253.97	-214.069	-173.895	-170.038	-186.581	-203.124	-215.14	-227.156	9.84768	-208.966	-276.072	-295.47	-149.393	-109.879	-62.1149	-66.0649	-59.9922	-67.0278	-74.0634	-81.8008	-89.5382	-1.306	-352.185	-397.082	-465.09	-212.662	-157.027	-98.7068	-100.034	-97.3205	-114.854	-132.387	-141.816	-151.245	-3.37825	-242.541
2.28							0.26	2.28	-16.8444	-524.83	-626.586	-652.23	-342.601	-245.406	-205.071	-171.143	-166.188	-181.529	-196.87	-208.071	-219.272	4.7504	-198.373	-260.249	-289.799	-145.249	-105.796	-62.0099	-63.1438	-58.6994	-64.7916	-70.8839	-79.5041	-88.1244	1.24392	-340.702	-374.514	-443.76	-206.127	-150.598	-103.763	-98.3505	-94.3668	-111.093	-127.819	-140.216	-152.612	-6.82757	-235.207
2.29							0.27	2.29	-11.0451	-507.873	-607.817	-635.165	-336.273	-241.07	-198.517	-168.841	-157.671	-174.364	-191.056	-203.439	-215.822	10.1491	-191.531	-254.858	-280.642	-139.052	-107.559	-60.3569	-59.0167	-51.2775	-60.7308	-70.184	-77.8689	-85.5538	-3.31086	-327.28	-365.191	-428.122	-195.647	-143.59	-93.3172	-96.2096	-93.7846	-107.624	-121.464	-136.808	-152.152	-6.66171	-231.49
2.3							0.28	2.3	-15.9393	-491.258	-593.47	-622.102	-324.966	-235.579	-197.466	-164.675	-157.396	-173.604	-189.812	-200.801	-211.791	6.73114	-187.619	-246.403	-268.501	-138.207	-98.3911	-54.2287	-55.5758	-53.8312	-59.8559	-65.8806	-75.7708	-85.6609	1.2888	-314.164	-351.868	-418.612	-191.334	-140.43	-95.1937	-90.2498	-86.8111	-104.024	-121.236	-133.442	-145.648	-8.61349	-226.475
2.31							0.29	2.31	-14.64	-474.973	-576.709	-606.739	-319.31	-228.472	-192.867	-159.734	-151.414	-168.003	-184.592	-197.845	-211.098	8.37114	-176.03	-235.664	-261.798	-125.285	-98.4678	-53.6498	-55.6128	-51.0297	-59.9476	-68.8654	-73.2014	-77.5375	2.08558	-304.722	-333.467	-399.453	-185.356	-136.175	-89.4382	-87.8183	-81.8546	-98.3132	-114.772	-126.739	-138.705	-6.62845	-224.076
2.32							0.3	2.32	-16.0196	-461.066	-559.714	-590.893	-309.864	-223.273	-187.657	-153.339	-149.452	-165.343	-181.234	-192.826	-204.417	10.9127	-172.93	-226.004	-248.366	-128.833	-91.7243	-53.995	-57.2972	-49.5245	-57.5222	-65.5198	-71.2205	-76.9211	2.5274	-289.215	-325.151	-390.286	-180.466	-133.814	-88.8484	-86.3449	-82.3954	-97.9653	-113.535	-127.967	-142.398	-6.93709	-221.496
2.33							0.31	2.33	-14.681	-442.677	-546.461	-579.75	-306.103	-215.156	-182.726	-148.682	-144.312	-161.506	-178.7	-190.73	-202.76	8.71818	-165.187	-220.638	-241.306	-118.559	-84.0469	-48.8813	-52.0857	-49.8928	-59.5803	-69.2678	-73.8663	-78.4648	3.60693	-278.874	-308.065	-379.876	-172.911	-122.116	-85.0276	-80.6559	-79.5245	-95.5342	-111.544	-123.574	-135.603	-2.54535	-221.343
2.34							0.32	2.34	-11.1973	-431.247	-527.178	-560.702	-294.914	-210.502	-179.873	-146.459	-142.047	-158.062	-174.078	-186.323	-198.569	10.0683	-162.381	-210.324	-233.874	-112.887	-86.931	-50.046	-44.1875	-43.0341	-53.1724	-63.3107	-69.0589	-74.807	4.38571	-265.468	-299.349	-367.087	-168.542	-123.728	-77.0183	-78.428	-75.5426	-91.7413	-107.94	-122.753	-137.566	-1.74513	-212.098
2.35							0.33	2.35	-16.4724	-417.34	-518.352	-548.937	-286.612	-205.172	-175.554	-144.337	-134.606	-152.012	-169.417	-183.499	-197.58	10.2858	-150.474	-200.544	-227.166	-109.468	-83.2986	-46.7452	-50.8957	-45.4819	-52.2011	-58.9204	-67.7412	-76.5621	1.98298	-254.493	-286.498	-354.538	-163.213	-117.351	-75.4867	-76.2372	-74.2715	-87.3871	-100.503	-115.517	-130.53	-3.35395	-215.505
2.36							0.34	2.36	-11.6211	-408.315	-501.578	-536.605	-282.727	-201.72	-172.923	-143.596	-132.697	-152.211	-171.725	-179.315	-186.904	9.91736	-140.183	-198.344	-216.807	-102.408	-77.7743	-41.3737	-44.9751	-41.5572	-48.4996	-55.442	-61.6312	-67.8204	1.37942	-250.397	-283.556	-343.567	-154.534	-114.156	-64.61	-75.3412	-74.5444	-85.9384	-97.3323	-112.978	-128.624	-8.36279	-207.732
2.37							0.35	2.37	-13.6343	-392.939	-486.699	-523.881	-270.874	-198.056	-166.612	-136.244	-123.956	-145.257	-166.558	-176.264	-185.969	9.74999	-145.137	-190.25	-212.231	-103.562	-75.229	-38.9698	-45.2811	-36.5644	-44.7318	-52.8992	-60.9522	-69.0052	-0.987238	-237.093	-266.83	-328.7	-149.772	-109.923	-65.4034	-74.6932	-68.0707	-84.1054	-100.14	-110.881	-121.622	-5.10797	-203.705
2.38							0.36	2.38	-14.5798	-379.828	-475.094	-512.588	-267.646	-194.431	-166.199	-135.082	-124.971	-142.874	-160.777	-173.722	-186.668	7.4764	-142.117	-180.589	-206.294	-101.849	-75.8243	-40.3561	-40.8062	-41.4713	-47.4693	-53.4673	-58.8187	-64.17	2.67512	-223.31	-253.696	-308.146	-142.674	-107.979	-69.1755	-72.4082	-71.0202	-83.841	-96.6619	-108.486	-120.31	-3.6835	-200.965
2.39							0.37	2.39	-13.4128	-369.767	-461.336	-499.894	-259.206	-187.568	-158.739	-128.576	-126.712	-142.233	-157.754	-169.302	-180.85	12.7555	-134.648	-176.288	-197.54	-94.1464	-71.194	-36.1734	-36.9258	-38.4171	-47.2702	-56.1232	-60.8677	-65.6122	-0.46032	-217.673	-251.356	-306.779	-141.992	-112.382	-68.9905	-68.9928	-67.1249	-80.3624	-93.5999	-106.042	-118.485	-7.00235	-197.533
2.4							0.38	2.4	-16.6147	-355.222	-445.372	-487.176	-252.068	-180.191	-152.115	-129.934	-121.524	-138.637	-155.749	-166.592	-177.435	7.0849	-130.947	-174.656	-191.272	-90.1713	-70.1099	-39.4731	-37.4931	-38.8134	-43.068	-47.3226	-55.4421	-63.5615	3.31915	-209.321	-240.448	-299.037	-137.44	-99.904	-61.1025	-63.8397	-62.9817	-74.0925	-85.2033	-99.3166	-113.43	-8.978	-191.511
2.41							0.39	2.41	-15.2549	-346.011	-435.168	-474.12	-246.801	-178.459	-151.998	-124.114	-116.366	-135.844	-155.321	-164.529	-173.736	12.679	-122.123	-164.265	-182.857	-88.2394	-66.9124	-36.5945	-30.5339	-36.3682	-43.2147	-50.0611	-53.9532	-57.8453	-3.81259	-200.818	-229.288	-289.628	-127.815	-97.4257	-60.386	-66.1013	-61.3687	-74.8432	-88.3176	-101.385	-114.453	-5.80655	-190.738
2.42							0.4	2.42	-12.4426	-336.813	-424.007	-464.007	-243.555	-174.203	-148.713	-120.053	-113.569	-131.113	-148.657	-159.116	-169.576	11.666	-117.961	-156.288	-176.192	-84.3943	-67.4862	-32.9915	-40.8826	-34.11	-40.784	-47.4579	-54.4994	-61.5408	-0.331982	-190.171	-221.952	-274.898	-127.765	-91.9961	-57.6147	-66.2729	-59.3801	-72.4262	-85.4723	-99.1259	-112.78	-3.2312	-184.213
2.43							0.41	2.43	-16.1044	-326.493	-413.041	-451.475	-235.916	-170.867	-146.927	-117.292	-110.894	-129.519	-148.144	-156.153	-164.161	8.47877	-115.001	-154.399	-176.992	-82.5139	-62.4121	-30.8473	-33.695	-33.3749	-41.3924	-49.41	-53.7458	-58.0816	3.34833	-186.51	-216.431	-275.891	-120.891	-90.8036	-54.5949	-59.146	-60.4896	-72.6488	-84.8079	-97.12	-109.432	-2.71511	-184.217
2.44							0.42	2.44	-12.4169	-315.395	-401.242	-440.334	-229.385	-166.125	-138.53	-116.122	-110.543	-126.312	-142.082	-153.408	-164.735	6.94601	-109.094	-147.064	-168.948	-79.8093	-52.8754	-27.893	-37.0298	-35.5336	-37.5051	-39.4765	-47.8788	-56.2812	-1.58863	-186.465	-205.145	-254.091	-119.782	-85.9487	-51.1915	-55.5049	-49.1176	-63.2599	-77.4022	-92.5705	-107.739	-5.29558	-179.271
2.45							0.43	2.45	-15.5989	-304.764	-389.741	-432.208	-220.765	-157.004	-139.936	-112.517	-104.099	-120.059	-136.019	-150.9	-165.781	6.47256	-99.3482	-143.926	-161.107	-74.6502	-51.9555	-28.9871	-29.8357	-32.1328	-36.8426	-41.5524	-48.7892	-56.026	3.91126	-173.756	-203.325	-242.1	-111.448	-82.8363	-51.7918	-57.0843	-49.674	-63.6957	-77.7174	-89.4351	-101.153	-4.19154	-173.884
2.46							0.44	2.46	-12.7532	-294.945	-379.433	-420.508	-219.794	-158.12	-132.506	-111.523	-105.861	-121.895	-137.929	-151.123	-164.316	6.72354	-103.469	-142.181	-158.231	-78.5401	-55.7856	-20.4905	-27.7088	-25.9546	-37.4784	-49.0023	-50.3915	-51.7808	1.84177	-164.322	-188.058	-239.584	-110.25	-79.6389	-44.7555	-51.9498	-48.6388	-64.5817	-80.5245	-89.1958	-97.8671	-4.30758	-171.781
2.47							0.45	2.47	-16.2312	-285.071	-369.752	-411.598	-216.076	-152.073	-127.191	-108.263	-101.468	-118.807	-136.146	-149.248	-162.349	9.68201	-100.834	-133.776	-148.659	-76.6711	-51.8127	-20.4083	-27.4603	-26.5966	-35.6111	-44.6255	-45.9544	-47.2834	-0.337075	-163.22	-184.022	-228.96	-107.459	-78.4623	-47.6432	-50.9253	-53.5362	-64.4999	-75.4635	-88.6924	-101.921	-6.97977	-171.603
2.48							0.46	2.48	-12.7845	-276.446	-359.464	-400.092	-206.804	-147.279	-130.959	-104.507	-100.388	-116.421	-132.455	-143.536	-154.617	9.96337	-98.6819	-130.309	-149.002	-71.9557	-48.8711	-26.4835	-25.7876	-30.383	-34.3776	-38.3723	-41.7599	-45.1474	-3.79401	-151.968	-178.262	-216.635	-101.2	-74.6375	-44.297	-53.729	-49.3536	-61.4952	-73.6369	-85.1193	-96.6017	-1.66053	-168.096
2.49							0.47	2.49	-18.9159	-275.316	-349.532	-389.691	-195.15	-146.651	-123.648	-98.0929	-97.3604	-113.093	-128.826	-140.431	-152.036	8.51938	-93.3817	-120.741	-142.241	-66.3516	-40.9065	-21.5792	-33.3813	-28.7641	-32.5779	-36.3916	-42.6676	-48.9436	2.6846	-150.489	-170.196	-226.02	-99.922	-77.2946	-47.0092	-53.9247	-47.5813	-59.7037	-71.8261	-81.265	-90.7038	-10.1269	-164.215
2.5							0.48	2.5	-15.5067	-261.854	-342.2	-384.434	-193.976	-142.033	-122.51	-101.14	-96.2047	-111.104	-126.003	-136.711	-147.418	12.1408	-87.8878	-123.312	-135.311	-65.7105	-51.1631	-18.0096	-28.0922	-26.1978	-29.3268	-32.4557	-39.5163	-46.5769	-3.39919	-139.297	-164.148	-209.622	-99.0978	-70.2055	-40.2333	-45.7197	-45.6942	-58.5273	-71.3605	-80.8829	-90.4052	-5.41581	-163.654
2.51							0.49	2.51	-15.6399	-255.443	-328.782	-376.4	-190.955	-131.987	-115.225	-95.8669	-93.0547	-108.805	-124.555	-135.718	-146.881	9.68667	-87.3706	-119.858	-132.584	-65.0357	-49.3292	-19.7362	-21.225	-24.1828	-29.4824	-34.782	-39.411	-44.04	-3.11354	-139.665	-161.748	-206.989	-91.7067	-70.1087	-42.9077	-48.7343	-44.1213	-55.8307	-67.5401	-80.0554	-92.5708	-3.10048	-160.946
2.52							0.5	2.52	-11.1923	-245.377	-321.913	-361.706	-189.646	-136.044	-115.866	-96.6965	-89.0729	-105.74	-122.407	-133.157	-143.907	8.7658	-83.1801	-113.069	-132.226	-55.0539	-49.1364	-18.9397	-24.9672	-21.0844	-26.3984	-31.7123	-38.0498	-44.3872	-3.80464	-140.197	-152.923	-197.303	-90.2469	-65.3432	-34.5953	-44.4138	-49.1276	-59.8595	-70.5913	-82.0609	-93.5304	-4.94894	-158.737
2.53							0.51	2.53	-14.9029	-241.615	-316.711	-354.384	-185.958	-132.554	-112.053	-91.2757	-90.2491	-105.634	-121.019	-130.811	-140.603	9.74412	-83.2819	-106.661	-124.883	-60.6326	-43.4802	-15.4544	-23.2548	-21.6395	-25.7833	-29.9271	-38.6345	-47.3418	1.8257	-128.748	-148.271	-187.493	-88.9056	-60.5177	-41.5167	-43.1901	-41.0573	-52.677	-64.2967	-75.3262	-86.3557	-3.64355	-153.946
2.54							0.52	2.54	-15.0478	-232.898	-307.257	-347.086	-181.429	-127.372	-112.47	-91.9867	-84.6338	-100.883	-117.132	-128.763	-140.395	5.55118	-76.1437	-104.386	-120.133	-54.0402	-36.9889	-14.8488	-25.7394	-21.1825	-25.8091	-30.4358	-37.3133	-44.1909	2.16564	-125.641	-145.798	-177.005	-86.1369	-59.2148	-28.6155	-44.5126	-40.4936	-49.3257	-58.1577	-69.9045	-81.6514	-4.99286	-148.467
2.55							0.53	2.55	-16.9909	-228.396	-299.304	-337.247	-176.084	-125.096	-107.49	-87.3373	-82.0852	-95.4958	-108.906	-123.55	-138.194	10.8988	-72.3647	-100.374	-120.192	-55.8513	-40.3622	-15.49	-19.7607	-23.9124	-26.165	-28.4176	-33.4005	-38.3834	-3.00121	-123.625	-138.794	-176.986	-84.4764	-60.3055	-34.9735	-41.8372	-38.9815	-49.6644	-60.3473	-72.1368	-83.9264	-4.5522	-147.284
2.57							0.55	2.57	-13.8941	-218.58	-289.275	-331.684	-167.727	-123.539	-111.841	-86.3699	-81.7746	-98.0805	-114.386	-125.356	-136.326	4.15712	-69.0374	-99.2923	-113.792	-55.2782	-39.3911	-14.9367	-24.6618	-23.0137	-26.6341	-30.2545	-34.196	-38.1376	-0.776019	-120.125	-133.635	-175.041	-76.4155	-54.9739	-35.5833	-39.2896	-36.2485	-49.0857	-61.923	-71.2771	-80.6312	-7.32074	-145.158
2.58							0.56	2.58	-16.6849	-212.998	-280.613	-321.869	-168.585	-118.4	-101.865	-84.2465	-82.4245	-97.3256	-112.227	-121.432	-130.637	7.08078	-67.9469	-92.2261	-113.822	-50.3595	-32.3774	-14.3838	-18.4216	-21.7338	-26.1457	-30.5575	-35.0822	-39.6068	-1.86529	-109.773	-130.663	-160.68	-73.7016	-58.615	-30.9391	-40.3059	-35.1529	-47.2621	-59.3714	-68.7264	-78.0814	-8.0425	-140.09
2.59							0.57	2.59	-16.6188	-207.276	-275.794	-316.533	-161.382	-113.89	-99.3	-80.119	-77.7126	-92.4865	-107.261	-117.966	-128.671	8.61041	-62.9085	-93.1888	-105.44	-49.3735	-32.8691	-12.8192	-16.5231	-18.8733	-24.3377	-29.802	-33.8133	-37.8246	-2.83281	-107.579	-127.649	-155.824	-71.2971	-51.3877	-22.1229	-36.4908	-35.8949	-46.1095	-56.3242	-67.4012	-78.4783	-3.31757	-138.659
2.6							0.58	2.6	-17.9	-204.915	-268.273	-308.473	-158.264	-113.915	-101.434	-80.9507	-78.1222	-91.8903	-105.658	-116.913	-128.169	11.3603	-64.3224	-91.032	-100.753	-42.5837	-36.9213	-14.9596	-13.6395	-19.3843	-24.1328	-28.8813	-33.9951	-39.1089	-2.04774	-104.879	-129.18	-152.827	-69.7948	-56.7549	-27.7926	-30.8443	-35.0554	-43.4927	-51.93	-62.1527	-72.3754	-8.4617	-138.675
2.61							0.59	2.61	-13.6161	-196.889	-260.157	-300.2	-155.657	-111.835	-93.1312	-78.9244	-75.0419	-89.2368	-103.432	-113.588	-123.745	11.9902	-68.3273	-84.0762	-99.7623	-46.0078	-32.1945	-7.86245	-22.2482	-18.5107	-22.0372	-25.5636	-29.8997	-34.2357	-0.618152	-101.951	-117.211	-145.132	-70.0458	-52.3477	-35.1281	-40.6944	-29.3984	-39.6473	-49.8962	-61.9906	-74.085	-3.24678	-135.458
2.62							0.6	2.62	-14.1576	-187.896	-258.828	-294.321	-151.124	-104.845	-93.144	-75.6243	-72.3898	-87.851	-103.312	-114.609	-125.905	8.81067	-59.215	-82.0311	-94.9477	-44.6143	-29.7225	-12.3661	-18.8567	-13.3163	-19.4833	-25.6504	-30.5688	-35.4873	-2.29629	-100.487	-117.176	-145.411	-61.5252	-50.3408	-26.3228	-33.5702	-34.9235	-42.7102	-50.4969	-60.3957	-70.2945	-9.65161	-134.558
2.63							0.61	2.63	-15.22	-183.763	-247.751	-288.741	-151.79	-106.734	-90.3567	-71.9508	-70.5195	-83.8745	-97.2294	-109.921	-122.612	7.94141	-60.4403	-76.6748	-99.4006	-43.8598	-31.8827	-11.312	-13.1168	-17.8991	-21.8617	-25.8242	-28.7706	-31.717	-1.5832	-100.442	-111.74	-137.972	-64.2994	-52.296	-32.5271	-24.0098	-30.0256	-40.3222	-50.6188	-60.7296	-70.8404	-4.14418	-135.45
2.64							0.62	2.64	-11.7799	-179.14	-245.452	-277.656	-146.174	-103.424	-92.4678	-72.5245	-68.6302	-84.2923	-99.9544	-109.177	-118.399	12.6694	-57.1784	-77.0736	-87.0938	-39.5766	-29.6352	-5.47246	-13.8044	-13.5567	-18.5964	-23.6362	-29.6415	-35.6469	-1.26565	-88.9292	-108.062	-137.113	-65.6916	-46.3983	-18.2269	-27.6086	-32.6175	-41.7311	-50.8446	-59.6177	-68.3908	-5.32082	-128.554
2.65							0.63	2.65	-16.5	-173.753	-235.888	-272.488	-143.295	-100.749	-88.5615	-74.4679	-70.8617	-83.8019	-96.7421	-108.024	-119.306	11.8241	-56.874	-76.7183	-93.1807	-38.0063	-35.3796	-9.81597	-19.325	-13.0998	-18.3974	-23.6951	-26.8036	-29.9122	-0.637017	-83.3103	-102.404	-127.944	-56.0685	-39.3463	-28.7769	-28.0141	-28.7454	-37.4334	-46.1214	-57.5864	-69.0513	-8.34973	-126.889
2.66							0.64	2.66	-15.8754	-169.433	-229.155	-270.008	-140.108	-96.0096	-85.7998	-70.7995	-64.0376	-80.2251	-96.4127	-106.378	-116.344	9.11299	-50.2897	-73.3215	-79.0747	-36.6175	-24.7539	-4.04524	-11.8525	-14.1588	-18.3122	-22.4657	-27.3139	-32.162	-4.24059	-85.6951	-94.8989	-123.411	-56.7621	-41.7017	-23.5963	-28.0526	-33.4258	-39.1987	-44.9715	-54.064	-63.1565	-1.81767	-127.358
2.67							0.65	2.67	-12.7986	-166.863	-226.357	-258.636	-135.686	-96.4288	-81.3769	-67.6537	-62.5	-78.1295	-93.759	-103.199	-112.638	12.9688	-49.4233	-71.5034	-86.634	-33.4417	-28.0716	-5.47748	-16.2287	-13.7847	-18.3339	-22.8831	-27.8871	-32.8912	0.849674	-81.0591	-102.455	-117.23	-58.9212	-43.1401	-27.8332	-28.0711	-26.7316	-37.7849	-48.8381	-57.1926	-65.547	-4.23165	-120.511
2.68							0.66	2.68	-14.525	-161.318	-218.564	-254.885	-128.828	-92.0278	-83.2209	-63.9246	-63.571	-78.723	-93.8749	-104.106	-114.337	5.89672	-50.4152	-68.1561	-81.252	-31.2292	-26.3084	-2.78067	-15.0614	-15.1125	-17.6646	-20.2167	-24.5823	-28.9479	-4.97392	-82.0871	-93.4722	-122.437	-54.2614	-40.6285	-22.2266	-23.0527	-23.9922	-33.5026	-43.0129	-54.9702	-66.9275	-7.5158	-119.259
2.69							0.67	2.69	-12.8177	-157.52	-216.412	-251.838	-127.889	-93.1122	-79.6491	-67.8628	-60.0736	-73.6032	-87.1328	-98.3563	-109.58	8.96872	-47.6797	-63.3785	-80.9186	-34.5829	-30.9969	-5.52384	-11.9277	-14.9293	-18.4762	-22.0231	-24.634	-27.2448	-0.0204952	-78.3627	-87.4447	-118.49	-56.4559	-41.4697	-27.3742	-27.3144	-20.8373	-32.8032	-44.7691	-54.2855	-63.802	-4.24509	-120.44
2.7							0.68	2.7	-13.016	-150.47	-205.964	-243.758	-134.383	-87.6744	-80.6892	-62.376	-60.5549	-74.4645	-88.374	-97.4244	-106.475	5.97553	-39.4464	-67.5336	-77.3913	-37.3488	-26.616	-6.16982	-9.88785	-20.643	-20.0179	-19.3928	-21.7025	-24.0123	-2.78919	-74.5581	-90.5903	-100.544	-53.8147	-33.883	-19.1848	-21.289	-26.1818	-34.4348	-42.6879	-50.8331	-58.9783	-5.62786	-118.265
2.71							0.69	2.71	-14.3028	-147.496	-204.333	-239.489	-125.353	-87.5293	-76.334	-61.2993	-60.971	-72.6826	-84.3941	-95.8722	-107.35	12.7963	-50.122	-63.1046	-71.1788	-32.1063	-23.2831	-8.81782	-11.7115	-13.1745	-16.1114	-19.0483	-23.6771	-28.3059	1.13507	-75.4023	-85.5456	-100.594	-51.8857	-38.6856	-17.8156	-23.153	-25.5551	-32.6062	-39.6573	-48.1026	-56.548	-0.897862	-112.378
2.72							0.7	2.72	-15.2437	-146.245	-196.942	-237.144	-117.317	-80.99	-74.647	-58.771	-55.0059	-68.8629	-82.72	-93.4568	-104.194	7.22631	-43.4267	-62.6554	-74.1829	-30.8011	-21.8903	-5.4325	-19.1943	-10.5063	-15.6499	-20.7935	-21.0392	-21.2849	-3.62038	-76.2808	-84.9702	-98.2178	-53.7267	-31.0579	-19.1903	-24.5021	-23.0694	-31.5983	-40.1272	-49.8213	-59.5154	-5.92882	-112.829
2.73							0.71	2.73	-14.9395	-144.651	-194.901	-229.034	-116.97	-83.9903	-75.4163	-56.9688	-54.8093	-69.9399	-85.0705	-92.0042	-98.938	8.0353	-41.1611	-58.9825	-68.3552	-29.633	-27.9974	1.35631	-8.42589	-11.8372	-13.028	-14.2188	-20.0674	-25.916	0.290089	-68.4871	-79.1618	-90.8022	-50.1396	-37.083	-13.9782	-20.2692	-22.6649	-30.5364	-38.4078	-45.5014	-52.5949	-2.81917	-108.796
2.74							0.72	2.74	-13.7499	-139.348	-190.817	-224.07	-113.545	-84.45	-73.3412	-52.7019	-55.989	-68.4458	-80.9027	-91.75	-102.597	16.4202	-40.733	-58.2213	-68.2474	-31.4224	-17.1609	-0.497932	-9.5252	-9.75274	-14.845	-19.9373	-20.7949	-21.6524	1.61287	-68.2961	-82.9921	-93.6863	-44.4028	-36.5717	-27.3305	-21.1719	-25.8754	-29.7729	-33.6703	-41.525	-49.3797	-6.21902	-109.226
2.75							0.73	2.75	-14.0435	-131.107	-184.55	-219.319	-111.497	-82.1542	-71.2682	-57.2295	-54.3903	-66.9088	-79.4274	-89.4095	-99.3917	10.9504	-37.8484	-55.842	-64.2175	-28.2398	-20.4098	-6.30452	-5.32498	-5.58612	-11.0927	-16.5992	-20.167	-23.7349	5.47747	-65.9494	-71.2792	-85.938	-42.5373	-38.59	-17.6917	-20.283	-22.0602	-29.651	-37.2418	-43.608	-49.9743	-3.52964	-110.485
2.76							0.74	2.76	-14.5687	-133.498	-178.735	-212.457	-107.969	-81.9409	-71.3872	-53.9154	-55.6452	-67.5887	-79.5322	-90.5193	-101.506	9.52402	-36.446	-55.3528	-65.1485	-32.0534	-16.0504	-0.801835	-12.1208	-8.78548	-15.1182	-21.4509	-21.5036	-21.5563	2.06011	-66.9488	-74.3663	-89.4917	-44.2148	-32.8269	-12.4308	-14.536	-14.6062	-26.2716	-37.937	-44.8815	-51.826	-6.67814	-104.968
2.77							0.75	2.77	-15.4099	-128.183	-176.154	-207.91	-105.995	-75.4771	-69.5813	-51.0211	-50.9761	-64.1731	-77.37	-89.1341	-100.898	10.7588	-37.3712	-58.8832	-63.4431	-21.0928	-17.5829	-1.55062	-6.33901	-6.41504	-11.3483	-16.2815	-20.1844	-24.0872	-2.52453	-61.8428	-71.4055	-79.4037	-47.2635	-30.8335	-7.30051	-20.03	-21.0247	-30.3097	-39.5947	-44.3097	-49.0247	-4.79296	-105.802
2.78							0.76	2.78	-12.4847	-127.239	-169.316	-206.16	-106.272	-76.5052	-62.8396	-52.735	-50.3294	-61.7385	-73.1476	-83.5954	-94.0433	9.74074	-33.1056	-55.2278	-59.4327	-24.0071	-18.9471	-4.0412	-10.3415	-4.41167	-8.37484	-12.338	-17.1522	-21.9663	-1.01238	-58.5804	-70.6763	-75.0665	-40.4752	-27.9621	-12.9545	-20.0224	-21.2278	-28.4678	-35.7079	-41.7118	-47.7157	-4.35784	-106.014
2.79							0.77	2.79	-15.2717	-121.289	-167.82	-198.522	-105.124	-70.9335	-64.0297	-51.3629	-49.1518	-61.7091	-74.2665	-83.6653	-93.0642	7.85242	-30.0694	-49.2793	-56.6028	-19.4269	-19.7441	0.20298	-7.92479	-11.6837	-11.7116	-11.7394	-17.1372	-22.5349	-2.55871	-59.8394	-68.4937	-75.9003	-42.2806	-30.4518	-12.154	-16.4212	-22.208	-29.3131	-36.4182	-39.7616	-43.105	-3.07571	-100.08
2.8							0.78	2.8	-14.3114	-118.398	-163.394	-193.522	-100.564	-71.2845	-64.2347	-49.6061	-49.1889	-62.2532	-75.3175	-84.9464	-94.5753	7.6495	-34.2428	-47.0525	-61.6847	-24.6338	-16.2306	-1.55029	-9.14399	-8.60324	-12.3132	-16.0232	-18.688	-21.3527	-5.13759	-56.5069	-64.8179	-69.5509	-36.4582	-30.688	-12.444	-19.0845	-21.4543	-25.1912	-28.928	-37.0419	-45.1558	-6.55066	-100.895
2.81							0.79	2.81	-12.6507	-112.845	-165.369	-193.064	-97.987	-67.7122	-60.3091	-51.2151	-48.1153	-59.6023	-71.0893	-82.0271	-92.965	5.75969	-32.8402	-52.0057	-53.6747	-23.4112	-16.9524	-4.08681	-6.88703	-5.39126	-11.8206	-18.2499	-18.7432	-19.2366	-3.09313	-60.5967	-60.9731	-72.5863	-34.771	-26.1596	-15.3158	-20.0384	-15.455	-25.1138	-34.7727	-40.6164	-46.46	-4.75978	-98.9491
2.82							0.8	2.82	-14.8546	-113.835	-156.186	-185.42	-95.5482	-69.1328	-62.4419	-47.6951	-43.7539	-58.3858	-73.0177	-81.2357	-89.4537	13.0637	-29.8829	-47.0357	-52.9621	-22.1606	-17.6554	2.70882	-10.7032	-11.0842	-12.1751	-13.2661	-17.5137	-21.7613	1.10633	-55.2602	-62.8348	-64.5789	-38.2072	-22.2004	-10.3506	-14.4137	-14.2101	-22.5408	-30.8716	-39.0304	-47.1892	-0.877069	-96.8009
2.83							0.81	2.83	-15.1991	-108.405	-154.526	-182.159	-92.8386	-63.5761	-61.522	-46.679	-41.5605	-56.0259	-70.4913	-78.4012	-86.311	9.43081	-26.2889	-48.5011	-51.9437	-19.6657	-18.3608	-0.430838	-9.82533	-5.77624	-7.61877	-9.4613	-12.0814	-14.7016	-5.91738	-58.4687	-60.6992	-56.4488	-40.7391	-26.1558	-13.5446	-14.8856	-17.9284	-22.4189	-26.9093	-36.8381	-46.7669	-3.67561	-95.2102
2.84							0.82	2.84	-14.9517	-109.433	-150.102	-176.634	-90.8602	-66.054	-57.5008	-42.7279	-45.3319	-58.1083	-70.8848	-79.9085	-88.9322	8.97707	-29.465	-42.8421	-50.1684	-18.6903	-14.7189	2.64434	-5.89373	-7.15802	-10.7806	-14.4033	-16.3379	-18.2724	-5.69558	-49.851	-56.1379	-65.3577	-34.8727	-24.9423	-11.7327	-16.7951	-19.8864	-24.9104	-29.9344	-34.5693	-39.2042	-4.64398	-94.5227
2.85							0.83	2.85	-12.2759	-102.34	-146.209	-175.672	-88.7903	-62.2936	-58.0679	-44.0995	-42.1571	-51.8304	-61.5037	-73.0168	-84.5299	8.72366	-29.68	-41.7906	-52.7396	-18.2299	-19.3846	1.53133	-7.12392	-9.87046	-10.7708	-11.6712	-14.1891	-16.707	-0.361178	-50.5933	-57.5986	-53.7018	-34.1882	-28.0191	-8.02459	-14.8114	-17.6363	-22.849	-28.0616	-36.3402	-44.6187	-8.79821	-95.5209
2.86							0.84	2.86	-14.5748	-103.049	-142.039	-169.132	-89.2875	-58.1745	-57.211	-42.4047	-41.0515	-51.4204	-61.7892	-73.5572	-85.3253	9.13071	-26.3351	-43.7005	-52.5216	-17.9208	-14.0666	0.0251669	-9.36035	-7.96888	-9.90526	-11.8416	-13.2385	-14.6353	-2.06417	-49.7177	-56.1564	-59.2301	-36.1197	-23.3242	-16.4379	-19.727	-17.2837	-24.453	-31.6224	-38.3679	-45.1135	-0.690269	-89.944
2.87							0.85	2.87	-14.8221	-99.4249	-139.96	-168.595	-88.8112	-60.0145	-56.9756	-43.7399	-40.8463	-51.6455	-62.4448	-71.1951	-79.9455	10.8686	-27.0223	-37.5758	-46.5943	-23.2271	-9.84674	2.18112	-7.57977	-8.3683	-9.02796	-9.68762	-17.9106	-26.1335	-0.439231	-50.3975	-51.392	-61.262	-35.3247	-19.7059	-9.65626	-17.0147	-13.1938	-19.3423	-25.4909	-33.1262	-40.7615	-6.6532	-88.8075
2.88							0.86	2.88	-12.7781	-97.0461	-135.068	-161.552	-81.3359	-60.3712	-54.8732	-40.6083	-40.6878	-50.7355	-60.7833	-69.7406	-78.6979	9.44729	-22.9489	-44.5409	-46.3512	-19.815	-8.53829	-1.17904	-4.86642	-8.50519	-9.56857	-10.632	-13.0072	-15.3825	-4.85581	-48.0491	-56.9175	-54.1304	-29.5065	-18.8009	-14.1578	-14.9271	-16.5061	-21.0089	-25.5118	-35.1039	-44.6959	-4.2039	-86.2117
2.89							0.87	2.89	-14.0975	-94.1615	-129.892	-160.345	-83.4053	-57.3556	-53.0283	-43.2605	-38.9432	-49.7199	-60.4965	-70.7678	-81.039	17.0179	-28.1067	-37.621	-44.6641	-13.9878	-6.49252	4.5994	-5.7115	-5.59961	-7.92922	-10.2588	-13.2047	-16.1505	-0.948446	-47.597	-49.8502	-51.908	-24.7751	-20.5589	-7.10113	-12.8842	-12.2906	-20.0836	-27.8767	-33.9479	-40.019	-5.24923	-85.3454
2.9							0.88	2.9	-14.6738	-91.3042	-131.814	-155.29	-82.1493	-55.1026	-50.7055	-42.6882	-39.2246	-49.0022	-58.7799	-67.8933	-77.0068	11.912	-22.6012	-38.6576	-49.7479	-15.2281	-6.82627	1.29326	-2.89853	-5.44856	-8.76832	-12.0881	-14.0532	-16.0184	-2.43774	-45.3099	-51.398	-51.3613	-31.1444	-18.4391	-8.12267	-15.3669	-11.407	-16.7426	-22.0782	-30.3064	-38.5346	-3.20282	-85.7977
2.92							0.9	2.92	-14.2902	-88.6358	-129.146	-152.664	-77.7807	-57.7902	-48.1276	-40.4356	-41.2908	-51.1529	-61.015	-67.9181	-74.8212	9.11326	-19.1358	-37.151	-45.4489	-16.9327	-13.9149	5.93062	-11.7618	-1.30881	-5.37002	-9.43124	-12.7566	-16.0819	-2.97191	-42.4489	-50.8019	-42.0627	-29.0326	-23.7674	-5.13409	-12.0406	-15.1379	-18.7167	-22.2955	-28.9432	-35.5908	-6.32169	-86.5653
2.93							0.91	2.93	-14.6957	-90.8336	-127.125	-153.009	-75.1174	-53.2839	-54.3675	-39.5616	-34.2663	-45.1473	-56.0282	-67.2705	-78.5128	11.0834	-21.9074	-30.5727	-40.521	-12.8056	-13.5779	7.05986	-4.45184	-8.05963	-12.8853	-17.7109	-16.246	-14.781	-3.27001	-46.1065	-45.2748	-46.9484	-28.9947	-18.6776	-9.81631	-10.3948	-13.4578	-20.3975	-27.3372	-31.6967	-36.0562	-4.69589	-84.8444
2.94							0.92	2.94	-9.26745	-86.7619	-121.924	-147.648	-74.6915	-52.5998	-46.1423	-39.2068	-30.884	-43.8606	-56.8373	-65.2941	-73.7508	9.99735	-21.204	-36.2987	-39.0919	-17.7483	-11.1651	1.42396	-3.21843	-6.61203	-5.41176	-4.21148	-9.2436	-14.2757	-1.45004	-44.2089	-45.6728	-43.9374	-30.5623	-18.7839	2.86407	-13.875	-11.3842	-18.1087	-24.8333	-30.2209	-35.6085	-2.28775	-81.1509
2.95							0.93	2.95	-16.4538	-82.9707	-116.894	-144.238	-71.6573	-52.4455	-50.438	-34.3237	-35.433	-44.6698	-53.9066	-64.0208	-74.135	7.16426	-20.4186	-33.7045	-42.8633	-16.4392	-9.01882	1.04873	0.714463	-9.18488	-7.05733	-4.92978	-8.93118	-12.9326	1.25274	-42.6014	-43.935	-43.4441	-25.4284	-16.3004	-7.02277	-11.036	-15.0497	-18.5849	-22.1201	-28.2125	-34.3049	-3.62388	-78.421
2.96							0.94	2.96	-15.0823	-84.9366	-117.089	-139.486	-72.3993	-48.8567	-47.1486	-35.7323	-32.155	-43.4281	-54.7011	-62.4864	-70.2717	11.6903	-20.3397	-32.1778	-39.7375	-11.3948	-12.6235	4.05178	-0.904721	-7.28253	-10.0245	-12.7665	-12.541	-12.3155	-4.62944	-40.7914	-43.9894	-36.9759	-31.7263	-16.9687	-5.1668	-5.87679	-13.0179	-17.9679	-22.9178	-27.0023	-31.0868	-4.2027	-81.5424
2.97							0.95	2.97	-14.1804	-84.0121	-112.993	-138.607	-70.4737	-51.7745	-46.9791	-35.8119	-37.1299	-45.4643	-53.7986	-61.398	-68.9975	11.967	-23.3893	-30.7355	-40.1586	-14.6747	-11.6237	0.377892	-2.90284	-2.70452	-5.71579	-8.72706	-10.8265	-12.926	-0.333798	-37.4627	-45.1177	-42.6024	-25.5642	-15.6112	1.02897	-6.00665	-7.46023	-15.4929	-23.5255	-26.944	-30.3625	0.433531	-77.6484
2.98							0.96	2.98	-19.9948	-80.196	-110.595	-136.796	-70.4214	-51.4328	-46.5709	-34.7823	-33.511	-43.3525	-53.194	-61.3226	-69.4512	10.9522	-17.8363	-30.4677	-38.0226	-14.5727	-12.784	11.3868	-7.35154	-5.88356	-8.62316	-11.3628	-11.005	-10.6472	-3.96825	-39.8849	-41.229	-32.1069	-23.0902	-17.9771	-5.51141	-11.6211	-12.8215	-16.701	-20.5805	-26.7457	-32.911	-2.95178	-77.1512
2.99							0.97	2.99	-11.0052	-79.9621	-107.289	-130.122	-67.9297	-48.9624	-42.9847	-34.3284	-33.8407	-43.3385	-52.8363	-60.2173	-67.5983	10.0407	-17.0931	-29.3036	-35.3323	-13.8574	-11.375	2.85964	-6.9189	-8.00884	-7.90902	-7.8092	-9.71514	-11.6211	1.56838	-40.0303	-38.8154	-31.3888	-27.2013	-19.3202	-4.88229	-4.90367	-8.47354	-14.8523	-21.231	-26.3863	-31.5417	-0.648047	-78.33
3							0.98	3	-15.0682	-75.6335	-109.191	-129.857	-64.4566	-44.8377	-47.1959	-31.0768	-33.6753	-42.5247	-51.3742	-59.5857	-67.7972	16.3861	-15.0058	-32.6537	-34.9106	-14.213	-9.9672	4.79581	-2.08489	-8.23508	-6.67667	-5.11826	-7.78613	-10.454	-5.14854	-33.5153	-41.6057	-34.4724	-26.23	-18.056	-6.43491	-10.1588	-10.1799	-14.2128	-18.2456	-24.9099	-31.5743	-5.6033	-70.0308
3.01							0.99	3.01	-12.2176	-77.0841	-108.636	-125.498	-63.8983	-46.2419	-42.5601	-33.7566	-30.5959	-38.1496	-45.7033	-57.475	-69.2467	8.73206	-14.441	-32.912	-29.0209	-13.607	-9.95268	2.49259	-8.95813	-0.198375	-7.47275	-14.7471	-14.8225	-14.8979	-0.728726	-35.5507	-40.5456	-34.0295	-23.7326	-19.0252	-3.33955	-9.72752	-6.15044	-14.5687	-22.9869	-26.854	-30.721	-6.33741	-74.6198
3.02							1	3.02	-13.8492	-75.7845	-105.435	-122.185	-66.4375	-43.2851	-43.8731	-34.8109	-29.2271	-38.5126	-47.7981	-57.7705	-67.743	10.6713	-19.1257	-28.7392	-35.1881	-14.8073	-8.13355	4.24618	-5.24061	-5.10795	-7.5403	-9.97264	-12.7724	-15.5721	1.16844	-38.7975	-36.0254	-29.5725	-26.4463	-16.9641	-5.01098	-9.48066	-8.26466	-11.9838	-15.7029	-23.1581	-30.6134	-8.52393	-75.1948
3.03							1.01	3.03	-16.2219	-72.838	-102.708	-123.232	-64.7544	-46.795	-41.4827	-32.9834	-29.4063	-38.2229	-47.0395	-56.4831	-65.9267	7.02822	-15.5466	-26.3527	-34.5956	-10.8456	-8.57086	3.68665	-4.10916	-6.36046	-7.36065	-8.36083	-10.8545	-13.3481	0.43315	-32.8597	-38.8109	-33.8434	-25.1193	-11.4292	1.13866	-7.95511	-9.93997	-14.7543	-19.5686	-26.8937	-34.2189	-2.91736	-71.7663
3.04							1.02	3.04	-15.6977	-67.0287	-102.588	-117.487	-60.6064	-40.9505	-40.1863	-27.625	-31.0737	-37.7285	-44.3833	-52.9833	-61.5833	10.1742	-17.6112	-25.6051	-30.4321	-10.9938	-6.32136	4.66892	-6.09849	-6.93981	-7.2637	-7.5876	-7.77278	-7.95797	-6.08854	-38.8867	-37.1662	-30.5896	-24.5772	-13.9057	0.573221	-9.68894	-5.19227	-9.97679	-14.7613	-24.1856	-33.6099	-6.80598	-69.4238
3.05							1.03	3.05	-14.1809	-68.981	-97.7014	-119.65	-61.3174	-40.784	-38.4738	-28.6984	-28.7866	-37.7212	-46.6559	-56.2186	-65.7814	14.0642	-13.6631	-25.0375	-37.7679	-11.3029	-10.7137	5.83097	-3.10631	-2.77623	-4.26778	-5.75934	-7.13121	-8.50307	0.297137	-31.6992	-36.6966	-29.4219	-22.8284	-16.5828	1.89277	-11.8504	-9.28371	-14.4978	-19.7118	-23.1065	-26.5013	-4.74483	-71.8072
3.06							1.04	3.06	-12.2921	-65.2734	-97.932	-114.91	-58.7179	-41.228	-40.422	-29.0935	-27.806	-35.7669	-43.7278	-51.2537	-58.7795	11.0866	-18.7368	-27.1083	-30.1435	-13.467	-5.88637	4.07271	-3.38871	-1.84635	-3.26038	-4.6744	-8.9399	-13.2054	-3.34709	-33.911	-32.6523	-24.2063	-18.7625	-13.4148	-6.8439	-12.3106	-12.509	-16.1397	-19.7704	-21.9342	-24.098	-9.46162	-71.7846
3.07							1.05	3.07	-14.3405	-67.8461	-92.5114	-112.336	-60.059	-39.3019	-38.8008	-27.1077	-27.231	-34.4606	-41.6902	-51.1375	-60.5848	8.58396	-12.4469	-23.6486	-29.6718	-14.959	-10.271	5.61173	-3.43841	-4.47586	-6.17349	-7.87113	-9.56359	-11.2561	-2.43766	-29.8435	-39.7817	-24.5657	-25.5651	-14.4779	-0.269898	-9.31556	-7.33833	-12.6934	-18.0485	-23.1129	-28.1773	-5.22	-65.9856
3.08							1.06	3.08	-14.933	-62.5818	-94.7956	-109.855	-54.9712	-38.2535	-39.2636	-30.2118	-25.0104	-34.6731	-44.3358	-51.6394	-58.9431	9.80294	-15.5646	-24.1649	-29.6538	-7.2744	-7.83323	8.22707	-3.61519	-5.11854	-6.13342	-7.1483	-7.09206	-7.03581	1.52875	-33.6408	-35.3508	-24.2585	-21.1389	-12.7957	-0.824175	-7.0046	-11.0756	-14.5079	-17.9402	-21.7553	-25.5704	-0.755976	-67.8421
3.09							1.07	3.09	-17.6071	-64.4749	-91.2461	-107.195	-54.3152	-38.8949	-36.7983	-29.8358	-26.3408	-33.9276	-41.5144	-50.414	-59.3135	8.7867	-12.1502	-24.7256	-31.1579	-13.3328	-6.90226	2.93642	-4.54577	0.711016	-3.15664	-7.0243	-9.27733	-11.5304	-2.87396	-35.8529	-32.1171	-21.6188	-19.9519	-14.6621	-3.67339	-11.237	-10.8768	-15.1161	-19.3554	-21.3619	-23.3684	-4.64738	-64.5039
3.1							1.08	3.1	-14.4182	-62.5237	-88.6184	-104.747	-51.8516	-39.7982	-36.029	-27.5255	-23.9335	-32.8326	-41.7318	-48.0175	-54.3033	7.44595	-11.3302	-24.5481	-30.0406	-15.5479	-10.0643	9.5599	-2.29122	-1.13498	-1.14509	-1.15521	-8.0253	-14.8954	-3.32727	-30.5437	-31.3552	-21.1154	-18.8283	-13.1977	3.54554	-6.96252	-11.6613	-14.2065	-16.7518	-19.5775	-22.4032	-5.48756	-67.2918
3.11							1.09	3.11	-12.4237	-60.1378	-90.0008	-105.64	-55.4031	-38.4739	-34.8902	-29.1039	-27.1647	-33.9735	-40.7824	-49.2699	-57.7575	8.56252	-10.2937	-20.6926	-27.1335	-14.8366	-1.62251	8.3776	-3.91474	-5.00157	-4.35459	-3.70761	-5.15887	-6.61012	-1.67829	-29.7332	-30.0236	-27.3059	-23.4078	-12.6542	0.54626	-8.03242	-6.28668	-9.94476	-13.6028	-19.1836	-24.7644	-6.66655	-63.6988
3.12							1.1	3.12	-14.9147	-59.6088	-85.8913	-104.273	-53.1229	-39.5275	-36.4887	-25.4317	-22.7098	-31.2907	-39.8716	-48.0337	-56.1957	12.5269	-8.76332	-23.2069	-24.7264	-13.4998	-9.567	6.42035	-3.55576	-5.23452	-4.8782	-4.52188	-7.55512	-10.5884	-1.00558	-30.9274	-34.5029	-23.3375	-16.0867	-14.5677	2.30585	-6.43851	-3.22684	-7.134	-11.0412	-17.9947	-24.9483	-4.13495	-60.921
3.13							1.11	3.13	-11.7745	-60.6724	-84.5145	-99.745	-49.0318	-38.1834	-38.1352	-26.8126	-23.1131	-30.7413	-38.3695	-46.0511	-53.7327	4.31358	-9.84135	-22.4968	-24.4784	-9.751	-4.79737	5.46783	-0.833499	-5.50697	-4.42874	-3.3505	-5.77861	-8.20672	-3.09122	-27.5558	-33.5619	-13.6665	-20.1154	-9.67345	-6.40952	-8.97404	-4.91089	-11.6507	-18.3905	-21.5965	-24.8026	-6.70361	-60.6301
3.14							1.12	3.14	-15.1519	-56.0716	-83.1002	-100.975	-50.7918	-33.4697	-32.157	-26.8524	-27.5464	-32.654	-37.7617	-45.755	-53.7483	7.63023	-9.79113	-19.1418	-29.0264	-13.4089	-7.36497	3.49798	-1.34326	0.265231	-4.01971	-8.30465	-6.39238	-4.48012	-4.41162	-37.2662	-32.3818	-17.0478	-19.4229	-7.37345	-2.5328	-1.75292	-9.64995	-11.448	-13.246	-17.5204	-21.7947	-5.80245	-62.8973
3.15							1.13	3.15	-15.941	-56.7029	-82.451	-94.9327	-50.1772	-33.1803	-35.1633	-27.4439	-20.3688	-27.7022	-35.0357	-43.6689	-52.3021	10.7561	-11.5783	-24.9683	-28.1876	-5.75623	-8.29346	3.85706	0.806225	-7.15912	-5.7595	-4.35989	-7.35543	-10.351	-3.09042	-26.1402	-24.2826	-15.4386	-21.8308	-16.0048	-7.74678	-7.18423	-6.73104	-9.93305	-13.1351	-17.5348	-21.9344	-9.87507	-61.5998
3.16							1.14	3.16	-14.1003	-58.0403	-77.8441	-96.3613	-47.6399	-31.9456	-34.088	-23.1132	-21.2187	-30.3846	-39.5505	-46.3939	-53.2374	11.874	-11.195	-20.5673	-25.9246	-9.90873	-10.2104	3.4824	-1.21716	0.00937726	1.30582	2.60227	-2.77867	-8.1596	-0.927033	-31.2397	-28.6371	-14.444	-18.6444	-14.8239	5.99954	-7.39831	-4.47523	-9.29829	-14.1213	-18.5297	-22.938	-5.55412	-62.6737
3.17							1.15	3.17	-13.7943	-55.3027	-78.394	-92.3093	-49.3417	-36.008	-34.9549	-22.2837	-22.1442	-29.0922	-36.0403	-44.217	-52.3937	13.0621	-8.10401	-21.1378	-23.6257	-7.7758	-7.79995	9.90056	-2.97934	-5.36889	-4.31317	-3.25745	-4.49298	-5.7285	-6.22364	-26.0943	-30.5294	-19.2231	-15.5029	-9.97756	-7.82785	-7.63796	-4.6403	-8.47635	-12.3124	-15.6038	-18.8952	-2.91174	-60.5267
3.18							1.16	3.18	-14.7398	-55.6002	-76.9704	-94.0169	-45.7433	-35.3146	-29.3455	-24.0792	-23.9846	-29.179	-34.3733	-43.1706	-51.9679	9.00573	-5.15246	-17.1228	-22.4754	-10.4937	-7.21769	4.23675	-3.07364	-6.27215	-5.88576	-5.49938	-7.98416	-10.4689	-2.71976	-29.7982	-29.3493	-10.1224	-13.7557	-12.6378	2.52808	-9.04525	-9.43702	-11.7165	-13.996	-17.1066	-20.2173	-4.91181	-57.9739
3.19							1.17	3.19	-16.331	-53.6976	-74.9052	-89.0438	-47.6847	-28.8064	-28.7635	-23.3649	-20.7277	-28.5316	-36.3355	-43.7415	-51.1476	8.97212	-9.65046	-19.8593	-26.3084	-12.1256	-11.7904	7.6036	-0.933276	-1.56849	-4.82375	-8.079	-7.16428	-6.24955	0.339452	-29.0312	-27.2353	-18.5072	-18.2858	-11.0245	0.489665	-5.56258	-8.83362	-11.6126	-14.3915	-16.7029	-19.0142	-0.452712	-55.7448
3.2							1.18	3.2	-16.49	-52.7672	-74.4072	-85.8759	-46.9921	-30.1682	-29.4088	-24.5122	-19.8351	-27.8951	-35.9551	-40.8922	-45.8292	10.7226	-6.50202	-20.2302	-24.7924	-11.4503	-4.75813	3.29595	-4.1924	-2.08528	-2.15722	-2.22917	-5.91615	-9.60312	-2.30707	-28.8879	-26.152	-11.4618	-16.6992	-8.63	5.3652	-3.82686	-8.4601	-7.94359	-7.42709	-15.0829	-22.7388	-5.25978	-56.6658
3.21							1.19	3.21	-12.6982	-52.7207	-73.2739	-88.4111	-46.6301	-30.1282	-29.7489	-20.0311	-19.8949	-26.3937	-32.8925	-41.7153	-50.538	8.88632	-13.575	-22.8887	-29.5505	-6.16795	-9.13507	10.6545	-4.76998	-1.07797	-3.7326	-6.38724	-7.05323	-7.71923	-10.3079	-29.0745	-24.5806	-7.82276	-14.882	-11.2716	-0.983218	-7.44684	-6.32504	-8.56296	-10.8009	-14.4861	-18.1713	-2.71005	-59.609
3.22							1.2	3.22	-16.0937	-52.7889	-73.1035	-80.7947	-44.8806	-30.4376	-27.402	-20.3823	-17.1468	-24.0272	-30.9076	-39.1411	-47.3747	6.12638	-8.95527	-22.0026	-22.3008	-3.69348	-9.15345	10.6711	-6.31913	3.70065	-0.978945	-5.65854	-5.32523	-4.99192	1.40629	-25.3061	-26.3609	-12.8448	-18.8096	-11.5163	1.46527	-2.87926	-5.74797	-7.41159	-9.07521	-15.07	-21.0648	-6.4739	-55.2227
3.23							1.21	3.23	-14.3395	-50.0969	-73.1925	-83.6282	-43.812	-30.3825	-27.4421	-23.9697	-20.7064	-26.8818	-33.0573	-39.7409	-46.4244	9.00335	-8.31383	-22.7238	-22.2088	-3.2142	-11.8555	9.38986	-2.15955	-0.307706	-4.4371	-8.56649	-8.69239	-8.81829	-6.25874	-26.9162	-26.8242	-8.29623	-16.6062	-14.6131	-3.70937	-5.80636	-4.21886	-8.80296	-13.3871	-16.1608	-18.9344	-3.33385	-57.8415
3.24							1.22	3.24	-17.0194	-48.7494	-69.1583	-79.0315	-43.8599	-29.2079	-32.433	-20.0044	-20.6394	-25.1935	-29.7477	-37.9255	-46.1033	7.56694	-9.59613	-17.4617	-23.0988	-9.07126	-3.96587	3.74566	-4.90377	2.57246	-2.85718	-8.28682	-7.17161	-6.0564	-0.537179	-23.8729	-23.2695	-10.6127	-17.8307	-12.6936	-0.0938331	-9.81	-12.9531	-12.5064	-12.0596	-14.592	-17.1244	-5.99616	-58.6531
3.25							1.23	3.25	-16.4423	-47.4518	-68.3651	-79.4368	-41.743	-28.5503	-29.4533	-19.0336	-20.7201	-26.0976	-31.4752	-40.3172	-49.1593	17.75	-4.63295	-20.0555	-22.4139	-6.90396	-8.01618	6.99016	0.621874	-4.44687	-5.9527	-7.45854	-8.63235	-9.80616	-1.02471	-26.9162	-25.9824	-9.92574	-15.4023	-12.2051	-1.6623	-6.25319	-9.35748	-9.39219	-9.42691	-14.152	-18.8771	-8.27343	-54.217
3.27							1.25	3.27	-14.3658	-47.7011	-67.7625	-80.3947	-41.9146	-26.4094	-30.7686	-20.6701	-21.6495	-26.3656	-31.0817	-38.7395	-46.3974	5.64863	-3.50623	-15.1409	-20.0197	-8.42694	-8.90602	5.80026	0.150558	-6.48251	-5.64498	-4.80744	-6.79579	-8.78413	1.94191	-24.5306	-26.8126	-14.5472	-16.9049	-5.53809	5.28535	-3.46037	-6.755	-9.60324	-12.4515	-15.1317	-17.812	-7.00285	-51.6162
3.28							1.26	3.28	-14.2474	-49.9793	-66.0994	-76.752	-40.5179	-31.206	-26.3546	-21.1547	-17.7901	-23.6111	-29.4321	-37.882	-46.3319	11.1702	-9.1407	-19.3692	-18.1133	-9.05577	-8.55619	9.31543	-4.02979	-2.38877	-2.23481	-2.08085	-1.79663	-1.51241	-5.12328	-26.792	-26.451	-1.15275	-14.4964	-10.1132	-1.00152	-4.60919	-3.1328	-7.1036	-11.0744	-12.9448	-14.8151	-8.23823	-53.9219
3.29							1.27	3.29	-13.7716	-46.2829	-65.4107	-75.0864	-38.8028	-25.7992	-27.1634	-18.8625	-19.2362	-25.1641	-31.092	-38.1277	-45.1634	12.7295	-10.158	-21.737	-16.709	-7.08636	-0.771382	-0.0039988	-1.32162	-6.29726	-4.70977	-3.12227	-5.33621	-7.55015	0.903515	-29.7404	-22.9731	-2.0655	-14.7106	-9.32393	2.73464	-6.32675	-5.62537	-8.28709	-10.9488	-13.0681	-15.1873	-0.488462	-53.8079
3.3							1.28	3.3	-16.1264	-45.6317	-65.5321	-72.7597	-39.5807	-25.034	-28.1297	-18.2516	-17.6345	-24.2934	-30.9522	-37.6418	-44.3313	9.75067	-3.48854	-18.8661	-16.1698	-6.79572	-6.7178	7.16875	-9.20967	1.11799	-0.671148	-2.46029	-5.32621	-8.19212	-6.78443	-22.563	-22.6706	-5.57409	-16.3585	-12.2024	2.09782	-5.24344	-5.30828	-6.27523	-7.24218	-11.7607	-16.2792	-6.03238	-49.406
3.31							1.29	3.31	-15.2533	-45.8351	-63.1695	-73.1084	-39.6218	-24.7978	-24.2558	-16.8015	-17.7524	-23.311	-28.8697	-36.229	-43.5883	7.28488	-6.27991	-20.0043	-22.8955	-10.0516	-7.9976	7.32496	-5.49375	-3.80323	-2.13878	-0.474343	-3.74103	-7.00772	-0.733718	-28.3744	-24.3838	-7.29657	-14.7056	-9.1829	2.77971	-5.42034	-5.78592	-9.03067	-12.2754	-16.0216	-19.7678	-6.3762	-54.5838
3.32							1.3	3.32	-17.2778	-42.0167	-60.7823	-72.6347	-39.5198	-25.5787	-25.7825	-17.2873	-16.7927	-22.4647	-28.1367	-35.3968	-42.6568	8.76829	-9.94969	-17.8941	-20.7065	-3.90648	-7.39955	7.94559	-0.191499	-5.39344	-5.47568	-5.55791	-6.27831	-6.9987	-4.31385	-23.3043	-22.3551	-5.11837	-10.1495	-9.65174	5.84305	-8.74593	-10.014	-10.3284	-10.6428	-13.2602	-15.8776	-4.5527	-52.4373
3.33							1.31	3.33	-15.7002	-43.4473	-61.8339	-72.9306	-37.148	-24.7685	-26.8331	-15.2806	-18.2397	-22.8987	-27.5578	-34.6013	-41.6447	9.99745	-6.8634	-22.1887	-18.4979	-2.9463	-4.77288	8.72667	-1.88164	-4.8455	-1.06543	2.71464	-1.74228	-6.1992	-3.94414	-23.3975	-20.9174	-4.30589	-14.5019	-6.96336	-2.38063	-6.39032	-1.58189	-3.98989	-6.39789	-11.3099	-16.2218	-6.77138	-54.5687
3.34							1.32	3.34	-15.2541	-45.5459	-60.6479	-70.1725	-36.2838	-23.7627	-27.2693	-18.1999	-16.5396	-20.2151	-23.8906	-32.9895	-42.0884	7.49592	-4.95905	-18.5735	-16.7983	-5.18714	-4.73076	7.02718	-1.72719	-3.23717	-5.61412	-7.99107	-6.38253	-4.774	-3.58921	-24.0487	-22.3229	0.739253	-12.6645	-7.32936	-3.83345	-10.5684	-5.17809	-8.0029	-10.8277	-11.0908	-11.354	-8.79609	-44.9613
3.35							1.33	3.35	-17.1284	-42.0917	-64.4645	-70.5832	-35.8256	-25.7842	-26.7125	-18.3163	-12.8412	-19.6115	-26.3819	-33.0052	-39.6285	5.09736	-2.26015	-18.9049	-21.2263	-6.83893	-3.46264	6.45259	-3.19976	-3.88463	-5.35966	-6.83469	-5.79501	-4.75534	-4.85027	-23.4899	-21.7005	-1.29862	-8.59755	-11.0302	3.39806	-3.66571	-2.31903	-4.40018	-6.48133	-11.4115	-16.3418	-4.31629	-50.1553
3.36							1.34	3.36	-15.7875	-42.4024	-55.699	-70.8677	-35.4837	-23.7947	-25.6374	-18.0735	-13.2869	-19.4568	-25.6266	-31.9744	-38.3221	8.46789	-9.94644	-16.0405	-20.1208	-5.13892	-5.17882	9.90197	-0.740147	-9.70607	-7.86078	-6.01549	-6.37593	-6.73636	-6.94888	-24.7997	-17.6088	-0.611971	-10.4049	-8.22594	-1.72664	-4.81689	-6.46231	-8.26221	-10.0621	-11.4363	-12.8105	-7.41426	-46.2833
3.37							1.35	3.37	-16.3477	-41.9795	-60.6541	-69.1057	-35.6763	-23.2668	-25.1212	-16.4571	-14.895	-19.7673	-24.6395	-31.6797	-38.7199	9.27149	-8.55417	-14.5449	-19.3599	-6.3986	-11.0291	5.41278	-0.911842	0.532875	-1.36279	-3.25845	-5.64853	-8.03862	-5.10776	-26.2669	-18.138	-10.1653	-15.7039	-8.35291	-5.67315	-2.92073	-1.15547	-4.18981	-7.22415	-8.5174	-9.81065	-4.70195	-47.7368
3.38							1.36	3.38	-19.4575	-42.0967	-59.0104	-67.7166	-31.4869	-22.5661	-24.9488	-17.5935	-14.0445	-19.2426	-24.4407	-29.9902	-35.5397	4.98589	-6.34262	-17.5486	-20.2485	-4.88685	-1.91902	3.03293	-1.27468	-1.67956	-0.155341	1.36888	-1.65424	-4.67737	-2.44839	-23.6759	-21.1884	7.09	-7.84979	-4.501	3.53531	-2.77251	-5.97069	-9.18761	-12.4045	-15.5658	-18.7272	-2.46368	-46.9781
3.39							1.37	3.39	-13.4015	-42.7086	-58.9071	-61.4143	-33.298	-22.9225	-25.8741	-15.0752	-16.6412	-21.3858	-26.1305	-32.6756	-39.2206	8.22398	-6.39385	-16.4427	-15.9185	-10.4922	-0.0735381	11.0202	-1.34533	-3.78578	-4.27171	-4.75764	-5.988	-7.21837	-3.69639	-23.3066	-22.8717	-3.65749	-14.3974	-10.3937	1.49272	-4.31122	-7.69864	-10.7096	-13.7206	-14.2405	-14.7604	-6.67703	-48.1286
3.4							1.38	3.4	-16.1904	-39.5093	-57.3155	-64.0291	-33.5766	-24.8839	-23.1779	-14.7685	-17.9402	-19.8204	-21.7006	-30.1873	-38.6739	10.3662	-6.01639	-21.2144	-15.0231	-7.33632	-10.6744	8.05336	-7.98372	-3.28744	-4.95943	-6.63141	-7.01743	-7.40344	-2.70794	-22.8606	-16.1521	-0.45738	-9.64219	-10.5637	1.11319	-3.13446	-7.07544	-5.30147	-3.52751	-9.5692	-15.6109	-5.33812	-49.5305
3.41							1.39	3.41	-18.0921	-40.5134	-51.7225	-62.9556	-34.3775	-22.1204	-22.1873	-14.9477	-14.3759	-19.5843	-24.7928	-30.5719	-36.3511	9.8771	-5.01674	-15.8453	-18.5248	-7.71825	-2.18888	5.03948	2.97299	0.255126	-2.82505	-5.90523	-5.81758	-5.72993	-1.54703	-19.5945	-20.4603	5.38866	-13.0901	-6.61567	-0.815189	-4.05165	-5.84455	-8.90719	-11.9698	-11.9363	-11.9028	-1.89719	-48.3074
3.42							1.4	3.42	-13.8566	-38.8428	-54.7188	-64.0013	-36.6414	-21.1979	-23.505	-14.0331	-16.5479	-19.2919	-22.0359	-29.0986	-36.1614	10.3455	-6.27088	-17.3734	-13.9788	-8.33748	-6.5077	7.28947	-2.69651	-1.04534	-3.29029	-5.53523	-6.74098	-7.94673	-5.57417	-22.9391	-18.1545	11.9805	-17.3148	-5.89145	8.89912	-10.3344	-4.06779	-6.02479	-7.98179	-8.19654	-8.41129	-12.0979	-46.6179
3.43							1.41	3.43	-14.2617	-42.202	-51.7778	-56.4811	-32.5448	-18.7685	-23.206	-17.1914	-15.8083	-17.7893	-19.7702	-27.5472	-35.3242	10.3279	-6.89057	-15.3211	-21.5022	-5.26438	-6.36214	9.78331	0.608121	-0.812004	-2.1929	-3.5738	-3.17749	-2.78119	-5.45202	-21.4057	-21.8665	2.0187	-14.0335	-10.4564	3.73301	-4.88863	-3.53261	-4.88418	-6.23575	-9.44044	-12.6451	-1.92498	-45.2274
3.44							1.42	3.44	-16.1544	-40.5756	-53.5682	-57.6496	-31.157	-21.8974	-24.1245	-18.633	-13.9754	-20.4143	-26.8533	-32.0943	-37.3353	6.33229	-3.17191	-11.8826	-17.9204	-6.48005	-7.27765	9.53824	-4.62595	-2.34952	-2.3411	-2.33268	-4.92938	-7.52608	-5.99534	-22.4987	-19.7354	5.23229	-8.50425	-5.56023	-0.0248557	0.494733	-7.3141	-7.25379	-7.19347	-8.65833	-10.1232	-7.02592	-44.7304
3.45							1.43	3.45	-12.9268	-39.4403	-54.1712	-59.4602	-31.1915	-21.7657	-25.4748	-14.5657	-16.9724	-20.1581	-23.3438	-28.1858	-33.0278	8.73528	-2.72456	-17.2766	-22.4068	-0.613399	-3.37488	9.6174	-0.0893585	-0.568777	-1.3909	-2.21303	-3.13692	-4.06081	-1.12695	-21.4572	-20.6122	5.55302	-9.77579	-6.18188	8.77904	-5.45084	-7.31141	-8.74461	-10.1778	-11.2547	-12.3316	-2.52778	-42.6147
3.46							1.44	3.46	-17.6909	-37.5624	-52.0312	-55.139	-30.0806	-24.9555	-23.9674	-15.7281	-12.7013	-16.5097	-20.3181	-28.3296	-36.341	13.3778	-7.32462	-15.3955	-17.0662	-7.47845	-2.52597	11.9947	-1.07984	-1.9912	-1.98111	-1.97103	-2.49458	-3.01812	-7.46735	-24.4952	-17.5661	2.20632	-9.70114	-8.08067	1.15846	3.09927	-8.01691	-5.81375	-3.61059	-7.48838	-11.3662	-5.12186	-42.493
3.47							1.45	3.47	-16.8982	-36.3355	-51.632	-57.5151	-33.2752	-20.5606	-22.3551	-13.9973	-11.4857	-13.8738	-16.2619	-23.0214	-29.7808	7.57431	-7.94632	-15.8374	-17.9616	-5.33326	-6.09335	4.74121	1.99474	-3.03954	-5.37148	-7.70341	-5.16171	-2.62001	-1.86415	-24.2432	-17.0761	-1.23683	-11.9158	-7.82214	4.97466	-3.7026	-10.6577	-8.72269	-6.78771	-7.40621	-8.0247	-3.11217	-45.313
3.48							1.46	3.48	-15.5209	-35.48	-51.616	-58.7025	-32.1935	-23.8228	-19.9082	-13.476	-14.0586	-17.9689	-21.8791	-26.3008	-30.7224	7.20416	-3.93728	-12.3547	-20.5669	-5.55861	-5.82391	8.19776	-3.19468	-3.62955	-2.15961	-0.68967	-1.38787	-2.08607	-5.16602	-18.8646	-16.4134	3.53076	-13.2546	-5.61048	1.80377	-4.08383	0.780288	-3.25218	-7.28465	-9.0137	-10.7427	-6.88983	-43.7982
3.49							1.47	3.49	-15.6385	-37.4181	-50.0384	-59.2788	-29.6531	-24.8721	-22.886	-18.4719	-16.6359	-21.2103	-25.7848	-27.1467	-28.5086	8.12089	-6.14852	-17.245	-18.9336	-5.91094	-4.36792	9.13096	-4.20827	-0.72918	-1.15253	-1.57587	-3.31876	-5.06164	-2.36784	-22.6408	-23.1584	6.84087	-10.7292	-7.38703	5.75258	-1.19355	-2.03647	-5.36705	-8.69762	-7.63071	-6.5638	-5.034	-41.5279
3.5							1.48	3.5	-15.8864	-36.6321	-51.902	-57.412	-27.4588	-19.6281	-20.4906	-12.938	-15.1808	-16.8624	-18.544	-24.2153	-29.8865	12.2668	-6.85639	-12.4624	-14.7441	-3.98735	-3.46877	6.38826	2.94977	-8.25718	-4.7293	-1.20142	-2.34719	-3.49297	-3.54356	-19.9747	-19.4991	8.74426	-17.9277	-10.1935	2.21884	-6.07197	-3.09192	-5.26403	-7.43614	-10.1264	-12.8167	-3.38554	-43.8943
3.51							1.49	3.51	-12.5488	-37.3699	-47.0949	-52.8811	-28.1985	-18.2544	-21.1032	-16.114	-14.8145	-18.371	-21.9274	-26.5956	-31.2638	5.65888	-6.49696	-17.8489	-16.6944	-5.49528	-2.87584	6.54779	2.1991	-4.53867	-3.62173	-2.70478	-2.70555	-2.70631	-4.56619	-18.8234	-18.3481	-1.52518	-6.55281	-6.43958	5.45706	-0.879836	-5.34178	-5.79132	-6.24087	-8.7062	-11.1715	-2.24115	-41.3743
3.52							1.5	3.52	-14.434	-33.7602	-50.1365	-51.0323	-27.3264	-22.3772	-20.3241	-15.5136	-15.7927	-18.1277	-20.4627	-24.197	-27.9314	13.1855	-6.58098	-15.5457	-17.0849	-5.7217	-7.62603	8.31655	-3.8969	-1.05054	-1.2944	-1.53826	-2.04029	-2.54232	-9.11643	-20.9331	-17.2116	6.79634	-13.4261	-4.10409	4.63515	-9.92615	-4.31756	-6.12678	-7.93601	-7.47215	-7.00829	-6.51299	-40.2717
3.53							1.51	3.53	-16.6597	-36.2033	-49.7806	-51.7565	-27.142	-20.6416	-15.4949	-12.8645	-15.3913	-16.7126	-18.0339	-24.2099	-30.3858	6.47957	1.572	-14.2736	-12.8516	-2.11579	4.31142	8.89906	-2.18784	-2.80842	-1.9185	-1.02858	-1.61791	-2.20724	2.80548	-25.6638	-18.2909	9.97314	-11.1801	-7.63692	0.218371	-3.55556	-5.80601	-5.39751	-4.98902	-5.5974	-6.20578	-4.24785	-39.9129
3.54							1.52	3.54	-16.276	-32.7831	-47.5077	-48.4289	-27.4217	-18.2707	-19.9947	-8.05886	-12.5829	-15.9145	-19.2461	-22.8976	-26.5491	10.1601	-3.50201	-15.3182	-15.5975	-2.10748	-7.2221	10.1968	-4.94854	-3.66919	-2.6271	-1.58502	-1.97646	-2.3679	-3.91906	-19.9655	-14.9426	2.83716	-10.6173	-6.25075	-4.56988	-4.27723	-6.47014	-7.55543	-8.64073	-8.47837	-8.316	-5.39226	-41.5969
3.55							1.53	3.55	-14.0102	-32.6471	-44.6228	-47.6778	-25.9942	-18.7976	-19.5836	-13.3727	-17.1182	-17.8333	-18.5484	-23.175	-27.8016	6.11129	0.727408	-12.1091	-17.9246	-6.778	-4.70373	13.5635	-2.75557	-6.13653	-5.20935	-4.28216	-5.64711	-7.01205	-6.97748	-20.6191	-17.5464	9.66325	-9.046	-7.29172	4.70851	-1.87213	-4.65769	-2.34667	-0.035654	-4.93835	-9.84105	-7.2642	-42.8604
3.56							1.54	3.56	-11.0963	-36.6809	-45.3246	-47.1182	-29.8069	-20.2175	-23.0165	-13.071	-16.6573	-18.0092	-19.3611	-21.562	-23.763	5.99549	-1.0199	-15.665	-13.6767	-2.40607	-8.582	12.4261	-0.108212	-3.50388	-2.37039	-1.23691	-2.58069	-3.92447	-4.14753	-19.9798	-18.9118	2.73884	-10.6459	-6.58277	3.02812	-4.65342	-6.50038	-6.76093	-7.02148	-5.66992	-4.31836	-3.19752	-41.9663
3.57							1.55	3.57	-13.8573	-33.7093	-45.8601	-50.0576	-27.1352	-19.9519	-21.667	-11.0395	-14.1707	-16.3359	-18.5012	-22.757	-27.0129	2.07798	-1.80435	-11.4265	-16.3343	-5.77289	-5.60566	12.0614	-3.56133	-6.94367	-4.92568	-2.90768	-2.57943	-2.25117	-3.68695	-20.5635	-17.6279	8.92119	-7.50721	-2.83538	6.79668	-3.66364	-2.48849	-4.37124	-6.254	-5.94537	-5.63675	-3.96202	-40.8774
3.58							1.56	3.58	-17.1345	-33.061	-47.965	-48.2067	-27.7962	-19.7376	-21.3312	-8.83372	-11.6129	-14.8126	-18.0123	-24.2913	-30.5703	2.8569	-7.52349	-18.0685	-18.1208	-7.15329	-5.42785	12.4111	-3.79897	-3.8072	-4.89719	-5.98718	-5.84482	-5.70246	-5.06679	-15.1731	-16.76	13.808	-11.6927	-6.04441	6.01127	-4.44295	-6.92725	-6.13335	-5.33945	-4.47529	-3.61114	-2.16513	-32.994
3.59							1.57	3.59	-16.3423	-34.4339	-44.5151	-48.9816	-29.3852	-18.2719	-21.3178	-12.8458	-9.03344	-14.4383	-19.8432	-23.7747	-27.7062	7.93786	-7.71694	-9.58292	-16.5283	-4.38217	-7.33374	7.42291	-2.60215	-2.94229	-3.11513	-3.28797	-4.99083	-6.6937	-5.11615	-17.6796	-17.6928	7.27581	-10.396	-8.11722	3.35708	0.350962	-7.06977	-6.47996	-5.89015	-6.85688	-7.8236	-5.31737	-35.9624
3.6							1.58	3.6	-16.6217	-32.6657	-46.5048	-47.1224	-26.5465	-16.5274	-17.8399	-16.1783	-12.5105	-15.4407	-18.3709	-23.4746	-28.5782	10.7856	-5.33789	-11.701	-15.7005	-9.04671	-12.7418	5.30701	-1.03781	-1.93035	-3.56965	-5.20895	-5.28465	-5.36034	-6.50504	-20.3443	-13.3731	0.146623	-12.3293	-6.49138	1.59881	-3.87372	-5.01853	-5.41347	-5.8084	-6.77508	-7.74176	-7.58733	-38.0663
3.62							1.6	3.62	-12.5066	-32.4433	-44.9553	-48.3191	-24.3576	-20.4285	-22.4977	-13.311	-14.0664	-16.6598	-19.2532	-23.0348	-26.8165	7.64566	-5.3471	-16.2514	-14.2582	-1.4651	-2.71742	5.18697	-3.97826	-4.58671	-4.6598	-4.73289	-7.93381	-11.1347	-5.71268	-20.5857	-15.2628	10.0277	-13.8096	-1.74872	8.66077	-2.06728	-3.62086	-4.20897	-4.79708	-6.92037	-9.04365	-4.60419	-38.5452
3.63							1.61	3.63	-14.4217	-34.1601	-41.3322	-44.7538	-29.3757	-17.603	-21.4308	-10.5943	-10.1503	-14.2114	-18.2725	-20.5778	-22.8831	12.1233	-4.34144	-10.5935	-14.2356	-4.12023	-3.74336	7.56391	0.436232	-1.01634	-1.58703	-2.15771	-3.43866	-4.71961	-7.74057	-18.8859	-13.4495	8.38558	-9.2552	-6.52759	8.96575	-5.28977	-8.23933	-6.30388	-4.36843	-5.83239	-7.29635	-4.5793	-43.2455
3.64							1.62	3.64	-19.509	-32.6653	-42.8494	-47.2837	-24.6718	-15.3241	-16.0959	-12.4514	-10.2748	-13.0474	-15.82	-21.2832	-26.7463	9.07285	-2.80647	-12.3273	-15.3633	-6.40572	-4.46255	9.70889	-2.16428	-4.42854	-3.18459	-1.94063	-0.44017	1.06029	-6.65368	-21.4473	-18.3888	11.5918	-11.7261	-4.68678	5.51994	-2.58964	-3.05864	-5.00437	-6.9501	-7.40457	-7.85904	-6.35761	-42.1553
3.65							1.63	3.65	-16.367	-34.8924	-44.6642	-42.2729	-27.2516	-17.03	-21.7374	-11.594	-9.55704	-9.73467	-9.91229	-17.4673	-25.0224	13.7734	-6.08275	-13.0268	-13.9464	-6.13796	-5.49685	11.9588	2.47694	2.53476	0.799715	-0.93533	1.38529	3.70591	-10.4767	-21.8975	-19.4341	12.0467	-8.8508	-4.62155	9.02424	-3.06569	-3.89613	-4.65688	-5.41764	-4.84139	-4.26515	-4.03205	-35.8431
3.66							1.64	3.66	-18.027	-29.2388	-43.0876	-46.0563	-25.4922	-21.9476	-21.8579	-12.713	-9.67411	-14.5153	-19.3565	-22.9383	-26.52	7.64724	-4.35447	-10.8329	-17.073	-3.51603	-2.32266	11.2714	-4.31196	2.02677	0.425506	-1.17575	-4.49692	-7.81809	-11.4173	-24.1209	-19.7384	19.7531	-11.7243	-3.06927	4.30442	-5.32403	-1.31467	-6.98016	-12.6456	-9.23313	-5.82062	-3.83643	-37.808
3.67							1.65	3.67	-14.7006	-33.2347	-41.3159	-45.2716	-25.3436	-18.9487	-17.5608	-13.2068	-11.0317	-15.5628	-20.094	-21.5739	-23.0537	14.9119	0.138778	-11.1602	-13.1599	-3.38174	-3.53487	8.10669	1.57267	-1.77693	-2.76565	-3.75436	-5.66227	-7.57018	-6.06457	-17.9917	-15.3843	14.6344	-12.284	-0.976995	7.5739	-3.89581	-4.74093	-3.89762	-3.05431	-4.78797	-6.52163	-7.90874	-38.3284
3.68							1.66	3.68	-17.4085	-34.4494	-39.1079	-45.1382	-23.884	-14.9562	-19.5266	-13.2366	-7.18068	-12.4176	-17.6545	-21.6115	-25.5685	13.5038	-0.0303641	-17.1893	-8.70025	-4.38531	-6.39903	4.02685	-2.32782	-2.40444	-2.19361	-1.98278	-3.62697	-5.27116	-6.44888	-14.5881	-16.9067	10.727	-7.75159	-1.36939	1.48042	-5.04028	-3.42935	-5.0296	-6.62985	-9.14959	-11.6693	-4.18745	-36.966
3.69							1.67	3.69	-17.697	-30.8254	-42.5214	-42.127	-26.2617	-19.8549	-19.2391	-13.665	-11.6467	-14.5686	-17.4905	-21.6217	-25.7528	3.91553	-5.33235	-15.211	-13.0114	-5.94714	-9.22186	5.08327	2.64662	-1.12917	-1.89929	-2.66942	-3.57258	-4.47575	-5.07605	-21.8058	-15.8374	16.1707	-11.0342	-7.36482	7.7095	-4.45264	-6.74907	-8.72761	-10.7062	-6.63998	-2.57381	-6.42928	-39.724
3.7							1.68	3.7	-18.0859	-31.0178	-39.2757	-41.2007	-23.3984	-20.0879	-18.3218	-10.3348	-11.252	-15.706	-20.16	-21.1614	-22.1628	10.5404	-4.13415	-12.8995	-19.0808	-5.54968	-5.50573	16.3563	-2.33446	-1.8322	-3.32045	-4.80869	-3.30149	-1.79429	-7.19989	-20.6066	-16.6217	13.0135	-8.9114	-5.96956	0.957184	-3.80772	-4.06893	-2.4143	-0.759659	-4.15531	-7.55096	-0.977119	-38.3994
3.71							1.69	3.71	-13.7921	-30.6686	-40.9559	-42.7138	-24.237	-19.4608	-17.5021	-16.1776	-11.0168	-14.8332	-18.6496	-21.3017	-23.9539	5.95139	-3.29809	-7.553	-14.5877	-2.84285	-5.34258	12.0949	1.08645	-2.8468	-1.7269	-0.606989	-1.30721	-2.00744	-4.45145	-21.2687	-15.8615	13.1026	-11.4777	-4.27638	2.03508	-1.30487	-2.74941	-3.40081	-4.0522	-6.76916	-9.48611	-5.43689	-36.303
3.72							1.7	3.72	-15.7534	-33.781	-39.7068	-40.8657	-22.939	-17.1608	-15.53	-9.77989	-10.8992	-14.7978	-18.6964	-20.3763	-22.0562	10.1886	-3.80905	-16.7308	-11.5565	-6.28694	-6.43071	10.9874	-5.99559	-1.1606	-2.21021	-3.25983	-2.45202	-1.64421	-5.25517	-19.3864	-19.25	16.547	-12.6854	-5.59461	6.92876	-1.89806	-5.46835	-5.57628	-5.68421	-5.10543	-4.52666	-5.98463	-37.1732
3.73							1.71	3.73	-17.3572	-30.8967	-39.9431	-38.3756	-22.3544	-16.8824	-17.1481	-11.4515	-9.73207	-12.6355	-15.539	-18.6941	-21.8492	6.00326	-8.6258	-13.424	-12.658	-4.01277	-3.92138	9.6577	-1.94071	-2.52984	-4.4469	-6.36397	-6.05919	-5.75441	-8.44325	-18.3789	-13.0333	12.4447	-13.3064	-0.713411	3.52803	-1.26551	-4.0312	-4.45751	-4.88382	-6.90382	-8.92382	-3.72803	-32.7208
3.74							1.72	3.74	-17.5368	-32.6435	-38.4495	-39.7346	-23.4468	-15.0287	-22.7432	-11.1494	-9.91349	-10.8452	-11.7768	-19.1838	-26.5908	6.45873	-4.71707	-14.21	-13.7241	-5.24127	-4.57712	3.04182	-2.5287	-5.59406	-2.16285	1.26837	-2.66383	-6.59603	-4.42979	-19.2143	-12.6706	12.9929	-7.98037	-5.8273	1.99518	-1.27305	-3.4565	-1.55899	0.338512	-1.959	-4.25651	-5.82046	-36.8297
3.75							1.73	3.75	-14.9952	-31.2546	-39.1848	-40.7066	-26.9563	-14.9104	-17.5883	-8.23522	-6.71279	-9.73478	-12.7568	-17.365	-21.9732	9.3283	-1.53327	-13.4996	-11.7907	-4.97184	-3.76033	7.16639	-1.1659	-4.30028	-5.29305	-6.28581	-3.36173	-0.437648	-10.8771	-19.6689	-16.1594	5.0069	-11.9694	-5.80648	-0.135635	-0.491554	-8.95465	-7.57662	-6.1986	-6.40207	-6.60554	-4.10937	-34.9069
3.76							1.74	3.76	-15.3591	-32.43	-42.2295	-37.2266	-24.6373	-16.952	-18.4725	-13.3608	-10.9171	-14.1911	-17.4651	-18.436	-19.4069	10.8975	-6.2911	-11.5809	-10.73	-7.90764	-4.01657	10.7783	0.900485	0.162586	0.959443	1.7563	0.392432	-0.971437	-8.13734	-21.6844	-13.959	7.1562	-9.53346	-3.43003	4.69468	-3.29409	-6.87316	-6.46559	-6.05803	-4.09464	-2.13125	-6.45345	-31.3537
3.77							1.75	3.77	-15.641	-28.7131	-38.2038	-36.8418	-22.5299	-16.2266	-15.8706	-14.6576	-8.89402	-12.4796	-16.0652	-18.5228	-20.9804	11.2789	-3.68377	-12.0705	-11.1341	-2.18096	-6.96137	10.6559	-2.42642	-2.86095	-2.88801	-2.91507	-3.2491	-3.58313	-8.45587	-20.569	-13.3016	14.2844	-10.6408	-6.95319	3.80608	-3.12867	-1.1308	-2.33431	-3.53782	-3.37094	-3.20406	-6.05614	-37.7651
3.78							1.76	3.78	-15.3465	-29.0939	-36.6863	-36.3829	-23.6756	-18.454	-20.0239	-9.74866	-13.4308	-13.8927	-14.3547	-17.8301	-21.3056	8.31724	-1.30451	-14.6893	-13.5202	-7.23204	-3.19842	11.1717	-0.235341	-7.70225	-4.06746	-0.432672	-3.10158	-5.77049	-6.97302	-21.6316	-16.2561	21.4552	-12.4757	-7.15472	2.01865	-5.42986	-5.47054	-5.81987	-6.16921	-6.74845	-7.3277	-7.17738	-35.6225
3.79							1.77	3.79	-16.5946	-30.309	-38.595	-38.3542	-22.1245	-16.7966	-17.4014	-12.4879	-10.4783	-11.1608	-11.8432	-17.1	-22.3568	5.81174	-3.31841	-10.9062	-16.1849	-2.89645	-1.08358	13.7727	2.69399	-3.81304	-1.36944	1.07415	-1.82751	-4.72916	-8.0245	-15.5002	-17.2984	15.8212	-8.09967	-11.1429	1.17916	-4.5596	-3.73277	-5.34851	-6.96426	-6.52334	-6.08242	-7.84097	-34.6251
3.8							1.78	3.8	-13.4703	-33.7221	-38.3665	-35.8281	-19.3289	-18.3368	-15.4886	-10.6955	-8.03727	-10.9152	-13.7931	-18.5476	-23.3022	7.11064	-0.589643	-9.4697	-13.5746	-6.72371	2.16982	10.4589	-0.852622	-6.00967	-4.54439	-3.07911	-4.66961	-6.26011	-7.93111	-17.6023	-14.8682	18.8848	-9.92037	-9.38904	0.611293	-1.06593	-6.94355	-6.97971	-7.01587	-5.40862	-3.80137	-5.01445	-37.3173
3.81							1.79	3.81	-14.7208	-30.9358	-38.4046	-36.3288	-20.4378	-11.8412	-17.9803	-12.3416	-8.31932	-9.1867	-10.0541	-16.0343	-22.0146	4.70067	-5.90172	-14.8078	-13.2379	-0.972427	-2.93001	10.7358	-2.32105	-2.27129	-1.18822	-0.105142	0.221928	0.548999	-3.32157	-21.0012	-17.1898	10.3651	-7.23722	-6.46629	9.65038	-1.26879	-2.80188	-1.78912	-0.776368	-4.08842	-7.40047	-5.56635	-28.9449
3.82							1.8	3.82	-16.0958	-30.1151	-37.839	-33.1338	-22.3106	-13.8902	-16.6353	-12.35	-6.39014	-10.3576	-14.3251	-16.85	-19.3749	10.7467	-6.81347	-14.9816	-15.0222	-3.70433	-2.85924	12.2426	-4.50985	-5.96714	-3.0609	-0.154653	-2.67378	-5.19291	-3.94415	-19.7639	-16.8365	9.14673	-9.24153	-7.26024	0.527327	-4.63243	-5.93817	-4.98698	-4.03579	-5.05546	-6.07513	-4.2845	-33.8552
3.83							1.81	3.83	-15.6486	-29.5873	-36.8032	-33.001	-23.2892	-11.0514	-15.5168	-8.48896	-7.02708	-9.1977	-11.3683	-15.5618	-19.7552	7.05528	-3.72309	-12.7833	-11.891	-3.94428	-5.96286	5.98153	1.18835	2.34359	1.76599	1.18839	-0.0402486	-1.26889	-7.79974	-18.9966	-15.4213	10.6324	-10.8398	-5.52534	9.22744	-5.93413	-0.613077	-1.61489	-2.6167	-3.60049	-4.58427	-5.13036	-29.7749
3.84							1.82	3.84	-16.1978	-27.1251	-37.1039	-34.795	-22.12	-15.1126	-17.0014	-10.195	-7.99715	-9.64187	-11.2866	-17.3272	-23.3679	10.1438	-5.44967	-14.1471	-13.6884	-7.01147	-9.65456	6.02264	-2.35058	-5.86864	-5.45391	-5.03918	-2.13236	0.774455	-2.789	-22.2493	-16.4732	14.1963	-11.8804	-3.80219	7.47188	-2.98862	-2.99812	-3.29237	-3.58661	-5.23615	-6.88568	-3.39528	-32.4373
3.85							1.83	3.85	-16.029	-29.8123	-36.3371	-37.5465	-21.8021	-15.3625	-17.2993	-10.5176	-9.37623	-11.2907	-13.2052	-16.0999	-18.9945	13.8476	-4.2487	-9.60854	-14.3875	-2.08576	-3.57838	7.20097	0.669926	-6.32278	-1.1798	3.96317	-0.564339	-5.09184	-4.00553	-14.2486	-11.2119	10.3299	-7.84284	-5.56903	8.86355	-6.08876	-0.954616	-4.56358	-8.17255	-7.92771	-7.68287	0.329003	-29.3978
3.86							1.84	3.86	-17.0417	-28.0608	-35.5944	-34.8438	-23.3139	-11.8011	-16.6634	-9.8236	-12.0216	-12.0789	-12.1361	-16.853	-21.5699	4.49975	-5.9651	-13.0219	-9.35881	-5.47247	-6.7289	7.0354	2.20437	-3.04682	-1.49185	0.0631165	-0.985643	-2.0344	-0.263225	-19.8648	-15.1566	13.6964	-7.68134	-8.72407	9.53104	-5.47654	-5.16211	-6.62652	-8.09093	-5.91076	-3.73058	-3.31055	-34.047
3.87							1.85	3.87	-17.7209	-25.5414	-35.8413	-37.0605	-24.1797	-12.5633	-16.0317	-7.97049	-8.23068	-10.6966	-13.1625	-15.8529	-18.5432	7.08864	0.0423389	-11.3061	-8.31778	-3.48367	-4.4459	9.46226	-0.9374	0.0865819	0.263556	0.44053	-0.686211	-1.81295	-7.74618	-15.5762	-19.6516	17.3545	-8.6627	-0.958415	10.903	-8.56742	0.781431	-3.79657	-8.37457	-6.33758	-4.30058	-4.19493	-31.8017
3.88							1.86	3.88	-17.2308	-28.288	-37.2682	-34.9786	-22.4671	-15.9392	-16.9933	-6.98527	-9.665	-11.4554	-13.2459	-17.3747	-21.5035	12.0414	-7.75567	-15.4129	-13.6619	-2.88559	-6.15649	10.5977	-4.06274	-5.38791	-2.44899	0.489933	-2.05704	-4.60401	-7.15497	-17.6613	-17.3519	13.7237	-9.29057	-3.2088	-2.62719	-5.75864	0.80046	-2.83613	-6.47273	-5.37113	-4.26953	-8.10643	-30.8239
3.89							1.87	3.89	-17.0498	-31.0523	-36.4256	-35.4831	-19.2034	-14.7996	-12.5038	-7.90397	-7.91889	-12.7357	-17.5524	-17.5028	-17.4532	11.3509	-8.33376	-12.9993	-14.1344	-2.56467	-7.35617	14.141	-4.39237	-6.08698	-4.62598	-3.16499	-3.99107	-4.81716	-10.7441	-23.1518	-12.5215	17.3047	-6.83001	-8.29418	-1.53703	-3.43481	-2.16987	-5.55742	-8.94497	-5.95405	-2.96312	-7.81778	-31.5183
3.9							1.88	3.9	-15.811	-26.6676	-35.2855	-34.7517	-16.8099	-13.7387	-18.3481	-7.04709	-13.3286	-14.3242	-15.3198	-17.2915	-19.2632	14.3013	-9.15398	-12.6771	-11.2376	-3.88354	-0.204082	2.57033	-0.128584	-7.1075	-6.64403	-6.18056	-6.75982	-7.33908	-6.19445	-18.8356	-12.348	12.6533	-9.47233	-1.14075	2.01455	-1.94627	-4.52883	-4.32718	-4.12552	-1.45152	1.22247	-3.41901	-34.1436
3.91							1.89	3.91	-16.5804	-30.3543	-35.4986	-32.611	-20.0829	-12.2762	-12.9845	-7.07078	-8.28317	-11.7099	-15.1366	-16.5109	-17.8852	9.9527	-8.46291	-14.6568	-11.1189	-3.77911	-6.18655	7.33742	2.45803	-1.33302	-1.5173	-1.70159	-0.349194	1.0032	-4.64345	-20.8517	-16.8418	14.5666	-5.40039	-6.97438	7.50703	-7.36731	2.10957	0.458032	-1.1935	-1.76232	-2.33114	-2.93383	-29.3617
3.92							1.9	3.92	-12.14	-30.2682	-36.1695	-34.1997	-19.5404	-14.8831	-17.9678	-10.1545	-8.43132	-9.93862	-11.4459	-15.4505	-19.455	5.57498	-3.6263	-12.7554	-12.4224	-9.34416	-3.88408	11.5309	1.3315	-1.74832	-2.89338	-4.03844	-4.02994	-4.02144	-2.97744	-20.4925	-11.9328	17.3407	-7.43518	-5.09166	7.57613	-1.33176	-2.38401	-3.55939	-4.73478	-2.4937	-0.252629	-6.8403	-31.1591
3.93							1.91	3.93	-15.9616	-28.8391	-35.1735	-29.5953	-21.5988	-11.9911	-18.5591	-6.18331	-15.6742	-14.6398	-13.6054	-15.0895	-16.5735	7.46906	-6.22303	-10.8324	-14.0212	-6.03374	-3.57431	5.43595	-4.77145	-5.45143	-5.07028	-4.68913	-3.36645	-2.04378	-4.63367	-25.3096	-11.4793	22.3096	-8.06724	-8.18475	5.48965	-0.728898	-5.53159	-4.51244	-3.49328	-3.67176	-3.85024	-3.63382	-30.9384
3.94							1.92	3.94	-14.5882	-27.3132	-36.117	-33.2932	-20.9887	-11.8206	-14.3457	-8.01175	-8.32193	-9.29461	-10.2673	-15.3107	-20.3541	6.01598	-5.76363	-12.9364	-11.0215	-3.56535	-6.84291	9.16237	-2.73735	-7.62245	-3.81845	-0.0144459	-0.930354	-1.84626	-7.08053	-18.6989	-16.9928	18.5838	-7.15495	-2.79811	6.51253	-4.76644	-6.0115	-5.56158	-5.11165	-2.88009	-0.648519	-7.36106	-31.8232
3.95							1.93	3.95	-16.1412	-28.6195	-35.0752	-33.1263	-20.7514	-16.2707	-13.987	-6.84937	-7.70208	-9.79852	-11.895	-15.156	-18.417	8.85543	-0.769798	-14.1453	-13.0151	-6.68414	-7.76398	5.86868	-4.59661	-2.82738	-2.17694	-1.52649	-2.09205	-2.65761	-9.72537	-21.1517	-10.3261	15.1275	-12.1802	-5.08443	1.14195	-2.0131	-3.73332	-2.58995	-1.44659	-3.65288	-5.85918	-6.94661	-30.252
3.97							1.95	3.97	-16.3458	-27.4838	-35.5706	-31.3834	-20.0569	-14.0464	-15.8255	-8.76937	-10.0288	-11.5963	-13.1639	-16.6503	-20.1366	7.93353	-5.85214	-13.3031	-10.4882	-5.71419	-4.97478	9.35187	-1.90353	-3.88113	-2.4653	-1.04948	-3.29975	-5.55001	-10.8684	-21.5873	-13.7044	10.9148	-12.1016	-2.69274	5.94473	-4.36099	-5.31512	-3.7012	-2.08729	-2.25229	-2.4173	-4.93775	-35.3888
3.98							1.96	3.98	-13.9009	-28.8811	-40.7283	-31.1374	-19.1442	-11.0897	-15.8961	-10.2175	-7.0738	-8.715	-10.3562	-12.8199	-15.2836	11.0135	-2.06247	-11.1439	-10.1021	-5.43885	-11.7192	9.19078	-3.46833	1.47513	1.90919	2.34326	-0.91199	-4.16724	-7.27459	-20.2263	-13.1218	18.6614	-7.33403	-9.73525	4.88573	-3.69213	-1.7358	-2.24994	-2.76409	-3.76777	-4.77145	-5.74533	-31.5334
3.99							1.97	3.99	-16.6666	-30.6928	-33.5509	-31.3061	-22.5328	-16.472	-14.4305	-11.2163	-9.39457	-10.5904	-11.7862	-15.0878	-18.3894	6.29561	0.4023	-14.2147	-8.90623	-7.25792	-3.4661	5.68058	-3.55926	-1.30197	0.0926813	1.48733	-0.799263	-3.08586	-6.22442	-18.5736	-17.6863	19.9075	-8.58871	-7.04629	4.17682	-2.61776	-4.75911	-2.54664	-0.334162	-3.84758	-7.361	-2.39313	-29.7939
4							1.98	4	-19.3353	-29.2699	-37.349	-31.8299	-19.5121	-12.699	-12.846	-11.4579	-10.2239	-12.2009	-14.1779	-15.7976	-17.4173	8.51938	1.72155	-12.4953	-9.44821	-1.94875	-2.84719	7.19845	-1.82506	-3.35505	0.015944	3.38694	0.425407	-2.53613	-2.87369	-17.2104	-16.4659	19.4718	-14.236	-5.02359	11.4944	-0.0774037	-3.17177	-4.04831	-4.92485	-5.30988	-5.69492	-4.044	-27.8999
4.01							1.99	4.01	-16.6425	-29.4902	-36.584	-32.8569	-19.7936	-14.5469	-16.0281	-13.2182	-7.73324	-9.05805	-10.3828	-13.9676	-17.5524	10.9106	-0.886413	-12.1482	-9.48228	-4.57682	-4.91238	13.4344	-1.09404	-5.00056	-2.45869	0.0831747	-2.24814	-4.57945	-3.1116	-15.2716	-16.9054	18.2723	-11.0241	-2.89006	9.10816	-0.438825	-8.77817	-6.67842	-4.57867	-4.32274	-4.0668	-4.72698	-32.6441
4.02							2	4.02	-18.2933	-27.8705	-34.711	-31.4185	-20.3326	-17.174	-14.7321	-8.90077	-9.05144	-8.12261	-7.19378	-11.1993	-15.2048	8.59707	-3.78264	-13.3524	-17.6691	-5.96576	-3.6347	11.3213	-0.906963	-4.95623	-3.61052	-2.26482	-3.54093	-4.81704	-9.93824	-17.2816	-14.9452	23.4633	-4.50544	-4.27064	7.75982	3.79119	-6.11145	-4.99138	-3.87131	-1.63002	0.611272	-2.04237	-29.9107
4.03							2.01	4.03	-12.3912	-28.1235	-37.7672	-29.3726	-21.3032	-15.6601	-17.4574	-6.10311	-10.9651	-9.46268	-7.96028	-12.2636	-16.5669	5.01773	-2.48376	-9.52551	-14.2894	-2.05414	-1.337	11.5174	-5.27243	0.620295	0.269148	-0.0819983	-1.39893	-2.71586	-7.27221	-18.7895	-17.1936	12.7936	-11.0818	-1.14728	4.03529	-3.31492	-2.21336	-2.3182	-2.42304	-0.73634	0.950363	1.20777	-31.4724
4.04							2.02	4.04	-14.7608	-27.0638	-32.7521	-28.2376	-19.99	-14.43	-17.3231	-8.37977	-9.75626	-11.0167	-12.2772	-14.1665	-16.0557	12.075	-4.85039	-6.71632	-11.8428	-12.2605	-3.15133	13.7473	-8.59697	-2.50093	-2.16422	-1.8275	-1.67405	-1.5206	-7.76756	-18.6626	-14.8553	18.7808	-9.29408	0.843567	12.0953	-4.81726	-0.137635	-2.91696	-5.69628	-4.73278	-3.76928	-7.58607	-33.7991
4.05							2.03	4.05	-17.2615	-27.2004	-32.0692	-31.8625	-16.0738	-11.8361	-17.7735	-3.68021	-9.17373	-9.26606	-9.35839	-13.3747	-17.391	3.94045	-2.98171	-13.2533	-16.7837	-6.23503	-5.14695	13.0858	3.708	-1.3536	-0.361133	0.631331	1.54041	2.4495	-5.91509	-23.4645	-16.9732	16.9155	-7.08999	-6.76323	3.71777	-5.71537	-0.919442	-1.37318	-1.82693	-3.86291	-5.8989	-1.5309	-29.7737
4.06							2.04	4.06	-19.0066	-26.762	-36.3142	-31.1298	-19.73	-10.7591	-13.1823	-8.2052	-7.96801	-8.80328	-9.63854	-14.1195	-18.6005	5.28215	0.688451	-15.5698	-18.2989	-4.88522	-0.982897	11.753	1.64975	-4.00873	-3.966	-3.92327	-2.8397	-1.75612	-8.5655	-17.7136	-14.7318	21.6665	-7.98852	-4.6006	0.445881	-1.43606	-3.50933	-3.43103	-3.35273	-2.22503	-1.09732	-2.30208	-30.4098
4.07							2.05	4.07	-12.5722	-27.2456	-32.9464	-32.7923	-18.6636	-14.2701	-16.4881	-4.06599	-6.2721	-8.56412	-10.8561	-15.4992	-20.1423	5.0303	-0.915026	-13.503	-13.6781	0.214703	-6.00562	10.7408	-1.3572	-2.20273	-3.00619	-3.80966	-2.48557	-1.16149	-6.42058	-14.409	-12.0037	10.3651	-8.53448	-9.35874	3.64435	-5.92062	-5.97543	-6.1325	-6.28958	-4.94362	-3.59767	-7.41019	-32.7695
4.08							2.06	4.08	-13.9047	-28.7117	-34.2448	-29.0591	-18.9179	-12.0356	-14.0736	-5.35295	-7.5492	-9.29677	-11.0443	-12.0819	-13.1195	7.87004	-2.14074	-11.2236	-13.4721	-7.819	-8.40264	9.45979	-0.0652208	-0.289029	2.46868	5.2264	5.05429	4.88218	-7.41096	-15.7324	-15.8932	17.5902	-9.22914	-5.31833	-0.452643	-1.29599	-5.15008	-1.23569	2.6787	-0.48998	-3.65866	-6.38587	-28.0429
4.18							2.16	4.18	-16.5567	-24.1309	-33.6004	-25.2955	-16.0045	-13.8542	-12.1845	-8.16451	-4.51081	-8.40232	-12.2938	-13.4975	-14.7012	12.3388	1.11022	-9.44099	-6.14044	-6.24108	-1.78566	6.7913	-4.22753	0.704399	-0.752877	-2.21015	-1.58691	-0.963664	-6.07537	-13.4454	-9.15027	8.42019	-5.88036	-2.50744	-2.09529	-1.0841	-3.04155	-0.622391	1.79677	-1.92197	-5.64072	-6.93216	-29.7719
4.28							2.26	4.28	-18.9468	-22.1624	-30.0242	-25.5405	-14.626	-11.1787	-13.9505	-4.50275	-5.29578	-6.87344	-8.4511	-11.1054	-13.7597	12.39	1.35758	-10.1637	-6.2118	2.81157	-7.49028	10.1734	-0.150044	3.69456	2.17288	0.651188	2.09567	3.54015	-10.4121	-11.291	-12.6376	-2.45887	-6.22441	-1.49416	-0.654067	1.49467	-1.35621	-2.09058	-2.82496	-0.763773	1.29741	-5.2739	-26.0257
4.38							2.36	4.38	-16.6877	-18.4165	-24.4802	-21.6649	-14.1925	-9.56258	-13.8083	-5.69121	-6.56463	-7.133	-7.70137	-10.318	-12.9346	8.34043	0.284538	-12.044	-6.00001	-1.22485	-3.46228	4.24774	4.31622	-1.92684	-0.391343	1.14415	2.3988	3.65345	-10.8612	-13.0771	-6.18733	-2.32493	-2.50776	-0.087422	7.84847	-0.403591	-2.38155	-1.71708	-1.05261	-1.05403	-1.05546	-6.57992	-24.3633
4.48							2.46	4.48	-15.5683	-14.4882	-27.0352	-17.6455	-12.6125	-7.99251	-11.5651	-5.28755	-5.27807	-6.45829	-7.63851	-8.90102	-10.1635	5.3664	-2.02142	-9.21855	-6.56728	-5.07106	-3.55535	13.8727	-0.450753	1.68146	2.40891	3.13635	1.34646	-0.443438	-10.8018	-9.20346	-4.87138	2.57238	-5.04174	0.340092	-3.07857	-0.893169	6.27457	3.72226	1.16996	-0.132943	-1.43584	-10.0384	-21.7244
4.58							2.56	4.58	-16.2443	-14.4008	-22.9781	-17.538	-15.183	-5.99127	-10.7063	-5.01205	-4.38828	-3.68616	-2.98405	-6.71087	-10.4377	7.33333	-5.99367	-8.79498	-4.99074	1.55599	0.587858	10.7532	-0.361597	-0.107933	-0.484334	-0.860734	1.1495	3.15973	-15.5126	-6.90174	-1.47866	-1.07254	-3.13629	-0.206384	2.84389	2.64759	-2.72965	-1.04926	0.631127	1.70553	2.77993	-6.9303	-25.3201
4.68							2.66	4.68	-18.0137	-13.7773	-22.8417	-15.6079	-11.8598	-8.39225	-12.6242	-6.66828	-6.31609	-4.74786	-3.17963	-7.0218	-10.864	1.93662	-2.83164	-4.15852	-8.86861	0.867508	1.71141	12.0111	-3.83384	2.92766	2.31932	1.71097	2.1548	2.59863	-10.6426	-11.4403	-6.95652	0.529099	-1.62999	-0.639594	-0.313833	-1.08977	-5.46027	-2.76363	-0.0669889	2.99613	6.05925	-11.9816	-19.9541
4.78							2.76	4.78	-16.7039	-9.20391	-17.2434	-17.9127	-11.9869	-9.32682	-13.0633	-4.00587	-4.71284	-5.76456	-6.81627	-6.55701	-6.29775	4.66587	-5.27037	-5.9832	-6.00961	1.87183	-3.63446	14.7733	3.05771	-5.01362	-3.02303	-1.03243	-2.02134	-3.01024	-12.4841	-12.7258	-8.1752	-2.61562	-3.89553	-1.50053	10.4119	2.23194	1.04511	1.24232	1.43954	4.68683	7.93412	-9.883	-24.5819
4.88							2.86	4.88	-17.7241	-11.038	-19.1262	-13.7498	-10.1328	-10.9444	-15.0122	-6.4556	-3.94956	-2.9725	-1.99544	-4.19229	-6.38913	6.1037	-5.12297	-5.18716	-8.53262	-5.10151	-0.218747	13.4113	2.35054	1.12954	1.12073	1.11192	1.05433	0.996728	-9.88763	-9.35639	-4.92969	-5.99124	-8.25232	-0.241146	1.74017	-2.04801	-1.04526	-1.00155	-0.957834	1.07491	3.10766	-8.54308	-23.3437
4.98							2.96	4.98	-17.3824	-9.25771	-19.2908	-15.6532	-9.67137	-6.22856	-18.4194	-7.3292	-3.98741	-2.57711	-1.16681	-4.59818	-8.02955	2.11142	3.09702	-6.11702	-6.0986	0.918237	-1.69533	12.9991	-1.01482	-3.6852	-1.32857	1.02805	-0.212295	-1.45264	-13.7455	-6.56721	-6.3094	-1.39797	-5.29999	-0.229202	4.6391	5.87154	2.05285	1.99476	1.93666	1.19928	0.461894	-5.2886	-18.8542
5.09							3.07	5.09	-16.8383	-8.07377	-16.5542	-13.9815	-7.64899	-7.0097	-13.7311	-5.36135	-3.9477	-2.95075	-1.9538	-5.00675	-8.05971	7.8994	-0.395068	-9.8709	0.0170354	1.06608	-5.01387	14.4457	-2.58799	-2.56022	-1.52077	-0.481315	-0.135654	0.210007	-13.8318	-7.20081	-3.50642	2.32499	-4.92041	3.19958	-0.317926	3.93819	4.08456	2.12748	0.170399	3.86462	7.55885	-6.9869	-17.858
5.19							3.17	5.19	-15.779	-11.1227	-20.7277	-12.0759	-9.2654	-9.67231	-9.8319	-6.40133	-5.61803	-4.86243	-4.10683	-5.77589	-7.44495	6.71799	0.510958	-7.03127	-7.10937	-1.36039	-0.468973	14.5178	-2.27035	-1.36981	-3.40268	-5.43556	-4.26357	-3.09159	-17.1194	-11.9435	-7.78978	-5.105	-2.73661	2.35629	4.60371	-0.425012	2.04265	2.34747	2.65229	3.46547	4.27866	-11.7642	-12.8316
5.29							3.27	5.29	-17.7854	-8.9505	-17.8046	-15.4922	-10.4091	-5.17009	-15.2481	-6.34733	-4.24338	-3.05685	-1.87033	-3.12073	-4.37114	-0.870543	-1.61444	-6.70456	-6.9451	-1.81317	-8.19391	12.7904	4.71973	1.81963	-0.249031	-2.31769	-3.07153	-3.82538	-11.6764	-8.13539	-4.32062	-5.34018	-1.43908	1.621	1.06862	-0.644042	-2.42375	0.289631	3.00302	3.35496	3.7069	-8.83095	-15.5653
5.39							3.37	5.39	-20.5909	-8.29134	-19.7043	-13.0334	-9.34385	-2.61291	-15.4891	-3.42023	-3.26947	-3.52587	-3.78226	-6.37748	-8.9727	5.14323	-4.21161	-5.01144	-5.96288	-0.257576	-2.03919	12.5427	3.84259	-3.34239	-3.15432	-2.96625	-3.48378	-4.0013	-16.7861	-5.73033	-4.82857	1.46317	-2.94381	-2.53879	5.22421	4.11201	-0.90206	2.04432	4.99069	5.62552	6.26035	-13.4233	-17.4981
5.49							3.47	5.49	-14.1924	-10.4017	-18.8875	-15.8575	-10.5579	-7.4996	-13.9554	-3.8792	-2.8223	-1.86918	-0.916064	-4.96621	-9.01636	-0.459589	-3.99012	-9.70779	-6.69225	4.62082	-5.11956	12.0304	2.71435	1.05651	0.194801	-0.666911	0.0209878	0.708887	-13.173	-9.72247	-1.60269	6.60395	-4.34964	1.69058	3.50587	7.60091	-4.4646	-0.560533	3.34353	3.22798	3.11244	-9.38215	-17.2858
5.59							3.57	5.59	-18.6113	-8.32625	-19.6152	-11.977	-9.0101	-6.18042	-13.0512	-6.43313	-4.31865	-2.96421	-1.60978	-4.05192	-6.49406	3.62443	0.925702	-8.27906	-7.66177	2.70914	-2.04045	14.0902	0.459322	-4.03457	0.0482944	4.13116	1.83389	-0.463373	-18.2034	-4.35351	-8.30675	-3.52709	0.733519	4.47287	1.65709	1.7794	0.184144	0.130567	0.0769903	2.90502	5.73305	-10.9716	-17.0448
5.69							3.67	5.69	-15.6786	-8.83126	-19.4284	-14.8002	-9.46538	-6.58533	-13.9324	-5.24537	-5.35762	-4.2089	-3.06018	-4.90766	-6.75514	1.23502	-1.72142	-9.53533	-7.5507	-5.43025	-5.76137	12.2555	5.51766	0.719617	1.11933	1.51905	0.699641	-0.119765	-16.9552	-8.96633	-3.34902	0.690589	-5.71745	2.3164	10.5833	0.647565	0.379317	-0.246298	-0.871914	1.39351	3.65894	-9.77156	-16.549
5.79							3.77	5.79	-19.2689	-6.65798	-20.3197	-11.1705	-9.42902	-6.8747	-14.5125	-4.16331	-3.52136	-1.51071	0.499953	-3.63959	-7.77912	10.1568	0.303175	-4.28404	-3.3323	-0.785015	-2.91484	11.668	-0.657942	-0.966084	0.239258	1.4446	1.16892	0.893248	-21.8885	-4.92776	-2.77308	-5.11383	-5.50932	5.00953	2.62769	-0.643611	0.557269	1.40208	2.2469	4.43923	6.63156	-7.61533	-13.8013
5.89							3.87	5.89	-16.931	-6.52323	-20.5144	-13.3592	-9.62631	-5.94543	-10.4237	-3.39886	-6.26378	-3.97134	-1.67889	-4.32864	-6.97838	7.69244	-1.88497	-5.22671	-4.43943	3.07163	-6.70533	16.5404	2.46874	-4.23088	-0.421884	3.38711	1.599	-0.189104	-19.7518	-3.99435	-6.06394	2.71109	-4.51459	1.88386	0.359409	0.212028	-2.02414	0.804917	3.63397	5.24442	6.85486	-10.6807	-15.0433
5.99							3.97	5.99	-20.0355	-6.01192	-17.3943	-11.3644	-8.85807	-3.56674	-9.41276	-4.76912	-5.01761	-4.10932	-3.20103	-4.73472	-6.2684	3.92539	0.750035	-4.01127	-3.86729	-4.64937	-4.20882	9.43595	1.18782	1.74651	2.20736	2.66821	5.37949	8.09077	-13.2787	-7.68782	-3.49332	-1.25747	-1.54011	2.35492	6.21114	0.658246	-1.41011	-0.791214	-0.172317	3.01936	6.21103	-10.1017	-14.5416
6.09							4.07	6.09	-17.9998	-8.38044	-19.562	-14.0962	-11.2556	-2.99369	-10.2199	-4.54566	-5.67094	-3.08981	-0.508677	-4.05958	-7.61048	9.14342	-6.76438	-5.34625	-4.79756	-1.60313	-7.85825	14.2933	-2.69412	-2.8523	1.30102	5.45435	3.77565	2.09695	-14.3891	-6.97516	-4.25542	-5.02914	-6.67662	2.75321	-7.88747	4.88626	-4.21997	-1.28983	1.6403	1.07611	0.511925	-11.9335	-16.7868
6.19							4.17	6.19	-19.9764	-5.14296	-16.0101	-13.0556	-7.62824	-7.32346	-10.8944	-3.41327	-3.20283	-4.28108	-5.35933	-6.03832	-6.71731	7.81401	0.314071	-6.59828	-7.34383	-4.43592	-5.90945	14.0427	4.11519	-9.75189	-2.6626	4.42669	1.29433	-1.83802	-14.8097	-2.08413	-3.50218	0.516256	-2.81341	0.243724	4.33989	2.71894	-1.72469	-0.512181	0.700333	1.45178	2.20323	-8.08219	-15.2566
6.29							4.27	6.29	-16.3756	-8.09454	-23.2906	-9.81962	-8.5287	-4.73889	-10.0161	-4.98528	-5.40975	-3.83314	-2.25654	-4.26337	-6.27021	4.48878	-4.36057	-8.90769	-6.90018	-4.38234	-0.139913	12.889	2.78055	-0.716213	-0.842027	-0.967842	1.68754	4.34292	-22.2976	-11.1407	-5.92258	7.6186	-2.47939	-0.545621	2.84585	2.18924	-1.95325	-1.99162	-2.02999	3.77703	9.58404	-10.9307	-15.8991
6.39							4.37	6.39	-21.099	-7.35482	-22.2058	-10.7463	-9.0193	-8.64472	-9.53339	-0.744294	-2.90393	-2.77328	-2.64263	-3.71609	-4.78954	7.10533	-1.83265	-5.51919	-3.97065	-1.55558	-4.4455	12.8321	0.623843	-1.67299	0.405574	2.48414	2.9646	3.44505	-16.3827	-3.82552	-10.2138	-1.86935	-9.38993	2.32862	3.90076	1.02581	1.46667	4.43541	7.40416	6.11308	4.822	-12.6702	-13.8589
6.49							4.47	6.49	54.8968	-6.91713	-20.6731	-8.90313	-9.32474	-4.24759	-11.0564	-8.09329	-5.40344	-3.63637	-1.8693	-3.9545	-6.0397	1.87189	-3.99739	-2.85349	-7.4249	2.83882	-10.1456	13.0054	-1.2446	-5.38782	-4.54854	-3.70926	-1.1018	1.50566	-19.4431	-4.42202	-4.45049	8.95892	-2.91959	1.30473	4.68706	-1.53143	-3.39349	-0.943434	1.50662	3.54908	5.59154	-9.45913	-12.6685
6.6							4.58	6.6	54.4525	-9.66083	-20.1055	-12.6389	-10.8418	-3.75684	-15.6301	-4.93806	-2.1416	-4.83041	-7.51922	-4.36671	-1.21419	5.59819	-2.2493	-4.92846	-5.21651	-8.48855	-6.36284	10.281	-1.08239	-3.9742	0.20473	4.38366	3.27527	2.16688	-19.4154	-7.71889	-2.14332	-3.30883	-9.03413	-4.55532	5.83299	3.28782	-3.35245	0.500997	4.35444	4.29555	4.23665	-7.8535	-15.4144
6.7							4.68	6.7	53.5731	-8.91526	-19.3796	-10.8764	-10.2031	-6.10771	-13.4034	-5.79724	-4.22262	-4.11618	-4.00974	-5.55374	-7.09775	4.36872	-0.243921	-3.16629	-4.60478	-0.469016	-1.37246	18.5658	0.800076	-1.24809	2.67405	6.59619	3.30683	0.0174657	-21.6739	-3.46948	-5.30227	11.7639	-3.38746	0.470545	10.8596	4.03194	2.25784	2.75251	3.24718	4.84834	6.44951	-9.36025	-15.7071
6.8							4.78	6.8	54.926	-8.41632	-17.5064	-10.0611	-12.4466	-2.7033	-10.243	-2.57158	-3.53248	-2.46929	-1.4061	-5.90464	-10.4032	5.52353	-2.84171	-8.01974	-6.87697	-0.387764	-2.62803	15.1449	6.96608	-1.19064	0.63573	2.4621	0.66769	-1.12672	-22.6706	-6.28547	-3.94772	5.58229	-4.88552	0.495629	7.77379	0.666648	-3.4596	-2.90961	-2.35962	0.0159833	2.39159	-10.3646	-13.9843
6.9							4.88	6.9	54.858	-5.17478	-16.9336	-10.0415	-10.3212	-4.04538	-14.2506	-3.82143	-2.00898	-2.75368	-3.49838	-5.34538	-7.19238	7.99734	-5.0171	-8.84834	-1.33899	4.13557	-1.3275	12.7987	-0.837462	-7.18284	-3.72052	-0.258203	1.9087	4.0756	-19.9258	-6.75694	-10.4193	5.21707	-4.83294	-1.19486	5.64817	2.7248	-1.37987	1.58329	4.54646	3.78476	3.02306	-10.1382	-15.013
7							4.98	7	54.2949	-8.01481	-19.002	-12.0118	-12.4259	-6.37107	-10.634	-3.93888	-3.75873	-2.56803	-1.37733	-3.83695	-6.29656	7.05323	-3.07095	-5.4432	-4.26066	0.486797	-4.18084	11.4864	2.37726	-3.83059	-1.47446	0.881678	2.42185	3.96202	-20.7897	-8.53183	-6.99797	5.09933	-1.83382	1.46593	7.00278	5.40833	-0.270989	2.34231	4.95561	5.99907	7.04252	-12.4961	17.1105
7.1							5.08	7.1	54.4078	-5.94766	-18.7567	-8.77796	-11.3317	-6.65026	-15.1322	-4.15626	-1.7323	-4.17017	-6.60805	-5.08412	-3.56019	3.2413	-10.0207	-5.16497	-5.33385	-0.978804	-1.89292	14.6142	2.10521	-4.95273	-1.70386	1.54501	0.0338985	-1.47721	-20.544	-7.19303	-3.42523	6.87616	-4.83761	-2.98579	8.79092	2.97645	-1.23454	0.0366653	1.30787	3.34745	5.38704	-7.46681	17.2489
7.2							5.18	7.2	50.2101	-8.63958	-20.5418	-10.8163	-10.198	-4.57332	-14.591	-1.86661	-4.63768	-3.63056	-2.62345	-3.20968	-3.7959	6.29799	-6.57999	-7.4451	-1.02177	1.4075	-3.83153	11.298	-1.38516	-7.22472	-4.08736	-0.950004	1.59548	4.14096	-20.8586	-5.01182	-8.8025	3.87495	-2.93448	-3.81394	2.46218	-0.109576	1.4886	1.03897	0.589343	4.09555	7.60175	-6.83099	21.6735
7.3							5.28	7.3	56.4323	-5.41064	-19.1432	-11.8004	-9.44926	-4.90885	-14.0269	-5.56855	-4.02132	-3.18977	-2.35822	-2.66448	-2.97075	9.68947	-4.99312	-2.25136	-10.1777	-4.65523	-4.69968	13.4944	-1.67936	-2.59659	2.12683	6.85025	4.32953	1.80882	-24.6508	-6.63075	-1.91453	0.852422	-5.72581	3.195	6.07763	-1.55124	-2.61723	-0.411038	1.79516	4.27674	6.75832	-10.8496	15.7523
7.4							5.38	7.4	49.9572	-9.76733	-23.2997	-8.63611	-8.469	-5.91016	-12.0799	-3.63643	-6.49683	-3.13701	0.222806	-1.31555	-2.8539	10.2411	-0.686639	-7.5011	-7.79687	-4.44876	-5.67327	14.311	3.31365	-8.42267	-2.42736	3.56795	3.07212	2.57628	-20.0943	-4.90246	-5.19554	-0.172855	-2.53847	-0.141782	6.13986	-1.72256	-2.66383	-0.125228	2.41337	2.85225	3.29112	-9.12517	16.7226
7.5							5.48	7.5	53.8293	-6.55175	-19.2757	-10.2157	-15.0028	-4.84433	-15.4406	-7.31195	-3.25963	-1.92828	-0.596927	-1.22276	-1.8486	8.73939	-3.43847	-8.01952	-7.44571	-1.79836	-0.21976	11.7764	2.59296	-1.56024	1.04475	3.64973	2.82597	2.00221	-19.8584	-3.40006	-7.02468	9.16959	-4.49081	2.86931	1.22811	2.64916	-1.88143	22.6751	47.2316	26.5904	5.94915	-8.31408	21.4809
7.6							5.58	7.6	52.6643	-8.49576	-20.3567	-9.46952	-10.2736	-2.80794	-10.729	-2.88025	-5.69989	-4.76938	-3.83887	-3.77147	-3.70407	4.9771	-4.71796	-7.97385	-6.58395	-1.12496	-4.10966	10.9068	-0.878567	-9.97758	-4.08871	1.80016	0.0197786	-1.7606	-17.388	-5.99017	-7.16617	8.91689	-6.13807	2.92103	7.86659	1.08427	-4.6404	24.2028	53.046	31.8011	10.5562	-7.10083	18.093
[truncated: 115 more columns]

## Sheet: Graph Mv
	PSI
Factor	1
				Short name	WT 0.0	WT 0.3	WT 0.6	WT 1.0	WT 1.5	WT 2.0	WT 2.5	WT 3.0	WT 4.5	WT 6.0		Short name	S10A 0.0	S10A 0.3	S10A 0.6	S10A 1.0	S10A 1.5	S10A 2.0	S10A 2.5	S10A 3.0	S10A 4.5	S10A 6.0		Short name	S10E 0.0	S10E 0.3	S10E 0.6	S10E 1.0	S10E 1.5	S10E 2.0	S10E 2.5	S10E 3.0	S10E 4.5	S10E 6.0		Short name	S49D 0.0	S49D 0.3	S49D 0.6	S49D 1.0	S49D 1.5	S49D 2.0	S49D 2.5	S49D 3.0	S49D 4.5
Sheet	cyt data			Pc	0	0.3	0.6	1	1.5	2	2.5	3	4.5	6		Pc	0	0.3	0.6	1	1.5	2	2.5	3	4.5	6		Pc	0	0.3	0.6	1	1.5	2	2.5	3	4.5	6		Pc	0	0.3	0.6	1	1.5	2	2.5	3	4.5
				Pc	WT	WT	WT	WT	WT	WT	WT	WT	WT	WT		Pc	S10A	S10A	S10A	S10A	S10A	S10A	S10A	S10A	S10A	S10A		Pc	S10E	S10E	S10E	S10E	S10E	S10E	S10E	S10E	S10E	S10E		Pc	S49D	S49D	S49D	S49D	S49D	S49D	S49D	S49D	S49D
Conces	10			0	231019	231019	231019	231019	231019	231019	231019	231019	231019	231019		0	231019	231019	231019	231019	231019	231019	231019	231019	231019	231019		0	231019	231019	231019	231019	231019	231019	231019	231019	231019	231019		0	231018	231018	231018	231018	231018	231018	231018	231018	231018
0	1			Fd												Fd												Fd												Fd
0.3	2			dad	0.5	0.5	0.5	0.5	0.5	0.5	0.5	0.5	0.5	0.5		dad	0.5	0.5	0.5	0.5	0.5	0.5	0.5	0.5	0.5	0.5		dad	0.5	0.5	0.5	0.5	0.5	0.5	0.5	0.5	0.5	0.5		dad	0.5	0.5	0.5	0.5	0.5	0.5	0.5	0.5	0.5
0.6	3			0												0												0												0
1	4
1.5	5
2	6			Kill switch												Kill switch												Kill switch												Kill switch
2.5	7			Max Ox	-100	-100	-100	-100	-100	-100	-100	-100	-100	-100		Max Ox	-100	-100	-100	-100	-100	-100	-100	-100	-100	-100		Max Ox	-100	-100	-100	-100	-100	-100	-100	-100	-100	-100		Max Ox	-100	-100	-100	-100	-100	-100	-100	-100	-100
3	8
4.5	9
6	10			PC	2	3	4	5	6	7	8	9	10	11		PC	2	3	4	5	6	7	8	9	10	11		PC	2	3	4	5	6	7	8	9	10	11		PC	2	3	4	5	6	7	8	9	10
				Strain	1	1	1	1	1	1	1	1	1	1		Strain	2	2	2	2	2	2	2	2	2	2		Strain	3	3	3	3	3	3	3	3	3	3		Strain	4	4	4	4	4	4	4	4	4
columns	12
50	49
1	1000
cytF data	PSI data
					0	0.3	0.6	1	1.5	2	2.5	3	4.5	6			0	0.3	0.6	1	1.5	2	2.5	3	4.5	6			0	0.3	0.6	1	1.5	2	2.5	3	4.5	6			0	0.3	0.6	1	1.5	2	2.5	3	4.5
-2.2	0.86			0.86	-72.2371	-69.0584	-66.5898	-64.0466	-60.8992	-58.4884	-56.6864	-54.5853	-60.8296	-44.2545		0.86	-70.0069	-67.3227	-63.1048	-61.695	-59.02	-55.7806	-52.4684	-50.3477	-44.6856	-40.5868		0.86	-73.4278	-70.0348	-69.3194	-65.8925	-63.4937	-61.4146	-59.7748	-36.7746	-53.5293	-50.6636		0.86	-69.9161	-67.404	-65.2335	-63.7402	-61.4989	-60.2305	-59.1127	-57.5505	-54.6151
-1.7	1.6			1.6	-71.9351	-68.5134	-64.8392	-61.0103	-57.0458	-53.8394	-50.3098	-48.8757	-51.0808	-36.3783		1.6	-69.4505	-66.6712	-61.4894	-59.0478	-56.2223	-51.4568	-47.2774	-45.0032	-37.4154	-33.0522		1.6	-73.152	-69.9341	-67.5796	-63.2204	-60.201	-57.6618	-55.9997	-33.2056	-47.7037	-43.9246		1.6	-69.1732	-66.654	-64.1202	-62.0456	-59.0552	-57.5163	-55.4481	-53.6333	-48.7868
-1.2	2.4			2.4	-71.4513	-67.44	-63.0709	-58.0719	-53.1104	-49.0537	-45.3877	-42.6122	-45.0073	-29.1319		2.4	-69.7747	-65.1237	-59.4938	-56.6223	-52.5546	-46.456	-42.4226	-39.4211	-31.3273	-26.6081		2.4	-73.426	-69.0089	-65.873	-60.5908	-57.0843	-53.8482	-51.6348	-30.6718	-42.6118	-38.389		2.4	-69.6234	-66.3228	-63.0186	-60.3605	-56.6629	-54.1285	-51.6937	-49.2915	-43.6795
-0.7	3.24			3.24	-71.2756	-66.1548	-60.9548	-55.3361	-49.3413	-44.2729	-40.4756	-38.2645	-38.3594	-23.741		3.24	-68.7094	-63.9567	-57.85	-54.0767	-49.413	-42.4027	-38.0929	-34.7716	-26.5288	-21.5198		3.24	-72.9769	-68.0717	-64.4146	-58.5921	-54.2563	-50.3743	-48.0079	-27.7228	-37.5534	-33.2225		3.24	-69.4488	-65.4463	-61.2718	-58.3004	-53.6026	-51.2031	-48.3033	-45.4963	-39.0471
-0.2	4.13			4.13	-70.9283	-64.7301	-58.4619	-51.8953	-45.949	-40.4159	-36.788	-33.7643	-34.5009	-20.6349		4.13	-68.6268	-62.8465	-55.671	-51.6582	-46.4511	-38.9436	-34.2979	-31.1233	-23.0541	-18.7986		4.13	-72.6445	-66.7879	-62.5119	-55.8425	-51.2364	-46.8233	-44.6228	-25.3178	-33.6621	-29.5833		4.13	-69.161	-64.4983	-59.5842	-56.3345	-50.9385	-48.1017	-44.8788	-41.9846	-35.3087
-0.19	5.08			5.08	-70.7322	-63.0734	-56.157	-48.4786	-42.3161	-35.9694	-32.1893	-28.9389	-28.9505	-16.0553		5.08	-68.2591	-61.9696	-53.8941	-49.1115	-43.5423	-35.1175	-29.6464	-26.6764	-18.7132	-15.0452		5.08	-72.2235	-65.6316	-60.7131	-53.4667	-48.2563	-43.06	-40.8556	-22.4349	-29.0439	-25.0944		5.08	-68.707	-63.5082	-57.6924	-54.3207	-47.8775	-45.0235	-41.5071	-38.2717	-30.954
-0.17	6.09			6.09	-70.254	-62.2522	-53.6648	-45.6947	-39.028	-32.3675	-29.0993	-25.2417	-25.6865	-13.6112		6.09	-67.7643	-60.336	-51.4462	-46.8223	-40.2947	-31.7982	-27.0297	-23.624	-15.647	-12.0213		6.09	-71.9518	-64.4391	-59.0471	-50.7204	-45.3485	-40.0107	-37.9928	-20.4418	-25.4391	-21.6274		6.09	-68.8647	-62.7162	-56.3539	-52.3566	-45.6111	-42.0518	-38.0109	-34.879	-27.5542
-0.16	7.16			7.16	-69.5568	-60.6368	-51.907	-43.2955	-35.8903	-28.9645	-24.9197	-21.7959	-22.1071	-11.443		7.16	-67.7341	-59.0171	-49.7243	-44.7362	-37.8598	-28.8114	-23.5627	-20.0119	-13.2643	-9.96381		7.16	-71.6083	-63.5855	-57.3747	-48.0332	-42.9083	-37.1495	-34.6895	-18.8932	-22.5829	-18.7622		7.16	-68.4205	-61.8376	-55.6287	-50.6717	-42.5175	-39.3098	-34.6511	-32.1251	-23.9996
-0.15	8.31			8.31	-68.8101	-58.9869	-49.3856	-40.3074	-32.0378	-25.2017	-22.8105	-18.9636	-19.9209	-9.89878		8.31	-67.1827	-57.434	-47.4371	-42.6307	-37.6787	-25.5374	-20.4887	-17.2955	-11.6765	-8.89216		8.31	-71.1523	-61.621	-55.4727	-45.3267	-40.0763	-34.2397	-31.5131	-16.3925	-20.2234	-16.364		8.31	-67.604	-60.645	-53.0935	-48.6228	-39.323	-36.6401	-32.3041	-28.3815	-21.1334
-0.14	9.52			9.52	-68.7964	-57.3905	-47.7321	-37.2598	-29.902	-22.7853	-19.9615	-16.9558	-18.5056	-8.59455		9.52	-66.7596	-56.2927	-45.9278	-39.2125	-32.3427	-22.9594	-19.1659	-14.8814	-9.93341	-7.90604		9.52	-70.6424	-60.1699	-53.6365	-42.9526	-37.1273	-31.428	-28.991	-14.8438	-17.2512	-14.0373		9.52	-67.7721	-59.526	-51.598	-45.9187	-37.0992	-33.5083	-29.1359	-26.1712	-18.5307
-0.13	10.81			10.81	-68.3423	-55.4141	-45.4677	-35.0767	-27.5817	-20.2939	-17.5482	-14.9031	-16.5604	-7.96678		10.81	-66.1755	-54.8022	-44.0098	-36.8563	-30.0252	-20.4652	-16.0123	-13.3486	-8.55807	-7.53645		10.81	-69.8502	-59.3509	-51.5535	-41.0003	-34.1508	-29.0016	-26.3432	-13.3292	-15.3715	-12.484		10.81	-67.526	-58.3488	-49.9641	-44.2471	-34.7649	-31.0516	-26.521	-23.3606	-16.0192
-0.12	12.18			12.18	-67.8913	-54.0472	-42.7003	-32.5073	-24.7777	-17.8599	-15.4001	-13.0634	-15.581	-7.38319		12.18	-65.9024	-53.6053	-41.7286	-35.3419	-27.749	-17.7523	-14.4122	-11.7329	-7.09248	-6.34645		12.18	-69.862	-58.2844	-49.6989	-38.2029	-32.2033	-26.324	-23.886	-12.0747	-13.5596	-11.1191		12.18	-66.8111	-57.6683	-48.2108	-42.2029	-31.7936	-28.4171	-24.4895	-20.492	-13.8357
-0.11	13.64			13.64	-66.7662	-52.5739	-40.6671	-30.353	-22.5267	-16.0089	-13.6498	-11.3535	-15.1841	-7.30359		13.64	-65.3808	-51.5662	-39.5902	-33.3799	-25.4845	-16.5319	-13.4186	-10.5086	-7.01393	-6.1048		13.64	-69.2421	-56.5415	-47.7251	-35.8077	-28.9977	-24.1412	-21.4361	-11.3725	-12.013	-9.78056		13.64	-66.2165	-55.9015	-46.1108	-39.9318	-29.9768	-26.0773	-21.647	-18.8176	-12.6402
-0.1	15.19			15.19	-66.7369	-51.0565	-37.8047	-28.2687	-20.2352	-14.3722	-12.7077	-9.76357	-13.9002	-6.40905		15.19	-64.3213	-50.7879	-38.0262	-30.9122	-23.5793	-14.9305	-11.5564	-8.94909	-6.37528	-5.96739		15.19	-68.292	-54.6631	-46.3284	-33.5536	-27.1724	-22.0712	-19.7125	-10.087	-10.5968	-8.93171		15.19	-66.1332	-55.046	-44.6084	-38.3219	-27.4422	-23.6732	-19.4482	-16.4652	-11.0818
-0.09	16.83			16.83	-65.6591	-48.6827	-36.1398	-25.5863	-18.5154	-12.5032	-10.4842	-9.4691	-13.5965	-6.12518		16.83	-63.5192	-49.4359	-36.0113	-28.7269	-21.9268	-12.7988	-9.96974	-8.19056	-5.92254	-5.81201		16.83	-67.6845	-53.1698	-44.3201	-31.6773	-25.3627	-19.9534	-17.4607	-9.72225	-9.63079	-8.25126		16.83	-65.8828	-53.7183	-42.8797	-36.2584	-25.0829	-21.3133	-17.4561	-15.037	-9.69528
-0.08	18.58			18.58	-65.4174	-47.7891	-33.8969	-23.2366	-16.1214	-11.6299	-9.97555	-8.31626	-12.3661	-6.34422		18.58	-63.2004	-47.729	-34.4142	-27.2702	-20.2123	-11.8615	-9.09109	-7.44461	-5.80141	-5.07425		18.58	-67.6743	-51.8205	-42.4665	-29.1659	-23.0785	-17.8258	-16.1914	-8.1922	-8.76539	-7.41107		18.58	-65.3185	-52.3275	-40.7159	-33.8938	-23.5533	-19.0901	-16.0122	-12.7422	-8.41055
-0.07	20.45			20.45	-64.6742	-45.251	-32.0037	-21.3361	-15.1114	-9.98502	-8.88738	-7.47881	-11.4573	-6.0077		20.45	-62.2856	-46.1303	-32.406	-25.6397	-18.6767	-10.3907	-8.26691	-7.06889	-5.36288	-5.15365		20.45	-66.265	-50.9633	-40.078	-27.5562	-21.683	-16.1578	-14.5897	-7.60349	-8.37548	-7.16382		20.45	-64.6773	-51.1158	-38.9983	-32.0523	-21.263	-17.6605	-14.1221	-11.8031	-7.25059
-0.06	22.42			22.42	-63.6396	-44.0876	-29.715	-19.7752	-13.8417	-9.31958	-8.20154	-7.16797	-10.6387	-6.05169		22.42	-62.0306	-45.0956	-30.4334	-23.2193	-16.8201	-8.68339	-7.83382	-6.44869	-5.73767	-5.12233		22.42	-65.7253	-49.0043	-38.617	-24.4396	-19.5592	-14.8834	-13.3627	-8.08055	-7.53455	-6.9227		22.42	-64.3009	-50.2208	-36.8595	-30.185	-19.2477	-15.62	-13.0284	-10.3718	-6.48005
-0.05	24.53			24.53	-63.2866	-42.0458	-27.923	-17.8433	-12.0365	-8.15001	-7.39807	-7.06526	-10.3958	-5.94535		24.53	-61.3757	-43.6579	-28.8684	-21.5426	-15.5619	-8.56538	-7.11998	-6.17276	-4.98508	-5.26037		24.53	-65.4074	-48.1229	-36.7951	-22.7422	-17.48	-13.2708	-12.4291	-7.60438	-6.91484	-6.58437		24.53	-63.8046	-48.7424	-35.2574	-28.5027	-16.9317	-14.1991	-11.2723	-9.30828	-5.90675
-0.04	26.76			26.76	-62.4315	-39.9614	-26.4168	-16.2651	-10.8745	-7.76877	-6.64817	-6.49813	-10.8824	-5.59005		26.76	-60.4308	-42.0348	-27.0282	-20.1311	-14.0766	-7.74518	-6.47403	-5.79305	-5.57221	-4.98605		26.76	-64.2976	-46.8333	-34.9545	-20.7944	-15.7381	-11.8218	-10.988	-6.66616	-6.48813	-5.82218		26.76	-63.34	-47.1699	-33.4477	-25.8592	-15.2859	-13.2042	-10.1043	-8.42859	-5.4086
-0.03	29.14			29.14	-61.8473	-38.5481	-24.2587	-14.8346	-10.0128	-7.41985	-6.84378	-6.38236	-10.4783	-5.41081		29.14	-59.4193	-40.6599	-25.6264	-19.2869	-13.1169	-7.16947	-6.23414	-5.66771	-5.06193	-5.30022		29.14	-63.2132	-44.9281	-33.1737	-19.5162	-14.8764	-11.2918	-9.86458	-6.05167	-6.37777	-6.22763		29.14	-62.5056	-46.1366	-31.2789	-24.7949	-13.8566	-11.4702	-8.68561	-7.3379	-4.8892
-0.02	31.67			31.67	-60.3669	-36.3272	-22.4269	-13.3221	-9.17111	-6.70057	-6.05735	-5.61772	-10.471	-5.42013		31.67	-58.5632	-38.9038	-23.6441	-17.4417	-11.6946	-6.48601	-5.75673	-5.18531	-4.98722	-4.88735		31.67	-62.5427	-43.4383	-30.7183	-17.8672	-13.5095	-10.1422	-9.2542	-6.20736	-6.12234	-5.57258		31.67	-62.2769	-44.6633	-29.7194	-23.0886	-12.9518	-10.3274	-8.19285	-6.57629	-5.04808
-0.01	34.35			34.35	-59.7214	-35.0881	-20.7248	-12.3398	-8.44434	-5.96099	-5.97722	-5.47347	-10.4695	-5.26284		34.35	-58.1808	-37.6448	-22.1111	-15.4856	-10.9814	-6.37595	-5.78604	-5.03963	-4.66166	-4.52993		34.35	-61.9156	-42.0078	-29.7193	-16.2587	-12.1307	-9.20956	-8.88543	-5.72383	-5.64096	-5.19955		34.35	-61.113	-43.2628	-28.4645	-20.9008	-10.9794	-9.55446	-7.8115	-6.11335	-4.65795
-0.001	37.21			37.21	-58.2577	-32.8404	-19.6735	-10.9236	-7.30872	-5.88387	-5.41111	-5.45802	-9.77184	-5.44396		37.21	-56.4253	-35.7	-20.6743	-15.1325	-9.88947	-5.4034	-4.77209	-4.70603	-4.44311	-4.36428		37.21	-61.0411	-40.4084	-28.2481	-14.9516	-11.0985	-8.44214	-7.86642	-5.37164	-5.62703	-5.32497		37.21	-60.423	-41.8132	-25.767	-19.3898	-10.3467	-8.45592	-6.9	-5.82604	-4.55685
0.02	40.24			40.24	-57.6504	-31.1768	-17.4291	-9.77949	-7.18222	-5.63132	-5.18215	-4.96589	-10.1141	-5.2107		40.24	-55.9572	-34.357	-19.2445	-13.6904	-9.50082	-5.37846	-5.22582	-4.66126	-4.41387	-4.34461		40.24	-59.8894	-38.4755	-26.1749	-13.8621	-10.1076	-7.45728	-7.31843	-5.74165	-5.49899	-5.37695		40.24	-59.6846	-40.7235	-24.7001	-17.6454	-9.18488	-7.47261	-6.31611	-5.20925	-3.95779
0.03	43.47			43.47	-56.3928	-29.8113	-16.5732	-9.24189	-6.86884	-5.38874	-5.40738	-5.48439	-9.59097	-5.08782		43.47	-54.668	-32.9684	-18.1883	-12.236	-8.58198	-5.33342	-4.86007	-4.65171	-3.91912	-4.32706		43.47	-59.1385	-37.3624	-24.6304	-12.9008	-9.50179	-6.83889	-7.2265	-5.31987	-5.47748	-4.88272		43.47	-59.3064	-39.2051	-22.7101	-16.6478	-8.5399	-7.41471	-5.66276	-4.85746	-4.02007
0.04	46.9			46.9	-55.6018	-27.546	-15.3112	-8.23923	-5.92118	-4.88765	-5.02124	-5.33594	-9.06572	-4.7485		46.9	-53.4186	-31.7298	-16.994	-11.5221	-7.81353	-4.89731	-4.67136	-4.56287	-4.08803	-4.00136		46.9	-57.6727	-35.8008	-23.3626	-11.0562	-8.59714	-6.97571	-5.97361	-5.29082	-5.26018	-4.77124		46.9	-58.4245	-37.7017	-21.5794	-15.1005	-7.5808	-6.49012	-5.20649	-4.23087	-3.92729
0.05	50.54			50.54	-54.0972	-26.0799	-13.7762	-7.11409	-5.86367	-5.16212	-4.80433	-5.07249	-9.23097	-4.70381		50.54	-52.7955	-29.9525	-15.3806	-10.5564	-7.3105	-4.58435	-4.20656	-4.33813	-4.5126	-3.74272		50.54	-57.1221	-34.1398	-21.6214	-10.4825	-7.58939	-6.38366	-6.05554	-4.82519	-5.14281	-5.02958		50.54	-57.4578	-36.3121	-19.5775	-14.2066	-6.83197	-5.50302	-4.65955	-3.86391	-3.66679
0.06	54.42			54.42	-52.9491	-24.3924	-12.6798	-6.63983	-4.92026	-4.96909	-5.191	-4.79814	-8.53649	-4.38868		54.42	-51.7901	-28.2921	-13.9705	-10.0104	-6.49094	-4.57047	-4.27523	-4.21759	-4.28435	-4.26903		54.42	-56.0514	-32.885	-20.5248	-9.24983	-6.96492	-6.29682	-5.3126	-4.98692	-4.76771	-4.99686		54.42	-56.7303	-35.1353	-18.0592	-12.8306	-6.11604	-5.28963	-4.45625	-4.17782	-3.30405
0.07	58.54			58.54	-51.5392	-22.904	-11.4033	-6.19421	-5.12054	-4.41504	-4.8655	-4.14403	-8.55576	-4.51894		58.54	-50.1052	-27.5861	-12.9219	-8.88777	-6.01908	-4.3736	-4.32494	-4.45549	-4.1509	-3.92884		58.54	-54.4317	-31.0683	-19.2602	-8.51265	-6.23001	-5.59023	-5.83304	-4.83449	-4.6932	-4.34728		58.54	-56.1778	-33.0946	-16.4039	-11.3302	-5.53881	-4.38323	-4.24926	-3.5135	-3.22745
0.08	62.92			62.92	-50.5399	-21.3835	-10.6312	-5.76622	-4.98857	-4.35228	-4.54228	-4.60603	-7.7178	-4.47546		62.92	-48.995	-26.185	-11.556	-8.73722	-5.80466	-3.90082	-4.12791	-4.08332	-4.20293	-3.60975		62.92	-53.3093	-30.132	-17.601	-7.58692	-5.97143	-5.08704	-5.35392	-4.75984	-4.6615	-4.66022		62.92	-55.0159	-31.9669	-15.2741	-10.2732	-5.45996	-4.79989	-4.30355	-4.04638	-3.75238
0.09	67.57			67.57	-49.7363	-19.7023	-9.75525	-5.27691	-4.68972	-4.23801	-4.32126	-4.33342	-8.24541	-4.17303		67.57	-47.5816	-24.5406	-11.6539	-7.75067	-5.51116	-3.83002	-3.78381	-3.62627	-3.7674	-3.77599		67.57	-52.6466	-28.7502	-16.1794	-7.47056	-5.74766	-5.03193	-5.07886	-4.59414	-4.18613	-5.30335		67.57	-54.0171	-30.6483	-13.7626	-8.983	-4.95177	-3.9248	-3.67077	-3.80108	-2.92818
0.1	72.52			72.52	-47.6958	-17.8567	-8.32599	-4.86304	-4.73176	-4.2071	-4.17409	-4.27404	-7.58669	-4.36376		72.52	-46.679	-23.1794	-10.1194	-7.05613	-4.6753	-3.58196	-4.10808	-3.68249	-4.30514	-3.20143		72.52	-50.9857	-27.0673	-15.3276	-6.63036	-5.575	-5.18436	-4.90096	-4.2608	-4.63508	-4.4158		72.52	-53.2494	-29.1763	-12.7315	-8.05541	-4.71191	-3.47782	-3.61252	-3.75283	-2.98037
0.11	77.78			77.78	-46.2725	-16.7944	-7.70535	-4.52782	-4.2919	-3.82166	-4.06507	-4.10885	-6.91708	-3.70057		77.78	-45.2971	-22.1768	-9.4033	-6.86445	-4.55539	-3.30775	-3.33618	-3.16302	-3.51124	-3.30033		77.78	-49.2902	-25.8904	-13.9145	-6.51657	-5.05034	-5.01418	-4.8097	-4.39367	-4.40553	-3.97063		77.78	-51.6136	-27.5479	-11.4634	-7.35847	-3.47148	-3.60065	-3.43532	-3.12077	-3.17985
0.12	83.37			83.37	-44.806	-15.1153	-7.42991	-4.30575	-4.17802	-3.69806	-3.37369	-3.96831	-6.75588	-3.85989		83.37	-43.5991	-20.3683	-8.19144	-5.81096	-4.49841	-3.75767	-3.56158	-3.61762	-3.5424	-3.3959		83.37	-48.0392	-24.4417	-13.0122	-5.52801	-4.72557	-4.48061	-4.4955	-4.1298	-4.17208	-4.55772		83.37	-51.0502	-26.0183	-10.4284	-6.80044	-3.6556	-3.32972	-3.54279	-3.42337	-3.00544
0.13	89.32			89.32	-43.6073	-14.0862	-6.21313	-4.48462	-3.68267	-3.74954	-3.8471	-3.80542	-7.08603	-3.99936		89.32	-42.2426	-19.6011	-7.63692	-5.46009	-4.16542	-3.20263	-3.27814	-3.16459	-3.34106	-3.20988		89.32	-46.4654	-22.8734	-12.4239	-5.47868	-4.62567	-4.63288	-4.11668	-4.32748	-4.3497	-4.28782		89.32	-49.9345	-25.224	-9.65873	-6.23378	-3.27632	-3.35486	-2.64292	-2.92705	-2.56561
0.14	95.64			95.64	-42.3974	-12.8769	-6.13837	-3.87625	-3.87266	-3.33552	-3.10439	-4.02112	-6.60634	-3.50264		95.64	-41.0456	-18.1867	-7.1703	-4.93986	-3.87887	-2.95978	-3.27999	-3.43711	-3.63899	-3.0709		95.64	-45.572	-21.9665	-10.9274	-4.4044	-4.38341	-4.63511	-4.54743	-4.36246	-3.67776	-3.97229		95.64	-48.4307	-23.8256	-8.66069	-5.44589	-3.11644	-2.45873	-3.14735	-2.62097	-2.55538
0.15	102.35			102.35	-40.6028	-11.4972	-5.80913	-3.64486	-3.67456	-3.68704	-3.29174	-3.63709	-5.99441	-3.36624		102.35	-39.4663	-16.9304	-6.35496	-4.72184	-3.74375	-2.92453	-3.14245	-3.15174	-2.99349	-3.11062		102.35	-44.2428	-20.4355	-10.8136	-4.53664	-4.098	-3.74362	-3.94883	-4.1145	-4.01969	-3.73463		102.35	-47.4434	-22.2481	-7.71177	-4.67969	-2.95263	-2.8501	-2.93906	-3.05582	-2.42997
0.16	109.49			109.49	-38.6041	-10.4528	-4.42841	-3.51384	-3.19043	-3.40646	-3.37399	-3.44239	-7.32852	-3.41375		109.49	-38.04	-15.8684	-5.50529	-4.31039	-3.44981	-2.49752	-2.7787	-3.05815	-2.84432	-2.77396		109.49	-42.8363	-19.2372	-10.1196	-4.18866	-3.91309	-3.76365	-3.81526	-3.90672	-3.70104	-3.63701		109.49	-46.4846	-20.81	-6.88688	-4.71661	-3.16858	-2.84491	-2.66403	-3.16478	-2.57347
0.17	117.09			117.09	-37.0228	-9.72026	-4.40347	-3.10615	-2.46655	-3.09223	-3.40098	-2.78124	-5.97879	-3.3159		117.09	-36.7799	-14.7035	-5.55256	-3.92634	-3.19162	-3.07697	-2.76374	-2.95289	-3.00432	-2.73615		117.09	-40.5284	-18.254	-9.15924	-4.14177	-3.61711	-3.35421	-3.65838	-3.17374	-3.39124	-4.02969		117.09	-44.5226	-19.8226	-6.12661	-4.29555	-3.22715	-2.51716	-2.83662	-2.62975	-2.44469
0.18	125.15			125.15	-35.7407	-9.07966	-4.47669	-3.029	-2.62166	-3.19983	-3.01599	-2.86076	-5.43482	-2.36458		125.15	-35.093	-13.6393	-4.959	-3.55	-2.91748	-3.26503	-2.92035	-2.45344	-2.58549	-2.68784		125.15	-39.6185	-17.1188	-8.29656	-3.89557	-3.53243	-3.31682	-3.38401	-3.49871	-3.76245	-3.82968		125.15	-43.8873	-19.0173	-5.68158	-3.54626	-2.64957	-2.73581	-2.547	-2.34771	-1.97237
0.19	133.73			133.73	-34.2781	-8.05611	-3.72514	-3.01589	-2.75129	-3.19338	-2.69327	-2.8353	-5.29288	-2.84853		133.73	-33.6937	-12.929	-4.91567	-3.45265	-2.86844	-2.51183	-2.43161	-3.04318	-2.57998	-2.57959		133.73	-38.0961	-16.2521	-7.30554	-3.42342	-3.63716	-3.13125	-3.41096	-3.49502	-3.41097	-3.39816		133.73	-42.0657	-17.6863	-5.28665	-3.45913	-2.93585	-2.61534	-2.53417	-2.46791	-2.28786
0.2	142.85			142.85	-32.6522	-7.06566	-3.2932	-2.88288	-2.67366	-2.38347	-2.9133	-2.92947	-5.55322	-2.73426		142.85	-31.6956	-11.7744	-4.36755	-3.18199	-2.399	-2.20608	-2.25893	-2.55612	-2.53464	-2.18213		142.85	-36.8323	-15.4614	-6.97667	-3.1891	-3.2447	-2.57566	-3.06951	-3.59235	-3.25268	-3.19994		142.85	-40.4443	-16.2519	-4.69628	-3.109	-2.53497	-2.41766	-2.80766	-2.81578	-1.70461
0.21	152.54			152.54	-30.7989	-6.50732	-3.40031	-2.57548	-2.47688	-2.81595	-2.60458	-2.51978	-4.85465	-2.22724		152.54	-30.0109	-11.0651	-4.12081	-3.18913	-2.40181	-2.50623	-2.04138	-2.63637	-2.71591	-2.41225		152.54	-34.8867	-13.8691	-6.86131	-3.0908	-2.94039	-3.17229	-3.07624	-3.45513	-2.90626	-3.36351		152.54	-39.3892	-15.7997	-4.08982	-2.79753	-2.25922	-2.20954	-2.27465	-2.16906	-2.23039
0.22	162.85			162.85	-29.3209	-5.56217	-3.09123	-2.46989	-2.1857	-2.42741	-2.55071	-2.40503	-5.10084	-2.4898		162.85	-28.4895	-9.98985	-3.70732	-2.66204	-2.44473	-1.86644	-2.11168	-2.68447	-2.33751	-2.26827		162.85	-33.7477	-13.0409	-5.97347	-2.82031	-2.87725	-2.41061	-3.2644	-3.09533	-2.79387	-3.08504		162.85	-37.677	-14.4038	-3.7145	-2.49381	-2.53559	-2.04247	-2.25669	-2.14781	-1.66908
0.23	173.8			173.8	-27.7199	-5.31888	-2.58523	-2.2395	-2.37203	-2.21275	-1.65287	-1.97128	-4.70312	-2.46752		173.8	-27.1523	-9.42812	-3.28715	-2.31978	-2.28435	-1.87936	-2.2787	-2.08079	-2.17575	-1.97518		173.8	-32.4547	-12.6375	-5.41775	-2.74611	-2.70458	-2.81799	-2.83884	-3.25907	-3.21552	-2.53126		173.8	-36.6363	-13.5178	-3.72562	-2.50921	-1.79063	-1.76953	-2.17507	-1.86949	-2.09031
0.24	185.45			185.45	-25.9231	-4.17692	-2.73482	-2.68524	-2.23062	-1.54643	-2.20045	-2.62132	-4.14606	-2.4383		185.45	-25.1446	-9.00298	-3.28393	-1.85153	-1.79959	-1.80878	-1.62488	-2.11671	-1.89043	-1.86808		185.45	-30.7019	-11.6313	-5.16007	-2.43823	-2.60704	-2.42448	-2.42275	-3.37809	-2.62352	-2.69502		185.45	-34.9058	-12.5053	-3.23453	-2.07902	-1.89434	-1.99847	-1.80381	-1.55838	-1.5598
0.25	197.82			197.82	-24.0764	-3.9815	-2.12391	-1.93012	-2.10799	-2.12785	-1.91635	-2.15795	-4.34684	-2.11807		197.82	-23.6119	-7.82196	-2.60343	-2.40578	-2.20484	-1.75714	-1.5779	-1.74797	-1.56562	-1.7584		197.82	-29.2342	-11.055	-4.55358	-2.72242	-2.47556	-2.52087	-2.29304	-2.28966	-2.57823	-2.4827		197.82	-33.3961	-11.7569	-3.18071	-2.14328	-1.7141	-1.53723	-1.43696	-1.74134	-1.55274
0.26	210.98			210.98	-23.2482	-3.68298	-2.08418	-1.89129	-1.86341	-1.59964	-1.4918	-1.81072	-4.15178	-1.53762		210.98	-22.6863	-7.38173	-2.15829	-1.96701	-1.41967	-1.0154	-1.2295	-1.70496	-1.9847	-1.56184		210.98	-27.7255	-10.2327	-4.36831	-2.20949	-2.146	-2.49593	-2.4065	-2.47444	-2.52308	-2.30544		210.98	-32.103	-10.8835	-2.36644	-1.88434	-1.48485	-1.92595	-2.02033	-2.02518	-1.62997
0.27	224.97			224.97	-21.0025	-3.5197	-1.98847	-1.95727	-1.79627	-1.65993	-1.65585	-1.75022	-3.28761	-1.80154		224.97	-21.0378	-6.59161	-2.24304	-1.65392	-1.58046	-1.62727	-1.16574	-1.12307	-1.82242	-1.8939		224.97	-26.3316	-9.48264	-4.06926	-1.95161	-1.69915	-2.21229	-2.0617	-2.2651	-2.5765	-2.18235		224.97	-30.7323	-9.88782	-1.90454	-1.17499	-1.2505	-1.31517	-1.44823	-1.96651	-1.54857
0.28	239.84			239.84	-19.6603	-3.25827	-1.40657	-1.50635	-1.56892	-1.59195	-1.38177	-1.71409	-3.84242	-1.81651		239.84	-19.2645	-6.34208	-1.94649	-1.75167	-1.49397	-1.58559	-1.33291	-1.47417	-1.65781	-1.56303		239.84	-24.9822	-8.28989	-3.69324	-2.23518	-1.9608	-2.18371	-2.28545	-2.11139	-2.24101	-2.14873		239.84	-28.739	-9.38002	-2.15722	-1.3841	-1.44437	-1.12699	-1.69689	-1.64893	-1.24635
0.29	255.64			255.64	-18.5854	-2.58388	-1.49368	-1.63266	-1.77782	-1.70684	-1.99307	-1.80508	-3.34129	-1.81961		255.64	-18.2518	-5.40891	-1.98362	-1.83828	-1.43497	-1.32516	-1.32184	-1.68237	-1.18922	-1.10453		255.64	-23.2483	-8.2083	-3.81522	-2.25195	-1.82301	-1.83915	-1.89008	-1.87795	-2.28711	-1.91767		255.64	-27.0745	-8.72859	-1.80106	-1.57552	-1.39223	-1.39419	-1.24161	-1.76473	-1.43687
0.3	272.44			272.44	-17.1226	-2.38753	-1.70994	-1.31499	-1.71369	-1.7928	-1.76989	-1.79645	-3.7233	-1.67757		272.44	-16.6702	-4.94555	-1.8293	-1.67294	-1.1141	-0.818154	-1.16922	-1.39922	-1.37859	-1.28123		272.44	-22.7441	-7.14823	-2.66101	-1.93323	-1.88537	-1.9852	-1.72195	-2.11108	-2.25947	-2.11518		272.44	-25.9886	-8.17377	-1.53945	-1.10015	-1.08041	-1.01887	-1.3358	-1.12898	-0.918378
0.31	290.31			290.31	-15.134	-2.13421	-1.14775	-1.48314	-1.37932	-1.27267	-1.24627	-1.64627	-2.9871	-0.98604		290.31	-14.9861	-4.41813	-2.16253	-1.2687	-1.41235	-1.17255	-0.998517	-1.20097	-1.07353	-1.11871		290.31	-21.2688	-6.49616	-2.84546	-1.91162	-1.59675	-1.25861	-1.67657	-2.14526	-2.09464	-1.85667		290.31	-24.5576	-7.60727	-1.9522	-1.05089	-0.685018	-1.40355	-1.43721	-1.43401	-1.1362
0.32	309.29			309.29	-14.2849	-1.66088	-1.20897	-1.33638	-1.3055	-0.720136	-1.20958	-1.35976	-3.31406	-0.962485		309.29	-14.0892	-3.69914	-1.43371	-0.743413	-0.983776	-1.20645	-0.973559	-0.922091	-0.923021	-0.81467		309.29	-20.0686	-6.42778	-2.89167	-1.5639	-1.54998	-1.60035	-1.97636	-1.87182	-1.62506	-1.84322		309.29	-22.9287	-6.80246	-1.57943	-1.28801	-1.12196	-0.930369	-1.32739	-1.04348	-1.25261
0.33	329.47			329.47	-13.0806	-1.77524	-1.44814	-1.19896	-1.17995	-1.17813	-0.974819	-1.1991	-3.40414	-1.00595		329.47	-12.7757	-3.75277	-1.45874	-1.16116	-1.13526	-1.02201	-0.99079	-1.18561	-1.30897	-0.148741		329.47	-18.1587	-5.74469	-2.73348	-1.34988	-1.60502	-1.84075	-1.76908	-1.99478	-1.75661	-1.63624		329.47	-22.0113	-6.27425	-1.11834	-0.580075	-0.442412	-1.03215	-1.19407	-1.1564	-0.438778
0.34	350.93			350.93	-12.0218	-1.09922	-1.30035	-1.12109	-0.959724	-0.610666	-0.778948	-1.43831	-2.83913	-0.845525		350.93	-11.6076	-3.56936	-1.02493	-0.615582	-0.565729	-0.542945	-0.638525	-0.983668	-1.04237	-0.768692		350.93	-17.4946	-5.16791	-2.58537	-1.68028	-1.76907	-1.58363	-1.45419	-1.71776	-1.35227	-1.58548		350.93	-20.0143	-5.69917	-1.29719	-1.14983	-0.771869	-0.881723	-0.929564	-0.469652	-0.985654
0.35	373.74			373.74	-10.7301	-1.33173	-0.897904	-1.2866	-1.28123	-0.699303	-1.08905	-1.23919	-3.05341	-1.27873		373.74	-10.6095	-2.26235	-0.773777	-0.548082	-1.03244	-1.20942	-0.792708	-0.884819	-0.908014	-0.882546		373.74	-16.5039	-4.83124	-2.60709	-1.24335	-1.62224	-1.02514	-1.57803	-2.07075	-0.765437	-1.29191		373.74	-19.2476	-5.40652	-1.1706	-0.849382	-1.25493	-0.543787	-1.06568	-1.24248	-0.963487
0.36	397.98			397.98	-9.60947	-1.17114	-0.625183	-0.676824	-0.571481	-0.618061	-1.03792	-1.08751	-2.23011	-0.913155		397.98	-9.19974	-2.29925	-0.491482	-0.738784	-0.856839	-0.997181	-0.41755	-0.691566	-0.871587	-0.233956		397.98	-15.3513	-4.214	-1.78266	-0.778364	-1.12862	-0.41596	-1.05954	-1.41979	-1.07445	-1.45342		397.98	-17.3921	-4.74102	-0.682653	-0.690268	-0.836937	-0.537939	-0.656658	-1.1399	-0.709528
0.37	423.76			423.76	-8.46929	-0.951197	-1.02173	-0.622788	-0.622753	-0.638703	-0.923497	-0.959987	-1.46356	-0.827552		423.76	-8.62564	-1.8634	-1.12179	-0.602101	-0.809008	-0.841478	-0.971471	-1.24917	-0.549365	-0.832116		423.76	-14.3637	-4.46031	-1.88375	-1.09715	-1.57903	-1.73247	-1.21465	-1.89572	-0.908977	-1.1478		423.76	-16.662	-4.4913	-1.09898	-0.886818	-0.884286	-0.74938	-0.602481	-0.647273	-1.04389
0.38	451.15			451.15	-7.85462	-0.838263	-1.00393	-1.47776	-0.606731	-0.915254	-0.761504	-0.810479	-2.57128	-0.826232		451.15	-7.19683	-2.03705	-0.829013	-0.828154	-0.417619	-0.836029	-0.774898	-0.727231	-0.879172	-0.394859		451.15	-13.2255	-3.1908	-1.6252	-1.42693	-0.747183	-0.930486	-0.751441	-1.36036	-1.03969	-1.18244		451.15	-15.192	-3.76877	-0.920479	-0.827007	-0.586345	-0.318135	-0.829863	-0.865607	-0.270415
0.39	480.28			480.28	-6.64669	-0.985549	-1.20806	-1.06303	-0.426683	-0.685378	-0.462	-0.776385	-1.90272	-0.919278		480.28	-6.73791	-1.98489	-0.936703	-1.01954	-1.16673	-0.409879	-0.243737	-0.555265	-1.11396	-0.540321		480.28	-12.6075	-3.81554	-1.54488	-0.715382	-1.27577	-0.992742	-1.04358	-1.1244	-0.584312	-0.833961		480.28	-14.3529	-3.76523	-0.593783	-0.565585	-0.390915	-0.637981	-0.993761	-0.705961	-0.367652
0.4	511.24			511.24	-6.19926	-1.05917	-0.707171	-0.439142	-0.301867	-0.662952	-0.640341	-1.16238	-1.62237	-1.13285		511.24	-5.8355	-1.9231	-1.01656	-0.122708	-0.681268	-0.441082	-0.378328	-0.441433	-0.316541	-0.462116		511.24	-11.7888	-3.12015	-1.29967	-0.927706	-0.368254	-0.538278	-0.787237	-0.926062	-0.923794	-0.576035		511.24	-13.0656	-3.54955	-0.438689	-0.431645	-0.384964	-0.269797	-0.861974	-1.02117	-0.583499
0.41	544.15			544.15	-5.57506	-0.673375	-0.96244	-0.123152	-0.766085	-0.635977	-0.540106	-0.552161	-3.09297	-0.630395		544.15	-5.33297	-1.59836	-0.301391	-0.355125	0.0369014	-0.427364	-0.701115	-0.682377	-0.647311	-0.249765		544.15	-11.3993	-2.71846	-1.08754	-0.890848	-0.549967	-0.942756	-0.493617	-0.458277	-1.11122	-0.878782		544.15	-12.2161	-2.92259	-0.196543	-0.0100985	-0.437102	-0.533042	-0.839859	-0.79581	-0.4089
0.42	579.13			579.13	-4.95303	-0.52498	-0.65702	-0.281912	-0.878704	-0.613796	0.233726	-0.457292	-1.86552	-0.426999		579.13	-4.57364	-1.1353	-0.839812	-0.657108	-0.755737	-0.296472	-0.337277	-0.829657	-0.658704	-0.719611		579.13	-10.7138	-2.52741	-0.576151	-0.938545	-0.957903	-0.714257	-0.930471	-0.435184	-1.04754	-1.10437		579.13	-10.6694	-2.88968	-1.14262	-0.552452	-0.577184	-0.63747	-0.608421	-1.01244	-0.38511
0.43	616.32			616.32	-4.50011	-0.607994	-0.57131	-0.624806	-0.494055	-0.982654	-0.436714	-0.779795	-0.957707	-0.365506		616.32	-3.82504	-0.761837	-0.227975	-0.378612	-0.677309	-0.498806	-0.225005	-0.518798	0.142106	-0.308526		616.32	-9.66604	-2.6451	-1.05749	-0.995555	-0.936545	-0.680912	-0.811857	-1.20725	-0.228961	-0.671567		616.32	-9.98477	-2.59089	-0.351183	-0.114582	-0.203263	-1.13282	-0.840966	-0.960804	-0.491009
0.44	655.85			655.85	-3.58763	-0.699271	-0.507171	-0.411943	-0.742455	-0.759666	-0.750591	-0.58631	-1.25475	-0.629745		655.85	-3.60458	-1.26724	-0.839068	-0.423734	-0.480357	-0.349714	-0.597032	-0.470196	-0.981124	-0.391833		655.85	-9.37305	-2.6774	-1.18319	-0.572739	-1.2114	-0.621059	-0.844055	-1.02088	-0.531327	-0.954405		655.85	-9.3579	-2.22556	-0.315691	-0.47464	-0.0543848	0.0422389	-0.933478	-0.939723	-0.323485
0.45	697.88			697.88	-3.58237	-0.503204	-0.21023	-0.566773	-0.395801	-0.779842	-0.298191	-0.975378	-0.871513	-0.8072		697.88	-2.81169	-0.907416	-0.415452	-0.713816	-0.369182	-0.216245	-0.3921	-0.223801	-0.49402	-0.262117		697.88	-8.68771	-2.08319	-0.919208	-0.866381	-0.374911	-0.577358	-0.626677	-0.30762	-0.517584	-0.54567		697.88	-8.39883	-1.9386	-0.0545398	-0.367655	-0.423444	-0.376643	-1.06278	-0.607194	-0.557905
0.46	742.55			742.55	-3.52264	-0.47694	-0.846218	-0.688993	-0.578692	-0.576882	-0.241809	-0.458036	-0.620591	-0.856702		742.55	-2.43272	-0.709286	-0.667332	-0.329931	-0.874651	-0.0702904	-0.709211	-0.869284	-0.610982	-0.389474		742.55	-8.53225	-1.71056	-0.970185	-0.472616	-0.434375	-0.402745	-0.616691	0.172994	-0.701381	-0.397796		742.55	-7.58486	-1.87426	0.0838068	-0.693808	-0.383943	-0.567618	-0.350733	-1.22826	-0.476921
0.47	790.04			790.04	-2.40696	-0.246553	-0.3984	-0.370513	-0.862917	-0.403351	-0.565569	-0.326392	-1.29378	-0.363407		790.04	-2.17317	-0.497364	-0.196445	-0.740596	-0.750723	-0.365124	-0.302293	-0.475431	-0.723884	-0.0874256		790.04	-8.07048	-2.15461	-0.68408	0.0954741	-0.387653	-0.577632	-0.248482	-0.20397	-0.575337	-0.659632		790.04	-6.94688	-1.95224	-0.368757	-0.127162	-0.756279	0.0605905	-0.609675	-0.423642	0.105909
0.48	840.53			840.53	-2.71075	-0.349907	-0.440465	-0.392632	-0.253124	-0.383802	-0.133964	-0.516143	-1.37144	0.0600345		840.53	-1.7714	-0.7759	-0.356014	-0.190332	-0.340206	-0.0481529	-0.689327	-0.466742	-0.838899	-0.191834		840.53	-7.34332	-1.75028	-0.485356	0.0566878	-0.292204	-0.330895	0.0192343	0.0407638	-0.438411	-0.348095		840.53	-6.38806	-1.31091	-0.638626	-0.400298	-0.275265	-0.276316	-0.570626	-0.416849	-0.318724
0.49	894.19			894.19	-2.46274	-0.253996	-0.665072	-0.381493	-0.594518	-0.734499	-0.12748	-0.927007	-0.967738	0.194239		894.19	-1.74521	-0.590018	-0.545834	-0.253492	0.0795956	-0.13532	-0.410308	-0.20106	-0.312613	0.0668202		894.19	-6.92638	-0.924712	-0.623647	-0.556057	-0.475786	0.144723	-0.317834	-0.601397	-0.0258283	-0.222234		894.19	-5.79913	-1.47729	-0.0377548	0.0733306	-0.57968	-0.275322	-0.788542	-0.258377	0.0261636
0.5	951.24			951.24	-1.66953	-0.444767	-0.379903	-0.672014	-0.0835025	0.0167513	-0.237438	-0.395386	-1.16368	-0.363691		951.24	-1.17432	-0.639176	-0.631521	-0.321363	-0.494191	-0.520642	-0.270192	-0.518716	-0.142069	-0.17841		951.24	-6.68228	-1.23959	-0.0295647	-0.319758	-0.396064	-0.790598	-0.606653	-0.886191	-0.47194	-0.605652		951.24	-5.66272	-1.0989	-0.595166	0.303977	-0.121504	-0.464268	-0.713673	-0.326241	0.175506
0.51	1011.88			1011.88	-1.22386	-0.302055	-0.458453	-0.493632	0.188192	-0.443313	0.157665	-0.449398	-1.02967	-0.345518		1011.88	-1.12646	-0.267456	-0.0003055	-0.010743	-0.518023	-0.164915	-0.271241	-0.230851	-0.347671	0.198094		1011.88	-6.65098	-1.04656	-0.78302	-0.298885	-0.482578	-0.379948	-0.726417	-0.236445	0.111863	-0.410185		1011.88	-5.18862	-1.13558	-0.111589	0.0298071	0.149565	-0.362635	-0.591912	-0.641247	-0.375825
0.52	1076.34			1076.34	-0.790921	-0.569256	-0.588234	-0.459066	-0.210113	-0.0547721	-0.115548	-0.688115	-0.367154	-0.312258		1076.34	-1.20532	-0.354069	-0.295977	-0.147272	-0.230775	-0.327529	-0.213471	-0.48963	-0.578772	-0.13794		1076.34	-6.35202	-1.23387	-0.682723	-0.370773	-0.65071	-0.246593	-0.326598	-0.355423	-0.48394	-0.174427		1076.34	-4.42036	-1.01764	0.432834	0.197974	-0.160771	-0.0495666	-0.433054	-0.533565	-0.403421
0.53	1144.87			1144.87	-1.45385	0.146858	-0.467419	-0.546793	-0.244637	-0.61044	-0.707678	-0.665525	-0.880213	-0.413775		1144.87	-1.10145	-0.525641	-0.263922	0.234816	-0.280354	-0.149864	-0.370795	-0.621328	-0.476161	-0.0793639		1144.87	-5.60582	-1.28397	-0.113738	-0.0578664	-0.361201	-0.318356	-0.616538	-0.148846	-0.0961817	-0.180578		1144.87	-4.59325	-1.22003	-0.321471	0.144321	0.326452	-0.110279	-0.290404	-0.292186	0.228038
0.54	1217.71			1217.71	-0.862006	-0.516383	-0.0381999	-0.14484	-0.324652	-0.218365	0.0136498	-0.546403	-0.20767	-0.0750072		1217.71	-0.293081	-0.126431	-0.0180713	-0.149382	-0.45709	-0.595692	-0.157089	-0.0871973	0.2599	0.0771669		1217.71	-5.30837	-1.22533	-0.794882	-0.496979	-0.488476	-0.457263	-0.118622	-0.512168	-0.448189	-0.439781		1217.71	-3.87505	-0.85206	0.223671	-0.0643755	0.261786	-0.205145	-0.242576	-0.660244	-0.432681
0.55	1295.15			1295.15	-1.09176	-0.656366	-0.692502	-0.400006	-0.507392	-0.196973	0.155231	-0.473606	-0.43615	-0.37569		1295.15	-0.769611	0.0239252	-0.479613	0.0551706	-0.433929	-0.616184	-0.0799466	-0.2944	0.135724	-0.253903		1295.15	-5.31335	-1.17975	-0.867986	0.161993	-0.0622383	-0.303572	-0.373447	-0.348002	-0.619632	-0.0727107		1295.15	-3.98593	-0.284228	-0.0349129	-0.17455	-0.408525	-0.609667	-0.501698	-0.800992	-0.467721
0.56	1377.47			1377.47	-0.510279	-0.250845	-0.0107852	-0.450277	-0.1024	-0.45712	-0.532309	-0.166892	-0.326611	-0.506556		1377.47	-0.322455	-0.148808	0.140165	-0.545467	-0.544052	-0.363541	-0.195419	-0.277168	-0.0101074	0.255875		1377.47	-4.52142	-0.894084	-0.569724	-0.11561	-0.459443	-0.221473	-0.413836	-0.350905	-0.727438	-0.342957		1377.47	-3.00476	-0.889556	0.093448	-0.202458	0.228118	-0.245115	-0.567617	-0.609572	0.56081
0.57	1464.97			1464.97	-0.408291	0.188567	-0.585233	0.116877	-0.620733	-0.771485	-0.715906	-0.714995	-0.320103	-0.0385663		1464.97	-0.380094	-0.591521	-0.419017	-0.593419	-0.457554	-0.0838204	-0.323505	-0.214626	-0.0824607	0.188967		1464.97	-4.51692	-0.965232	-0.532451	-0.313371	-0.434203	-0.112706	-0.252637	-0.0472929	-0.483546	-0.0442032		1464.97	-3.46278	-0.747011	0.0675783	0.424508	-0.387204	0.012202	-0.308745	-0.368327	0.0226201
0.58	1557.99			1557.99	-1.02418	-0.46985	-0.872413	-0.242335	-0.419256	-0.630353	-0.25854	-0.681903	0.262594	-0.375795		1557.99	-0.845326	-0.390437	-0.161373	-0.43993	-0.237801	-0.126	0.36745	-0.508786	-0.267244	0.297298		1557.99	-3.88056	-0.789922	-0.654005	-0.0817275	-0.412584	-0.216273	-0.0782074	-0.00697537	-0.492012	0.377042		1557.99	-2.69389	-0.520408	-0.285144	-0.02666	-0.276165	-0.109371	-0.560336	-0.282967	0.120442
0.59	1656.88			1656.88	-0.541519	-0.297923	0.0120651	-0.389617	-0.415288	-0.260597	-0.309832	0.00732993	0.138101	-0.325755		1656.88	-0.0912948	0.169852	-0.181535	-0.411218	-0.453534	-0.385762	-0.2593	-0.0278931	-0.105367	-0.204877		1656.88	-4.18047	-0.933812	-0.610639	-0.473045	-0.147981	-0.0502837	-0.114899	-0.220995	-0.135355	0.27046		1656.88	-2.74579	-0.303566	-0.304011	-0.370002	-0.0689474	-0.109465	-0.785229	-0.636798	0.0411101
0.6	1761.99			1761.99	-0.0456022	-0.13279	-0.22328	-0.651826	-0.148388	-0.13005	-0.36202	-0.371602	0.0468019	-0.132442		1761.99	-0.412263	0.0252527	-0.37777	-0.151214	-0.13937	-0.146875	-0.23084	-0.594085	-0.315597	0.0465086		1761.99	-4.07724	-0.233522	-0.145874	-0.00554335	0.131165	-0.549813	-0.241549	0.0380396	0.0734375	0.277741		1761.99	-2.36931	-0.417009	0.00178082	0.0771693	-0.424187	-0.0215098	-0.359346	-0.288895	0.0912088
0.61	1873.73			1873.73	0.269359	0.307147	-0.185917	0.192878	-0.193044	-0.16454	-0.462983	-0.711095	-0.204966	-0.174421		1873.73	-0.00490644	0.0767602	-0.355192	0.133986	-0.0344611	-0.041637	0.0503592	-0.668014	-0.109045	0.214509		1873.73	-3.67399	-0.835367	-0.349479	0.183806	-0.47138	-0.589398	-0.199652	0.0710188	0.321379	-0.25981		1873.73	-2.37394	-0.335849	0.0419338	0.253612	-0.13374	-0.187489	0.0432877	-0.182613	-0.270415
0.62	1992.51			1992.51	-0.583205	-0.158888	-0.316206	0.128592	-0.610743	0.15866	0.553717	-0.288418	-0.236757	-0.300676		1992.51	-0.207881	-0.213911	-0.0421847	-0.0467022	-0.123058	0.350565	0.0847571	-0.243196	-0.181185	0.0299211		1992.51	-3.35913	-0.565361	-0.54297	0.0966828	-0.038863	-0.0230074	-0.117337	0.247721	-0.133293	0.0530051		1992.51	-1.57464	-0.633356	0.115252	0.249997	0.0941669	-0.717207	-0.60435	-0.105781	0.362913
0.63	2118.78			2118.78	-0.0889364	-0.123158	-0.0300544	-0.724327	-0.473598	0.0242779	0.203097	-0.408631	-0.472773	-0.181324		2118.78	-0.417811	0.0389986	-0.777526	0.150101	-0.111702	-0.431634	-0.232959	-0.0179839	0.144039	0.20065		2118.78	-3.04255	-0.646132	-0.705086	0.0958505	-0.331668	-0.152884	-0.388937	0.127975	0.0200333	-0.520157		2118.78	-1.70905	-0.200874	0.343804	0.205775	-0.187826	-0.117828	-0.68425	-0.749334	-0.518568
0.64	2253.01			2253.01	-0.489073	-0.00730756	-0.153695	0.0605367	-0.147401	-0.0798346	-0.0575869	-0.247329	0.0319686	0.0407245		2253.01	-0.351486	0.0150827	-0.20403	0.264254	0.0392231	-0.408695	0.292235	0.0640244	0.0529101	0.157437		2253.01	-2.78825	-0.163901	-0.109636	0.372896	-0.249717	-0.247122	-0.0754224	0.0842419	0.0257267	-0.128463		2253.01	-1.55577	-0.204099	-0.354205	0.063487	0.226466	0.260016	-0.407982	-0.550995	0.143882
0.65	2395.69			2395.69	-0.128252	0.306946	-0.322831	-0.0210291	-0.395141	-0.292037	-0.0612802	-0.472686	-0.0104281	-0.318668		2395.69	-0.117417	-0.0415631	0.243319	-0.348277	-0.159998	-0.0147087	-0.164686	-0.0614464	0.358653	0.295771		2395.69	-2.84436	-0.403257	-0.16219	0.430076	0.361752	-0.125713	-0.143494	0.155521	0.0825642	-0.0154491		2395.69	-1.20256	-0.01707	0.355167	0.113033	-0.194576	-0.0628259	-0.46261	-0.264631	-0.221331
0.66	2547.37			2547.37	-0.5029	-0.208339	-0.461408	-0.546327	0.774422	-0.236953	-0.0281936	-0.21566	0.192402	-0.0549255		2547.37	-0.313597	0.0465277	0.168063	-0.100391	-0.253514	-0.204555	0.142108	-0.436332	0.0233493	0.351987		2547.37	-2.34005	-0.362063	-0.10632	0.308017	-0.0146386	-0.154718	-0.386664	0.0976388	0.23148	0.492701		2547.37	-1.22441	-0.104751	-0.36453	0.13558	-0.260949	0.0593168	-0.257802	-0.697133	-0.26404
0.67	2708.61			2708.61	-0.317463	-0.42272	-0.226762	0.121657	-0.0830183	-0.117406	-0.386666	-0.401073	0.212623	-0.00877549		2708.61	-0.260661	-0.0667481	-0.276562	-0.43657	-0.691549	-0.120982	-0.246076	-0.470225	0.0804301	0.716799		2708.61	-2.33154	-0.398922	-0.2566	0.242496	-0.186222	-0.219936	0.0431643	0.526742	-0.180179	0.226205		2708.61	-1.44776	0.296464	0.473649	0.0302253	0.0505502	-0.193046	-0.307741	-0.784676	0.160716
0.68	2880.01			2880.01	-0.00402472	0.197811	-0.222962	-0.281769	-0.245445	-0.142798	0.171494	-0.80292	1.33594	0.0675745		2880.01	-0.122924	-0.0617873	0.131749	0.200834	-0.180592	-0.11761	0.344375	0.0708336	-0.225968	-0.0782548		2880.01	-1.70327	-0.202362	-0.445849	-0.151201	-0.301917	0.228498	-0.265242	0.260007	0.0819692	-0.145045		2880.01	-0.731759	0.180852	-0.1323	0.385572	-0.196827	-0.0762414	-0.348981	-0.298657	-0.11292
0.69	3062.21			3062.21	0.148339	0.329247	0.0902945	0.150285	0.0176983	0.0337646	-0.374704	-0.0337634	1.27049	-0.294916		3062.21	-0.115124	0.37082	-0.340694	0.179998	0.0700131	0.21897	0.134095	-0.279699	-0.450569	-0.217081		3062.21	-2.67072	0.0256601	-0.131171	-0.0236303	0.264807	-0.292322	0.0496684	-0.0934737	0.422988	-0.300536		3062.21	-0.758764	0.6582	0.0561327	0.211646	-0.0518268	-0.0582849	-0.0867808	-0.681531	0.157271
0.7	3255.9			3255.9	0.300097	-0.233744	0.00856591	0.207534	0.0978167	-0.670782	-0.168666	-0.430605	1.31776	-0.173806		3255.9	0.190593	0.276079	-0.168567	-0.0788991	-0.225719	0.10683	-0.00200077	0.0023744	-0.299302	0.216748		3255.9	-1.84671	-0.30639	-0.175104	-0.307755	-0.259188	-0.133563	-0.124938	-0.215081	0.0714617	-0.0743566		3255.9	-0.949048	0.321598	0.433954	0.179011	0.235143	-0.479893	-0.525162	-0.509089	-0.0400634
0.71	3461.79			3461.79	-0.256181	0.222272	-0.45421	-0.0154541	0.24656	-0.495923	0.0540048	-0.0126009	1.53873	-0.36945		3461.79	0.280873	0.629586	-0.302963	0.250282	0.136684	0.517682	0.333282	0.158256	0.228051	0.00964022		3461.79	-1.56086	-0.191866	0.0164062	0.0686705	0.189985	-0.268611	0.0771334	0.164039	-0.162677	0.687118		3461.79	-0.412721	0.63013	0.563695	0.326836	0.0681695	-0.288833	-0.315938	-0.825083	0.496231
0.72	3680.66			3680.66	0.470497	0.551236	0.0218679	0.07761	-0.320909	-0.100601	-0.164331	-0.513192	1.58983	-0.632517		3680.66	0.389052	0.471161	0.020407	-0.160272	0.0194631	-0.121125	0.296863	0.407484	-0.416632	-0.301183		3680.66	-1.97728	0.0578301	0.0834137	0.276149	0.342513	0.136415	-0.0348241	0.604386	-0.00485333	0.118489		3680.66	-0.533352	0.136495	0.72589	-0.126951	-0.21974	0.293648	-0.13483	-0.102717	-0.0553527
0.73	3913.33			3913.33	0.172375	-0.0765651	0.129901	0.284518	0.118957	0.0423804	0.211446	-0.0513834	1.2529	-0.637087		3913.33	0.396014	0.460424	0.269906	0.103284	-0.00559189	0.1906	0.428225	-0.347649	-0.314549	-0.165669		3913.33	-1.1049	-0.281946	0.278298	-0.0201089	-0.449504	0.149099	0.674023	0.030793	-0.225952	0.0580943		3913.33	-0.570115	0.252065	-0.000832564	-0.309831	0.271129	-0.230543	-0.272124	-0.560095	0.0149238
0.74	4160.65			4160.65	0.159034	0.479458	0.0856209	-0.109332	0.02925	-0.0915762	0.505795	0.100881	1.55362	-0.32871		4160.65	1.01942	0.0904411	0.0211453	0.282493	-0.0690877	0.0754646	-0.0539245	-0.0917198	-0.0427682	-0.374661		4160.65	-1.28584	0.220865	-0.0565688	0.44026	0.205771	-0.221608	-0.132773	0.578913	-0.0217083	0.0842468		4160.65	-0.448724	0.397347	0.156234	0.51946	0.16649	-0.0672133	0.0394509	-0.339348	0.174651
0.75	4423.57			4423.57	0.642739	-0.0620834	0.181533	0.00195919	0.703617	0.106801	0.751485	-0.0121431	1.60802	-0.115383		4423.57	0.345062	0.587635	0.133359	0.384928	0.151142	-0.101368	-0.4154	0.245904	0.132998	-0.0350373		4423.57	-1.15476	0.0638726	0.0279178	-0.144601	-0.19729	-0.214713	0.0454368	0.458736	-0.0406983	0.238816		4423.57	-0.466939	0.421432	0.422349	0.177563	-0.148309	-0.0333659	-0.413987	-0.340846	0.164275
0.76	4703.06			4703.06	0.115603	0.425942	0.000520078	0.0915909	0.110362	-0.287292	0.121753	-0.469703	2.49092	-0.350019		4703.06	0.476884	0.542785	0.247169	-8.17553	0.157778	-0.128899	0.182218	-0.111958	-0.430785	-0.196372		4703.06	-1.3099	0.272448	-0.0201472	0.163194	0.0114803	-0.229353	0.102993	0.734415	0.541807	0.12084		4703.06	-0.414509	0.288168	0.480582	0.563994	0.0104347	-0.257292	-0.308602	-0.386631	0.0930613
[truncated: 134 more columns]

## Sheet: Graph PSI
	PSI
Factor	1
				Short name	WT 0.0	WT 0.3	WT 0.6	WT 1.0	WT 1.0	WT 1.0	WT 1.5	WT 2.0	WT 2.5	WT 3.0		Short name	WT 0.0	WT 0.3	WT 0.6	WT 1.0	WT 1.0	WT 1.0	WT 1.5	WT 2.0	WT 2.5	WT 3.0		Short name	S10A 0.0	S10A 0.3	S10A 0.6	S10A 1.0	S10A 1.0	S10A 1.0	S10A 1.5	S10A 2.0	S10A 2.5	S10A 3.0		Short name	S10E 0.0	S10E 0.3	S10E 0.6	S10E 1.0	S10E 1.0	S10E 1.0	S10E 1.5	S10E 2.0	S10E 2.5
Sheet	cyt data			Pc	0	0.3	0.6	1	1	1	1.5	2	2.5	3		Pc	0	0.3	0.6	1	1	1	1.5	2	2.5	3		Pc	0	0.3	0.6	1	1	1	1.5	2	2.5	3		Pc	0	0.3	0.6	1	1	1	1.5	2	2.5
				Pc	WT	WT	WT	WT	WT	WT	WT	WT	WT	WT		Pc	WT	WT	WT	WT	WT	WT	WT	WT	WT	WT		Pc	S10A	S10A	S10A	S10A	S10A	S10A	S10A	S10A	S10A	S10A		Pc	S10E	S10E	S10E	S10E	S10E	S10E	S10E	S10E	S10E
Conces	10			0	231019	231019	231019	231019	231019	231019	231019	231019	231019	231019		0	231019	231019	231019	231019	231019	231019	231019	231019	231019	231019		0	231019	231019	231019	231019	231019	231019	231019	231019	231019	231019		0	231019	231019	231019	231019	231019	231019	231019	231019	231019
0	1			Fd	0	0	0	0	0.5	5	5	5	5	5		Fd	0	0	0	0	0.5	5	5	5	5	5		Fd	0	0	0	0	0.5	5	5	5	5	5		Fd	0	0	0	0	0.5	0.5	5	5	5
0.3	2			dad												dad												dad												dad
0.6	3			0												0												0												0
1	4
1.5	5
2	6			Kill switch												Kill switch												Kill switch												Kill switch
2.5	7			Max Ox	-100	-100	-100	-100	-100	-100	-100	-100	-100	-100		Max Ox	-100	-100	-100	-100	-100	-100	-100	-100	-100	-100		Max Ox	-100	-100	-100	-100	-100	-100	-100	-100	-100	-100		Max Ox	-100	-100	-100	-100	-100	-100	-100	-100	-100
3	8
4.5	9
6	10			PC	2	3	4	5	6	7	8	9	10	11		PC	2	3	4	5	6	7	8	9	10	11		PC	2	3	4	5	6	7	8	9	10	11		PC	2	3	4	5	6	7	8	9	10
				Strain	1	1	1	1	1	1	1	1	1	1		Strain	2	2	2	2	2	2	2	2	2	2		Strain	4	4	4	4	4	4	4	4	4	4		Strain	3	3	3	3	3	3	3	3	3
columns	12
50	49
1	1000
cytF data	PSI data
					0	0.3	0.6	1	1	1	1.5	2	2.5	3			0	0.3	0.6	1	1	1	1.5	2	2.5	3			0	0.3	0.6	1	1	1	1.5	2	2.5	3			0	0.3	0.6	1	1	1	1.5	2	2.5
-2.2	0.86			0.86	-60.0312	-75.723	-73.2848	-68.5599	-67.8608	-67.4292	-62.686	-58.8321	-54.8901	-51.6251		0.86	-66.4966	-74.3259	-69.5732	-66.3138	-65.2778	-66.6747	-63.1007	-59.5268	-55.5278	-51.5288		0.86	-71.1138	-76.3462	-74.8123	-70.8419	-68.3743	-70.3881	-64.8337	-63.4283	-60.2339	-57.357		0.86	-72.6947	-77.0452	-75.7713	-73.4783	-73.4826	-70.7305	-69.4958	-67.4003	-65.6374
-1.7	1.6			1.6	-59.854	-73.4783	-69.3066	-62.9086	-61.7742	-61.9336	-55.0121	-50.3304	-45.5311	-41.347		1.6	-65.9831	-71.6398	-65.9803	-61.5164	-59.7976	-61.6703	-57.0201	-52.3699	-47.4895	-42.6092		1.6	-70.7121	-74.1313	-71.0216	-65.6635	-63.5241	-65.6911	-59.8758	-56.4226	-52.5703	-48.872		1.6	-71.9933	-75.467	-73.5641	-70.1071	-70.2174	-68.0259	-66.3291	-63.3997	-60.9445
-1.2	2.4			2.4	-59.0288	-71.0592	-64.8134	-57.3683	-55.7452	-56.0247	-48.9969	-43.1757	-38.1612	-33.9397		2.4	-65.6264	-69.8779	-61.9625	-55.7921	-54.4774	-56.715	-51.3288	-45.9426	-40.3523	-34.762		2.4	-70.0033	-71.0742	-67.4454	-60.6101	-58.659	-61.05	-54.7623	-50.097	-45.4669	-41.2134		2.4	-71.0507	-74.3818	-71.2134	-66.6236	-67.161	-65.3653	-62.6892	-59.4364	-56.5782
-0.7	3.24			3.24	-58.6622	-69.1123	-61.1633	-51.7908	-50.5242	-50.6874	-43.0959	-36.9531	-31.989	-27.3732		3.24	-65.1674	-67.13	-58.628	-50.9124	-49.4952	-51.9976	-46.2109	-40.4242	-34.1596	-27.895		3.24	-69.1105	-68.4537	-64.2549	-55.9147	-53.8865	-56.8544	-49.7837	-44.104	-39.1972	-34.7916		3.24	-70.2723	-72.8349	-69.3496	-63.5219	-64.1236	-62.3233	-59.6692	-55.353	-52.4811
-0.2	4.13			4.13	-57.9193	-66.9151	-57.4423	-47.7678	-45.6808	-46.4295	-38.6489	-32.5723	-27.9668	-23.7718		4.13	-64.2108	-64.6847	-55.1711	-46.529	-45.0566	-47.6755	-41.7927	-35.91	-30.4124	-24.9148		4.13	-68.5968	-66.0553	-60.4867	-51.4159	-49.9516	-53.0433	-45.7311	-39.4662	-34.7128	-30.332		4.13	-69.5108	-71.2916	-66.9671	-60.15	-60.964	-59.595	-56.5045	-51.7959	-48.4825
-0.19	5.08			5.08	-57.1035	-64.802	-53.7239	-43.0999	-40.5595	-41.4318	-33.3386	-27.1084	-22.4767	-18.223		5.08	-63.1844	-62.5072	-51.6752	-41.9991	-39.9303	-42.8686	-36.8651	-30.8615	-25.4192	-19.977		5.08	-68.1158	-63.7357	-56.9419	-46.5316	-45.6936	-48.9603	-41.1897	-33.9249	-29.1996	-24.6774		5.08	-69.0619	-69.7895	-64.682	-56.8133	-57.7443	-56.7793	-53.215	-47.9117	-44.2159
-0.17	6.09			6.09	-56.8829	-62.6868	-50.0685	-38.8121	-35.8942	-37.574	-29.1641	-23.0521	-19.2402	-15.5514		6.09	-62.8649	-59.2239	-48.4186	-37.4125	-36.3235	-39.1208	-32.7662	-26.4117	-21.7185	-17.0253		6.09	-67.1577	-60.9578	-53.3047	-42.6071	-41.5673	-45.3086	-37.1889	-29.739	-24.9875	-20.6458		6.09	-67.6583	-68.1601	-62.6232	-53.6412	-54.827	-53.9121	-50.4447	-44.4827	-40.6547
-0.16	7.16			7.16	-55.902	-60.2358	-46.5989	-35.122	-32.4958	-33.1664	-25.2709	-20.0617	-16.4354	-12.6884		7.16	-61.704	-56.7319	-45.2998	-33.8842	-32.3654	-35.4967	-29.563	-23.6293	-18.6912	-13.7531		7.16	-66.2867	-58.6644	-49.9607	-38.3579	-37.7365	-41.397	-33.6714	-26.1399	-21.526	-17.6004		7.16	-67.0812	-66.9452	-59.9403	-50.6288	-52.1726	-51.4052	-47.235	-41.5539	-37.1524
-0.15	8.31			8.31	-55.5584	-58.1618	-43.0666	-31.4752	-28.9652	-29.3954	-22.3789	-17.0454	-14.0829	-11.1448		8.31	-61.0186	-54.5847	-41.8391	-30.8446	-29.3238	-31.7719	-26.024	-20.276	-16.1637	-12.0514		8.31	-65.3135	-55.9687	-47.0269	-35.0865	-34.4977	-37.208	-30.2485	-22.7358	-18.5977	-15.1973		8.31	-66.1776	-65.3207	-57.503	-47.1646	-49.0206	-48.239	-44.5517	-38.1752	-34.5539
-0.14	9.52			9.52	-54.6511	-55.9586	-39.8733	-28.4871	-25.9039	-26.5395	-19.4472	-14.7779	-12.0737	-9.65769		9.52	-60.207	-51.6839	-39.2961	-27.2328	-26.4145	-28.9111	-23.1134	-17.3157	-13.7455	-10.1754		9.52	-64.6438	-53.3952	-44.0561	-31.4617	-31.0548	-34.6104	-26.7746	-19.8351	-15.92	-12.9749		9.52	-65.3051	-63.7559	-55.36	-44.3974	-46.5523	-45.6991	-41.3846	-35.3839	-30.8654
-0.13	10.81			10.81	-54.1008	-53.7977	-37.2574	-25.418	-22.7972	-23.5623	-16.9646	-13.0483	-10.7901	-8.3916		10.81	-59.566	-49.2365	-36.1936	-23.9272	-23.3276	-26.1364	-21.0804	-16.0244	-12.8219	-9.61951		10.81	-63.8795	-51.1204	-40.7598	-27.9178	-27.5639	-31.6193	-24.2285	-16.8141	-13.6587	-11.2296		10.81	-64.5421	-62.4343	-53.1489	-41.2969	-43.594	-43.1898	-38.5107	-32.3067	-27.7315
-0.12	12.18			12.18	-53.1781	-51.2689	-34.3889	-22.8349	-20.0316	-20.8284	-15.0947	-11.2187	-9.04699	-7.862		12.18	-58.7297	-46.4935	-33.8589	-21.6799	-20.6145	-23.3484	-18.6336	-13.9188	-11.0922	-8.26558		12.18	-62.8488	-48.8548	-37.6887	-25.3584	-24.718	-28.6622	-21.6486	-15.1163	-11.7703	-9.70388		12.18	-63.274	-60.4363	-51.0977	-38.809	-40.8456	-40.7212	-35.8511	-29.5534	-25.4782
-0.11	13.64			13.64	-52.5122	-49.617	-31.7673	-20.0399	-17.8764	-18.6788	-13.3287	-10.0759	-8.20878	-6.64477		13.64	-57.7652	-43.9208	-31.0664	-19.4928	-18.4719	-20.6545	-16.607	-12.5595	-10.1776	-7.79562		13.64	-61.7546	-46.2831	-34.9556	-22.3775	-22.0005	-25.7146	-19.1684	-12.976	-10.3175	-8.58626		13.64	-62.3717	-58.8937	-48.6751	-35.7225	-38.2321	-38.0206	-33.0922	-27.1143	-22.872
-0.1	15.19			15.19	-51.3784	-47.4585	-28.9694	-18.1702	-15.543	-16.6959	-11.7347	-9.04059	-7.79713	-6.34424		15.19	-56.6784	-41.9573	-27.815	-16.9753	-16.208	-18.3914	-14.8317	-11.272	-9.26153	-7.25106		15.19	-60.5629	-43.2768	-32.3018	-19.7457	-19.438	-23.2545	-17.1736	-11.4557	-9.27668	-7.83363		15.19	-61.1844	-57.4409	-46.5908	-33.1763	-35.8752	-35.4867	-30.4578	-24.677	-20.1661
-0.09	16.83			16.83	-50.6611	-45.3648	-26.4963	-16.3648	-14.1051	-14.6154	-10.6327	-8.03414	-7.05736	-6.23741		16.83	-56.0827	-39.9502	-25.986	-14.9985	-14.2493	-16.1727	-13.2298	-10.287	-8.59678	-6.90655		16.83	-60.0828	-40.8716	-29.4858	-17.5895	-17.5269	-20.9813	-15.1457	-10.2771	-8.21163	-7.00753		16.83	-60.268	-55.875	-44.2942	-30.4869	-33.2724	-32.8143	-28.28	-22.3522	-18.1658
-0.08	18.58			18.58	-49.5793	-43.0612	-24.5394	-14.2873	-12.4035	-12.8993	-9.34127	-7.20794	-6.29943	-5.89252		18.58	-54.7363	-37.3122	-23.5842	-13.6838	-12.5569	-14.9723	-11.9983	-9.02435	-7.55698	-6.0896		18.58	-59.0226	-39.0984	-26.7604	-15.8479	-15.2406	-18.6291	-13.3736	-8.92243	-7.39448	-6.946		18.58	-59.173	-53.9945	-42.0482	-27.8522	-30.7565	-30.9221	-26.2123	-20.4851	-16.39
-0.07	20.45			20.45	-48.6942	-41.4069	-22.3533	-12.8096	-11.1651	-11.4951	-8.56968	-6.88586	-6.1568	-5.85732		20.45	-54.0137	-34.9419	-21.6852	-11.8309	-11.5438	-13.2429	-10.7766	-8.3104	-7.24298	-6.17555		20.45	-57.8167	-37.0082	-24.6083	-13.9281	-13.4823	-16.8504	-12.2763	-8.07011	-6.83961	-6.16379		20.45	-58.1416	-52.1782	-39.8736	-25.3292	-28.5798	-28.4456	-23.5642	-18.3875	-14.8559
-0.06	22.42			22.42	-48.1975	-39.2947	-20.3345	-11.5166	-9.66167	-10.0317	-7.76929	-6.2496	-5.7685	-5.35045		22.42	-52.5911	-32.3496	-19.6281	-10.3476	-10.088	-11.7191	-9.85154	-7.98395	-7.03147	-6.079		22.42	-56.9132	-34.9976	-22.3	-12.5398	-11.6345	-14.8168	-10.4558	-7.49531	-6.15449	-5.99627		22.42	-57.0509	-50.7264	-37.9511	-23.4222	-26.1118	-26.4722	-21.8237	-16.8334	-13.222
-0.05	24.53			24.53	-46.8255	-37.3998	-18.3789	-10.1087	-8.9036	-9.58902	-7.39127	-5.9492	-5.70205	-5.45008		24.53	-52.1606	-30.4217	-18.3469	-9.37148	-8.86924	-10.6462	-8.88614	-7.12611	-6.72854	-6.33098		24.53	-56.0535	-32.7436	-20.2933	-10.7185	-10.5835	-13.1011	-9.53357	-6.74193	-5.85092	-5.37955		24.53	-55.7809	-49.0295	-35.7405	-21.3425	-24.1377	-24.4289	-19.9224	-14.927	-11.7508
-0.04	26.76			26.76	-45.9814	-35.5772	-16.8148	-9.25271	-8.035	-8.18775	-6.59261	-5.80145	-5.52582	-4.94216		26.76	-50.3765	-28.2298	-16.4053	-8.3892	-8.29863	-9.73262	-8.37921	-7.0258	-6.50009	-5.97437		26.76	-55.0111	-30.8556	-18.3877	-9.31771	-9.45646	-11.6269	-8.66006	-6.28436	-5.63213	-5.49949		26.76	-54.2857	-47.5787	-33.6143	-19.4016	-21.9658	-22.1455	-17.9533	-13.3962	-10.511
-0.03	29.14			29.14	-45.4999	-33.924	-15.3636	-8.12587	-7.33279	-7.51997	-6.09586	-5.16066	-5.36501	-5.08306		29.14	-49.8398	-26.2817	-14.9249	-7.39449	-7.62064	-9.15082	-7.72042	-6.29003	-6.10515	-5.92027		29.14	-53.7244	-28.8279	-16.3477	-8.85999	-7.78201	-10.5568	-7.62058	-5.902	-5.2549	-5.1613		29.14	-53.4043	-46.0033	-31.8008	-17.5532	-19.9217	-20.2906	-16.0857	-12.4188	-9.70798
-0.02	31.67			31.67	-44.4034	-32.0368	-14.0537	-7.71256	-6.64136	-7.14687	-6.00164	-5.00864	-5.07963	-4.79918		31.67	-48.5626	-24.2657	-13.6213	-6.60355	-6.79628	-8.43356	-7.32161	-6.20966	-5.89132	-5.57297		31.67	-52.7053	-27.132	-14.9638	-7.41169	-7.12901	-9.21189	-7.22853	-5.69229	-5.06397	-5.46715		31.67	-52.4482	-44.3183	-29.9362	-15.8555	-18.4556	-18.4025	-14.8231	-11.1622	-8.94206
-0.01	34.35			34.35	-42.8325	-30.2521	-12.64	-6.68626	-6.59657	-6.4712	-5.76446	-4.68442	-5.08337	-4.4695		34.35	-47.4389	-22.3642	-12.241	-6.13271	-6.13614	-7.6578	-6.96813	-6.27847	-5.86813	-5.45779		34.35	-51.4349	-25.434	-13.3249	-6.93631	-6.77926	-8.56836	-6.81565	-5.0393	-5.14114	-5.16987		34.35	-51.1134	-42.7159	-28.1876	-14.3025	-16.8172	-17.1173	-13.4863	-9.80471	-7.80509
-0.001	37.21			37.21	-42.1753	-28.5081	-11.7086	-6.04725	-5.79913	-6.14203	-5.22546	-5.01535	-5.13146	-4.73315		37.21	-46.6055	-20.3268	-10.6084	-5.5753	-5.60638	-7.22106	-6.47819	-5.73532	-5.65684	-5.57837		37.21	-50.1916	-23.3119	-12.0912	-5.8413	-5.20907	-7.74496	-5.93357	-4.80814	-4.63559	-4.95282		37.21	-50.137	-40.9112	-26.1611	-12.5991	-15.01	-15.2386	-11.8937	-8.7963	-6.98935
0.02	40.24			40.24	-41.6842	-26.7367	-10.5397	-5.83334	-5.34946	-5.60428	-4.96392	-5.10848	-4.66852	-4.60849		40.24	-44.9944	-18.9541	-10.1574	-4.66962	-5.3608	-6.59721	-6.03556	-5.47391	-5.42038	-5.36685		40.24	-49.2328	-21.7285	-10.913	-5.41017	-5.28381	-7.40936	-5.46168	-4.56979	-4.87741	-5.03067		40.24	-49.0226	-39.2286	-24.3183	-11.5165	-13.4582	-13.7883	-10.723	-8.13975	-6.57826
0.03	43.47			43.47	-40.2889	-25.2866	-9.84475	-5.24099	-5.03591	-5.3215	-4.92145	-4.66993	-4.47521	-4.5284		43.47	-44.2323	-17.3748	-9.18124	-4.87457	-5.05836	-5.95888	-5.83079	-5.70269	-5.30551	-4.90833		43.47	-48.0436	-20.3652	-9.52499	-5.09022	-4.72272	-6.71997	-5.25547	-4.52655	-4.8663	-4.92367		43.47	-47.797	-37.9113	-22.783	-10.272	-12.3463	-12.4186	-9.71525	-7.38037	-5.97564
0.04	46.9			46.9	-39.4341	-24.1378	-9.06114	-4.73005	-4.80388	-5.09123	-4.57995	-4.84776	-4.55433	-4.58188		46.9	-43.0364	-15.634	-8.32079	-4.54949	-4.81532	-6.43639	-5.81867	-5.20096	-4.95585	-4.71075		46.9	-47.3467	-18.7949	-8.57528	-4.66878	-4.75996	-5.96789	-4.92491	-4.68333	-4.58987	-4.76157		46.9	-46.627	-36.4037	-21.0976	-9.11069	-11.013	-11.4862	-8.61847	-6.6091	-5.557
0.05	50.54			50.54	-38.2159	-22.6041	-8.28265	-4.31435	-4.74659	-5.39226	-4.72144	-4.33909	-4.46894	-4.29679		50.54	-41.9828	-13.7598	-7.30369	-4.43609	-4.66322	-5.66802	-5.44147	-5.21491	-5.1263	-5.03769		50.54	-46.1713	-17.3915	-7.72593	-4.50867	-4.23948	-5.73116	-4.54113	-4.62428	-4.24195	-4.80787		50.54	-45.4029	-34.8114	-19.9112	-7.85201	-9.8358	-10.0027	-7.87912	-6.07638	-5.15449
0.06	54.42			54.42	-37.4728	-21.2527	-7.68177	-4.30527	-4.44176	-4.92454	-4.26668	-4.50461	-4.52287	-4.21894		54.42	-40.8509	-13.2955	-7.15981	-3.87388	-4.56283	-5.36852	-5.40048	-5.43243	-5.09335	-4.75427		54.42	-45.1047	-16.7153	-7.24608	-4.00292	-3.55962	-5.31633	-4.42709	-4.34151	-4.32512	-4.53771		54.42	-44.2755	-33.3364	-18.5032	-7.06345	-8.68689	-9.07806	-7.36092	-5.87029	-4.81654
0.07	58.54			58.54	-36.6148	-20.0385	-7.48926	-4.22247	-4.31269	-4.91873	-4.4626	-4.72659	-4.33311	-4.31247		58.54	-40.0175	-11.7656	-6.41207	-3.81225	-4.45058	-5.61602	-5.34938	-5.08274	-5.05306	-5.02339		58.54	-44.0384	-15.3251	-6.14218	-4.02374	-3.44648	-4.90729	-4.1856	-4.26979	-4.39116	-4.25442		58.54	-43.2426	-31.7826	-17.1664	-6.44546	-7.90901	-8.54396	-6.66422	-5.07548	-4.71688
0.08	62.92			62.92	-35.6524	-18.9213	-6.37933	-4.01823	-4.30058	-4.44199	-3.95504	-4.20113	-4.21894	-4.38008		62.92	-38.8715	-10.4136	-6.21118	-3.56953	-4.04459	-4.77107	-5.00894	-5.24682	-4.90944	-4.57206		62.92	-43.0003	-14.0158	-5.93202	-3.81203	-3.26094	-4.68127	-4.30291	-4.50757	-4.16366	-4.56894		62.92	-42.3112	-30.6334	-15.9869	-6.15325	-7.05429	-7.56946	-6.06379	-5.16233	-4.30942
0.09	67.57			67.57	-34.5905	-17.9574	-6.15763	-3.85289	-4.05354	-4.31089	-4.35256	-4.07915	-3.95419	-3.71024		67.57	-37.7233	-10.3012	-5.30651	-3.2076	-4.44054	-5.17195	-5.06958	-4.96721	-4.8704	-4.7736		67.57	-42.0315	-12.7261	-5.40689	-3.21617	-3.33069	-4.52637	-4.20713	-4.41326	-4.02399	-4.51524		67.57	-41.0338	-29.5161	-15.1285	-5.05165	-6.11621	-6.72124	-5.65768	-4.61015	-4.3702
0.1	72.52			72.52	-33.6865	-16.7104	-5.52347	-3.59485	-3.92462	-4.48853	-3.97676	-4.15904	-4.09542	-3.90415		72.52	-36.9634	-9.36691	-5.1263	-3.5929	-3.86514	-4.91171	-4.77341	-4.63512	-4.5988	-4.56248		72.52	-41.1465	-12.0585	-4.87558	-3.24759	-3.10086	-4.68267	-3.75799	-4.19182	-4.15398	-4.20485		72.52	-39.9171	-28.0611	-13.9278	-4.89767	-5.6113	-6.02706	-5.2272	-4.46636	-4.22191
0.11	77.78			77.78	-32.9115	-16.1203	-5.23987	-3.61165	-3.71422	-4.12719	-4.2306	-4.20152	-3.97308	-4.1331		77.78	-36.0344	-8.07369	-4.64517	-3.34556	-3.69674	-5.0667	-5.0044	-4.9421	-4.62716	-4.31222		77.78	-40.4667	-11.6415	-3.92585	-2.93751	-3.05959	-4.42363	-3.53011	-3.84318	-3.98149	-4.21755		77.78	-39.0373	-26.9257	-13.04	-4.51783	-5.51918	-5.73781	-4.56112	-4.30984	-4.02235
0.12	83.37			83.37	-32.1299	-15.0643	-5.13307	-3.40564	-3.73751	-4.07956	-3.8735	-4.09237	-3.87824	-3.94036		83.37	-34.8973	-7.38296	-4.38518	-2.92448	-4.04853	-4.90972	-4.74676	-4.58381	-4.60871	-4.63362		83.37	-39.4991	-10.9119	-4.20689	-3.06997	-2.78422	-4.26393	-3.92037	-4.08374	-3.81814	-4.03167		83.37	-38.2987	-25.8487	-11.757	-3.85933	-4.64672	-5.02839	-4.4074	-4.3562	-3.94777
0.13	89.32			89.32	-31.4337	-14.1352	-4.95686	-3.46854	-3.66633	-4.00793	-3.94054	-3.81305	-3.84049	-3.71393		89.32	-33.844	-6.66263	-3.84933	-3.27658	-3.28213	-5.0069	-4.57361	-4.14033	-4.31729	-4.49425		89.32	-38.4699	-10.1477	-3.88846	-2.67609	-2.95714	-3.80136	-3.75815	-3.93062	-3.93215	-3.91061		89.32	-37.0348	-24.8194	-11.0515	-3.58657	-4.48967	-4.74895	-4.21892	-4.13723	-3.74114
0.14	95.64			95.64	-30.4736	-13.5496	-4.60449	-3.09681	-3.44719	-4.08065	-3.62264	-4.04802	-3.81842	-3.67593		95.64	-33.5941	-6.28339	-3.83278	-2.93296	-4.06788	-4.33055	-4.37055	-4.41056	-4.31096	-4.21136		95.64	-37.9716	-9.71374	-3.18685	-2.65123	-2.78451	-3.91698	-3.73651	-3.62256	-3.83137	-3.96459		95.64	-36.636	-23.8207	-10.1964	-3.34246	-4.26682	-4.52087	-4.02841	-4.08824	-3.77348
0.15	102.35			102.35	-29.5689	-12.9761	-4.60756	-3.19211	-3.64415	-3.83664	-3.61235	-3.50659	-3.72699	-3.75028		102.35	-32.2965	-5.64813	-3.7045	-2.77136	-3.47345	-4.38242	-4.50372	-4.62502	-4.51777	-4.41052		102.35	-37.1903	-8.68132	-3.07226	-2.84624	-2.68627	-3.62143	-3.59588	-3.93987	-3.51967	-3.88093		102.35	-35.7929	-22.7043	-9.53077	-3.14028	-3.8507	-4.15885	-4.12818	-3.49074	-3.69949
0.16	109.49			109.49	-29.3636	-12.4052	-4.23462	-3.12926	-3.63761	-3.6425	-3.65208	-3.85135	-3.7293	-3.42814		109.49	-31.9007	-5.5152	-3.44332	-2.74209	-3.59217	-4.57898	-4.26759	-3.95619	-4.10927	-4.26235		109.49	-36.5432	-8.23715	-3.27072	-2.64381	-2.77519	-4.06716	-3.48508	-3.56496	-3.64413	-3.85992		109.49	-35.0097	-21.9178	-8.9328	-2.76496	-3.81296	-4.07754	-3.81369	-3.63374	-3.62379
0.17	117.09			117.09	-28.6178	-11.5157	-4.11295	-2.70584	-3.28136	-3.48108	-3.71253	-3.25905	-3.39094	-3.45811		117.09	-30.9398	-5.01666	-3.48274	-2.82841	-3.34383	-3.95738	-4.06578	-4.17419	-4.01421	-3.85423		117.09	-36.0571	-7.70552	-3.26782	-2.2977	-2.70723	-3.76726	-3.59441	-3.55461	-3.70158	-3.83373		117.09	-34.4422	-21.0605	-8.41987	-2.74978	-3.29968	-3.8457	-3.67788	-3.34924	-3.80755
0.18	125.15			125.15	-28.1146	-10.6989	-3.78134	-3.21633	-3.21664	-3.49758	-3.23506	-3.41631	-3.26436	-3.10295		125.15	-30.4555	-4.18141	-3.06806	-2.999	-2.80588	-4.16169	-4.38161	-4.60153	-4.35686	-4.1122		125.15	-35.2868	-6.97514	-3.0135	-2.62519	-2.83351	-3.69438	-3.25511	-3.62497	-3.50032	-3.51317		125.15	-33.7225	-20.2994	-7.755	-2.64584	-3.43334	-3.55416	-3.51594	-3.37172	-3.44649
0.19	133.73			133.73	-27.5495	-10.4687	-3.90114	-3.09274	-3.17693	-3.77196	-3.37538	-3.53897	-3.43646	-3.23964		133.73	-29.9748	-4.15349	-2.95225	-2.34896	-3.59619	-4.02029	-4.14565	-4.271	-4.26981	-4.26862		133.73	-34.8375	-7.01517	-2.68497	-2.54385	-2.23993	-3.59576	-3.2691	-3.79641	-3.42929	-3.88233		133.73	-33.186	-19.6793	-7.53376	-2.38511	-2.93853	-3.31539	-3.60676	-3.51162	-3.2989
0.2	142.85			142.85	-26.8997	-10.0027	-3.68472	-2.98187	-3.18901	-3.50835	-3.43773	-3.63051	-3.02055	-3.00215		142.85	-29.3193	-4.33471	-3.17379	-2.09333	-3.02225	-3.983	-3.84235	-3.70169	-3.91264	-4.12359		142.85	-34.64	-6.88272	-2.93468	-2.62828	-2.51065	-3.70093	-3.35788	-3.29846	-3.49817	-3.63959		142.85	-32.7468	-18.8452	-6.73726	-2.26956	-3.07238	-3.54126	-3.48527	-3.41147	-3.42685
0.21	152.54			152.54	-26.2994	-9.67664	-3.78184	-2.8732	-3.42158	-3.39162	-3.17401	-3.22236	-2.93691	-3.01466		152.54	-28.7341	-3.10814	-2.86445	-2.38117	-3.31523	-3.5698	-3.70068	-3.83157	-4.01738	-4.20319		152.54	-33.8474	-6.16456	-2.10338	-2.44901	-2.55067	-3.41495	-3.30201	-3.20634	-3.11728	-3.64318		152.54	-32.2047	-18.1068	-6.63741	-2.44294	-2.76281	-3.35647	-3.43486	-3.23403	-3.03746
0.22	162.85			162.85	-25.9862	-9.07296	-3.48643	-2.65357	-3.14851	-3.28019	-2.99392	-3.21773	-3.38933	-3.11697		162.85	-28.5227	-3.64862	-2.81448	-2.41436	-3.03392	-4.14067	-4.18749	-4.2343	-3.95882	-3.68334		162.85	-33.6604	-5.70669	-2.36209	-2.55616	-2.4997	-3.32281	-3.27955	-3.17515	-3.31926	-3.3548		162.85	-31.9663	-17.2842	-6.1282	-2.14608	-2.87606	-3.29325	-3.25291	-3.43422	-3.56419
0.23	173.8			173.8	-25.4364	-8.72452	-3.1584	-2.87864	-2.69547	-3.43369	-3.0552	-3.36969	-2.98662	-2.85096		173.8	-27.9945	-3.17819	-2.82924	-1.71119	-2.72022	-3.87551	-3.92952	-3.98353	-3.72313	-3.46273		173.8	-33.2544	-5.44289	-2.19981	-1.80915	-2.3755	-3.37905	-3.0561	-3.26087	-3.22264	-3.08328		173.8	-31.568	-16.9138	-5.57127	-2.51381	-2.81421	-3.1158	-3.29602	-3.16271	-3.33459
0.24	185.45			185.45	-25.582	-8.84263	-3.14265	-2.50044	-2.85948	-3.39107	-2.7314	-3.23434	-2.98136	-2.92431		185.45	-27.4182	-2.88331	-2.11446	-2.09027	-3.10717	-4.10762	-3.92386	-3.74011	-3.66676	-3.59341		185.45	-33.0891	-5.49117	-2.50408	-2.29583	-2.52565	-3.44271	-3.04691	-3.10755	-2.9562	-3.30867		185.45	-31.1369	-16.3302	-5.58545	-2.13812	-2.75155	-3.18552	-3.10052	-3.17867	-3.29582
0.25	197.82			197.82	-24.9777	-8.3391	-2.95561	-2.53235	-2.87984	-3.33288	-2.98761	-3.25267	-2.98975	-2.99008		197.82	-27.2803	-2.80946	-2.28717	-2.34749	-2.93874	-3.7512	-3.48153	-3.21186	-3.49968	-3.78749		197.82	-32.9676	-5.01973	-2.30592	-2.2056	-2.11718	-3.16307	-2.94743	-3.2664	-2.91434	-3.31223		197.82	-31.0808	-15.5777	-4.93335	-2.30979	-2.59336	-2.85168	-3.13841	-3.11614	-3.34017
0.26	210.98			210.98	-24.9336	-8.21753	-3.18461	-2.52282	-2.88189	-3.20539	-3.00606	-2.81387	-2.86542	-2.38017		210.98	-27.1078	-2.88641	-2.22212	-2.4246	-3.1275	-3.87633	-3.6051	-3.33387	-3.44635	-3.55883		210.98	-32.4311	-4.82529	-2.24305	-2.48758	-2.40993	-3.34887	-2.94096	-3.12832	-3.06019	-3.26737		210.98	-30.6611	-15.3371	-5.07225	-2.18348	-2.48409	-3.14671	-3.22829	-3.20245	-3.15297
0.27	224.97			224.97	-24.5124	-7.87903	-3.02782	-2.54699	-2.69001	-3.15431	-2.91017	-3.0185	-2.87863	-2.88308		224.97	-26.6238	-2.60056	-2.22486	-2.31432	-2.83967	-3.26852	-3.44265	-3.61678	-3.5477	-3.47862		224.97	-32.3048	-4.68108	-2.50637	-1.95801	-2.29818	-3.15543	-2.95723	-3.31211	-2.95779	-2.91328		224.97	-30.6688	-14.5134	-4.29694	-2.47517	-2.57513	-2.81352	-3.17977	-3.12109	-2.88671
0.28	239.84			239.84	-24.6171	-7.61289	-3.26265	-2.4367	-2.67905	-3.39006	-2.78521	-2.77827	-2.92433	-2.78176		239.84	-26.7753	-2.55561	-2.54289	-2.34954	-2.85611	-3.68002	-3.54709	-3.41415	-3.50378	-3.59341		239.84	-31.9892	-4.69508	-2.16605	-2.13477	-2.475	-3.08906	-2.74503	-3.07109	-2.83753	-3.09626		239.84	-30.3978	-13.7465	-4.3485	-1.80933	-2.63628	-2.76341	-3.02878	-2.96793	-2.83192
0.29	255.64			255.64	-24.0926	-7.37759	-3.02604	-2.65826	-2.45715	-3.13939	-2.74871	-2.7065	-2.69868	-2.43985		255.64	-26.5401	-2.51113	-2.17257	-2.08092	-3.36186	-3.31789	-3.59634	-3.87479	-3.71475	-3.55472		255.64	-32.1517	-4.26074	-2.39668	-2.23482	-2.22608	-2.90439	-2.51411	-2.7259	-3.05179	-3.14917		255.64	-30.1786	-13.7657	-3.91067	-2.15651	-2.42818	-2.8451	-3.05713	-2.89949	-3.03815
0.3	272.44			272.44	-24.2366	-7.43105	-2.963	-2.56832	-2.67143	-2.87185	-2.72643	-2.64509	-2.75454	-2.64069		272.44	-26.1079	-2.60694	-2.05309	-1.81971	-2.95035	-3.61816	-3.44752	-3.27688	-3.31977	-3.36266		272.44	-31.8854	-4.25044	-2.14081	-1.99828	-1.7575	-3.08172	-2.48888	-2.96632	-2.8551	-2.98025		272.44	-30.0476	-13.29	-3.77356	-1.93504	-2.65402	-2.73448	-2.91884	-3.1379	-2.99151
0.31	290.31			290.31	-23.7571	-7.33139	-2.57733	-2.56189	-2.80415	-2.62494	-2.49441	-2.65415	-2.43559	-2.33488		290.31	-26.0944	-2.00489	-2.18672	-2.37132	-2.49018	-3.50037	-3.27382	-3.04727	-3.08934	-3.13141		290.31	-31.785	-3.96605	-2.24765	-1.91654	-2.29484	-3.10736	-2.75777	-2.85037	-2.89262	-2.83939		290.31	-30.0731	-12.7384	-3.86384	-1.79086	-2.62673	-3.12246	-2.86682	-3.03983	-2.95625
0.32	309.29			309.29	-23.6633	-7.03124	-2.77888	-2.70442	-2.54675	-2.9972	-2.484	-2.56637	-2.27278	-2.69868		309.29	-25.5567	-1.8664	-1.76437	-1.77645	-2.2056	-3.36962	-3.35679	-3.34396	-3.22418	-3.10441		309.29	-31.4156	-3.72231	-1.93867	-2.138	-2.02502	-3.04987	-2.91304	-2.69359	-2.89082	-2.82867		309.29	-30.069	-12.4402	-3.23818	-2.04638	-2.54202	-2.6429	-2.80007	-3.06364	-2.96343
0.33	329.47			329.47	-23.781	-7.15972	-2.81022	-2.22068	-2.91712	-2.6189	-2.14481	-2.57892	-2.52028	-2.33394		329.47	-25.7387	-2.07853	-2.37254	-2.04357	-2.28198	-3.61785	-3.45539	-3.29293	-3.18322	-3.0735		329.47	-31.4808	-3.576	-2.11932	-1.93928	-2.21325	-2.85913	-2.41311	-2.64228	-2.5798	-3.00762		329.47	-29.5667	-11.7158	-3.05755	-1.7421	-2.47956	-2.78788	-2.86605	-3.05924	-2.94429
0.34	350.93			350.93	-23.3335	-6.9677	-2.64345	-2.31115	-2.46927	-3.00912	-2.57488	-2.60321	-2.33051	-2.33566		350.93	-25.7102	-2.02206	-1.60328	-2.19478	-2.43304	-3.25179	-3.1764	-3.10101	-2.85439	-2.60777		350.93	-31.5496	-3.53906	-2.00809	-2.14347	-2.50077	-2.69073	-2.58144	-2.51362	-2.89501	-2.61557		350.93	-29.5437	-11.9056	-3.18573	-1.99224	-2.35207	-2.62393	-2.67928	-2.73915	-2.8218
0.35	373.74			373.74	-23.1431	-6.92619	-2.65146	-2.27257	-2.72115	-2.56451	-2.38893	-2.4778	-2.39006	-2.44478		373.74	-25.5693	-2.45081	-1.71193	-1.87207	-2.36245	-3.0586	-3.16997	-3.28133	-3.18587	-3.09041		373.74	-31.3838	-3.85726	-1.96615	-2.08471	-2.08017	-2.77464	-2.55602	-2.68627	-2.82878	-2.58636		373.74	-29.5781	-11.2411	-3.00978	-1.72427	-2.1615	-2.96863	-2.91451	-2.96619	-2.8414
0.36	397.98			397.98	-23.3412	-6.81636	-2.43752	-1.78118	-2.59657	-2.90927	-2.6591	-2.55783	-2.3067	-1.78867		397.98	-25.5761	-2.25469	-1.68148	-1.99701	-2.68629	-3.38684	-3.38025	-3.37365	-2.95458	-2.53551		397.98	-31.2686	-3.1652	-1.89918	-1.94079	-2.13885	-2.96468	-2.41918	-2.89751	-2.74248	-2.70718		397.98	-29.5093	-10.6404	-2.97125	-1.75388	-2.07619	-2.34269	-2.89191	-2.78106	-2.8274
0.37	423.76			423.76	-23.2682	-6.73638	-2.36643	-2.24755	-2.21465	-2.67599	-2.62858	-2.67485	-2.41147	-2.10219		423.76	-25.8075	-1.9662	-2.0946	-1.64655	-2.31887	-2.73736	-2.79764	-2.85791	-2.84918	-2.84045		423.76	-31.0764	-3.26611	-1.78388	-1.97825	-2.47352	-2.92535	-2.56335	-2.53466	-2.55694	-2.68704		423.76	-29.199	-10.2705	-2.91991	-1.88763	-2.27528	-2.44602	-2.58362	-2.78719	-2.83995
0.38	451.15			451.15	-23.1926	-6.60529	-2.21052	-2.10205	-2.18162	-2.76824	-2.59474	-2.50184	-2.28126	-2.32432		451.15	-25.5745	-1.93202	-1.77308	-2.06844	-2.67768	-3.15317	-3.03316	-2.91315	-2.69019	-2.46722		451.15	-31.1154	-3.53821	-2.19533	-1.77432	-2.25358	-2.96937	-1.9501	-2.75383	-2.53867	-2.81964		451.15	-29.1528	-9.90425	-2.84719	-1.89959	-2.46105	-2.4578	-2.60762	-2.94787	-2.61672
0.39	480.28			480.28	-23.2445	-6.3965	-2.33562	-2.2152	-2.49004	-2.18519	-2.47847	-2.48295	-2.22142	-1.95113		480.28	-25.2234	-1.64837	-1.87267	-1.82089	-2.57604	-3.27598	-2.97172	-2.66746	-2.63619	-2.60491		480.28	-30.9921	-2.97766	-1.5787	-1.78063	-1.79288	-2.46228	-2.59662	-2.68987	-2.41407	-2.61968		480.28	-29.3142	-9.66128	-2.59458	-1.9397	-2.11082	-2.52346	-2.77302	-2.67632	-2.94772
0.4	511.24			511.24	-23.2459	-6.31325	-2.08728	-2.27132	-2.3833	-2.32272	-2.30041	-1.98096	-2.26322	-2.14373		511.24	-25.3151	-2.0039	-1.96939	-1.73177	-1.87872	-3.39453	-3.0481	-2.70167	-2.70794	-2.7142		511.24	-31.0438	-2.73545	-1.90036	-1.51545	-2.0977	-2.50741	-2.37692	-2.52057	-2.43124	-2.77598		511.24	-29.0769	-9.66657	-2.58385	-1.85547	-2.49025	-2.57721	-2.58157	-2.93084	-2.78474
0.41	544.15			544.15	-22.9119	-6.10503	-2.56222	-2.10941	-2.36574	-2.7414	-2.02323	-2.18067	-2.24964	-2.0047		544.15	-25.1968	-1.69593	-2.30151	-1.89925	-2.1377	-2.84127	-2.59202	-2.34276	-2.46256	-2.58236		544.15	-31.0378	-2.82391	-1.74324	-1.78682	-1.90908	-2.62642	-2.13435	-2.46327	-2.64708	-2.4273		544.15	-29.0495	-9.12819	-2.32411	-1.6982	-2.09114	-2.71828	-2.73638	-2.51498	-2.40563
0.42	579.13			579.13	-23.0032	-5.92859	-2.12361	-2.03871	-1.99817	-2.67993	-2.11132	-2.10257	-1.92575	-2.21734		579.13	-24.7619	-1.83477	-1.53588	-1.73741	-2.25771	-2.66139	-2.4768	-2.29221	-2.17962	-2.06702		579.13	-30.5765	-2.60342	-1.60659	-1.92986	-1.89639	-2.43167	-2.33804	-2.65043	-2.58603	-2.61173		579.13	-28.7213	-8.87944	-2.2836	-1.51647	-2.0481	-2.45006	-2.57178	-2.59787	-2.62752
0.43	616.32			616.32	-22.9574	-5.95246	-2.33502	-2.02745	-2.37855	-2.53012	-2.02437	-2.28122	-2.07786	-1.69698		616.32	-24.8904	-1.74799	-1.84128	-1.62548	-2.54219	-3.22924	-2.96403	-2.69883	-2.55981	-2.42079		616.32	-30.8271	-2.91632	-1.61994	-2.10655	-2.21513	-2.41706	-2.30187	-2.6404	-2.69474	-2.45163		616.32	-28.7174	-8.76264	-2.41907	-1.67422	-1.93925	-2.42971	-2.43391	-2.68608	-2.741
0.44	655.85			655.85	-22.894	-6.2064	-2.08152	-1.88794	-2.2921	-2.39134	-2.11038	-1.94682	-1.84777	-1.92987		655.85	-24.9069	-1.92573	-2.1133	-1.87762	-2.21385	-3.07949	-2.75627	-2.43304	-2.57531	-2.71759		655.85	-30.3509	-2.65848	-1.96693	-1.89708	-1.90689	-2.55035	-2.17537	-2.64074	-2.35988	-2.15827		655.85	-28.6489	-8.23421	-2.22439	-1.69586	-2.11227	-2.55168	-2.80925	-2.72252	-2.49587
0.45	697.88			697.88	-22.9847	-5.96863	-2.05882	-1.70786	-2.42317	-2.39436	-1.90994	-1.96146	-1.8972	-1.76269		697.88	-24.7472	-1.94359	-1.48683	-1.52573	-2.39355	-2.86743	-2.84701	-2.82659	-2.52055	-2.21451		697.88	-30.2734	-2.68777	-1.75142	-1.70027	-2.02428	-2.84919	-2.10308	-2.58955	-2.50951	-2.29098		697.88	-28.345	-7.85989	-2.30802	-1.39562	-2.15685	-2.42365	-2.71946	-2.52238	-2.54538
0.46	742.55			742.55	-22.6329	-5.69054	-2.12498	-1.96945	-2.42791	-2.36563	-2.36038	-2.11797	-2.18411	-1.95645		742.55	-24.7454	-1.5342	-1.72037	-1.459	-1.74033	-3.17955	-2.97575	-2.77195	-2.43929	-2.10663		742.55	-30.279	-2.34904	-1.78615	-1.69087	-1.90468	-2.22962	-2.45433	-1.88165	-2.40398	-2.46446		742.55	-28.333	-7.59518	-2.22127	-1.58296	-2.19786	-2.28404	-2.20229	-2.75933	-2.44484
0.47	790.04			790.04	-22.8023	-6.02593	-2.26332	-2.05494	-2.39127	-2.54854	-2.15218	-2.34983	-2.2183	-1.8457		790.04	-24.4905	-1.63051	-1.51228	-1.57179	-2.19111	-1.97963	-2.09243	-2.20524	-2.20385	-2.20247		790.04	-30.0446	-2.5948	-1.54278	-1.57566	-1.7152	-2.39278	-2.0798	-2.37692	-2.40468	-2.50542		790.04	-28.3261	-7.16914	-2.25545	-1.80773	-2.16049	-2.46184	-2.55842	-2.66586	-2.33647
0.48	840.53			840.53	-22.6651	-6.00295	-1.69038	-2.06815	-1.84678	-2.05015	-1.77597	-2.16373	-1.89078	-1.87246		840.53	-24.5684	-1.66615	-1.72443	-1.79743	-1.85924	-2.65499	-2.65319	-2.65139	-2.22743	-1.80348		840.53	-29.772	-2.53583	-1.51684	-1.69933	-1.61798	-2.33657	-2.11863	-2.27913	-2.34506	-2.30455		840.53	-28.1558	-6.92332	-2.22152	-1.84537	-2.14624	-2.48874	-2.70274	-2.63777	-2.40931
0.49	894.19			894.19	-22.2558	-5.57718	-2.22722	-1.94018	-2.13493	-2.20275	-1.91142	-1.74316	-1.9155	-1.64163		894.19	-24.2886	-2.00716	-1.58684	-1.61645	-2.31585	-2.91979	-2.60493	-2.29008	-2.05682	-1.82356		894.19	-29.7421	-2.53852	-1.62409	-1.56164	-2.12935	-2.49346	-2.19379	-2.2221	-2.07066	-1.90204		894.19	-28.1591	-6.71548	-2.04051	-1.58195	-1.76246	-2.38448	-2.4908	-2.52792	-2.54808
0.5	951.24			951.24	-22.389	-5.46012	-2.06038	-1.94449	-1.72557	-2.03034	-1.77103	-1.72993	-1.62124	-1.23015		951.24	-23.8818	-1.90677	-1.44602	-1.34882	-2.17906	-2.56076	-2.36023	-2.1597	-1.81115	-1.46259		951.24	-29.5253	-2.40574	-1.27535	-1.58252	-1.96867	-2.28979	-1.87733	-1.87398	-2.17566	-1.95979		951.24	-27.8528	-6.64941	-2.04429	-1.6186	-2.3749	-2.38341	-2.54421	-2.28439	-2.48286
0.51	1011.88			1011.88	-22.5509	-5.67461	-1.90851	-1.68237	-1.84397	-2.00566	-1.72812	-1.84412	-1.61346	-1.85435		1011.88	-23.864	-1.65862	-1.45179	-1.2496	-2.19944	-2.48384	-2.47077	-2.4577	-2.11647	-1.77525		1011.88	-29.6975	-2.3473	-1.55872	-1.19911	-1.75306	-2.25872	-1.72689	-2.12781	-2.03808	-2.05771		1011.88	-27.5843	-6.05596	-1.71034	-1.72892	-2.17772	-2.25622	-2.62721	-2.4035	-2.45115
0.52	1076.34			1076.34	-22.1865	-5.20474	-2.1594	-1.52479	-1.90486	-2.22438	-1.93349	-1.40033	-1.67563	-1.3183		1076.34	-23.6054	-1.3092	-1.62281	-1.53095	-1.96084	-2.61116	-2.24307	-1.87499	-1.80383	-1.73268		1076.34	-29.0354	-2.65869	-1.3291	-1.62019	-1.99989	-2.21164	-1.63653	-1.88181	-1.9982	-2.14359		1076.34	-27.5923	-6.19654	-2.04369	-1.7412	-2.1786	-2.42631	-2.55924	-2.25225	-2.31784
0.53	1144.87			1144.87	-22.1793	-5.43318	-1.78978	-1.73273	-1.72004	-1.82169	-1.79041	-1.59025	-1.70742	-1.57353		1144.87	-23.571	-1.8714	-1.31477	-1.40534	-1.79523	-2.18886	-1.84347	-1.49807	-1.58143	-1.66478		1144.87	-28.7557	-2.19668	-1.31609	-1.49979	-2.09489	-2.49462	-1.69682	-2.33519	-2.21092	-2.10883		1144.87	-27.1912	-5.7645	-1.85094	-1.66921	-2.03343	-2.1975	-2.40401	-2.37592	-2.16149
0.54	1217.71			1217.71	-22.2363	-5.59658	-1.78889	-1.735	-1.63569	-2.1871	-2.11853	-1.5049	-1.39231	-1.52013		1217.71	-23.487	-1.35652	-1.75107	-0.971756	-1.91243	-2.50964	-2.3236	-2.13755	-1.75198	-1.3664		1217.71	-28.9219	-2.12062	-1.4416	-1.60327	-2.02934	-2.40837	-1.64997	-2.298	-1.91985	-2.02585		1217.71	-27.1877	-5.69624	-1.89273	-1.61448	-2.1258	-2.29858	-2.62038	-2.39875	-2.32992
0.55	1295.15			1295.15	-22.1935	-5.03017	-1.67264	-1.93313	-1.75035	-2.08769	-1.60474	-1.75655	-1.4762	-0.797528		1295.15	-23.7851	-1.51867	-1.30899	-1.24888	-1.88554	-2.39158	-2.21905	-2.04651	-1.65518	-1.26386		1295.15	-28.8966	-2.30318	-1.2649	-1.59663	-1.48491	-2.03359	-1.4903	-1.84784	-1.69941	-1.88345		1295.15	-26.833	-5.5831	-1.69603	-1.43477	-2.04831	-2.34317	-2.37516	-2.40501	-2.35918
0.56	1377.47			1377.47	-21.6104	-5.1408	-1.8166	-1.70271	-1.75326	-1.96938	-1.77605	-1.89821	-1.62211	-1.33995		1377.47	-23.5874	-1.51162	-1.40302	-1.06345	-1.49827	-2.11152	-2.01461	-1.91771	-1.49014	-1.06257		1377.47	-28.4508	-1.67246	-1.32432	-1.38594	-1.74962	-1.94534	-1.31909	-2.17043	-1.59207	-1.83223		1377.47	-26.4941	-5.11856	-1.79874	-1.49848	-1.93582	-2.04781	-2.12468	-2.37156	-2.17144
0.57	1464.97			1464.97	-21.8973	-4.96221	-1.50212	-1.54052	-1.53848	-1.86925	-1.72981	-1.67386	-1.34746	-1.01823		1464.97	-22.9185	-1.6393	-1.20623	-0.975514	-1.14873	-1.83635	-1.6094	-1.38246	-1.19176	-1.00106		1464.97	-28.1478	-1.94437	-1.6163	-1.14184	-2.01577	-2.01974	-1.40181	-1.80743	-1.8496	-1.83685		1464.97	-26.7787	-4.95891	-1.8678	-1.31739	-1.86601	-2.11004	-2.23361	-2.24353	-2.35742
0.58	1557.99			1557.99	-21.7206	-4.8235	-1.57082	-1.86921	-1.87514	-1.63159	-1.58415	-1.55544	-1.35606	-1.14018		1557.99	-22.949	-1.63697	-1.36032	-1.25289	-1.8145	-1.99067	-1.76661	-1.54254	-1.44355	-1.34455		1557.99	-27.9451	-2.05744	-1.28888	-1.20746	-1.52708	-2.23248	-1.42831	-1.8977	-1.72826	-1.57818		1557.99	-26.1654	-4.95696	-1.55517	-1.24479	-2.16343	-2.14187	-2.4461	-2.20533	-1.94564
0.59	1656.88			1656.88	-21.4761	-5.11926	-1.43593	-1.5996	-1.51274	-1.69146	-1.28334	-1.54132	-1.18389	-1.14748		1656.88	-22.6701	-1.4355	-1.25006	-0.791774	-1.88089	-2.05139	-1.80075	-1.55011	-1.23438	-0.918665		1656.88	-27.8976	-1.95492	-1.13479	-1.11684	-1.52842	-1.83131	-1.17585	-1.78813	-1.63909	-1.52101		1656.88	-25.8989	-4.51196	-1.5856	-1.21902	-1.91581	-2.22064	-2.18074	-1.99581	-2.07817
0.6	1761.99			1761.99	-21.2711	-4.85409	-1.32056	-1.65698	-1.45754	-1.89264	-1.48807	-1.45662	-1.38544	-0.783501		1761.99	-22.3577	-1.84075	-1.18084	-1.2322	-0.950587	-1.80468	-1.55894	-1.3132	-1.30195	-1.2907		1761.99	-27.397	-1.75846	-1.15281	-1.63401	-1.6947	-1.59699	-1.34285	-1.83279	-1.66743	-1.38901		1761.99	-25.615	-4.59583	-1.67787	-1.38181	-1.91776	-2.00509	-2.09449	-2.09993	-2.10567
0.61	1873.73			1873.73	-21.1023	-4.92631	-1.21712	-1.03138	-1.6481	-1.49928	-1.38815	-1.40889	-1.15107	-0.952307		1873.73	-22.0484	-1.15745	-1.26126	-0.961372	-1.62298	-1.62459	-1.54385	-1.46311	-1.28954	-1.11598		1873.73	-27.0086	-1.86718	-0.937734	-1.40989	-1.76514	-1.90102	-1.2979	-1.62566	-1.72092	-1.68875		1873.73	-25.4051	-4.23639	-1.62549	-1.36578	-1.68815	-1.88976	-1.98094	-2.20618	-1.89757
0.62	1992.51			1992.51	-21.1982	-4.80526	-1.18295	-1.34957	-1.52194	-1.8469	-1.15842	-1.03173	-1.07036	-0.815008		1992.51	-21.9302	-1.3152	-1.68254	-0.596964	-1.32539	-1.87473	-1.53944	-1.20416	-0.960215	-0.716272		1992.51	-26.8413	-1.89491	-1.13741	-1.36758	-1.25504	-1.44189	-0.765771	-1.88711	-1.62053	-1.30187		1992.51	-25.0475	-4.0078	-1.39038	-1.15487	-1.72164	-1.87825	-2.15506	-1.96683	-1.71402
0.63	2118.78			2118.78	-20.4175	-4.70932	-1.38487	-1.24133	-1.22417	-1.60641	-1.15489	-1.02564	-1.29728	-1.07338		2118.78	-21.7164	-1.37146	-1.16867	-0.963955	-0.590267	-1.48479	-1.46917	-1.45354	-1.06599	-0.678451		2118.78	-26.5134	-1.47321	-1.17187	-1.27122	-1.66979	-1.73581	-1.05012	-1.62457	-1.31483	-1.31561		2118.78	-24.8105	-3.862	-1.24938	-1.29358	-1.15734	-1.76294	-1.96056	-2.02966	-1.957
0.64	2253.01			2253.01	-20.7844	-4.77348	-1.10825	-1.54068	-1.33831	-1.6025	-1.42772	-1.10813	-0.855714	-0.499835		2253.01	-21.4284	-0.826451	-1.25807	-0.693967	-1.07728	-1.89522	-1.41554	-0.935863	-0.838744	-0.741625		2253.01	-25.9348	-1.51776	-0.533797	-1.29964	-1.25256	-1.61722	-1.01424	-1.6337	-1.73741	-1.4528		2253.01	-24.4174	-3.57373	-1.47927	-1.33116	-1.62496	-1.94384	-1.91488	-1.89592	-1.7231
0.65	2395.69			2395.69	-20.1923	-4.20793	-1.12988	-1.06997	-1.03966	-1.29242	-1.19624	-1.02097	-1.12271	-0.760719		2395.69	-21.2442	-0.844576	-1.27743	-0.273928	-0.945523	-1.33729	-1.34324	-1.34919	-0.884748	-0.420303		2395.69	-25.7601	-1.4084	-0.741687	-1.3334	-1.63771	-1.71175	-0.68202	-1.27214	-1.41961	-1.17742		2395.69	-24.2358	-3.427	-1.21096	-1.11968	-2.04418	-1.9544	-1.61376	-1.61938	-1.83727
0.66	2547.37			2547.37	-19.8506	-4.45699	-0.83469	-1.48915	-1.1259	-1.48957	-1.14725	-1.1746	-0.669417	-0.276499		2547.37	-21.2157	-0.854436	-1.45154	-0.812834	-1.17256	-1.64873	-1.27976	-0.910779	-0.780487	-0.650196		2547.37	-25.3151	-1.62252	-0.964364	-1.23177	-1.54715	-1.59245	-0.680629	-1.49415	-1.13722	-1.25113		2547.37	-23.9187	-3.51368	-1.33125	-1.14116	-1.60006	-2.11139	-1.86762	-1.93855	-1.50887
0.67	2708.61			2708.61	-19.9105	-4.07112	-0.91181	-1.06465	-1.53456	-1.34331	-1.15433	-0.684171	-0.591273	-0.317929		2708.61	-21.0201	-1.21319	-0.955834	-0.159043	-1.13684	-1.29225	-1.04579	-0.799321	-0.650838	-0.502356		2708.61	-24.8652	-1.7451	-0.725322	-1.0919	-1.48281	-1.56589	-0.477728	-1.44951	-0.969429	-0.964352		2708.61	-23.2516	-3.41689	-1.29926	-1.05596	-1.57739	-1.68503	-1.87702	-1.84018	-1.72431
0.68	2880.01			2880.01	-19.5812	-4.27746	-0.721308	-1.00815	-1.28474	-1.25408	-1.06162	-1.0333	-0.645376	-0.536562		2880.01	-20.7646	-0.897068	-0.686563	-0.687236	-1.14067	-1.31396	-0.920726	-0.527495	-0.571469	-0.615443		2880.01	-24.4507	-1.31588	-0.749497	-0.700103	-1.24221	-1.2858	-0.301498	-1.3415	-1.2173	-0.733057		2880.01	-23.0249	-3.0351	-1.18497	-1.0839	-1.56853	-1.76638	-1.72895	-1.5871	-1.70332
0.69	3062.21			3062.21	-19.4061	-3.58035	-0.493013	-1.11692	-1.22522	-1.338	-0.948531	-0.851186	-0.850503	-0.547532		3062.21	-20.4114	-0.956216	-1.01763	-0.39124	-0.889598	-1.26569	-1.02555	-0.785412	-0.591401	-0.39739		3062.21	-23.9167	-0.747593	-0.503916	-0.917267	-1.09551	-1.27796	-0.0798478	-0.957794	-0.917322	-1.5819		3062.21	-22.5012	-2.97734	-1.23242	-0.970485	-1.40913	-1.68735	-1.62443	-1.75085	-1.46841
0.7	3255.9			3255.9	-19.1659	-4.0046	-0.831352	-1.21835	-1.19638	-1.25375	-0.908867	-0.591236	-0.602132	-0.39428		3255.9	-19.8492	-0.835738	-0.920125	-0.262477	-0.915039	-0.737909	-0.786873	-0.835837	-0.542097	-0.248358		3255.9	-23.4639	-1.52847	-0.838229	-0.720028	-1.21418	-0.937338	-0.00698283	-0.748827	-0.727701	-1.17757		3255.9	-22.0083	-2.59416	-1.08387	-0.778512	-1.29749	-1.57853	-1.78096	-1.72167	-1.51378
0.71	3461.79			3461.79	-19.1211	-3.57398	-0.633013	-0.86508	-0.926367	-0.953428	-0.657295	-0.393961	-0.571438	-0.521766		3461.79	-19.3708	-1.19585	-0.606128	-0.630338	-0.691952	-0.864773	-0.662719	-0.460664	-0.272122	-0.0835796		3461.79	-22.9362	-1.27877	-0.457042	-0.916467	-1.27558	-1.09409	-0.185608	-0.941087	-0.547488	-0.59529		3461.79	-21.6674	-2.68297	-0.950738	-1.02343	-1.58974	-1.39522	-1.59724	-1.63361	-1.49922
0.72	3680.66			3680.66	-18.7731	-3.7328	-0.501798	-0.739779	-0.88315	-1.19182	-0.942308	-0.787858	-0.497752	-0.374851		3680.66	-18.9824	-0.418248	-0.51161	-0.323927	-0.845197	-0.893913	-0.638611	-0.38331	-0.165042	0.0532266		3680.66	-22.5761	-1.36203	-0.431297	-0.763118	-1.31102	-1.27323	0.309287	-0.934399	-0.944647	-0.949681		3680.66	-21.1456	-2.39743	-1.25053	-0.592061	-1.25046	-1.29277	-1.21775	-1.51282	-1.17562
0.73	3913.33			3913.33	-18.1977	-3.50942	-0.485301	-0.925553	-0.950057	-1.05555	-0.532847	-0.738895	-0.199438	-0.237863		3913.33	-18.6018	-0.658094	-0.916025	-0.144519	-0.639319	-0.97178	-0.618955	-0.266131	-0.0788178	0.108496		3913.33	-22.0433	-0.977207	-0.714022	-0.843748	-1.21383	-1.00705	0.576006	-0.85567	-0.436694	-0.731545		3913.33	-20.6282	-2.37015	-0.961634	-0.632004	-1.33148	-1.18207	-1.41128	-1.56373	-1.08341
0.74	4160.65			4160.65	-18.2796	-3.38246	-0.333171	-0.599085	-0.474869	-1.09127	-0.617561	-0.474923	-0.328813	-0.226596		4160.65	-18.0701	-0.807934	-0.406944	-0.520926	-0.498792	-0.761229	-0.658403	-0.555577	-0.00839698	0.538783		4160.65	-21.2883	-1.03022	-0.462133	-0.712636	-1.2372	-1.00176	0.557111	-0.423727	-0.454608	-0.660493		4160.65	-20.1926	-2.11445	-0.866889	-0.877088	-1.427	-1.08248	-1.26824	-1.35237	-0.96079
0.75	4423.57			4423.57	-17.911	-3.25482	-0.36646	-0.780049	-0.719798	-1.1543	-0.418864	-0.370668	-0.416975	-0.0441123		4423.57	-17.6453	-0.0223269	-0.463754	-0.220084	-0.315254	-0.635891	-0.324495	-0.0130982	0.0304414	0.073981		4423.57	-20.6673	-1.11897	-0.224792	-0.685267	-1.05643	-0.490754	0.649008	-0.609308	-0.524966	-0.785103		4423.57	-19.616	-2.38006	-1.18003	-0.66647	-1.14864	-1.17156	-1.24395	-1.27568	-0.879005
0.76	4703.06			4703.06	-17.2075	-3.20024	-0.043596	-0.209963	-0.333757	-0.720593	-0.483306	-0.312578	-0.228015	-0.0334624		4703.06	-17.1059	-0.305382	-0.066431	0.0752785	-0.265132	-0.113433	-0.160195	-0.206957	0.601233	1.40942		4703.06	-14.5018	-0.399497	-0.189419	-0.487949	-0.772032	-0.49212	1.04381	-0.482921	-0.228958	-0.962567		4703.06	-19.0628	-1.90512	-1.28339	-0.464257	-1.09213	-1.07899	-1.10409	-1.37452	-0.880502
[truncated: 178 more columns]

## Sheet: Graph PSI-Mv
	PSI
Factor	1
				Short name	WT 0.0	WT 0.3	WT 0.6	WT 1.0	WT 1.5	WT 2.0	WT 2.5	WT 3.0	WT 4.5	WT 6.0		Short name	WT 0.0	WT 0.3	WT 0.6	WT 1.0	WT 1.0	WT 1.0	WT 1.0	WT 1.0	WT 1.0	WT 2.0	WT 3.0
Sheet	cyt data			Pc	0	0.3	0.6	1	1.5	2	2.5	3	4.5	6		Pc	0	0.3	0.6	1	1	1	1	1	1	2	3
				Pc	WT	WT	WT	WT	WT	WT	WT	WT	WT	WT		Pc	WT	WT	WT	WT	WT	WT	WT	WT	WT	WT	WT
Conces	10			0	231019	231019	231019	231019	231019	231019	231019	231019	231019	231019		0	231019	231019	231019	231019	231019	231019	231019	231019	231019	231019	231019
0	1			Fd												Fd	0	0	0	0	0.5	1	2	3.5	5	5	5
0.3	2			dad	0.5	0.5	0.5	0.5	0.5	0.5	0.5	0.5	0.5	0.5		dad
0.6	3			0												0
1	4
1.5	5
2	6			Kill switch												Kill switch
2.5	7			Max Ox	-100	-100	-100	-100	-100	-100	-100	-100	-100	-100		Max Ox	-100	-100	-100	-100	-100	-100	-100	-100	-100	-100	-100
3	8
4.5	9
6	10			PC	2	3	4	5	6	7	8	9	10	11		PC	2	3	4	5	6	7	8	9	10	11	12
				Strain	1	1	1	1	1	1	1	1	1	1		Strain	2	2	2	2	2	2	2	2	2	2	2
columns	13
50	49
1	1000
cytF data	PSI data
					0	0.3	0.6	1	1.5	2	2.5	3	4.5	6			Pc-0 + Fd-0	Pc-0.3 + Fd-0	Pc-0.6 + Fd-0	Pc-1 + Fd-0	Pc-1 + Fd-0.5	Pc-1 + Fd-1	Pc-1 + Fd-2	Pc-1 + Fd-3.5	Pc-1 + Fd-5	Pc-2 + Fd-5	Pc-3 + Fd-5
-2.2	0.86			0.86	-72.2371	-69.0584	-66.5898	-64.0466	-60.8992	-58.4884	-56.6864	-54.5853	-49.0632	-44.2545		0.86	-60.0312	-75.723	-73.2848	-68.5599	-67.8608	-67.6218	-67.2028	-67.4125	-65.3693	-58.8321	-52.4636
-1.7	1.6			1.6	-71.9351	-68.5134	-64.8392	-61.0103	-57.0458	-53.8394	-50.3098	-48.8757	-41.7422	-36.3783		1.6	-59.854	-73.4783	-69.3066	-62.9086	-61.7742	-61.574	-61.6045	-61.7221	-58.718	-50.3304	-42.6573
-1.2	2.4			2.4	-71.4513	-67.44	-63.0709	-58.0719	-53.1104	-49.0537	-45.3877	-42.6122	-35.4699	-29.1319		2.4	-59.0288	-71.0592	-64.8134	-57.3683	-55.7452	-55.7229	-56.0811	-55.9322	-53.14	-43.1757	-35.1178
-0.7	3.24			3.24	-71.2756	-66.1548	-60.9548	-55.3361	-49.3413	-44.2729	-40.4756	-38.2645	-30.2645	-23.741		3.24	-58.6622	-69.1123	-61.1633	-51.7908	-50.5242	-50.1552	-50.7427	-50.5917	-47.5247	-36.9531	-28.8458
-0.2	4.13			4.13	-70.9283	-64.7301	-58.4619	-51.8953	-45.949	-40.4159	-36.788	-33.7643	-26.3207	-20.6349		4.13	-57.9193	-66.9151	-57.4423	-47.7678	-45.6808	-45.8645	-45.993	-46.1465	-43.1127	-32.5723	-25.0778
-0.19	5.08			5.08	-70.7322	-63.0734	-56.157	-48.4786	-42.3161	-35.9694	-32.1893	-28.9389	-21.4273	-16.0553		5.08	-57.1035	-64.802	-53.7239	-43.0999	-40.5595	-40.9121	-40.8148	-41.0553	-38.0547	-27.1084	-19.6595
-0.17	6.09			6.09	-70.254	-62.2522	-53.6648	-45.6947	-39.028	-32.3675	-29.0993	-25.2417	-18.1211	-13.6112		6.09	-56.8829	-62.6868	-50.0685	-38.8121	-35.8942	-36.6679	-36.3332	-37.0068	-33.7313	-23.0521	-16.6881
-0.16	7.16			7.16	-69.5568	-60.6368	-51.907	-43.2955	-35.8903	-28.9645	-24.9197	-21.7959	-15.5499	-11.443		7.16	-55.902	-60.2358	-46.5989	-35.122	-32.4958	-32.5891	-32.721	-32.9654	-29.4938	-20.0617	-14.0261
-0.15	8.31			8.31	-68.8101	-58.9869	-49.3856	-40.3074	-32.0378	-25.2017	-22.8105	-18.9636	-13.2547	-9.89878		8.31	-55.5584	-58.1618	-43.0666	-31.4752	-28.9652	-29.0215	-29.2701	-29.0152	-26.3898	-17.0454	-12.0204
-0.14	9.52			9.52	-68.7964	-57.3905	-47.7321	-37.2598	-29.902	-22.7853	-19.9615	-16.9558	-12.0282	-8.59455		9.52	-54.6511	-55.9586	-39.8733	-28.4871	-25.9039	-25.4566	-25.8071	-26.413	-23.2587	-14.7779	-10.4595
-0.13	10.81			10.81	-68.3423	-55.4141	-45.4677	-35.0767	-27.5817	-20.2939	-17.5482	-14.9031	-10.6071	-7.96678		10.81	-54.1008	-53.7977	-37.2574	-25.418	-22.7972	-22.8705	-23.0097	-23.3368	-20.4524	-13.0483	-9.29752
-0.12	12.18			12.18	-67.8913	-54.0472	-42.7003	-32.5073	-24.7777	-17.8599	-15.4001	-13.0634	-9.30179	-7.38319		12.18	-53.1781	-51.2689	-34.3889	-22.8349	-20.0316	-20.2427	-20.5617	-20.677	-18.2238	-11.2187	-7.80969
-0.11	13.64			13.64	-66.7662	-52.5739	-40.6671	-30.353	-22.5267	-16.0089	-13.6498	-11.3535	-8.62984	-7.30359		13.64	-52.5122	-49.617	-31.7673	-20.0399	-17.8764	-17.6475	-18.0798	-18.5592	-16.1104	-10.0759	-7.12521
-0.1	15.19			15.19	-66.7369	-51.0565	-37.8047	-28.2687	-20.2352	-14.3722	-12.7077	-9.76357	-7.75214	-6.40905		15.19	-51.3784	-47.4585	-28.9694	-18.1702	-15.543	-15.678	-16.1081	-16.3817	-14.2733	-9.04059	-6.84814
-0.09	16.83			16.83	-65.6591	-48.6827	-36.1398	-25.5863	-18.5154	-12.5032	-10.4842	-9.4691	-7.54171	-6.12518		16.83	-50.6611	-45.3648	-26.4963	-16.3648	-14.1051	-14.0538	-14.4143	-14.433	-12.8633	-8.03414	-6.4167
-0.08	18.58			18.58	-65.4174	-47.7891	-33.8969	-23.2366	-16.1214	-11.6299	-9.97555	-8.31626	-6.68748	-6.34422		18.58	-49.5793	-43.0612	-24.5394	-14.2873	-12.4035	-12.3415	-12.5801	-12.8502	-11.196	-7.20794	-5.73954
-0.07	20.45			20.45	-64.6742	-45.251	-32.0037	-21.3361	-15.1114	-9.98502	-8.88738	-7.47881	-6.1482	-6.0077		20.45	-48.6942	-41.4069	-22.3533	-12.8096	-11.1651	-11.1909	-11.1673	-11.2502	-10.1318	-6.88586	-5.83148
-0.06	22.42			22.42	-63.6396	-44.0876	-29.715	-19.7752	-13.8417	-9.31958	-8.20154	-7.16797	-5.92275	-6.05169		22.42	-48.1975	-39.2947	-20.3345	-11.5166	-9.66167	-10.0227	-9.86775	-10.1214	-9.08003	-6.2496	-5.45116
-0.05	24.53			24.53	-63.2866	-42.0458	-27.923	-17.8433	-12.0365	-8.15001	-7.39807	-7.06526	-6.04632	-5.94535		24.53	-46.8255	-37.3998	-18.3789	-10.1087	-8.9036	-9.05292	-8.79913	-9.43537	-8.59253	-5.9492	-5.56081
-0.04	26.76			26.76	-62.4315	-39.9614	-26.4168	-16.2651	-10.8745	-7.76877	-6.64817	-6.49813	-5.52243	-5.59005		26.76	-45.9814	-35.5772	-16.8148	-9.25271	-8.035	-8.0337	-8.34639	-8.12814	-7.52786	-5.80145	-5.29744
-0.03	29.14			29.14	-61.8473	-38.5481	-24.2587	-14.8346	-10.0128	-7.41985	-6.84378	-6.38236	-5.47073	-5.41081		29.14	-45.4999	-33.924	-15.3636	-8.12587	-7.33279	-7.26503	-7.56394	-7.4793	-6.79107	-5.16066	-5.25563
-0.02	31.67			31.67	-60.3669	-36.3272	-22.4269	-13.3221	-9.17111	-6.70057	-6.05735	-5.61772	-5.43229	-5.42013		31.67	-44.4034	-32.0368	-14.0537	-7.71256	-6.64136	-6.53586	-6.25415	-7.09259	-6.58242	-5.00864	-4.99996
-0.01	34.35			34.35	-59.7214	-35.0881	-20.7248	-12.3398	-8.44434	-5.96099	-5.97722	-5.47347	-5.65971	-5.26284		34.35	-42.8325	-30.2521	-12.64	-6.68626	-6.59657	-6.26019	-6.57787	-6.32929	-6.2801	-4.68442	-5.02227
-0.001	37.21			37.21	-58.2577	-32.8404	-19.6735	-10.9236	-7.30872	-5.88387	-5.41111	-5.45802	-5.47669	-5.44396		37.21	-42.1753	-28.5081	-11.7086	-6.04725	-5.79913	-5.89048	-5.70154	-6.24081	-5.53648	-5.01535	-5.08181
0.02	40.24			40.24	-57.6504	-31.1768	-17.4291	-9.77949	-7.18222	-5.63132	-5.18215	-4.96589	-5.03235	-5.2107		40.24	-41.6842	-26.7367	-10.5397	-5.83334	-5.34946	-5.67403	-5.30405	-5.57069	-5.19542	-5.10848	-4.56426
0.03	43.47			43.47	-56.3928	-29.8113	-16.5732	-9.24189	-6.86884	-5.38874	-5.40738	-5.48439	-5.00886	-5.08782		43.47	-40.2889	-25.2866	-9.84475	-5.24099	-5.03591	-4.85523	-5.30643	-5.24085	-5.20546	-4.66993	-4.47807
0.04	46.9			46.9	-55.6018	-27.546	-15.3112	-8.23923	-5.92118	-4.88765	-5.02124	-5.33594	-4.96742	-4.7485		46.9	-39.4341	-24.1378	-9.06114	-4.73005	-4.80388	-5.07564	-5.28518	-5.19675	-4.70583	-4.84776	-4.53215
0.05	50.54			50.54	-54.0972	-26.0799	-13.7762	-7.11409	-5.86367	-5.16212	-4.80433	-5.07249	-4.81954	-4.70381		50.54	-38.2159	-22.6041	-8.28265	-4.31435	-4.74659	-4.87503	-5.0787	-5.12676	-4.98598	-4.33909	-4.40779
0.06	54.42			54.42	-52.9491	-24.3924	-12.6798	-6.63983	-4.92026	-4.96909	-5.191	-4.79814	-4.56516	-4.38868		54.42	-37.4728	-21.2527	-7.68177	-4.30527	-4.44176	-4.64015	-4.28969	-4.95174	-4.39183	-4.50461	-4.53106
0.07	58.54			58.54	-51.5392	-22.904	-11.4033	-6.19421	-5.12054	-4.41504	-4.8655	-4.14403	-4.3257	-4.51894		58.54	-36.6148	-20.0385	-7.48926	-4.22247	-4.31269	-4.74471	-4.08022	-4.61903	-4.54854	-4.72659	-4.27084
0.08	62.92			62.92	-50.5399	-21.3835	-10.6312	-5.76622	-4.98857	-4.35228	-4.54228	-4.60603	-4.39712	-4.47546		62.92	-35.6524	-18.9213	-6.37933	-4.01823	-4.30058	-4.24091	-4.02904	-4.49575	-4.05313	-4.20113	-4.28869
0.09	67.57			67.57	-49.7363	-19.7023	-9.75525	-5.27691	-4.68972	-4.23801	-4.32126	-4.33342	-4.49039	-4.17303		67.57	-34.5905	-17.9574	-6.15763	-3.85289	-4.05354	-4.47458	-3.83281	-4.17387	-4.50956	-4.07915	-3.95029
0.1	72.52			72.52	-47.6958	-17.8567	-8.32599	-4.86304	-4.73176	-4.2071	-4.17409	-4.27404	-4.00311	-4.36376		72.52	-33.6865	-16.7104	-5.52347	-3.59485	-3.92462	-4.04883	-3.98521	-4.27193	-4.17008	-4.15904	-4.12215
0.11	77.78			77.78	-46.2725	-16.7944	-7.70535	-4.52782	-4.2919	-3.82166	-4.06507	-4.10885	-3.62078	-3.70057		77.78	-32.9115	-16.1203	-5.23987	-3.61165	-3.71422	-3.84768	-3.90178	-4.02561	-4.2098	-4.20152	-3.88066
0.12	83.37			83.37	-44.806	-15.1153	-7.42991	-4.30575	-4.17802	-3.69806	-3.37369	-3.96831	-3.67528	-3.85989		83.37	-32.1299	-15.0643	-5.13307	-3.40564	-3.73751	-3.50615	-3.99793	-3.9745	-3.9558	-4.09237	-3.92388
0.13	89.32			89.32	-43.6073	-14.0862	-6.21313	-4.48462	-3.68267	-3.74954	-3.8471	-3.80542	-3.85769	-3.99936		89.32	-31.4337	-14.1352	-4.95686	-3.46854	-3.66633	-3.63778	-3.79434	-3.86991	-3.96713	-3.81305	-3.71907
0.14	95.64			95.64	-42.3974	-12.8769	-6.13837	-3.87625	-3.87266	-3.33552	-3.10439	-4.02112	-3.77099	-3.50264		95.64	-30.4736	-13.5496	-4.60449	-3.09681	-3.44719	-3.94601	-3.45194	-4.06796	-3.70244	-4.04802	-3.8596
0.15	102.35			102.35	-40.6028	-11.4972	-5.80913	-3.64486	-3.67456	-3.68704	-3.29174	-3.63709	-3.20573	-3.36624		102.35	-29.5689	-12.9761	-4.60756	-3.19211	-3.64415	-3.49456	-3.89463	-3.69338	-3.64468	-3.50659	-3.72155
0.16	109.49			109.49	-38.6041	-10.4528	-4.42841	-3.51384	-3.19043	-3.40646	-3.37399	-3.44239	-3.77779	-3.41375		109.49	-29.3636	-12.4052	-4.23462	-3.12926	-3.63761	-3.44573	-3.92828	-3.65403	-3.69188	-3.85135	-3.69583
0.17	117.09			117.09	-37.0228	-9.72026	-4.40347	-3.10615	-2.46655	-3.09223	-3.40098	-2.78124	-3.22544	-3.3159		117.09	-28.6178	-11.5157	-4.11295	-2.70584	-3.28136	-3.1589	-3.4786	-3.54472	-3.73599	-3.25905	-3.36508
0.18	125.15			125.15	-35.7407	-9.07966	-4.47669	-3.029	-2.62166	-3.19983	-3.01599	-2.86076	-2.77177	-2.36458		125.15	-28.1146	-10.6989	-3.78134	-3.21633	-3.21664	-3.13313	-2.97555	-3.50921	-3.35156	-3.41631	-3.22024
[truncated: 58 more rows]

## Sheet: Graph Cyt
	Cyt
[truncated: 459 more rows]
[truncated: 162 more columns]

## Sheet: Fits Mv
																				y0	y0	A1	A1	t1	t1	A2	A2	t2	t2	k1	k1	k2	k2	thalf1	thalf1	thalf2	thalf2	Statistics	Statistics					0.693147
[truncated: 301 more rows]
[truncated: 41 more columns]

[truncated: 4 more sheets: Fits PSI, Fits CytF-light, Fits CytF-dark, Pics]
